# Supplementary material for: Anna Karenina and the subgingival microbiome associated with periodontitis
Source: Microbiome. 2021 Apr 30;9:97. doi: 10.1186/s40168-021-01056-3 (PMC8091542; doi:10.1186/s40168-021-01056-3)
Supplement: Supplementary file 2 — Additional file 1: Supplemental Table 1. Genus and species-level taxa that differed between chronic, localized and generalized aggressive periodontitis are shown. Differences in detection frequency (Fisher's exact test), differential abundance (DESeq2 along with log (2) fold differences, p-value, and FDR adjusted p-value (Wald’s Test), drivers of the class separation (SIMPER), species that were identified in ≥ 80% of individuals (common core microbiome) are shown. [file 40168_2021_1056_MOESM2_ESM.xlsx]

## Sheet: Diff bet health and disease
OTU Name	Differential abundance (DESEq2)
	LAP/Health			GAP/Health			CP/Health
	log2FoldChange	SE	padj	log2FoldChange	SE	padj	log2FoldChange	SE	padj
[Eubacterium] brachy	-1.62334	0.779504	0.0207967	3.94694	0.672181	5.61454e-08	2.38147	0.524139	5.77856e-06
[Eubacterium] infirmum	-2.02807	0.772004	0.00445226	1.11125	0.685747	0.0863756	2.2392	0.648875	0.000401908
Abiotrophia_defectiva	2.00509	0.764693	0.00671862	-0.83851	0.774514	0.202288	-1.30303	0.776362	0.0581925
Achromobacter_spp.	0.188282	0.825671	NA	-0.530756	1.19001	NA	-0.412636	1.11182	NA
Achromobacter_xylosoxidans	1.19717	2.04347	NA	0.202505	0.817453	0.962832	-0.0953015	0.875772	0.974598
Acinetobacter_baumannii	0.351456	0.847323	0.521017	-6.15234	2.98903	0.0149269	-0.860388	0.930232	0.432635
Actinobaculum_sp. oral taxon 183	0.212984	0.633896	0.776968	-1.20789	0.804541	0.0741252	-1.86284	0.796546	0.0106275
Actinomyces_cardiffensis	-5.77122	1.28477	0.0035824	6.08437	1.15419	2.16757e-08	7.58361	1.10575	3.97768e-13
Actinomyces_dentalis	0.102677	0.456557	0.852228	-0.207129	0.41658	0.677588	-2.17898	0.394733	4.49177e-08
Actinomyces_georgiae	0.591429	0.589211	0.360066	-1.18363	0.646461	0.048597	-1.34872	0.632856	0.0272772
Actinomyces_gerencseriae	0.676792	0.562789	0.265793	-2.25939	0.669094	0.000306601	-4.75272	0.54121	3.01505e-18
Actinomyces_graevenitzii	0.697647	0.604924	0.265793	-3.0884	0.727391	7.88307e-06	-2.25835	0.760625	0.00186094
Actinomyces_israelii	-2.82029	0.635338	8.31951e-06	2.18075	0.620104	0.000323532	0.280813	0.471308	0.623652
Actinomyces_johnsonii	0.516425	0.401624	0.819369	-2.55728	0.633472	2.3588e-05	-3.9366	0.606066	7.4609e-11
Actinomyces_massiliensis	1.28974	0.495255	0.0133696	-1.47086	0.579754	0.00749554	-5.87101	0.503124	1.75336e-30
Actinomyces_meyeri	-1.20674	0.866303	0.0964688	1.52179	0.698511	0.650116	-0.155205	0.575841	0.832239
Actinomyces_naeslundii	1.20117	0.412433	0.00662595	-1.51264	0.537482	0.00347302	-4.84002	0.47823	1.62944e-23
Actinomyces_odontolyticus	1.38772	0.439053	2.72585e-07	-1.59285	0.560225	0.00288831	-1.17403	0.580039	0.03966
Actinomyces_oris	1.43011	0.469348	0.591148	-3.51885	0.616157	7.09643e-09	-5.60054	0.541818	2.66587e-24
Actinomyces_radicidentis	0.652243	0.532429	0.265793	-1.68874	0.639044	0.00541648	-3.39449	0.738047	9.09455e-06
Actinomyces_sp. oral taxon 170	0.581742	0.560994	0.355555	-2.565	0.673318	5.4506e-05	-5.29119	0.566981	1.64554e-20
Actinomyces_sp. oral taxon 171	2.57455	0.49313	5.82788e-07	-3.36289	0.497994	6.3096e-06	-6.21181	0.529382	8.78224e-31
Actinomyces_sp. oral taxon 172	1.82248	0.467442	0.000198516	-0.998449	0.547464	0.0674797	-1.20825	0.527077	0.0272772
Actinomyces_sp. oral taxon 175	0.282121	0.440694	0.630062	-2.94496	0.526007	1.63176e-08	-4.39686	0.514451	2.24782e-17
Actinomyces_sp. oral taxon 178	1.74807	0.586949	0.831856	-2.63428	0.6236	0.0613269	-2.72575	0.568797	0.0712816
Actinomyces_sp. oral taxon 180	0.567327	0.473219	0.299303	-1.86753	0.581648	0.000774268	0.120333	0.538843	0.871087
Actinomyces_sp. oral taxon 181	2.78674	0.594097	6.10753e-06	-2.70511	0.848253	0.000434401	-1.37581	0.722322	0.0432007
Actinomyces_sp. oral taxon 414	-0.103214	0.422612	0.84867	-0.303457	0.398999	0.524591	-2.47576	0.383862	1.75191e-10
Actinomyces_sp. oral taxon 448	1.49776	0.672652	0.658441	-1.43083	0.763481	0.895247	-3.26596	0.683152	0.119379
Actinomyces_sp. oral taxon 848	-1.36153	0.894097	0.0643509	1.1826	0.691918	0.972517	0.0935385	0.634664	0.91022
Actinomyces_sp. oral taxon 849	0.777853	0.423093	0.978857	-2.83391	0.548736	1.6175e-07	-4.59101	0.551471	9.3723e-17
Actinomyces_sp. oral taxon 877	1.03476	0.496644	0.778473	-1.87363	0.529727	0.118029	-2.57336	0.511187	0.0141307
Actinomyces_spp.	0.428518	0.373369	0.344405	-2.36442	0.464326	2.68861e-07	-4.27843	0.428885	7.47798e-23
Actinomyces_timonensis	2.00758	0.515402	0.000173961	-0.809035	0.530478	0.000306601	-2.84331	0.638407	4.56621e-06
Actinomyces_viscosus	0.258278	0.463955	0.670477	-3.01567	0.563224	5.70492e-08	-4.4481	0.548582	7.39163e-16
Afipia_broomeae	-0.180749	0.837804	0.76869	-0.486742	1.16316	NA	-0.390687	1.10424	NA
Aggregatibacter_actinomycetemcomitans	-8.98204	0.939963	2.25878e-21	5.73714	0.757173	4.68547e-14	2.86317	0.7006	0.000106914
Aggregatibacter_aphrophilus	-1.1547	0.574019	0.628663	0.712122	0.62328	0.00209181	-0.963575	0.588605	0.756306
Aggregatibacter_segnis	0.11744	0.553922	0.860223	0.331988	0.569031	0.598477	0.479093	0.556791	0.0183885
Aggregatibacter_sp. oral taxon 458	0.10793	0.533869	0.00786157	-0.127402	0.597661	0.598477	-1.21357	0.677609	0.0562481
Aggregatibacter_spp.	-2.14451	0.7136	0.00163574	0.355724	0.512926	0.539764	-0.1941	0.544284	0.774075
Agrobacterium_tumefaciens	0.33044	0.859665	0.481983	-6.39926	3.09609	0.0131165	-5.64005	3.23912	0.141749
Alloprevotella_Prevotella sp. oral taxon 473	-1.39887	0.592212	0.119684	0.464115	0.577351	0.000516621	-3.9279	0.551154	2.45498e-08
Alloprevotella_rava	-2.609	0.715823	0.00193516	3.32636	0.642922	2.44569e-07	0.117731	0.466198	0.867787
Alloprevotella_spp.	-1.28522	0.750633	0.0637896	2.30027	0.664814	0.00039744	0.58381	0.594436	0.340821
Alloprevotella_tannerae	-1.72974	0.857124	0.0205588	2.72877	0.795995	0.000329544	-0.0921116	0.556825	0.90077
Alloscardovia_omnicolens	1.46125	1.10437	0.121425	-0.297807	0.776476	0.851627	-1.93882	6.82422	0.530843
Anaerococcus_lactolyticus	-6.13531	3.04674	0.0259228	9.44184	2.98807	1.68484e-06	6.34736	3.07926	0.0589924
Anaerococcus_prevotii	-0.612815	1.28825	0.355184	7.56508	3.194	0.0288522	5.23199	3.32381	0.173095
Anaerococcus_spp.	-0.430689	1.11717	NA	NA	NA	NA	NA	NA	NA
Anaerococcus_tetradius	NA	NA	NA	0.660606	1.28406	NA	NA	NA	NA
Anaeroglobus_geminatus	-0.545582	0.729097	0.443819	1.66155	0.804928	0.0230331	1.86685	0.740865	0.00774438
Arcanobacterium_haemolyticum	0.057332	0.792563	0.960004	-0.357749	0.818546	0.652147	-3.28531	3.80517	0.542508
Atopobium_minutum	NA	NA	NA	0.904196	1.57582	NA	0.334569	1.09256	NA
Atopobium_parvulum	-0.292507	0.51755	0.654563	-2.67635	0.628375	9.57812e-06	-0.488331	0.486614	0.370211
Atopobium_rimae	-0.672719	0.640637	0.29617	-0.302594	0.586996	0.635654	0.341928	0.495075	0.556465
Atopobium_sp. oral taxon 199	-0.894798	0.692123	0.174227	0.162398	0.548316	0.810925	5.05015	0.696342	6.90371e-13
Atopobium_sp. oral taxon 810	-2.20953	1.01266	0.250871	2.96865	0.7587	0.650116	0.944759	0.906114	0.901915
Atopobium_spp.	-0.697297	0.669826	0.29617	-0.223212	0.606545	0.739052	0.873109	0.606599	0.158167
Atopobium_vaginae	-2.42997	0.596477	3.4069e-05	1.47194	0.534906	0.00405128	-0.971301	0.552175	0.0551573
Bacteroides_Bacteroidetes bacterium oral taxon 272	-7.51466	1.05707	3.05216e-12	7.51815	0.739241	7.76097e-23	7.54841	0.698941	2.47021e-25
Bacteroides_Bacteroidetes oral taxon 274	-1.57708	0.836017	0.0293478	2.8661	0.797197	0.000186294	1.94079	0.683759	0.00308006
Bacteroides_pyogenes	-1.70991	0.762758	0.0150139	4.73335	0.690357	1.27289e-11	2.44113	0.607607	6.25606e-05
Bifidobacterium_breve	-0.0338588	0.832528	0.978857	-0.19654	0.87034	0.754025	0.342873	0.886595	0.609929
Bifidobacterium_dentium	-2.59513	2.18366	0.0135574	0.136666	0.904924	0.920419	3.32435	1.09909	0.0869227
Bifidobacterium_longum	0.903375	1.47621	NA	-0.601682	1.25063	NA	-0.422462	1.11865	NA
Bifidobacterium_spp.	-0.274217	1.05201	NA	NA	NA	NA	NA	NA	NA
Bradyrhizobium_elkanii	NA	NA	NA	6.63669	2.82533	0.0163218	NA	NA	NA
Brevundimonas_diminuta	0.862988	0.789728	0.216891	-9.35974	3.08108	1.05434e-07	-4.03594	1.02182	2.56167e-05
Bulleidia_extructa	-1.3406	0.720943	0.934002	3.51674	0.722401	0.0849513	3.24677	0.759256	7.40449e-06
Burkholderia_cepacia	-0.0642054	0.818574	NA	-0.588401	1.23097	NA	-0.455437	1.13483	NA
Campylobacter_concisus	-0.561324	0.419334	0.248589	-0.221913	0.397552	0.650116	1.44428	0.528802	0.72086
Campylobacter_curvus	-1.59355	0.695681	0.0148172	0.49907	0.594913	0.422264	0.856975	0.621274	0.476625
Campylobacter_gracilis	-0.543243	0.39585	0.241626	0.331724	0.367299	0.443698	-0.438861	0.33443	0.266044
Campylobacter_rectus	-4.08315	0.744404	4.38324e-08	5.6123	0.565887	2.81669e-22	2.98613	0.463902	1.58037e-10
Campylobacter_showae	-1.49676	0.52198	0.00445226	2.01125	0.499894	5.92519e-05	-0.351835	0.367062	0.432043
Campylobacter_spp.	-2.14592	0.544235	9.47758e-05	3.01444	0.480617	7.12645e-10	0.722184	0.331044	0.04869
Campylobacter_ureolyticus	NA	NA	NA	0.927245	1.59355	NA	1.26733	2.54563	0.280984
candidate division TM7 single-cell isolate TM7a	-0.371497	0.515952	0.555648	-0.26021	0.394425	0.47998	-2.96001	0.412192	0.226409
candidate division TM7 single-cell isolate TM7b	0.263175	0.482573	0.670477	-0.711284	0.480259	0.598477	-3.385	0.490531	0.00912336
candidate division TM7 single-cell isolate TM7c	-1.72218	0.563414	0.00201455	1.43513	0.527591	0.00654376	-0.750419	0.392355	0.150072
Candidatus Saccharibacteria oral taxon TM7x	0.675047	0.525487	0.247979	-0.622521	0.572348	0.276514	-1.47858	0.480133	0.00245849
Capnocytophaga_gingivalis	-1.45515	0.572929	0.0100966	-0.351076	0.538996	0.0107552	-1.46883	0.585439	0.0108511
Capnocytophaga_granulosa	-1.79125	0.666711	0.00491677	0.0502607	0.586202	0.950494	1.46916	0.689083	0.0246677
Capnocytophaga_haemolytica	-2.04795	0.627276	0.00141378	0.746482	0.521412	0.175472	1.94643	0.724585	0.143324
Capnocytophaga_ochracea	-2.09734	0.479	1.99454e-05	0.637441	0.42829	0.172251	-0.172886	0.411967	0.756306
Capnocytophaga_sp. oral taxon 323	-0.99161	0.532742	0.0715644	0.17387	0.430973	0.746036	-0.320241	0.433853	0.54722
Capnocytophaga_sp. oral taxon 324	-1.92118	0.476366	9.11334e-05	1.07759	0.439883	0.0187398	-0.267703	0.400094	0.593038
Capnocytophaga_sp. oral taxon 326	-0.928678	0.507151	0.079372	0.173975	0.503819	0.777222	-0.637453	0.462971	0.213425
Capnocytophaga_sp. oral taxon 329	-0.522273	0.520373	0.378632	-0.117094	0.542037	0.854675	0.327748	0.511623	0.585565
Capnocytophaga_sp. oral taxon 332	-1.85542	0.709271	0.00541851	-1.2795	0.62002	0.0288522	1.03794	0.59696	0.45348
Capnocytophaga_sp. oral taxon 335	-0.827243	0.503418	0.119515	-0.0108715	0.442719	0.981396	-0.585706	0.499715	0.297836
Capnocytophaga_sp. oral taxon 336	-2.13319	0.430558	1.71476e-06	0.82542	0.419675	0.0665892	-0.163163	0.40346	0.774075
Capnocytophaga_sp. oral taxon 338	-2.9388	0.647742	5.73902e-06	2.21891	0.435902	0.000261033	-0.029962	0.446612	0.959496
Capnocytophaga_sp. oral taxon 380	-1.94399	0.513602	0.000199908	0.317922	0.42508	0.526418	-0.106897	0.441547	0.871087
Capnocytophaga_sp. oral taxon 412	-1.91776	0.448011	3.5881e-05	0.448098	0.414529	0.343172	-0.387133	0.420197	0.452729
Capnocytophaga_sp. oral taxon 863	-1.77023	0.486293	0.000367909	-0.064333	0.511196	0.920419	0.591222	0.526445	0.306714
Capnocytophaga_spp.	-1.91007	0.416591	8.50515e-06	0.424122	0.391676	0.341735	0.237588	0.374131	0.609929
Capnocytophaga_sputigena	-1.11877	0.513089	0.0325347	-0.529429	0.546352	0.349748	-0.416039	0.501282	0.476625
Cardiobacterium_hominis	1.60843	0.557393	0.00491677	-3.14266	0.606055	1.22666e-07	-3.90888	0.610409	1.43086e-10
Cardiobacterium_spp.	0.800862	0.51542	0.148385	-0.126401	0.53701	0.841503	-1.25568	0.566611	0.0283742
Cardiobacterium_valvarum	0.165626	0.508861	0.807844	1.08629	0.449844	0.554961	-0.716194	0.526656	0.199314
Catonella_morbi	-1.40964	0.67616	0.0271134	0.835542	0.592039	0.157179	0.355968	0.515339	0.551257
Centipeda_periodontii	-0.166185	0.518364	0.800709	0.180448	0.468432	0.754025	1.43072	0.539299	0.00905165
Comamonas_testosteroni	1.01939	0.94149	0.109579	-2.76721	0.894798	0.000605107	-1.371	0.750954	0.0544272
Corynebacterium_diphtheriae	-0.291479	0.810235	0.89631	-0.0870081	0.820116	0.771018	-0.423215	1.11471	NA
Corynebacterium_durum	1.34702	0.624317	0.0314129	-2.76742	0.768025	9.85836e-05	-4.4775	0.721372	3.36244e-10
Corynebacterium_matruchotii	0.0919249	0.474272	0.895322	-0.808023	0.581998	0.151311	-1.71151	0.568494	0.00217677
Corynebacterium_spp.	0.0299183	0.574248	0.960896	-1.1552	0.692249	0.0750115	-2.44778	0.845869	0.00492376
Corynebacterium_urealyticum	0.421334	1.11293	NA	-0.304991	1.0689	NA	-0.261866	1.05043	NA
Cryptobacterium_curtum	-1.75791	1.08461	0.778473	-4.2853	0.887882	0.00240871	-1.88444	0.817857	0.0994868
Cutibacterium_[Propionibacterium] namnetense	0.551022	0.864875	0.425505	-5.30115	3.35139	0.0968486	-5.06525	3.57106	0.347451
Cutibacterium_acnes	0.867676	0.521075	0.111763	-1.27455	0.62805	0.0224439	-2.33072	0.527427	2.73376e-06
Cutibacterium_avidum	2.60223	1.1019	0.0111812	-8.30585	3.15517	0.00140514	-3.13278	1.44633	0.22331
Cutibacterium_spp.	1.12389	1.37883	0.265793	-4.51327	3.42373	0.151413	-2.60272	5.32226	0.530202
Delftia_acidovorans	-1.15022	0.72581	0.0964688	-1.76851	0.827553	0.0132077	-0.0266605	0.544734	0.984154
Desulfobulbus_sp. oral taxon 041	-5.86579	1.03945	6.22008e-09	9.55925	0.938554	2.51362e-23	7.73394	0.825883	1.7093e-21
Desulfomicrobium_orale	-0.692031	1.42356	1.68104e-25	16.9678	3.55785	2.66501e-23	15.147	3.43518	1.34623e-23
Desulfovibrio_fairfieldensis	-13.2423	3.76105	NA	12.9476	3.31849	9.46702e-06	0.480672	1.19617	0.154684
Dialister_invisus	-0.553852	0.507293	0.322895	-0.355784	0.486763	0.517543	0.218791	0.409991	0.681245
Dialister_micraerophilus	-1.18603	0.932991	0.288391	1.42101	0.885728	0.00506742	0.860891	0.830758	0.513269
Dialister_spp.	-1.36838	0.738053	0.0491761	2.53004	0.718608	0.000329544	1.29377	0.646015	0.0438547
Dolosigranulum_pigrum	0.576198	1.11059	NA	0.263615	0.810178	0.909222	-0.540539	1.18565	NA
Eggerthella_lenta	NA	NA	NA	6.00574	3.24828	0.143667	0.412971	1.11435	NA
Eggerthia_catenaformis	-2.78852	0.737323	0.000106325	5.64225	0.598404	1.60111e-20	3.86961	0.495557	5.6102e-15
Eikenella_corrodens	-0.790264	0.548368	0.162504	1.55972	0.524481	0.00282047	0.313631	0.380917	0.509785
Enterobacter_cancerogenus	NA	NA	NA	NA	NA	NA	0.314779	1.07249	NA
Enterococcus_casseliflavus	-5.75101	3.06634	0.0415963	7.40304	2.94259	0.00878008	12.8698	3.17489	3.10636e-22
Enterococcus_durans	0.427247	0.885159	NA	-0.796806	1.46654	0.31901	0.256062	0.832487	0.762016
Enterococcus_faecalis	-1.21476	2.08799	NA	4.09737	3.9522	0.300422	0.380091	1.09973	NA
Enterococcus_italicus	NA	NA	NA	NA	NA	NA	9.61433	4.04184	0.00783259
Enterococcus_saccharolyticus	NA	NA	NA	NA	NA	NA	8.75158	3.09245	0.000433526
Enterococcus_spp.	NA	NA	NA	3.29061	5.19052	0.443698	9.55751	3.03434	2.99655e-06
Escherichia_coli	-0.905892	0.5457	0.101113	1.19016	0.513193	0.017287	0.549854	0.497234	0.329802
Filifactor_alocis	-5.30885	0.972863	2.87739e-08	7.63703	0.786005	1.90195e-21	6.38728	0.665822	1.7093e-21
Finegoldia_magna	-0.794198	0.756684	0.265793	3.53864	0.797463	4.57395e-06	1.17947	0.776261	0.12424
Fretibacterium_fastidiosum	-1.74973	1.12969	0.265793	4.42869	0.961912	2.59916e-06	2.54646	0.844555	0.00118948
Fusobacterium_gonidiaformans	-1.44537	0.933169	0.111094	1.9936	0.977245	0.0311303	-0.635132	1.23704	NA
Fusobacterium_hwasookii	-2.64365	0.523403	7.02757e-07	2.4077	0.473255	4.08289e-07	0.917305	0.407409	0.0360191
Fusobacterium_necrophorum	-3.29691	0.950676	0.000233656	5.02362	0.763919	1.158e-10	3.2752	0.674974	1.8552e-06
Fusobacterium_nucleatum	-3.99602	0.559876	3.22535e-12	4.13733	0.47291	7.71605e-18	3.09247	0.344218	8.1542e-19
Fusobacterium_periodonticum	-2.70679	0.582923	4.9652e-06	1.61467	0.583751	0.00463155	1.61702	0.554711	0.00363188
Fusobacterium_sp. oral taxon 370	-5.07735	0.738529	8.97906e-12	5.9122	0.675144	3.21494e-18	6.05134	0.678124	6.40248e-19
Fusobacterium_spp.	-3.35402	0.499154	4.37635e-11	3.40132	0.462952	5.04545e-13	2.38121	0.33575	2.47843e-12
Gardnerella_vaginalis	-0.680937	0.864729	0.630062	-0.503969	1.16537	NA	0.539844	0.946912	0.514345
Gemella_bergeri	-1.40018	1.13167	0.0874032	3.99712	0.921455	4.55087e-06	0.912909	0.744263	0.199009
Gemella_haemolysans	-0.248105	0.503345	0.696215	1.12123	0.602904	0.186317	-0.824958	0.595037	0.165362
Gemella_morbillorum	0.123976	0.468551	0.843905	0.891477	0.506924	0.0890015	0.0192003	0.466414	0.974598
Gemella_sanguinis	0.281468	0.51749	0.670477	0.65542	0.567985	0.273186	-0.271347	0.499382	0.662333
Gemella_sp. oral taxon 928	-1.99228	0.738037	0.00445226	3.61436	0.682315	9.34437e-08	1.48741	0.587225	0.0130169
Gemella_spp.	-0.261632	0.413624	0.630062	0.889031	0.526029	0.0983848	0.129442	0.43386	0.811313
Granulicatella_adiacens	-0.172636	0.388509	0.751111	-0.672578	0.493216	0.186097	-0.363249	0.439706	0.491329
Granulicatella_elegans	-1.04041	0.627691	0.0917414	0.772135	0.677051	0.981396	0.0824394	0.575134	0.896536
Granulicatella_spp.	-0.0865907	0.584214	0.820755	-0.0567235	0.614549	0.972517	-0.0737174	0.609067	0.933241
Haemophilus_haemolyticus	-0.2062	0.531347	0.76565	-0.434958	0.569637	0.46289	-2.52743	0.697644	0.000151491
Haemophilus_influenzae	-0.66077	0.534418	0.247979	-0.0101395	0.524644	0.989558	-1.32453	0.663445	0.0432571
Haemophilus_parahaemolyticus	0.467118	0.655707	0.526255	1.95789	0.817699	0.102523	-0.134173	0.686808	0.873116
Haemophilus_parainfluenzae	-0.983522	0.488899	0.0528238	0.134461	0.525152	0.841503	-0.502466	0.539183	0.393324
Haemophilus_pittmaniae	-0.987329	0.609835	0.107641	0.242458	0.536168	0.707492	-0.880861	0.7248	0.189322
Haemophilus_sp. oral taxon 851	-0.86181	0.782239	0.226753	0.178699	0.620728	0.33365	-0.8959	0.762046	0.222358
Haemophilus_spp.	-0.757354	0.502271	0.154358	0.0233902	0.516714	0.972517	-0.784033	0.574669	0.186876
Haemophilus_sputorum	0.392449	0.538888	0.550512	0.0342803	0.579569	0.961501	0.571495	0.622778	0.0272772
Helicobacter_pylori	-0.400618	1.10152	NA	5.40159	3.42167	0.17335	NA	NA	NA
Hp1virus_Aggregatibacter phage S1249	-0.6528	1.32687	NA	8.28146	3.48916	0.122217	NA	NA	NA
Johnsonella_ignava	-2.45408	0.877168	0.00201455	4.27836	0.674383	0.000306601	1.95569	0.649019	0.00186094
Jonquetella_anthropi	-8.14033	3.18	0.000367909	10.2709	3.01704	1.76931e-09	5.71553	3.37219	0.123994
Kingella_denitrificans	1.75628	0.633927	0.00561838	-1.28501	0.702574	0.0426566	-1.42232	0.680532	0.0272671
Kingella_kingae	0.687771	0.83105	0.347349	-0.7983	0.926466	0.208699	-0.724819	0.910544	0.564133
Kingella_oralis	2.12661	0.539128	0.000143141	-4.07146	0.653645	2.42834e-10	-3.21568	0.553071	4.94904e-09
Kingella_spp.	1.60731	0.611355	0.0100966	-2.16878	0.726259	0.000831174	-2.5953	0.66289	9.19051e-05
Klebsiella_pneumoniae	4.50503	4.08619	NA	-0.72693	1.38953	0.331994	0.314639	0.874763	0.756868
Kytococcus_sedentarius	0.340932	1.02794	NA	0.197239	0.893081	NA	-0.26712	1.05189	NA
Lachnoanaerobaculum_saburreum	-1.45022	0.488223	0.00377172	1.0405	0.503478	0.0442277	0.449299	0.405195	0.347451
Lactobacillus_brevis	NA	NA	NA	0.617194	1.24669	NA	NA	NA	NA
Lactobacillus_gasseri	-0.202923	1.03062	NA	NA	NA	NA	NA	NA	NA
Lactobacillus_iners	-2.49738	1.06506	0.013962	2.84943	0.825958	0.000190907	0.678109	0.940365	0.709711
Lactobacillus_rhamnosus	-1.82473	0.614869	0.00237358	1.55401	0.487054	9.27493e-07	-0.825648	0.443917	0.197231
Lactobacillus_salivarius	-0.515021	0.921798	NA	0.232773	0.839065	0.800432	-0.596988	1.23874	0.801174
Lactobacillus_spp.	-0.416551	1.01028	NA	-1.30394	3.37351	NA	-0.956595	1.20692	0.933241
Lactobacillus_vaginalis	NA	NA	NA	0.543244	1.18842	NA	1.21507	2.35998	0.285107
Lactococcus_lactis	5.17736	1.76972	0.00334786	-6.45306	2.96133	0.00767486	0.614414	0.773649	0.359214
Lautropia_mirabilis	2.38215	0.686772	0.000529339	-2.20445	0.83765	0.00239856	-3.17003	0.871747	8.72714e-05
Leptotrichia_buccalis	-2.9554	0.758526	6.6088e-05	1.31706	0.595219	0.0244545	1.3879	0.608183	0.0217142
Leptotrichia_goodfellowii	-1.24401	0.785167	0.60578	0.309831	0.675381	0.652147	0.673247	0.785213	0.984154
Leptotrichia_hofstadii	-2.16553	0.668934	0.000859017	0.8275	0.566734	0.149907	1.42113	0.638527	0.0217142
Leptotrichia_shahii	-4.42861	0.762015	1.58622e-08	-1.00915	0.623949	0.125683	-0.218414	0.570796	0.0468394
Leptotrichia_sp. oral taxon 212	-1.26204	0.545613	0.0216827	-0.0784286	0.488728	0.899278	0.61157	0.52598	0.28663
Leptotrichia_sp. oral taxon 215	-1.66578	0.595545	0.00445226	0.602445	0.500505	0.259274	1.75924	0.516508	0.476625
Leptotrichia_sp. oral taxon 225	-1.91555	0.654055	0.0027754	0.459505	0.535916	0.437486	0.707957	0.563582	0.241316
Leptotrichia_sp. oral taxon 847	-2.24595	0.680186	0.00077684	0.164233	0.558154	0.810925	1.2547	0.627689	0.0424172
Leptotrichia_sp. oral taxon 879	-1.99557	0.56967	0.000445498	0.607065	0.515878	0.273186	0.719115	0.536367	0.193859
Leptotrichia_spp.	-2.52492	0.552652	6.54384e-06	0.886431	0.484149	0.0789281	1.62603	0.487895	0.0010768
Leptotrichia_wadei	-2.07238	0.668229	0.00145899	-0.0773494	0.546893	0.160029	0.937913	0.596323	0.121317
Listeria_monocytogenes	NA	NA	NA	NA	NA	NA	3.25191	4.95858	0.323884
Megasphaera_micronuciformis	-0.0739533	0.635102	0.922625	-0.482205	0.622335	0.44231	0.175844	0.532153	0.801174
Mesorhizobium_loti	-0.0303228	0.940258	NA	-0.500562	1.17071	NA	-0.309466	1.06772	NA
Methanobrevibacter_oralis	NA	NA	NA	9.80947	4.03931	0.0192336	12.2046	3.93417	1.25861e-41
Microbacterium_ginsengisoli	0.98706	1.12903	0.242394	-5.9027	2.98313	0.0291058	-5.45933	3.08941	0.214256
Microbacterium_sp. oral taxon 186	0.386937	0.782804	0.613648	-8.80404	2.99226	2.74691e-07	-1.36313	0.846616	0.0366582
Microbacterium_spp.	0.440715	1.03484	NA	-0.936797	1.6302	0.442751	-0.477309	1.17116	0.90077
Mitsuokella_multacida	-0.446223	0.810982	0.76604	0.024423	0.725234	0.977087	-0.254341	0.834835	0.974598
Mitsuokella_sp. oral taxon 131	-1.75948	0.712139	0.0084269	1.58007	0.552084	0.00364719	2.53393	0.570456	9.37772e-06
Mitsuokella_spp.	NA	NA	NA	0.965353	1.6233	NA	NA	NA	NA
Mobiluncus_mulieris	0.991168	1.40968	NA	-2.00153	3.7207	0.323551	-1.4343	2.45609	0.776627
Mogibacterium_[Eubacterium] nodatum	-6.37373	0.871485	9.51496e-13	7.69223	0.714009	2.94326e-25	5.50184	0.575328	2.14123e-21
Mogibacterium_[Eubacterium] saphenum	-3.91948	1.09247	9.22227e-12	7.23046	1.06791	3.90876e-19	5.04904	1.03641	4.2311e-07
Mogibacterium_[Eubacterium] sulci	-0.453865	0.579463	0.49126	1.34044	0.668068	0.0290606	0.329098	0.505647	0.570725
Mogibacterium_timidum	-3.11567	0.962794	0.000382738	4.96993	0.799827	8.12999e-10	4.14709	0.596947	4.53729e-12
Moraxella_osloensis	0.416541	0.739885	0.589455	-3.02279	0.912196	0.000323532	-0.0748886	0.612098	0.0156198
Moraxella_spp.	-0.104491	0.939147	NA	-0.639703	1.27363	NA	-0.449431	1.13088	NA
Mycobacterium_neoaurum	0.308116	0.941194	NA	-1.21955	2.29096	0.277823	-0.70277	1.34214	0.703069
Mycobacterium_spp.	0.757693	1.2766	NA	-0.602194	1.2487	NA	-0.445186	1.13097	NA
Mycoplasma_hominis	NA	NA	NA	7.91234	3.65073	0.035835	NA	NA	NA
Mycoplasma_orale	-3.53745	4.12587	0.232258	8.45908	3.10659	0.00157025	NA	NA	NA
Mycoplasma_salivarium	-0.598155	0.829684	0.408231	0.857054	0.833154	0.22357	0.470632	0.768334	0.859223
Mycoplasma_spp.	-6.35422	3.33916	0.0293478	10.4123	3.14403	2.74691e-07	NA	NA	NA
Neisseria_bacilliformis	-0.334754	0.406062	0.0832448	-1.20516	0.670807	0.000831174	0.170462	0.522017	0.933241
Neisseria_elongata	-0.0536307	0.565357	0.937838	-0.446225	0.632402	0.478735	-1.38528	0.688602	0.0317028
Neisseria_flavescens	0.692226	0.498062	0.526255	1.94785	0.588675	0.33365	-0.182419	0.549337	0.428666
Neisseria_gonorrhoeae	0.156145	0.505311	0.813166	0.341855	0.540851	0.578745	-1.48821	0.668222	0.0236607
Neisseria_lactamica	0.281516	0.511385	0.670477	0.215712	0.530264	0.736523	-1.54659	0.670034	0.0184229
Neisseria_meningitidis	0.275114	0.477993	0.662779	0.435472	0.536738	0.45827	-1.18974	0.602653	0.045321
Neisseria_mucosa	0.895565	0.485677	0.0512626	-0.420424	0.575851	0.754025	-1.58135	0.701414	0.222678
Neisseria_polysaccharea	-0.236068	0.538664	0.736328	1.32575	0.618553	0.0255996	-0.845485	0.628307	0.186876
Neisseria_sicca	-0.303736	0.520653	0.632299	0.497169	0.582491	0.422264	-0.614312	0.594604	0.316952
Neisseria_sp. oral taxon 014	0.655434	0.599128	0.305724	0.22962	0.565987	0.734457	-0.400032	0.592939	0.540753
Neisseria_sp. oral taxon 020	0.387335	0.505154	0.544147	-0.465057	0.519598	0.411149	-0.2315	0.582765	0.756306
Neisseria_spp.	0.212767	0.472735	0.75013	0.533106	0.539268	0.357324	-0.669933	0.541087	0.237561
Neisseria_subflava	0.889929	0.512141	0.00726908	0.979581	0.594719	0.801981	-0.277543	0.578231	0.668536
Neisseria_weaveri	0.128571	0.702075	0.850377	0.639293	0.740015	0.837881	-0.70038	0.874516	0.590141
Olsenella_profusa	-0.95023	1.04739	0.379136	0.697254	0.864679	0.470758	1.12676	1.07304	0.22331
Olsenella_sp. oral taxon 807	-0.079712	0.60358	0.914564	-0.0943194	0.58948	0.891947	-0.712215	0.560764	0.22331
Olsenella_sp. oral taxon 809	-1.46306	1.20573	0.111558	0.147109	0.731879	0.92392	0.436459	0.802398	0.590141
Olsenella_spp.	-0.523141	0.728272	0.534572	1.39183	0.724652	0.0480254	0.0545623	0.660357	0.873116
Olsenella_uli	-3.16221	0.902076	0.000194131	3.92384	0.744602	1.27147e-07	3.89029	0.606195	1.86097e-05
Oribacterium_parvum	-1.59263	0.730415	0.0191193	2.42478	0.649375	8.8026e-05	1.62447	0.524436	0.00211674
Oribacterium_sinus	-0.0811903	0.553812	0.914564	1.24474	0.611716	0.0381944	2.35734	0.675462	0.0236607
Oribacterium_sp. oral taxon 078	-0.921729	0.561516	0.107641	0.208831	0.498384	0.736523	0.103653	0.433356	0.871087
Oribacterium_sp. oral taxon 108	-0.299585	0.602265	0.670477	1.4268	0.712879	0.0246636	0.505253	0.603667	0.432635
Oribacterium_spp.	-1.80398	0.759769	0.0135574	3.20897	0.754142	6.83815e-06	2.98459	0.718272	3.9777e-05
Ottowia_sp. oral taxon 894	1.10506	0.672365	0.0528238	0.0109988	0.605705	0.652147	-0.937767	0.601863	0.00331991
Parascardovia_denticolens	6.39085	0.996479	0.263641	-6.92512	1.14288	0.831654	-4.52044	1.05576	0.0288618
Parvimonas_micra	-2.3539	0.662849	0.000264867	5.09659	0.659806	5.10028e-09	3.15152	0.489239	1.58208e-10
Parvimonas_sp. oral taxon 110	-1.07991	0.644485	0.0846722	3.02293	0.660184	0.00266657	1.24102	0.475792	0.0122344
Parvimonas_sp. oral taxon 393	-1.44067	0.676259	0.025745	4.24088	0.699444	1.80696e-09	2.37259	0.49951	2.73376e-06
Parvimonas_spp.	-1.40882	0.668098	0.0269138	4.04361	0.649645	5.51961e-06	2.72936	0.47128	1.01371e-08
Peptoanaerobacter_[Eubacterium] yurii	-1.51637	0.709745	0.022024	2.31467	0.728449	0.000837594	1.16485	0.62109	0.0516395
Peptoanaerobacter_Peptostreptococcaceae bacterium oral taxon 113	-3.70664	0.762761	1.01087e-06	8.02601	0.694948	4.00578e-20	6.82278	0.671724	1.34623e-23
Peptoniphilus_indolicus	-2.09441	0.840615	0.00744317	3.02156	0.727734	1.45552e-05	1.47255	0.695785	0.0320839
Peptoniphilus_lacrimalis	-0.356361	0.433696	0.526255	1.65011	0.51954	0.000866667	-0.0605364	0.388845	0.933241
Peptoniphilus_sp. oral taxon 375	NA	NA	NA	5.04712	3.43012	0.273186	NA	NA	NA
Peptoniphilus_sp. oral taxon 386	-3.3251	0.997898	0.000364083	5.31424	0.750963	3.78353e-12	4.32086	0.783768	5.24239e-08
Peptoniphilus_sp. oral taxon 836	-0.667686	0.915501	0.914564	1.47868	1.00011	0.122217	0.561412	0.980229	0.950106
Peptoniphilus_spp.	-1.24251	0.978282	0.127811	1.56964	0.96819	0.0643951	0.812593	0.887067	0.379976
Peptostreptococcus_anaerobius	-1.7562	0.730667	0.0107126	3.19925	0.669826	1.00536e-06	2.36058	0.614532	0.000117126
Peptostreptococcus_spp.	-5.06649	3.24285	0.0976094	8.79732	2.96588	4.63822e-05	8.20436	3.02157	0.00148817
Peptostreptococcus_stomatis	-1.00665	0.730533	0.129876	3.00513	0.758824	4.63822e-05	2.67149	0.698611	8.41236e-05
Porphyromonas_asaccharolytica	-1.04112	1.03759	0.931324	3.87472	0.99413	0.214649	1.39979	1.01682	0.623652
Porphyromonas_catoniae	0.120248	0.531705	0.855123	-0.904276	0.652794	0.132838	-0.619913	0.646173	0.340821
Porphyromonas_endodontalis	-1.33387	0.913669	0.0739239	3.82061	0.870026	6.83815e-06	2.89945	0.778647	0.000105127
Porphyromonas_gingivalis	-3.76373	0.779054	9.74762e-07	6.74314	0.684963	4.89007e-22	2.11246	0.621873	0.000500057
Porphyromonas_sp. oral taxon 278	0.356878	0.516	0.585729	0.536158	0.507795	0.554357	-0.370766	0.478193	0.0236607
Porphyromonas_sp. oral taxon 279	0.547357	0.573374	0.396399	-0.894534	0.734253	2.86799e-06	-0.662349	0.644231	0.933241
Porphyromonas_spp.	-0.394715	0.509018	0.531419	1.70392	0.543999	0.00152098	0.142372	0.422846	0.811313
Porphyromonas_uenonis	0.8982	0.911692	0.100906	0.306904	0.699953	0.31117	-0.426005	0.833335	0.811313
Prevotella_baroniae	-1.62218	0.745441	4.6543e-08	3.87763	0.756232	2.59068e-07	0.813429	0.463727	5.71819e-08
Prevotella_bivia	-0.817873	0.457042	0.0988251	1.98828	0.531566	0.000186294	-0.559948	0.335377	0.151856
Prevotella_buccae	-1.51379	0.686112	0.0194133	1.03983	0.569896	0.0679607	-0.309035	0.429426	0.551257
Prevotella_buccalis	-1.64618	0.596843	0.00511328	1.45274	0.557377	0.00863419	-0.403521	0.405659	0.42663
Prevotella_dentalis	-5.73365	0.851066	2.97484e-11	5.56538	0.691224	2.08812e-24	4.11345	0.601338	7.0588e-12
Prevotella_denticola	-0.422446	0.608154	0.544147	-1.04748	0.680639	0.0897349	-2.06466	0.584255	0.000298251
Prevotella_enoeca	-0.536982	0.638811	0.425505	2.2493	0.726607	0.0011731	0.529613	0.530185	0.364426
Prevotella_fusca	-1.05007	0.621084	0.0861362	1.05434	0.533082	0.0510368	0.0664624	0.503321	0.919665
Prevotella_histicola	-0.642806	0.519465	0.257317	0.196512	0.476702	0.738846	-0.394081	0.420354	0.0104747
Prevotella_intermedia	0.0373775	0.61146	0.960964	2.47263	0.753869	0.000591134	-0.057572	0.543044	0.937259
Prevotella_loescheii	-0.242693	0.510123	0.703291	-0.99487	0.534711	0.0590554	-1.68125	0.616413	0.00531632
Prevotella_maculosa	-0.236788	0.472154	0.696215	-0.212811	0.456268	0.703794	-0.334443	0.387967	0.486048
Prevotella_marshii	-0.392472	0.569844	0.560231	1.25806	0.669908	0.04848	-0.489781	0.520052	0.411172
Prevotella_melaninogenica	-0.165204	0.461953	0.778473	0.407143	0.443634	0.422264	0.0301883	0.420947	0.959496
Prevotella_micans	-1.2926	0.737038	0.0536169	2.32665	0.708399	0.323551	0.501932	0.583085	0.432043
Prevotella_multiformis	-1.88903	0.614436	0.161985	3.01394	0.745902	3.52837e-05	-0.675319	0.49849	0.213425
Prevotella_multisaccharivorax	-0.250644	0.544446	0.711815	0.0687607	0.51651	0.920419	-0.353079	0.518604	0.564133
Prevotella_nigrescens	-0.390682	0.559512	0.555648	1.51729	0.59988	0.745959	-1.90438	0.445546	2.37984e-05
Prevotella_oralis	-1.16731	0.791523	0.0954711	-0.0890838	0.579132	0.0525764	-0.529339	0.530476	0.114515
Prevotella_oris	-1.13513	0.489576	0.0238184	0.476386	0.511029	0.39513	0.0824461	0.38798	0.896215
Prevotella_oulorum	-0.361334	0.494051	0.585729	-0.919005	0.565995	0.0936777	-1.23755	0.536204	0.0217512
Prevotella_pallens	-0.898332	0.637383	0.1454	0.399334	0.564364	0.517552	-1.32872	0.540777	0.0139543
Prevotella_pleuritidis	-0.369376	0.654283	0.0015596	1.97012	0.74724	0.210572	-0.122363	0.547584	0.127641
Prevotella_saccharolytica	-0.789838	0.514016	0.142161	0.0327435	0.447225	0.961501	-1.49962	0.411285	0.000414808
Prevotella_salivae	-1.46781	0.493279	0.108053	-0.308872	0.435615	0.202288	-0.0138249	0.426866	0.974598
Prevotella_scopos	0.307217	0.486542	0.628663	0.469047	0.482629	0.382911	-1.07174	0.427566	0.0201709
Prevotella_shahii	-0.523334	0.432202	0.29617	0.542654	0.395851	0.218717	-1.02881	0.388355	0.0146122
Prevotella_sp. oral taxon 299	-1.2773	0.476536	0.00958524	1.05019	0.495831	0.0394105	-0.918133	0.447215	0.0544272
Prevotella_sp. oral taxon 306	-1.09733	0.607756	0.0681138	0.542186	0.503763	0.323551	0.836204	0.539125	0.142435
Prevotella_sp. oral taxon 317	-1.20701	0.622039	0.0472367	1.00095	0.573834	0.0830678	0.141611	0.474481	0.252459
Prevotella_sp. oral taxon 472	-0.256516	0.51501	0.692134	-1.03009	0.539061	0.0525764	-1.53333	0.614466	0.0106847
Prevotella_spp.	-0.30327	0.406857	0.560231	0.971342	0.436102	0.033678	-0.887933	0.25398	0.00113408
Prevotella_veroralis	-2.44118	0.629382	0.0874032	0.296968	0.525245	0.621566	0.203808	0.509719	0.756868
Propionibacterium_acidifaciens	-2.56399	1.00258	0.226753	-1.07724	0.844808	0.868161	2.25885	1.10299	0.0154968
Propionibacterium_sp. oral taxon 192	0.363007	0.612657	0.596319	-0.770172	0.70746	0.273186	-5.69502	2.9265	0.105109
Pseudomonas_aeruginosa	0.285809	0.916196	NA	3.20313	1.17339	0.00178567	-0.0695295	0.804452	0.954949
Pseudomonas_fluorescens	0.997068	1.3293	NA	-4.19225	3.7791	0.159708	-0.296118	0.787552	0.867787
Pseudomonas_protegens	NA	NA	NA	NA	NA	NA	0.479893	1.15919	NA
Pseudomonas_pseudoalcaligenes	-0.649786	1.26378	NA	NA	NA	NA	10.0592	3.01244	2.38365e-08
Pseudomonas_spp.	-0.111903	0.614983	0.305724	2.69222	0.96879	0.00282647	0.797248	0.761015	0.27854
Pseudomonas_stutzeri	-2.39588	1.01114	0.0512626	2.33359	0.991135	0.122097	0.382126	0.691622	0.65616
Pseudopropionibacterium_propionicum	-0.322295	0.489864	0.605403	-1.72991	0.532337	0.000785675	-1.67624	0.486128	0.000602269
Pseudoramibacter_alactolyticus	-3.72158	0.921177	2.94188e-05	4.33456	0.884867	4.6904e-07	3.38163	0.824045	1.60884e-05
Pyramidobacter_piscolens	-1.79956	1.18254	0.555563	7.24786	1.03936	1.3599e-09	5.56782	1.14907	1.80236e-07
Ralstonia_pickettii	-1.5299	1.01034	0.0519322	-0.470757	0.84037	0.531006	-1.21448	2.13189	0.542508
Rhodobacter_capsulatus	0.813067	1.35383	NA	1.48329	1.33123	0.0917888	0.398404	0.848455	0.512998
Rothia_aeria	0.58376	0.504858	0.305724	-0.953701	0.626603	0.104372	-4.10933	0.634951	9.02294e-11
Rothia_dentocariosa	-0.936633	0.635162	0.937838	-4.4651	0.663933	1.38639e-06	-5.32135	0.626066	2.44427e-17
Rothia_mucilaginosa	1.76929	0.589682	0.00334786	-2.11021	0.676464	0.000768482	-1.55919	0.55475	0.106877
Rothia_spp.	-0.663992	0.546483	0.81708	-3.15964	0.701651	2.42936e-06	-4.82178	0.58817	2.11817e-16
Sanguibacter_keddieii	0.733657	1.28384	NA	-0.529402	1.1847	NA	-0.407149	1.10767	NA
Scardovia_inopinata	0.197238	0.812541	0.813166	-5.57176	3.52198	0.0567399	-2.89995	8.8694	0.347427
Scardovia_wiggsiae	0.135277	0.668368	0.00373018	-3.86361	1.15457	0.000109917	-4.6825	0.917267	1.59626e-07
Selenomonas_artemidis	0.861741	0.558767	0.140265	-2.25613	0.607286	0.000101924	-1.25328	0.528682	0.0191036
Selenomonas_flueggei	0.953152	0.561069	0.782224	-1.39726	0.647896	0.0198281	-0.584331	0.483721	0.950106
Selenomonas_infelix	-0.0650276	0.515769	0.922625	-0.402247	0.495962	0.459213	0.194637	0.481015	0.756868
Selenomonas_noxia	1.01605	0.537011	0.428961	-1.58541	0.570697	0.843147	-1.34602	0.469439	0.647418
Selenomonas_sp. F0473	-2.14794	0.498838	0.421952	0.118734	0.469315	0.598477	-0.262826	0.477669	0.346373
Selenomonas_sp. oral taxon 126	0.237582	0.574202	0.751379	0.293388	0.548391	0.639521	0.980211	0.582886	0.0960521
Selenomonas_sp. oral taxon 136	0.340686	0.517529	0.605403	-0.709565	0.502009	0.169138	-0.119717	0.426596	0.845887
Selenomonas_sp. oral taxon 137	0.716775	0.526036	0.216891	-1.01148	0.576508	0.0686469	-1.10339	0.48263	0.0272772
Selenomonas_sp. oral taxon 138	1.04504	0.645773	0.107634	-0.474227	0.569074	0.422264	-0.263139	0.50624	0.662333
Selenomonas_sp. oral taxon 149	0.290638	0.530332	0.669056	-0.863399	0.533836	0.102523	-0.351784	0.467463	0.530843
Selenomonas_sp. oral taxon 478	0.193911	0.53002	0.778473	-1.07058	0.566129	0.050856	-0.305437	0.491023	0.599506
Selenomonas_sp. oral taxon 892	0.0891914	0.561892	0.908097	-0.910106	0.592983	0.108271	-0.681027	0.520914	0.22331
Selenomonas_spp.	0.288316	0.458011	0.630062	-0.188676	0.445297	0.736523	0.350729	0.412443	0.486048
Selenomonas_sputigena	-1.23743	0.604185	0.0369426	0.532041	0.510664	0.334933	1.86301	0.544733	0.00060871
Shuttleworthia_satelles	-0.223468	0.609792	0.76565	-0.128203	0.549878	0.0108893	-0.29621	0.557542	0.641762
Simonsiella_muelleri	1.10654	0.979024	0.118516	-0.204497	0.683827	0.801981	-1.18649	1.1446	0.349235
Slackia_exigua	-0.391316	0.659248	0.592789	0.818198	0.622244	0.1822	1.23341	0.607042	0.038604
Sneathia_amnii	-5.53462	3.64597	0.390309	12.5164	3.42955	0.000477348	5.06004	4.32538	0.196358
Solobacterium_moorei	0.203378	0.524829	0.76869	0.116011	0.510791	0.854675	0.612034	0.487629	0.255518
Staphylococcus_aureus	-0.0910535	0.804601	0.914564	-0.0365158	0.800221	0.86248	-0.561232	1.21948	0.717758
Staphylococcus_capitis	0.391006	0.938572	0.778473	-0.469544	1.17574	0.598477	-0.361381	1.11322	NA
Staphylococcus_epidermidis	-0.621897	1.22689	NA	0.567446	1.19888	NA	NA	NA	NA
Stenotrophomonas_maltophilia	0.0309357	0.734085	0.959174	-1.07399	1.17266	0.0863756	0.689988	0.881954	0.83939
Stenotrophomonas_nitritireducens	-0.378333	0.851233	0.544147	-0.786441	1.41439	NA	1.14073	1.15578	0.15148
Stenotrophomonas_spp.	-6.0346	3.1193	0.030342	1.53145	2.71178	NA	6.76584	3.33876	0.0518868
Stomatobaculum_Lachnospiraceae bacterium oral taxon 082	-1.64787	0.574164	0.00397204	0.0242762	0.444409	0.972517	1.00628	0.42521	0.500238
Stomatobaculum_Lachnospiraceae bacterium oral taxon 500	-0.645645	0.515809	0.253205	-0.188654	0.459667	0.736523	-1.252	0.456126	0.00867848
Stomatobaculum_longum	-1.00819	0.615002	0.683627	-0.387371	0.523368	0.394638	0.331178	0.515661	0.583355
Streptococcus_agalactiae	0.180089	0.500583	0.778473	0.31942	0.487468	0.598477	-0.0566377	0.503217	0.94332
Streptococcus_anginosus	-0.940166	0.475526	0.0612896	0.858598	0.488493	0.0897349	1.44291	0.435191	0.318458
Streptococcus_australis	0.838907	0.533421	0.135315	-1.13717	0.644323	0.0575621	-1.262	0.538631	0.0172264
Streptococcus_constellatus	-1.52985	0.573701	0.00720813	1.40571	0.557672	0.0107475	2.09009	0.585507	0.000315139
Streptococcus_cristatus	0.0447833	0.4556	0.940489	0.0688626	0.530738	0.920419	-0.120735	0.480353	0.859393
Streptococcus_downei	0.284018	0.913265	NA	-0.46676	0.887974	0.498264	-0.144254	0.808881	0.971187
Streptococcus_gordonii	-1.85275	0.602476	0.0922563	-1.90637	0.670498	0.398965	-1.1064	0.531518	0.471906
Streptococcus_infantarius	0.452075	0.992914	NA	-0.734384	1.35901	NA	-0.486842	1.146	NA
Streptococcus_infantis	0.931315	0.421237	0.0415963	-0.621528	0.500036	0.22939	-1.43219	0.486543	0.00275574
Streptococcus_intermedius	-1.1762	0.617348	0.0491761	-1.94513	0.575414	0.00039744	-1.41508	0.529288	0.00827899
Streptococcus_mitis	1.06533	0.458637	0.0303096	-1.08497	0.479676	0.0286104	-2.31404	0.452212	0.0712816
Streptococcus_mutans	-1.93565	0.673328	0.485745	-4.05645	0.729176	0.00127524	-3.68044	0.646027	0.0217512
Streptococcus_oralis	0.0515105	0.400311	0.931324	-1.63122	0.494948	0.000761822	-0.760688	0.471893	0.133768
Streptococcus_parasanguinis	0.507258	0.455818	0.000111679	-3.31496	0.678626	3.96832e-07	-0.987632	0.560283	0.0788694
Streptococcus_peroris	0.760157	0.553812	0.191524	-0.787827	0.607644	0.193012	-0.59455	0.567994	0.364426
Streptococcus_pneumoniae	-0.116131	0.373084	0.816573	-0.419824	0.422105	0.368197	-1.92606	0.480395	3.26846e-05
Streptococcus_salivarius	1.21664	0.524639	0.0259307	-2.92711	0.58013	2.74244e-07	-1.24235	0.529646	0.020395
Streptococcus_sanguinis	0.309961	0.498177	0.630062	-3.19725	0.595103	4.57745e-08	-3.57217	0.500822	1.28659e-12
Streptococcus_sinensis	-0.542162	0.418082	0.264058	1.8388	0.522279	0.220332	-0.486079	0.417107	0.306903
Streptococcus_sobrinus	-0.848974	1.45501	NA	0.436994	1.14953	NA	7.50567	4.05554	0.306903
Streptococcus_sp. F0441	-0.333472	0.419145	0.544147	-0.29062	0.459986	0.592669	-0.551124	0.429825	0.254624
Streptococcus_sp. F0442	0.83077	0.549089	0.143811	-1.65192	0.661794	0.00669049	-0.556827	0.544069	0.367536
Streptococcus_sp. oral taxon 056	0.0123674	0.556174	0.983989	-2.02876	0.699112	0.00159661	-0.821135	0.585542	0.173095
Streptococcus_sp. oral taxon 058	0.0131743	0.407047	0.978857	-0.01256	0.470685	0.981396	-0.306989	0.412623	0.54722
Streptococcus_sp. oral taxon 071	0.0907594	0.427649	0.878002	-0.617178	0.475214	0.219288	-0.364146	0.422684	0.476625
Streptococcus_sp. oral taxon 431	0.857619	0.486236	0.0988251	-1.44022	0.610719	0.0125355	-1.3565	0.533374	0.0106275
Streptococcus_spp.	0.123771	0.388935	0.816573	-1.22548	0.483998	0.0107475	-1.05709	0.455866	0.0255929
Streptococcus_vestibularis	-0.887111	0.557197	0.6808	-1.63324	0.665061	0.00814227	1.35102	0.584866	0.141749
Tannerella_forsythia	-3.22132	0.983739	0.000316926	6.1535	0.82219	1.86275e-13	3.91523	0.650169	1.35859e-09
Tannerella_sp. oral taxon HOT-286	-0.251678	0.494172	0.688689	-0.078591	0.51354	0.899278	-0.111943	0.438687	0.85852
Tannerella_spp.	-1.64264	0.944508	0.0385976	3.55216	0.734471	3.14086e-07	1.69883	0.626265	0.00577115
Treponema_denticola	-5.73319	0.921138	4.34295e-10	8.25763	0.783866	2.08812e-24	3.79397	0.619109	7.46469e-10
Treponema_lecithinolyticum	-3.3774	0.992627	0.000208416	5.82915	0.875752	5.02383e-11	1.52871	0.708364	0.0217512
Treponema_maltophilum	-3.67451	0.853991	8.31951e-06	5.37129	0.730898	4.77023e-13	1.91644	0.592032	0.000954677
Treponema_medium	-3.09044	0.901774	0.000229191	5.51882	0.838701	8.07184e-11	0.167426	0.56687	0.817074
Treponema_pallidum	-0.737454	1.37672	NA	6.38908	3.16659	0.0852315	NA	NA	NA
Treponema_putidum	-5.76223	0.992565	6.22008e-09	9.02868	0.800463	1.07268e-20	3.06845	0.761689	4.81501e-05
Treponema_socranskii	-1.44643	0.737349	0.0316815	3.66447	0.682898	9.08585e-08	0.38914	0.478668	0.489499
Treponema_spp.	-3.88754	0.814086	1.20322e-06	6.22534	0.72657	3.61309e-17	1.23395	0.559412	0.0268381
Treponema_vincentii	-3.008	0.881025	0.000238999	5.03082	0.822988	1.3599e-09	-0.0532929	0.560736	0.93931
Turicella_otitidis	0.279971	0.994885	NA	-0.43792	1.12923	NA	-0.337249	1.07623	NA
Unclassified_Actinomycetaceae	0.401748	0.413439	0.425505	-0.382561	0.435044	0.438487	-1.61704	0.555894	0.00428401
Unclassified_Atopobiaceae	-0.277953	0.686136	0.76678	0.322752	0.721685	0.697772	-0.328553	0.759676	0.832239
Unclassified_Bacillales	NA	NA	NA	NA	NA	NA	0.448465	1.14044	NA
Unclassified_Bacteroidales	-2.16408	0.592996	0.000228681	3.79577	0.555586	1.78374e-11	1.32254	0.344851	0.000233054
Unclassified_Bifidobacteriaceae	0.350464	0.921159	NA	-3.6763	4.8222	0.146159	-0.921461	1.61586	0.54722
Unclassified_Burkholderiaceae	0.182869	0.682689	0.808221	-0.215401	0.817308	0.6125	-5.40086	3.40529	0.184622
Unclassified_Burkholderiales	-0.0183561	0.533436	0.978857	-0.896283	0.646509	0.106783	-1.38003	0.634905	0.0272772
Unclassified_Campylobacterales	-0.48878	0.740003	0.626822	2.70395	0.991698	0.00459328	0.00755472	0.855099	0.919665
Unclassified_Candidatus Saccharibacteria	-0.912357	0.744246	0.177299	-0.326195	0.615124	0.613416	0.0533877	0.639142	0.943625
Unclassified_Chloroflexi	-5.14078	1.03038	3.54896e-07	6.63825	0.837525	9.8804e-15	5.49779	0.787433	2.64339e-12
Unclassified_Clostridiales	-2.97034	0.704439	2.08476e-05	4.77225	0.603637	7.96524e-15	3.04692	0.452851	3.8947e-11
Unclassified_Clostridiales Family XIII. Incertae Sedis	-3.24631	0.872592	0.000115349	4.31022	0.7435	6.81436e-09	3.51888	0.617231	1.99918e-08
Unclassified_Comamonadaceae	0.257536	0.53874	0.0489453	-1.13928	0.688811	0.745959	-1.17652	0.740125	0.72086
Unclassified_Corynebacteriaceae	0.574849	0.697366	0.374973	-1.72378	0.963007	0.048597	-6.03895	2.82535	0.0506647
Unclassified_Corynebacteriales	0.444991	0.81389	0.550512	-5.73665	3.09175	0.0404738	-4.9905	3.32689	0.236458
Unclassified_Desulfovibrionales	NA	NA	NA	1.30549	2.54309	0.843147	NA	NA	NA
Unclassified_Eggerthellaceae	NA	NA	NA	0.735893	1.42545	0.585098	NA	NA	NA
Unclassified_Enterobacteriaceae	0.285248	0.796824	NA	-0.00956236	0.822173	0.828044	0.50365	0.819053	0.599501
Unclassified_Erysipelotrichaceae	-0.328008	0.781613	0.696215	1.29954	0.926313	0.122217	1.02369	0.914061	0.232515
Unclassified_Fusobacteriales	-2.96711	0.539424	8.42284e-08	2.29745	0.577846	3.69539e-05	1.516	0.488805	0.00266927
Unclassified_Lachnospiraceae	-1.70139	0.441684	0.000199908	2.41025	0.467695	2.48354e-07	1.19561	0.319675	0.000374968
Unclassified_Lactobacillales	0.149611	0.404653	0.778473	-0.765705	0.470003	0.106646	-1.07177	0.491049	0.0288618
Unclassified_Leptotrichiaceae	-4.19239	3.96305	NA	11.135	3.39633	0.105818	6.64773	3.10818	0.044519
Unclassified_Micrococcales	-1.08384	0.79948	0.120896	-0.715324	0.763989	0.273186	-1.59359	0.991124	0.063071
Unclassified_Neisseriaceae	-7.4087e-05	0.4248	0.9977	0.37136	0.449539	0.470758	-0.75674	0.421562	0.0994868
Unclassified_Pasteurellaceae	-0.912555	0.550239	0.10195	-0.0370942	0.491654	0.957726	-1.01282	0.592389	0.0831212
Unclassified_Peptoniphilaceae	-1.25969	0.746349	0.0671981	3.10822	0.763352	1.70357e-05	0.703444	0.613083	0.268012
Unclassified_Peptostreptococcaceae	-2.97959	0.958077	0.00077684	4.87111	0.734965	5.02383e-11	3.32321	0.616806	1.23589e-07
Unclassified_Prevotellaceae	-0.755836	0.518418	0.167523	1.99774	0.55213	0.000278572	-0.26479	0.343901	0.54722
Unclassified_Propionibacteriaceae	0.984741	0.773213	0.145673	-1.87534	1.02722	0.017717	-2.73907	1.18678	0.0113942
Unclassified_Rhizobiales	-0.383936	1.08829	NA	0.519453	1.17624	NA	0.290298	1.06173	NA
Unclassified_Selenomonadaceae	-0.512924	0.515043	0.379136	1.20009	0.494936	0.0172028	1.81166	0.486867	0.000239986
Unclassified_Streptococcaceae	0.266487	0.645452	0.755143	-1.39139	0.996664	0.1088	-0.0621868	0.681999	0.919665
Unclassified_Synergistaceae	-1.80961	1.27364	0.04553	4.69587	0.930559	5.10305e-07	3.00975	0.877393	0.000542337
Unclassified_Veillonellaceae	-0.625848	0.552047	0.314337	0.385484	0.5318	0.522041	1.07152	0.537013	0.0528437
Unclassified_Viruses	-0.0391925	0.908671	NA	-0.772439	1.44001	0.368197	-0.407045	1.11441	NA
Variovorax_paradoxus	-0.673058	0.707891	0.956856	-0.0666777	0.690641	0.887873	-5.20087	3.13318	0.196358
Veillonella_atypica	-0.916009	0.434742	0.84867	-1.36755	0.51381	0.35022	1.21724	0.557624	0.0296925
Veillonella_dispar	-1.28827	0.427653	0.00399889	-0.563	0.482345	0.273186	0.864484	0.444347	0.0662099
Veillonella_parvula	-1.4251	0.437028	0.00174325	-0.522225	0.494087	0.329105	0.944224	0.457857	0.0520197
Veillonella_sp. AS16	-1.3365	0.541638	0.0152505	-0.948572	0.613563	0.104139	2.52404	0.606375	0.54722
Veillonella_sp. oral taxon 158	-0.16332	0.369212	0.758342	-0.819031	0.439738	0.0754762	0.495694	0.402315	0.28824
Veillonella_sp. oral taxon 780	-1.51473	0.782169	0.0372341	0.814036	0.713886	0.0525764	0.0566353	0.644651	0.347451
Veillonella_spp.	-1.27732	0.420349	0.00389875	-0.557181	0.465433	0.265368	0.983288	0.453124	0.0396419
Yersinia_pestis	-1.22838	1.21549	0.0761415	1.01991	1.14192	0.183465	-0.47559	1.17206	0.899757

## Sheet: Diff bet phenotypes
OTU Name	Median ± Interquantile range			Differential detection frequency (Fisher's exact test)												Differential abundance (DESEq2)									SIMPER of Bray Curtis Dissimilarity that contributed to contribute at least to 70 % of the differences between groups																		Presence in ≥ 80% of subjects			Unique in condition
				GAP/CP				GAP/LAP				CP/LAP				GAP/CP			LAP/GAP			LAP/CP			CP/LAP						GAP/LAP						CP/GAP
	GAP	LAP	CP	p-value	Odds ratio	Lower 95%	Upper 95%	p-value	Odds ratio	Lower 95%	Upper 95%	p-value	Odds ratio	Lower 95%	Upper 95%	log2FoldChange	SE	padj	log2FoldChange	SE	padj	log2FoldChange	SE	padj	Average	Standard Dev	Ratio	Average of A	Average of B	P-value	Average	Standard Dev	Ratio	Average of A	Average of B	P-value	Average	Standard Dev	Ratio	Average of A	Average of B	P-value	GAP	LAP	CP	GAP	LAP	CP
[Eubacterium] brachy	0.0033±0.0079	0.0032±0.0087	0.0074±0.0115	1	0.686275	0.0129931	36.248	1	1	0.0187693	53.2785	1	1.45714	0.0275877	76.9641	-0.433734	0.47692	0.529933	-0.580115	0.557233	0.971622	-0.210345	0.394229	0.722332	0.005509	0.006146	0.8963	3841.32	1559	0.75	0.005927	0.006871	0.8627	1099.94	1559	0.509	0.006465	0.007096	0.9111	3841.32	1099.94	0.209	Y	Y	Y	N	N	N
[Eubacterium] infirmum	0.0006±0.0011	0.0002±0.0004	0.0009±0.0025	0.404762	0.215686	0.00828017	5.61831	1	0.314286	0.0119388	8.27347	1	1.45714	0.0275877	76.9641	-1.3838	0.648503	0.0414511	-0.0845652	0.506952	0.910458	-1.10739	0.612536	0.67158	0.001174	0.001698	0.6917	817.24	264.6	0.938	0.002197	0.004753	0.4622	498.765	264.6	0.233	0.001922	0.003265	0.5885	817.24	498.765	0.428	Y	Y	Y	N	N	N
Abiotrophia_defectiva	0.0001±0.0006	0±0.0004	0±0.0006	1	0.888889	0.171977	4.59435	1	0.622222	0.0901555	4.29436	1	0.7	0.113178	4.32947	-0.141028	0.690969	0.89749	-0.0745246	0.596092	0.920192	-0.26491	0.560072	0.255149	0.0003427	0.0005245	0.6534	83.68	164.8	0.618	0.0006234	0.0009791	0.6367	53.2353	164.8	0.001	0.0002269	0.0003617	0.6273	83.68	53.2353	0.96	Y	Y	Y	N	N	N
Achromobacter_spp.	0±0	0±0	0±0	1	1.45714	0.0275877	76.9641	0.0184043	0.0505495	0.00259049	0.986395	0.00235923	0.0346908	0.00179855	0.669122	NA	NA	NA	0.596513	1.10847	NA	0.14097	0.684885	NA	7.592e-07	1.76e-06	0.4312	0.44	0	0.249	0	0	NaN	0	0	1	9.436e-07	2.124e-06	0.4443	0.44	0	0.03	N	N	N	N	Y	N
Achromobacter_xylosoxidans	0±0	0±0	0±0	0.0919922	3.55556	0.906641	13.9437	0.00267787	31.3158	1.62354	604.038	0.0697311	9.39024	0.484407	182.03	-0.0356381	0.832845	0.46405	-1.11203	2.40573	NA	0.0249498	0.656274	NA	1.157e-06	1.635e-06	0.7078	0.04	0.6471	0.295	2.176e-06	3.275e-06	0.6647	0.1176	0.6471	0.001	5.244e-07	1.881e-06	0.2788	0.04	0.1176	0.994	N	N	N	N	N	N
Acinetobacter_baumannii	0±0	0±0	0±0	0.06561	0.0857143	0.00449546	1.6343	1	1	0.0187693	53.2785	0.06561	11.6667	0.611882	222.447	-0.940714	1.70492	0.181236	NA	NA	NA	-0.159999	0.670917	NA	6.907e-07	2.443e-06	0.2827	0	0.2941	0.881	2.181e-06	4.864e-06	0.4485	0.2941	0.2941	0.003	7.078e-07	1.814e-06	0.3901	0	0.2941	0.852	N	N	N	N	N	Y
Actinobaculum_sp. oral taxon 183	0.0002±0.0025	0.0014±0.006	0.0006±0.0017	0.0697311	9.39024	0.484407	182.03	1	1	0.0187693	53.2785	0.0697311	0.106494	0.0054936	2.06438	0.366153	0.611793	0.995942	2.46269	0.78179	0.0492633	1.92844	0.879553	0.060479	0.003689	0.006322	0.5834	2226.92	114.4	0.294	0.001155	0.002686	0.43	223.941	114.4	0.999	0.004868	0.007732	0.6295	2226.92	223.941	0.004	Y	Y	Y	N	N	N
Actinomyces_cardiffensis	0±0.0001	0±0	0.0001±0.0003	0.757046	0.803571	0.226833	2.8467	1	0.779221	0.194764	3.11754	1	0.969697	0.267729	3.51217	-2.00164	1.15861	0.0357078	-0.184006	0.622638	0.102555	-1.61732	1.03508	0.0526641	9.194e-05	0.0001578	0.5825	39.76	24.12	0.989	0.0003536	0.0007696	0.4595	87.5882	24.12	0.049	0.0002477	0.0005139	0.482	39.76	87.5882	0.46	N	N	N	N	N	N
Actinomyces_dentalis	0.005±0.0053	0.0061±0.0075	0.0018±0.003	1	0.686275	0.0129931	36.248	1	1	0.0187693	53.2785	1	1.45714	0.0275877	76.9641	0.873642	0.420379	0.0796448	0.519624	0.421348	0.307954	1.01313	0.429959	0.591606	0.003869	0.00355	1.0898	3283.68	832.2	0.149	0.002205	0.002612	0.8442	256.059	832.2	1	0.004639	0.004093	1.1333	3283.68	256.059	0.001	Y	Y	Y	N	N	N
Actinomyces_georgiae	0.0001±0.0005	0.0002±0.0003	0.0004±0.0006	0.0697311	9.39024	0.484407	182.03	1	1	0.0187693	53.2785	0.0697311	0.106494	0.0054936	2.06438	-0.0296891	0.55638	0.975565	0.492558	0.553094	0.408301	0.0299732	0.462771	0.962762	0.0002951	0.0005866	0.503	157.88	54.94	0.671	0.0002826	0.0003877	0.729	50.8824	54.94	0.639	0.0003866	0.0007178	0.5385	157.88	50.8824	0.177	Y	Y	Y	N	N	N
Actinomyces_gerencseriae	0.0003±0.0019	0.0012±0.0023	0.0005±0.0015	1	2.14286	0.0823543	55.7571	1	1	0.0187693	53.2785	1	0.466667	0.0179349	12.1427	1.52691	0.606412	0.46405	2.74703	0.692059	0.0221164	4.00986	0.665963	0.0229564	0.005136	0.01496	0.3433	2644.24	119.9	0.355	0.0004771	0.0004968	0.9603	99.4118	119.9	1	0.006551	0.0181	0.3619	2644.24	99.4118	0.049	Y	Y	Y	N	N	N
Actinomyces_graevenitzii	0±0	0±0	0±0	0.194873	3	0.763831	11.7827	1	0.696429	0.130248	3.72377	0.0560165	0.232143	0.0532018	1.01294	-1.90145	0.834463	0.0173115	1.29322	0.747974	0.0774032	-0.121379	0.52085	0.256876	1.123e-05	1.686e-05	0.6665	6.2	2.706	0.94	2.024e-05	3.555e-05	0.5693	3.2941	2.706	0.039	1.468e-05	2.06e-05	0.7127	6.2	3.2941	0.546	N	Y	N	N	N	N
Actinomyces_israelii	0.0034±0.0029	0.0053±0.0109	0.002±0.0052	1	0.686275	0.0129931	36.248	1	1	0.0187693	53.2785	1	1.45714	0.0275877	76.9641	-0.00796531	0.427595	0.992077	0.0279924	0.448038	0.958541	0.0910389	0.412431	0.894267	0.003752	0.003956	0.9482	2571.24	879	0.497	0.002886	0.003086	0.9353	437.294	879	0.945	0.004761	0.004822	0.9872	2571.24	437.294	0.002	Y	Y	Y	N	N	N
Actinomyces_johnsonii	0.0002±0.0008	0.0009±0.0011	0.0002±0.0003	0.635486	2.18182	0.207453	22.9465	1	0.314286	0.0119388	8.27347	0.259582	0.183673	0.00888922	3.79515	1.1276	0.639458	0.932286	0.337646	0.475566	0.00848708	0.0809059	0.480667	0.915515	0.001049	0.001718	0.6107	1042.68	53.47	0.28	0.0003137	0.000471	0.6661	63.4118	53.47	0.999	0.001302	0.001974	0.6597	1042.68	63.4118	0.013	Y	Y	Y	N	N	N
Actinomyces_massiliensis	0.001±0.0034	0.0013±0.0026	0.0002±0.0003	0.635486	2.18182	0.207453	22.9465	1	0.314286	0.0119388	8.27347	0.259582	0.183673	0.00888922	3.79515	4.3078	0.59316	0.000120557	0.24102	0.508039	0.71849	4.06663	0.649302	0.000314527	0.002427	0.00519	0.4675	1100.2	353.4	0.258	0.0009629	0.002277	0.4229	27.7647	353.4	0.953	0.003012	0.006556	0.4595	1100.2	27.7647	0.016	Y	Y	Y	N	N	N
Actinomyces_meyeri	0.0007±0.002	0.0007±0.0017	0.0008±0.0032	1	1.3913	0.11607	16.6773	1	0.314286	0.0119388	8.27347	0.506388	0.268571	0.0121136	5.95451	-0.203225	0.611797	0.832348	1.20435	0.755156	0.307954	0.90011	0.801699	0.306778	0.001752	0.003215	0.545	1012.04	210.6	0.393	0.0009125	0.001054	0.8656	110.941	210.6	0.955	0.00223	0.004048	0.5509	1012.04	110.941	0.028	Y	Y	Y	N	N	N
Actinomyces_naeslundii	0.0007±0.0048	0.0027±0.0027	0.0002±0.001	1	2.14286	0.0823543	55.7571	1	1	0.0187693	53.2785	1	0.466667	0.0179349	12.1427	3.5528	0.576762	0.00941686	0.0680863	0.466703	0.268175	1.99869	0.771797	0.0134145	0.002475	0.003608	0.6859	1347.16	469.6	0.091	0.001135	0.00202	0.5618	60.0588	469.6	0.991	0.003121	0.004889	0.6384	1347.16	60.0588	0.002	Y	Y	Y	N	N	N
Actinomyces_odontolyticus	0.0004±0.0011	0.0002±0.0004	0.0003±0.0016	1	0.686275	0.0129931	36.248	1	1	0.0187693	53.2785	1	1.45714	0.0275877	76.9641	-1.35302	0.666239	0.0506184	0.60878	0.501734	0.742376	-0.883096	0.62663	0.148411	0.0006935	0.001114	0.6224	393.44	219.4	0.964	0.001358	0.002022	0.6717	362.412	219.4	0.036	0.001018	0.001467	0.6939	393.44	362.412	0.469	Y	Y	Y	N	N	N
Actinomyces_oris	0.0013±0.0024	0.0023±0.0062	0.0006±0.0005	1	2.14286	0.0823543	55.7571	1	1	0.0187693	53.2785	1	0.466667	0.0179349	12.1427	0.8051	0.544877	0.21014	1.35245	0.613956	0.0406756	1.28108	0.681638	0.0462098	0.00261	0.003651	0.7149	1433.24	347.4	0.132	0.001073	0.001835	0.5849	164.471	347.4	0.998	0.003182	0.004435	0.7175	1433.24	164.471	0.002	Y	Y	Y	N	N	N
Actinomyces_radicidentis	0±0	0±0	0±0	0.0585168	3.89583	1.05945	14.3259	0.707985	0.564103	0.126065	2.5242	0.0108722	0.144796	0.0356807	0.5876	0.210713	0.669882	0.949657	-0.0220965	0.505552	0.984496	0.0841756	0.552751	NA	6.246e-06	6.465e-06	0.9662	4	1.765	0.457	6.343e-06	9.656e-06	0.6568	0.8824	1.765	0.412	6.32e-06	5.957e-06	1.0609	4	0.8824	0.379	N	N	N	N	N	N
Actinomyces_sp. oral taxon 170	0.0003±0.0005	0.0004±0.0009	0.0001±0.0002	0.635486	2.18182	0.207453	22.9465	1	0.314286	0.0119388	8.27347	0.259582	0.183673	0.00888922	3.79515	2.93058	0.691862	0.0588271	1.21846	0.661083	0.0046924	3.84251	0.653013	0.000373208	0.001052	0.002623	0.401	378.4	273.1	0.315	0.0005795	0.00164	0.3534	32.0588	273.1	0.782	0.001113	0.003024	0.368	378.4	32.0588	0.24	Y	Y	Y	N	N	N
Actinomyces_sp. oral taxon 171	0.0014±0.0025	0.0011±0.0016	0.0003±0.0005	1	2.14286	0.0823543	55.7571	1	1	0.0187693	53.2785	1	0.466667	0.0179349	12.1427	2.03262	0.608983	0.00178413	0.24398	0.468778	0.676644	1.74129	0.601904	0.00893352	0.001136	0.001239	0.9176	886.32	182	0.07	0.0004635	0.0006268	0.7395	39.0588	182	1	0.001473	0.001508	0.9769	886.32	39.0588	0.001	Y	Y	Y	N	N	N
Actinomyces_sp. oral taxon 172	0±0	0±0	0±0.0001	0.716412	1.47368	0.313312	6.93158	1	0.622222	0.0901555	4.29436	0.438827	0.422222	0.0742867	2.39978	-0.83978	0.550539	0.181236	-0.200983	0.466183	0.742376	-0.284825	0.472222	0.578784	2.407e-05	2.843e-05	0.8466	21.88	8.412	0.947	3.5e-05	3.911e-05	0.8948	6.7647	8.412	0.139	2.948e-05	3.336e-05	0.8836	21.88	6.7647	0.531	Y	Y	N	N	N	N
Actinomyces_sp. oral taxon 175	0.0011±0.002	0.0017±0.0029	0.0003±0.0009	1	2.14286	0.0823543	55.7571	1	1	0.0187693	53.2785	1	0.466667	0.0179349	12.1427	0.393447	0.527513	0.570929	1.55411	0.598108	0.0151927	0.852673	0.639634	0.143832	0.001736	0.002693	0.6447	924.4	224.1	0.195	0.0007685	0.001264	0.608	127.471	224.1	0.989	0.002137	0.003266	0.6543	924.4	127.471	0.005	Y	Y	Y	N	N	N
Actinomyces_sp. oral taxon 178	0±0.0003	0.0001±0.0002	0.0001±0.0003	0.681151	1.875	0.318988	11.0212	1	0.46875	0.038413	5.72012	0.373897	0.25	0.0264707	2.3611	-0.379049	0.589228	0.620524	0.166093	0.499437	0.793806	-0.424249	0.507917	0.451326	0.0001002	0.0001098	0.9125	76.24	30.59	0.93	0.0001311	0.0001418	0.9248	26.5294	30.59	0.221	0.0001191	0.000129	0.923	76.24	26.5294	0.476	Y	Y	Y	N	N	N
Actinomyces_sp. oral taxon 180	0.0001±0.0004	0.0002±0.0008	0.0005±0.0009	0.506388	3.7234	0.16794	82.5517	1	1	0.0187693	53.2785	0.506388	0.268571	0.0121136	5.95451	-2.64557	0.754078	0.0307271	0.741193	0.581353	0.225155	-1.9591	0.703967	0.157107	0.0003981	0.0005735	0.6942	388.76	69.18	0.988	0.001576	0.003839	0.4104	496.294	69.18	0.132	0.001296	0.002791	0.4644	388.76	496.294	0.297	Y	Y	Y	N	N	N
Actinomyces_sp. oral taxon 181	0±0	0±0	0±0.0001	0.757046	0.803571	0.226833	2.8467	0.117538	0.190476	0.0326576	1.11096	0.151287	0.237037	0.0438983	1.27993	-1.80157	0.936113	0.00780324	0.565477	0.639856	0.338086	-0.913509	0.706425	0.126949	9.766e-06	1.416e-05	0.6898	6.88	1.176	0.99	2.113e-05	3.537e-05	0.5972	5.9412	1.176	0.074	1.77e-05	2.526e-05	0.7005	6.88	5.9412	0.317	N	Y	N	N	N	N
Actinomyces_sp. oral taxon 414	0.0014±0.0022	0.002±0.0029	0.0004±0.0007	1	2.14286	0.0823543	55.7571	1	1	0.0187693	53.2785	1	0.466667	0.0179349	12.1427	0.945756	0.410598	0.0523321	1.04219	0.449643	0.0434162	1.88845	0.568316	0.00293097	0.002071	0.004813	0.4304	3496.44	251.6	0.346	0.0006801	0.0009289	0.7322	48.1765	251.6	0.997	0.002378	0.005047	0.4712	3496.44	48.1765	0.186	Y	Y	Y	N	N	N
Actinomyces_sp. oral taxon 448	0±0.0019	0.001±0.0016	0.0002±0.001	0.632289	3.04762	0.309923	29.9686	1	0.314286	0.0119388	8.27347	0.13428	0.136508	0.00687077	2.71213	0.603416	0.719355	0.831624	0.94191	0.785322	0.632664	0.853456	0.76851	0.75306	0.003516	0.008605	0.4087	1037.28	1288	0.441	0.003271	0.008508	0.3845	343.353	1288	0.455	0.003168	0.008058	0.3931	1037.28	343.353	0.542	Y	Y	Y	N	N	N
Actinomyces_sp. oral taxon 848	0±0.0001	0.0002±0.0008	0.0001±0.0003	0.446329	0.457143	0.102628	2.03629	0.044477	0.0649351	0.0032829	1.2844	0.13428	0.136508	0.00687077	2.71213	1.27834	0.907571	0.622799	-0.293105	0.625686	0.789129	0.0625407	0.508394	0.917032	0.0008257	0.001394	0.5922	749.76	26.82	0.269	0.000223	0.0003762	0.5927	29.4118	26.82	0.999	0.001048	0.001711	0.6127	749.76	29.4118	0.006	N	Y	Y	N	N	N
Actinomyces_sp. oral taxon 849	0.0001±0.0002	0.0002±0.0002	0.0001±0.0001	0.373897	4	0.423532	37.7776	1	0.314286	0.0119388	8.27347	0.0697311	0.106494	0.0054936	2.06438	1.2284	0.622811	0.950564	0.776102	0.558908	0.191934	0.684088	0.621106	0.230418	0.000207	0.0003107	0.6664	186.72	16.82	0.224	6.79e-05	9.064e-05	0.7491	11.7059	16.82	1	0.0002565	0.000359	0.7145	186.72	11.7059	0.003	Y	Y	Y	N	N	N
Actinomyces_sp. oral taxon 877	0.0001±0.0003	0.0001±0.0002	0.0001±0.0002	0.0697311	9.39024	0.484407	182.03	1	3.18182	0.120868	83.7604	0.373897	0.25	0.0264707	2.3611	0.157289	0.560988	0.868828	0.0706921	0.490416	0.920192	-0.202525	0.475731	0.75306	0.0001212	0.000151	0.8029	76.36	44.59	0.669	0.000144	0.0002002	0.7196	23.4706	44.59	0.239	0.0001228	0.0001274	0.9637	76.36	23.4706	0.651	Y	Y	Y	N	N	N
Actinomyces_spp.	0.0079±0.0155	0.0135±0.0127	0.0038±0.0047	1	0.686275	0.0129931	36.248	1	1	0.0187693	53.2785	1	1.45714	0.0275877	76.9641	0.679514	0.466479	0.236606	1.05834	0.466035	0.0434162	0.837092	0.512326	0.117337	0.008686	0.008875	0.9787	6286.84	1210	0.077	0.00401	0.004704	0.8524	782.882	1210	1	0.01104	0.01052	1.0491	6286.84	782.882	0.001	Y	Y	Y	N	N	N
Actinomyces_timonensis	0±0.0001	0.0001±0	0±0.0001	0.373897	4	0.423532	37.7776	1	1	0.0574343	17.4112	0.373897	0.25	0.0264707	2.3611	1.39451	0.6105	0.219735	-1.00052	0.525332	0.828576	1.38901	0.66417	0.0388703	0.0001918	0.0005791	0.3312	31.96	101.9	0.38	0.000322	0.0009074	0.3548	4.5294	101.9	0.001	5.783e-05	5.438e-05	1.0634	31.96	4.5294	0.936	Y	Y	Y	N	N	N
Actinomyces_viscosus	0.0009±0.0023	0.0016±0.0031	0.0005±0.0013	1	2.14286	0.0823543	55.7571	1	1	0.0187693	53.2785	1	0.466667	0.0179349	12.1427	0.432774	0.552216	0.551016	1.24478	0.610086	0.0489226	0.570347	0.574007	0.309568	0.001987	0.002785	0.7134	1081.72	266.7	0.242	0.001082	0.001781	0.6079	225.706	266.7	0.98	0.002492	0.003359	0.742	1081.72	225.706	0.004	Y	Y	Y	N	N	N
Afipia_broomeae	0±0	0±0	0±0	1	1.45714	0.0275877	76.9641	0.00723026	0.04	0.00206616	0.774383	0.000720875	0.027451	0.00143456	0.525287	NA	NA	NA	5.37008	3.44388	0.107474	0.238067	0.721818	NA	1.523e-06	4.52e-06	0.3369	0.76	0	0.346	0	0	NaN	0	0	1	1.917e-06	5.486e-06	0.3495	0.76	0	0.079	N	N	N	N	Y	N
Aggregatibacter_actinomycetemcomitans	0.0011±0.0128	0.0051±0.1945	0.0003±0.0026	0.259582	5.44444	0.263494	112.496	1	1	0.0187693	53.2785	0.259582	0.183673	0.00888922	3.79515	1.63016	0.838226	0.0618149	3.70822	0.960484	0.000713794	5.02431	1.05557	1.46149e-07	0.04324	0.09004	0.4803	17011	2200	0.175	0.007077	0.01316	0.5379	1217.59	2200	0.996	0.05804	0.1161	0.5	17011	1217.59	0.003	Y	Y	Y	N	N	N
Aggregatibacter_aphrophilus	0.0004±0.0037	0.0001±0.0007	0.0005±0.0026	0.635486	2.18182	0.207453	22.9465	1	0.314286	0.0119388	8.27347	0.259582	0.183673	0.00888922	3.79515	0.778736	0.716197	0.949657	-1.51702	0.901775	0.0573942	-0.0443841	0.508691	0.94771	0.001275	0.001599	0.797	614.56	531.9	0.634	0.001755	0.002213	0.793	144.412	531.9	0.037	0.001178	0.001937	0.608	614.56	144.412	0.823	Y	Y	Y	N	N	N
Aggregatibacter_segnis	0.0004±0.0012	0.0001±0.0002	0.0001±0.0004	0.373897	4	0.423532	37.7776	1	0.314286	0.0119388	8.27347	0.0697311	0.106494	0.0054936	2.06438	-0.559212	0.644747	0.0873566	-0.496529	0.576966	0.413513	-1.90159	0.71005	0.132389	0.0008881	0.00146	0.6085	920.88	193.3	0.749	0.0009924	0.002527	0.3927	107.882	193.3	0.589	0.001086	0.001973	0.5505	920.88	107.882	0.474	Y	Y	Y	N	N	N
Aggregatibacter_sp. oral taxon 458	0.0003±0.0014	0.0001±0.0003	0.0001±0.0009	1	1.42857	0.230975	8.83564	1	0.46875	0.038413	5.72012	0.632289	0.328125	0.0333682	3.22661	0.793796	0.691764	0.090009	-1.32967	0.776115	0.00651179	-0.84122	0.608105	0.850342	0.001096	0.002234	0.4908	1020.84	521	0.393	0.001181	0.002455	0.481	75.5882	521	0.334	0.0007266	0.00164	0.4429	1020.84	75.5882	0.866	Y	Y	Y	N	N	N
Aggregatibacter_spp.	0.0002±0.0006	0.0003±0.0024	0.0002±0.0006	0.06561	11.6667	0.611882	222.447	1	1	0.0187693	53.2785	0.06561	0.0857143	0.00449546	1.6343	0.173243	0.560568	0.126524	1.60855	0.793882	0.0406756	0.70446	0.716162	0.0232265	0.0006244	0.0008032	0.7774	500.4	150.4	0.422	0.0004601	0.000741	0.6209	51.4118	150.4	0.922	0.0007248	0.0009656	0.7506	500.4	51.4118	0.093	Y	Y	N	N	N	N
Alloprevotella_Prevotella sp. oral taxon 473	0.0002±0.0015	0.0001±0.0002	0±0.0001	0.0300073	14.1892	0.752849	267.428	1	1	0.0187693	53.2785	0.0300073	0.0704762	0.00373932	1.32829	4.17016	0.682881	0.000686294	-2.00178	0.574486	0.000428033	0.942936	0.578753	0.356043	0.000787	0.00161	0.4887	279.64	388.1	0.205	0.0006324	0.001878	0.3368	15.8824	388.1	0.542	0.0005756	0.001205	0.4775	279.64	15.8824	0.651	Y	Y	N	N	N	N
Alloprevotella_rava	0.0006±0.0012	0.0004±0.0004	0.0001±0.0002	0.632289	3.04762	0.309923	29.9686	1	1	0.0574343	17.4112	0.632289	0.328125	0.0333682	3.22661	1.65119	0.504109	0.00256426	-0.163407	0.460771	0.0745722	0.997857	0.537375	0.833604	0.0007203	0.001371	0.5255	457.96	178.8	0.367	0.0003989	0.000632	0.6311	27.9412	178.8	0.87	0.0007627	0.001629	0.4682	457.96	27.9412	0.21	Y	Y	Y	N	N	N
Alloprevotella_spp.	0±0	0±0	0±0	0.10214	3.66667	0.838041	16.0427	1	1.4359	0.268545	7.67767	0.207162	0.391608	0.099417	1.54256	0.365252	0.542663	0.696908	-0.29676	0.50488	0.632664	0.0065976	0.49583	0.917032	1.745e-05	1.9e-05	0.9186	13.16	5.059	0.421	1.274e-05	1.213e-05	1.0501	1.8235	5.059	0.965	2.008e-05	2.23e-05	0.9002	13.16	1.8235	0.053	Y	N	N	N	N	N
Alloprevotella_tannerae	0.0115±0.0316	0.0036±0.0102	0.0015±0.0069	1	2.14286	0.0823543	55.7571	1	1	0.0187693	53.2785	1	0.466667	0.0179349	12.1427	1.29136	0.639271	0.0618149	-0.320079	0.553149	0.632664	0.537959	0.59518	0.33764	0.01345	0.01733	0.7758	8086.64	4591	0.216	0.009129	0.0129	0.7077	642.412	4591	0.866	0.01333	0.01983	0.6721	8086.64	642.412	0.229	Y	Y	Y	N	N	N
Alloscardovia_omnicolens	0±0	0±0	0±0	0.000205964	45.6316	2.39347	869.969	0.481266	2.13333	0.519489	8.76074	0.00727428	0.0445633	0.00227917	0.871321	0.703441	1.27918	0.937894	-0.440963	0.777497	0.65618	0.0668228	0.671181	NA	1.208e-06	1.963e-06	0.6156	0.72	0.2941	0.204	5.996e-07	1.221e-06	0.4911	0	0.2941	0.943	1.252e-06	2.424e-06	0.5167	0.72	0	0.147	N	N	N	N	N	N
Anaerococcus_lactolyticus	0±0	0±0	0±0	0.0238106	5.93939	1.35749	25.9865	0.688018	1.94444	0.38257	9.8828	0.120253	0.327381	0.0884715	1.21144	0.182852	0.596284	0.934102	-1.01392	0.781599	0.116612	0.01228	0.535188	0.882141	9.689e-06	1.207e-05	0.8026	5.76	3.882	0.512	1.04e-05	1.323e-05	0.7863	1.1765	3.882	0.361	8.789e-06	1.179e-05	0.7452	5.76	1.1765	0.674	Y	N	N	N	N	N
Anaerococcus_prevotii	0±0	0±0	0±0	0.75491	1.33333	0.384349	4.62543	0.728282	1.62963	0.41116	6.45903	1	1.22222	0.34098	4.38098	-0.314358	0.73249	0.537523	-0.277464	0.680988	0.331437	0.171599	0.612134	NA	4.858e-06	6.654e-06	0.7301	2.92	1.471	0.633	6.539e-06	9.105e-06	0.7182	0.7647	1.471	0.066	4.609e-06	7.376e-06	0.6248	2.92	0.7647	0.722	N	N	N	N	N	N
Anaerococcus_spp.	0±0	0±0	0±0	1	1.45714	0.0275877	76.9641	0.044477	0.0649351	0.0032829	1.2844	0.00727428	0.0445633	0.00227917	0.871321	NA	NA	NA	0.28411	0.836679	NA	0.0727175	0.672151	NA	6.54e-07	1.574e-06	0.4156	0.44	0	0.304	0	0	NaN	0	0	1	7.87e-07	1.838e-06	0.4283	0.44	0	0.071	N	N	N	N	Y	N
Anaerococcus_tetradius	0±0	0±0	0±0	0.00727428	22.44	1.14768	438.757	0.044477	15.4	0.778573	304.608	1	0.686275	0.0129931	36.248	0.246894	1.02796	0.852181	-0.357775	0.87918	NA	NA	NA	NA	5.392e-07	1.424e-06	0.3787	0.24	0.1765	0.306	2.496e-07	7.098e-07	0.3516	0	0.1765	0.819	4.896e-07	1.713e-06	0.2858	0.24	0	0.462	N	N	N	Y	N	N
Anaeroglobus_geminatus	0.0012±0.0031	0.0002±0.0011	0.0014±0.0023	1	2.14286	0.0823543	55.7571	1	1	0.0187693	53.2785	1	0.466667	0.0179349	12.1427	-0.521133	0.55634	0.482061	-0.854865	0.629315	0.184953	-0.832833	0.615514	0.163192	0.001075	0.00104	1.0331	776.24	315.2	0.863	0.001531	0.002622	0.584	339.353	315.2	0.394	0.001499	0.002063	0.7267	776.24	339.353	0.306	Y	Y	Y	N	N	N
Arcanobacterium_haemolyticum	0±0	0±0	0±0	0.00727428	22.44	1.14768	438.757	1	1.35417	0.292902	6.26068	0.0212633	0.0588235	0.00294247	1.17595	0.61578	1.22611	0.932286	-0.217914	0.726625	NA	0.0746664	0.672528	NA	1.198e-06	2.225e-06	0.5384	1.04	0.4118	0.176	5.94e-07	2.045e-06	0.2905	0	0.4118	0.9	1.033e-06	2.274e-06	0.4545	1.04	0	0.407	N	N	N	N	N	N
Atopobium_minutum	0±0	0±0	0±0	0.713548	1.66667	0.398308	6.97394	0.044477	15.4	0.778573	304.608	0.0697311	9.39024	0.484407	182.03	-0.757539	1.26428	0.560986	-0.417443	0.925065	NA	-0.146055	0.686057	NA	9.743e-07	1.933e-06	0.5039	0.12	0.5882	0.867	5.533e-06	1.572e-05	0.352	2.4118	0.5882	0.005	3.513e-06	1.312e-05	0.2679	0.12	2.4118	0.471	N	N	N	N	N	N
Atopobium_parvulum	0.0001±0.0003	0.0003±0.0012	0.001±0.0018	0.555749	0.3125	0.0260229	3.75271	0.484848	0.177143	0.00788204	3.98115	1	0.466667	0.0179349	12.1427	-2.44348	0.666827	0.000289531	2.66377	0.71089	0.000621284	-0.126111	0.466602	0.850342	0.0004466	0.0006665	0.6701	316.64	61.65	0.954	0.0006446	0.0008828	0.7302	204.235	61.65	0.378	0.0006979	0.0008885	0.7856	316.64	204.235	0.154	Y	Y	Y	N	N	N
Atopobium_rimae	0.0001±0.0015	0.0003±0.0003	0.001±0.0046	0.555749	0.3125	0.0260229	3.75271	0.484848	0.177143	0.00788204	3.98115	1	0.466667	0.0179349	12.1427	-1.23659	0.755409	0.100236	0.973271	0.755552	0.100789	0.459004	0.596082	0.404254	0.002958	0.006139	0.4819	1308.32	566.5	0.558	0.003094	0.006402	0.4833	364.412	566.5	0.454	0.002999	0.00669	0.4483	1308.32	364.412	0.548	Y	Y	Y	N	N	N
Atopobium_sp. oral taxon 199	0±0	0±0	0.0001±0.0009	0.139676	0.135417	0.0136735	1.34111	1	0.696429	0.130248	3.72377	0.286161	5.14286	0.486951	54.3155	-5.5928	0.890205	1.14639e-09	0.840185	0.741206	0.854306	-1.61164	0.701457	0.547878	0.0003365	0.0009105	0.3696	48.72	104.5	0.936	0.001315	0.002759	0.4767	352.882	104.5	0.001	0.0006228	0.001736	0.3588	48.72	352.882	0.625	N	Y	Y	N	N	N
Atopobium_sp. oral taxon 810	0±0	0±0	0±0	0.0274242	4.71429	1.25495	17.7095	0.728282	1.62963	0.41116	6.45903	0.120543	0.345679	0.0949674	1.25826	0.379049	0.683978	0.560986	-0.454607	0.617411	0.480722	0.373133	0.702293	0.941927	3.305e-05	7.411e-05	0.446	23.72	4.235	0.42	2.282e-05	6.806e-05	0.3353	2.0588	4.235	0.748	3.29e-05	7.892e-05	0.4169	23.72	2.0588	0.437	N	N	N	N	N	N
Atopobium_spp.	0±0.0001	0±0	0±0.0002	0.533752	0.632812	0.180478	2.21884	0.281753	0.346154	0.0795362	1.50651	0.504602	0.547009	0.136704	2.1888	-1.8555	0.945146	0.0322007	0.781902	0.793038	0.919328	-0.0187692	0.528029	0.962762	8.399e-05	0.0001741	0.4823	36.32	16.41	0.662	0.0001102	0.0002404	0.4583	18.2941	16.41	0.255	9.043e-05	0.0001746	0.5179	36.32	18.2941	0.569	N	N	N	N	N	N
Atopobium_vaginae	0.0001±0.0003	0.0006±0.0003	0.0001±0.0003	0.506388	3.7234	0.16794	82.5517	1	1	0.0187693	53.2785	0.506388	0.268571	0.0121136	5.95451	1.10511	0.519126	0.857407	1.40252	0.602671	0.0294605	1.8313	0.745702	0.0147392	0.0002622	0.000257	1.0201	152.56	37.71	0.022	0.0001083	0.0001014	1.0675	10.5294	37.71	1	0.0003956	0.0003154	1.2542	152.56	10.5294	0.001	Y	Y	Y	N	N	N
Bacteroides_Bacteroidetes bacterium oral taxon 272	0.0003±0.0017	0.0001±0.0018	0.0007±0.0033	0.506388	3.7234	0.16794	82.5517	1	1	0.0187693	53.2785	0.506388	0.268571	0.0121136	5.95451	-0.662771	0.608275	0.377242	0.0284871	0.538583	0.958541	0.114693	0.495125	0.866914	0.001917	0.002826	0.6784	1088.84	576	0.479	0.001785	0.002388	0.7477	251.235	576	0.605	0.001922	0.00322	0.5969	1088.84	251.235	0.462	Y	Y	Y	N	N	N
Bacteroides_Bacteroidetes oral taxon 274	0.0082±0.0131	0.0038±0.0187	0.0118±0.0381	1	0.686275	0.0129931	36.248	1	1	0.0187693	53.2785	1	1.45714	0.0275877	76.9641	-0.858969	0.631517	0.223585	-0.414561	0.564585	0.496533	-1.21178	0.681834	0.0728768	0.01725	0.0238	0.7249	12026.4	4755	0.599	0.01445	0.02003	0.7212	1830.65	4755	0.833	0.01975	0.02845	0.6943	12026.4	1830.65	0.268	Y	Y	Y	N	N	N
Bacteroides_pyogenes	0.0001±0.0002	0±0	0.0001±0.0002	0.632289	3.04762	0.309923	29.9686	1	2.13333	0.174822	26.0329	1	0.7	0.113178	4.32947	0.631759	0.514564	0.301119	-2.59403	0.668098	0.000493225	-0.882105	0.578343	0.136483	9.517e-05	0.0001074	0.8864	64.6	40.53	0.446	9.133e-05	8.633e-05	1.0578	12.1176	40.53	0.6	8.973e-05	0.0001187	0.7557	64.6	12.1176	0.61	Y	Y	Y	N	N	N
Bifidobacterium_breve	0±0	0±0	0±0	0.73273	1.31944	0.32879	5.29497	1	1	0.228686	4.37282	0.73273	0.757895	0.188859	3.04145	-1.45849	1.482	0.0862416	0.32714	0.7564	NA	-0.250272	0.658226	NA	2.629e-06	6.473e-06	0.4062	1.16	0.4706	0.945	6.083e-06	1.265e-05	0.4808	1.7059	0.4706	0.13	4.888e-06	9.927e-06	0.4924	1.16	1.7059	0.367	N	N	N	N	N	N
Bifidobacterium_dentium	0±0	0±0	0±0.0001	0.0285564	0.205128	0.0517614	0.812915	0.157057	0.273504	0.0628434	1.19033	0.75491	1.33333	0.384349	4.62543	-3.87228	1.13765	0.00204485	0.624806	1.06363	0.31802	1.98617	1.47164	0.373592	0.0001716	0.0004696	0.3655	45.48	36.29	0.54	0.0002993	0.001117	0.2681	6.4706	36.29	0.04	0.0001138	0.0003793	0.3	45.48	6.4706	0.81	N	N	N	N	N	N
Bifidobacterium_spp.	0±0	0±0	0±0	1	1.45714	0.0275877	76.9641	0.102639	0.0857143	0.00423869	1.7333	0.0212633	0.0588235	0.00294247	1.17595	NA	NA	NA	0.274647	0.833439	NA	0.0781263	0.673181	NA	6.906e-07	1.96e-06	0.3523	0.4	0	0.35	0	0	NaN	0	0	1	8.672e-07	2.38e-06	0.3643	0.4	0	0.068	N	N	N	N	Y	N
Bradyrhizobium_elkanii	0±0	0±0	0±0	9.32648e-08	153	7.65337	3058.65	5.1294e-06	105	5.19239	2123.3	1	0.686275	0.0129931	36.248	4.37447	2.81052	0.529933	-7.36548	3.00949	0.00562521	NA	NA	NA	2.554e-06	3.745e-06	0.682	0.44	1.412	0.137	3.618e-06	6.635e-06	0.5453	0	1.412	0.001	1.048e-06	2.445e-06	0.4288	0.44	0	0.982	N	N	N	Y	N	N
Brevundimonas_diminuta	0±0	0±0	0±0	0.0300073	0.0704762	0.00373932	1.32829	0.00267787	0.0319328	0.00165552	0.615939	0.325593	0.4375	0.120193	1.59249	-3.83362	4.35125	0.116079	4.61608	3.31406	0.196954	-0.150381	0.624385	NA	1.348e-06	2.612e-06	0.516	0.64	0.05882	0.857	1.468e-06	3.459e-06	0.4243	0.3529	0.05882	0.714	2.007e-06	3.074e-06	0.6531	0.64	0.3529	0.122	N	N	N	N	N	N
Bulleidia_extructa	0±0.0003	0.0001±0.0002	0.0003±0.0011	1	1.3913	0.11607	16.6773	1	0.314286	0.0119388	8.27347	0.506388	0.268571	0.0121136	5.95451	-2.07013	0.8303	0.00941686	-0.843052	0.524781	0.455131	0.0884917	0.476503	0.75306	0.000596	0.001379	0.4321	267.76	142.5	0.742	0.001197	0.003089	0.3876	146.412	142.5	0.011	0.000531	0.0009739	0.5452	267.76	146.412	0.824	Y	Y	Y	N	N	N
Burkholderia_cepacia	0±0	0±0	0±0	1	1.45714	0.0275877	76.9641	0.0184043	0.0505495	0.00259049	0.986395	0.00235923	0.0346908	0.00179855	0.669122	NA	NA	NA	0.514902	1.00997	NA	0.110148	0.677834	NA	7.6e-07	1.691e-06	0.4495	0.48	0	0.226	0	0	NaN	0	0	1	9.434e-07	2.029e-06	0.465	0.48	0	0.031	N	N	N	N	Y	N
Campylobacter_concisus	0.0002±0.0008	0.0003±0.0004	0.0002±0.0008	0.506388	3.7234	0.16794	82.5517	1	1	0.0187693	53.2785	0.506388	0.268571	0.0121136	5.95451	-2.27382	0.650144	0.902142	0.024265	0.388266	0.958541	-2.86277	0.587834	0.789148	0.0004016	0.0005957	0.6741	479.04	78.29	0.958	0.001096	0.003329	0.3294	238.941	78.29	0.315	0.0009383	0.002004	0.4682	479.04	238.941	0.406	Y	Y	Y	N	N	N
Campylobacter_curvus	0.0001±0.0002	0.0002±0.0006	0.0001±0.0001	0.13428	7.32558	0.368714	145.544	1	1	0.0187693	53.2785	0.13428	0.136508	0.00687077	2.71213	-0.936494	0.623411	0.715527	0.564532	0.531503	0.338086	-0.527862	0.567383	0.672807	0.0003375	0.0005312	0.6354	387.52	27.59	0.807	0.0005058	0.001825	0.2771	133.765	27.59	0.547	0.0006554	0.001302	0.5034	387.52	133.765	0.214	Y	Y	Y	N	N	N
Campylobacter_gracilis	0.003±0.006	0.0037±0.0028	0.0042±0.0048	1	0.686275	0.0129931	36.248	1	1	0.0187693	53.2785	1	1.45714	0.0275877	76.9641	-0.446664	0.416204	0.459216	0.452178	0.422434	0.381997	0.106547	0.395683	0.870152	0.002359	0.002176	1.0841	1896.24	872.5	0.794	0.002506	0.002475	1.0126	371.765	872.5	0.535	0.002948	0.002603	1.1325	1896.24	371.765	0.037	Y	Y	Y	N	N	N
Campylobacter_rectus	0.0122±0.0115	0.015±0.0247	0.0086±0.0123	1	0.686275	0.0129931	36.248	1	1	0.0187693	53.2785	1	1.45714	0.0275877	76.9641	0.54875	0.446387	0.352517	-0.545706	0.531829	0.371338	0.226119	0.431301	0.71329	0.01022	0.008364	1.2217	7098.32	3712	0.217	0.00832	0.007282	1.1426	423.647	3712	0.914	0.0117	0.0103	1.1354	7098.32	423.647	0.004	Y	Y	Y	N	N	N
Campylobacter_showae	0.0034±0.003	0.004±0.0042	0.0016±0.0014	1	0.686275	0.0129931	36.248	1	1	0.0187693	53.2785	1	1.45714	0.0275877	76.9641	0.781776	0.358868	0.0749686	-0.466052	0.383957	0.338291	0.456587	0.359981	0.309568	0.002539	0.00216	1.1759	2453.84	874.8	0.281	0.001946	0.001787	1.0888	127.235	874.8	0.966	0.002977	0.002437	1.2217	2453.84	127.235	0.002	Y	Y	Y	N	N	N
Campylobacter_spp.	0.0015±0.001	0.0018±0.0018	0.0012±0.0011	1	0.686275	0.0129931	36.248	1	1	0.0187693	53.2785	1	1.45714	0.0275877	76.9641	0.317084	0.348406	0.539698	-0.423843	0.425107	0.414969	0.161477	0.337505	0.75306	0.001012	0.0007382	1.3706	861.88	402.4	0.403	0.0009054	0.0007445	1.2161	72.1176	402.4	0.879	0.001196	0.0008522	1.4034	861.88	72.1176	0.004	Y	Y	Y	N	N	N
Campylobacter_ureolyticus	0±0	0±0	0±0	0.498222	1.72727	0.446226	6.68601	0.0184043	19.7826	1.01379	386.027	0.06561	11.6667	0.611882	222.447	-1.46974	1.40401	0.0975025	-0.471536	0.968744	NA	-0.038277	0.635448	NA	2.716e-06	8.481e-06	0.3203	0.56	0.9412	0.878	8.636e-06	2.341e-05	0.3688	1.2941	0.9412	0.009	3.475e-06	1.182e-05	0.294	0.56	1.2941	0.724	N	N	N	N	N	N
candidate division TM7 single-cell isolate TM7a	0.0058±0.0113	0.0248±0.0134	0.0101±0.0155	0.506388	3.7234	0.16794	82.5517	1	1	0.0187693	53.2785	0.506388	0.268571	0.0121136	5.95451	0.4104	0.412845	0.423813	1.30557	0.510994	0.273076	0.87774	0.569534	0.117337	0.009475	0.009422	1.0055	6294.88	1747	0.054	0.004789	0.004647	1.0305	840.588	1747	1	0.01411	0.01166	1.2104	6294.88	840.588	0.001	Y	Y	Y	N	N	N
candidate division TM7 single-cell isolate TM7c	0.0087±0.0226	0.0248±0.0099	0.0126±0.041	1	0.686275	0.0129931	36.248	1	1	0.0187693	53.2785	1	1.45714	0.0275877	76.9641	0.416336	0.432991	0.411114	0.689833	0.484777	0.910458	0.495836	0.502519	0.365281	0.01017	0.01153	0.8817	7492.32	2988	0.445	0.008111	0.008275	0.9803	1114.06	2988	0.942	0.01722	0.01482	1.1615	7492.32	1114.06	0.001	Y	Y	Y	N	N	N
Candidatus Saccharibacteria oral taxon TM7x	0.0003±0.0009	0.0004±0.0008	0.0006±0.0011	1	2.14286	0.0823543	55.7571	1	1	0.0187693	53.2785	1	0.466667	0.0179349	12.1427	-0.707258	0.507479	0.258989	-0.190865	0.460037	0.75545	-0.0824078	0.397141	0.913586	0.0004578	0.0005036	0.909	380.84	114.3	0.763	0.0004762	0.0005251	0.907	92.5294	114.3	0.627	0.0005413	0.0005706	0.9487	380.84	92.5294	0.208	Y	Y	Y	N	N	N
Capnocytophaga_gingivalis	0.0002±0.003	0.0004±0.0033	0.0006±0.004	1	2.14286	0.0823543	55.7571	1	1	0.0187693	53.2785	1	0.466667	0.0179349	12.1427	0.27316	0.596418	0.743305	-0.187252	0.504655	0.388244	-0.24305	0.485151	0.703668	0.00188	0.002526	0.744	820.36	849.4	0.593	0.002467	0.003329	0.741	323.471	849.4	0.065	0.001692	0.002266	0.7467	820.36	323.471	0.817	Y	Y	Y	N	N	N
Capnocytophaga_granulosa	0.0003±0.0024	0.0003±0.001	0.0005±0.0048	0.404762	0.215686	0.00828017	5.61831	1	0.314286	0.0119388	8.27347	1	1.45714	0.0275877	76.9641	-1.19862	0.862897	0.138398	-0.56759	0.62457	0.371338	-2.91953	0.754483	0.000610284	0.001906	0.003986	0.4783	2249.96	678.7	0.991	0.005357	0.008823	0.6071	1236.65	678.7	0.041	0.003954	0.006011	0.6577	2249.96	1236.65	0.363	Y	Y	Y	N	N	N
Capnocytophaga_haemolytica	0±0	0±0	0±0	0.10214	3.66667	0.838041	16.0427	1	0.622222	0.0901555	4.29436	0.0413788	0.169697	0.0318349	0.904576	-1.17516	0.82278	0.0947372	0.347304	0.479285	0.536128	1.3161	0.917362	0.333187	2.139e-05	4.011e-05	0.5333	9.24	6.471	0.585	4.452e-05	0.0001113	0.4	1.2353	6.471	0.001	1.29e-05	1.764e-05	0.7315	9.24	1.2353	0.939	Y	Y	N	N	N	N
Capnocytophaga_ochracea	0.0002±0.0009	0.0004±0.0006	0.0003±0.0004	0.259582	5.44444	0.263494	112.496	1	1	0.0187693	53.2785	0.259582	0.183673	0.00888922	3.79515	0.59833	0.515281	0.376862	0.205973	0.408271	0.706326	0.320042	0.444038	0.567279	0.0004617	0.0005303	0.8705	360.4	131.2	0.376	0.0003969	0.0005673	0.6996	45.4706	131.2	0.723	0.0004892	0.0005667	0.8632	360.4	45.4706	0.226	Y	Y	Y	N	N	N
Capnocytophaga_sp. oral taxon 323	0.0001±0.0003	0.0002±0.0003	0.0001±0.0001	0.259582	5.44444	0.263494	112.496	1	3.18182	0.120868	83.7604	0.635486	0.458333	0.0435796	4.82037	0.313537	0.508317	0.652325	0.430578	0.440834	0.413513	0.419069	0.479662	0.44536	0.0002092	0.000268	0.7806	179.04	47.65	0.407	0.0001524	0.0002115	0.7206	18.8824	47.65	0.882	0.0002382	0.000305	0.7808	179.04	18.8824	0.072	Y	Y	Y	N	N	N
Capnocytophaga_sp. oral taxon 324	0.0002±0.0004	0.0003±0.0004	0.0001±0.0002	0.635486	2.18182	0.207453	22.9465	1	0.314286	0.0119388	8.27347	0.259582	0.183673	0.00888922	3.79515	0.722351	0.523516	0.259235	0.13292	0.409731	0.828576	0.605219	0.487525	0.257803	0.000238	0.0002524	0.9428	214.44	48.47	0.353	0.0001684	0.0002571	0.655	20.8235	48.47	0.954	0.0002799	0.0002827	0.9903	214.44	20.8235	0.018	Y	Y	Y	N	N	N
Capnocytophaga_sp. oral taxon 326	0.0008±0.0013	0.0006±0.0014	0.0006±0.0017	1	1.3913	0.11607	16.6773	1	0.314286	0.0119388	8.27347	0.506388	0.268571	0.0121136	5.95451	0.945395	0.570921	0.859471	-0.607073	0.528683	0.307954	-0.0956222	0.400493	0.894267	0.0008128	0.0009548	0.8513	604	254.6	0.769	0.001066	0.00152	0.7013	142.529	254.6	0.091	0.0008879	0.001003	0.8852	604	142.529	0.492	Y	Y	Y	N	N	N
Capnocytophaga_sp. oral taxon 329	0.0005±0.0015	0.0002±0.0018	0.0004±0.0017	0.404762	0.215686	0.00828017	5.61831	1	0.314286	0.0119388	8.27347	1	1.45714	0.0275877	76.9641	-0.592984	0.670475	0.46405	-0.174389	0.514374	0.552755	-0.936757	0.662942	0.140982	0.001389	0.001754	0.7923	1173.04	524.9	0.931	0.00307	0.00649	0.4731	664.294	524.9	0.116	0.002305	0.004589	0.5024	1173.04	664.294	0.567	Y	Y	Y	N	N	N
Capnocytophaga_sp. oral taxon 332	0.0001±0.0001	0.0001±0.0001	0±0.0004	0.13428	7.32558	0.368714	145.544	1	3.18182	0.120868	83.7604	0.632289	0.328125	0.0333682	3.22661	-2.53791	0.758091	0.191008	2.17671	0.640437	0.0885353	-0.369847	0.531636	0.0372081	0.0004797	0.001197	0.4008	702.4	61.29	0.846	0.001027	0.003387	0.3033	239.706	61.29	0.4	0.0009663	0.002626	0.3679	702.4	239.706	0.43	Y	Y	Y	N	N	N
Capnocytophaga_sp. oral taxon 335	0.0001±0.0004	0.0001±0.0003	0.0001±0.0002	0.0697311	9.39024	0.484407	182.03	1	1	0.0187693	53.2785	0.0697311	0.106494	0.0054936	2.06438	0.228098	0.533206	0.785294	0.314388	0.422439	0.552812	0.0507371	0.448134	0.940028	0.0001988	0.0002514	0.7908	163.52	46.65	0.696	0.0001914	0.0002922	0.655	32.1176	46.65	0.697	0.0002428	0.0002985	0.8134	163.52	32.1176	0.167	Y	Y	Y	N	N	N
Capnocytophaga_sp. oral taxon 336	0.0003±0.0004	0.0003±0.0004	0.0001±0.0003	0.635486	2.18182	0.207453	22.9465	1	0.314286	0.0119388	8.27347	0.259582	0.183673	0.00888922	3.79515	0.540273	0.51517	0.436572	0.287668	0.395125	0.56768	0.292048	0.432341	0.591606	0.0002367	0.0002446	0.9678	211.96	57.71	0.502	0.0001994	0.0002474	0.8057	30.8235	57.71	0.861	0.0002752	0.0002713	1.0146	211.96	30.8235	0.061	Y	Y	Y	N	N	N
Capnocytophaga_sp. oral taxon 338	0.0004±0.0011	0.0006±0.0008	0.0002±0.0006	1	2.14286	0.0823543	55.7571	1	1	0.0187693	53.2785	1	0.466667	0.0179349	12.1427	0.710582	0.511962	0.258989	1.37099	0.534202	0.416344	1.86876	0.593414	0.159304	0.0008487	0.001361	0.6235	568.36	118.3	0.334	0.0004399	0.0007458	0.5898	44.7647	118.3	0.956	0.001021	0.001667	0.6124	568.36	44.7647	0.032	Y	Y	Y	N	N	N
Capnocytophaga_sp. oral taxon 380	0.0001±0.0005	0.0002±0.0004	0.0001±0.0003	0.13428	7.32558	0.368714	145.544	1	3.18182	0.120868	83.7604	0.632289	0.328125	0.0333682	3.22661	0.253744	0.531285	0.744966	0.332511	0.445298	0.53932	0.0735983	0.450504	0.915764	0.0002265	0.0002973	0.7619	178.44	54.12	0.435	0.0001729	0.0002309	0.7486	25.1176	54.12	0.872	0.0002558	0.0003319	0.7706	178.44	25.1176	0.129	Y	Y	Y	N	N	N
Capnocytophaga_sp. oral taxon 412	0.0001±0.0004	0.0002±0.0003	0.0001±0.0002	0.635486	2.18182	0.207453	22.9465	1	0.314286	0.0119388	8.27347	0.259582	0.183673	0.00888922	3.79515	0.641794	0.551749	0.360978	0.174065	0.421724	0.764527	0.131957	0.435706	0.845587	0.0002164	0.0002597	0.8335	170.2	59.06	0.335	0.0001715	0.0002614	0.6558	22.1176	59.06	0.807	0.0002257	0.0002668	0.8461	170.2	22.1176	0.225	Y	Y	Y	N	N	N
Capnocytophaga_sp. oral taxon 863	0.0001±0.0002	0.0001±0.0001	0.0001±0.0008	1	1.42857	0.230975	8.83564	0.484848	0.177143	0.00788204	3.98115	0.13428	0.136508	0.00687077	2.71213	-0.805506	0.721149	0.300658	-0.130474	0.495902	0.850735	-1.48316	0.677793	0.0372081	0.0001759	0.0003	0.5862	210.04	52.88	0.968	0.0003112	0.0004049	0.7686	67.7059	52.88	0.149	0.0002627	0.0003658	0.7182	210.04	67.7059	0.415	Y	Y	Y	N	N	N
Capnocytophaga_spp.	0.0019±0.0075	0.0035±0.0069	0.0034±0.0039	1	0.686275	0.0129931	36.248	1	1	0.0187693	53.2785	1	1.45714	0.0275877	76.9641	-0.02902	0.47231	0.975565	0.255157	0.393063	0.622817	-0.0655164	0.387392	0.916499	0.003378	0.003796	0.8899	3016.08	990.2	0.782	0.003662	0.004027	0.9093	640.706	990.2	0.5	0.003982	0.004168	0.9554	3016.08	640.706	0.245	Y	Y	Y	N	N	N
Capnocytophaga_sputigena	0.0003±0.0006	0.0007±0.0012	0.0005±0.0033	1	2.14286	0.0823543	55.7571	1	1	0.0187693	53.2785	1	0.466667	0.0179349	12.1427	-0.211297	0.595539	0.82715	0.214683	0.510883	0.727569	-0.295468	0.482736	0.609181	0.00125	0.002522	0.4955	404.2	526	0.765	0.002306	0.00429	0.5374	315.765	526	0.014	0.001236	0.00211	0.5859	404.2	315.765	0.784	Y	Y	Y	N	N	N
Cardiobacterium_hominis	0.0007±0.0021	0.001±0.0026	0.0005±0.002	0.259582	5.44444	0.263494	112.496	1	1	0.0187693	53.2785	0.259582	0.183673	0.00888922	3.79515	0.0833726	0.594973	0.934102	0.743387	0.595041	0.226679	0.2088	0.477478	0.0979404	0.001737	0.003438	0.5052	1146.64	364.9	0.56	0.001422	0.002382	0.5969	218.353	364.9	0.71	0.002027	0.004144	0.4892	1146.64	218.353	0.245	Y	Y	Y	N	N	N
Cardiobacterium_spp.	0±0.0001	0±0.0001	0.0001±0.0001	0.06032	7.52941	0.844286	67.1479	1	2.13333	0.174822	26.0329	0.161572	0.283333	0.0518674	1.54775	0.122402	0.596468	0.915218	-0.493833	0.571353	0.408301	-0.119019	0.486207	0.845587	6.371e-05	9.026e-05	0.7059	58.96	23.88	0.759	8.659e-05	0.0001106	0.7831	10.7059	23.88	0.117	6.556e-05	8.712e-05	0.7525	58.96	10.7059	0.693	Y	Y	N	N	N	N
Cardiobacterium_valvarum	0.0003±0.0008	0.0004±0.0022	0.0003±0.0011	0.506388	3.7234	0.16794	82.5517	1	1	0.0187693	53.2785	0.506388	0.268571	0.0121136	5.95451	0.0370677	0.559019	0.972876	-0.155542	0.480327	0.209657	0.185144	0.494686	0.753874	0.0008453	0.001325	0.6381	955.04	187.1	0.697	0.00094	0.001502	0.6259	97	187.1	0.476	0.0009442	0.001464	0.645	955.04	97	0.501	Y	Y	Y	N	N	N
Catonella_morbi	0.0023±0.0026	0.001±0.0024	0.002±0.0024	1	2.14286	0.0823543	55.7571	1	1	0.0187693	53.2785	1	0.466667	0.0179349	12.1427	-0.173294	0.474967	0.841766	-0.849167	0.510147	0.130089	-0.873206	0.506176	0.117337	0.001358	0.001286	1.0558	1037.24	485.1	0.989	0.00207	0.002287	0.9049	600.353	485.1	0.152	0.002078	0.002029	1.0246	1037.24	600.353	0.065	Y	Y	Y	N	N	N
Centipeda_periodontii	0.0005±0.0006	0.0002±0.0003	0.0006±0.0018	1	2.14286	0.0823543	55.7571	1	1	0.0187693	53.2785	1	0.466667	0.0179349	12.1427	-1.99174	0.630807	0.0021696	-0.742244	0.475048	0.173985	-1.87727	0.556743	0.0671145	0.0004773	0.0006919	0.6898	430.12	190.7	0.978	0.001418	0.002769	0.5121	562.059	190.7	0.032	0.001064	0.002274	0.4679	430.12	562.059	0.367	Y	Y	Y	N	N	N
Comamonas_testosteroni	0±0	0±0	0±0	1	0.890909	0.25586	3.10217	0.00723026	25	1.29135	483.989	0.00115779	27.7586	1.50355	512.48	-1.62046	1.00561	0.0414511	-0.485669	0.976723	NA	-0.243567	0.66442	NA	2.102e-06	3.051e-06	0.6892	0.16	1.059	0.869	4.805e-06	6.15e-06	0.7814	0.7059	1.059	0.001	1.631e-06	2.792e-06	0.584	0.16	0.7059	0.98	N	N	N	N	N	N
Corynebacterium_diphtheriae	0±0	0±0	0±0	0.00235923	28.8261	1.49449	556.003	1	1	0.244939	4.08265	0.00235923	0.0346908	0.00179855	0.669122	0.609847	1.20868	0.805486	0.490416	0.826589	0.466158	0.259266	0.732968	NA	2.295e-06	4.299e-06	0.5339	1.24	0.1176	0.151	3.189e-07	1.313e-06	0.2429	0	0.1176	0.999	2.979e-06	5.574e-06	0.5345	1.24	0	0.003	N	N	N	N	N	N
Corynebacterium_durum	0±0.0019	0.0003±0.0002	0.0001±0.0003	0.438827	2.36842	0.416705	13.4614	0.484848	0.177143	0.00788204	3.98115	0.06561	0.0857143	0.00449546	1.6343	0.663441	0.718058	0.00683288	1.64899	0.779823	0.765373	1.98668	0.707303	0.402713	0.001366	0.003835	0.3564	631.04	129.1	0.488	0.0005078	0.001074	0.4727	96.1765	129.1	0.924	0.001789	0.004777	0.3745	631.04	96.1765	0.078	Y	Y	N	N	N	N
Corynebacterium_matruchotii	0.0042±0.0323	0.0056±0.0062	0.0058±0.0064	1	2.14286	0.0823543	55.7571	1	1	0.0187693	53.2785	1	0.466667	0.0179349	12.1427	0.580353	0.614547	0.64989	-0.462996	0.580096	0.446408	-0.564695	0.5152	0.404254	0.01131	0.01594	0.7098	7728.96	3370	0.663	0.01238	0.02129	0.5814	2431.06	3370	0.467	0.01293	0.01615	0.8007	7728.96	2431.06	0.321	Y	Y	Y	N	N	N
Corynebacterium_spp.	0±0	0±0	0±0	0.0605207	3.67347	0.999169	13.5056	1	1	0.255135	3.91949	0.0605207	0.272222	0.0740434	1.00083	0.324907	0.76085	0.975565	0.105121	0.588552	0.854306	0.0424614	0.583537	0.894267	6.947e-06	1.039e-05	0.6688	5.28	1.471	0.374	4.656e-06	8.052e-06	0.5783	0.7059	1.471	0.905	7.657e-06	1.149e-05	0.6667	5.28	0.7059	0.16	N	N	N	N	N	N
Cryptobacterium_curtum	0±0	0±0	0±0	1	0.890909	0.25586	3.10217	1	0.7875	0.202841	3.05736	1	0.883929	0.256516	3.04593	-1.85841	1.15456	0.520575	0.723305	0.870251	0.31802	0.532985	0.804069	0.881783	3.739e-05	8.679e-05	0.4308	11.88	6.471	0.525	5.404e-05	0.0001869	0.2892	1.3529	6.471	0.146	3.241e-05	8.418e-05	0.385	11.88	1.3529	0.698	N	N	N	N	N	N
Cutibacterium_[Propionibacterium] namnetense	0±0	0±0	0±0	1	1.45714	0.0275877	76.9641	0.0184043	0.0505495	0.00259049	0.986395	0.00235923	0.0346908	0.00179855	0.669122	NA	NA	NA	0.875798	1.61387	0.408301	0.186494	0.698663	NA	8.617e-07	1.962e-06	0.4393	0.64	0	0.231	0	0	NaN	0	0	1	1.124e-06	2.508e-06	0.4484	0.64	0	0.011	N	N	N	N	Y	N
Cutibacterium_acnes	0±0	0±0.0001	0.0001±0	1	0.666667	0.0388309	11.4456	1	0.314286	0.0119388	8.27347	1	0.466667	0.0179349	12.1427	-0.394932	0.540025	0.560986	0.381046	0.540992	0.71849	0.047196	0.433567	0.251868	2.676e-05	4.783e-05	0.5595	14.2	9.059	0.659	2.546e-05	2.5e-05	1.0184	6.6471	9.059	0.639	3.335e-05	5.806e-05	0.5744	14.2	6.6471	0.219	Y	Y	Y	N	N	N
Cutibacterium_avidum	0±0	0±0	0±0	0.0697311	0.106494	0.0054936	2.06438	0.044477	0.0649351	0.0032829	1.2844	0.713548	0.6	0.143391	2.51062	-4.962	4.22877	0.138398	0.316538	0.854314	NA	-0.432644	0.804996	0.404254	1.031e-06	2.166e-06	0.4759	0.52	0.1176	0.874	2.302e-06	9.261e-06	0.2486	0.2941	0.1176	0.357	1.747e-06	4.206e-06	0.4153	0.52	0.2941	0.611	N	N	N	N	N	N
Delftia_acidovorans	0±0	0±0	0±0	0.533752	0.632812	0.180478	2.21884	0.281753	0.346154	0.0795362	1.50651	0.504602	0.547009	0.136704	2.1888	-2.90984	0.794715	0.000196093	4.26473	0.921226	1.87099e-05	0.462268	0.630742	0.387996	1.812e-05	3.628e-05	0.4996	9.76	1.353	0.497	9.107e-06	1.238e-05	0.7354	2.2353	1.353	0.971	2.342e-05	4.353e-05	0.538	9.76	2.2353	0.044	N	N	N	N	N	N
Desulfobulbus_sp. oral taxon 041	0.0027±0.0066	0.0001±0.0012	0.0059±0.0203	1	0.666667	0.0388309	11.4456	1	0.314286	0.0119388	8.27347	1	0.466667	0.0179349	12.1427	-0.380304	0.678324	0.650418	-1.70614	1.0733	0.257249	-1.72008	0.915051	0.0419316	0.005172	0.006197	0.8346	1606.6	3130	0.83	0.009233	0.01113	0.8294	1090	3130	0.001	0.00456	0.007361	0.6194	1606.6	1090	0.961	Y	Y	Y	N	N	N
Desulfomicrobium_orale	0.0001±0.0004	0±0.0001	0.0003±0.0009	0.373897	4	0.423532	37.7776	0.00659993	18	1.92873	167.986	0.0447991	4.5	1.14747	17.6476	0.641906	0.669437	0.498634	-5.35972	0.975734	0.00155585	-0.121655	0.560722	0.157107	0.002207	0.006865	0.3215	1160.28	181.2	0.517	0.001147	0.002168	0.5292	117.823	181.2	0.789	0.002527	0.008141	0.3105	1160.28	117.823	0.318	Y	N	Y	N	N	N
Desulfovibrio_fairfieldensis	0±0	0±0	0±0	0.00432001	7.6	1.89383	30.499	1	1	0.228686	4.37282	0.00432001	0.131579	0.0327879	0.52803	0.724842	0.862464	0.545337	-0.0794025	0.546196	0.0073306	-0.0318704	0.565257	0.0147392	0.0002936	0.0008791	0.334	260.32	6.882	0.468	4.666e-05	0.0001054	0.4425	11	6.882	0.933	0.0003527	0.0009835	0.3586	260.32	11	0.199	N	N	N	N	N	N
Dialister_invisus	0.0011±0.0054	0.0012±0.0084	0.0056±0.0078	0.404762	0.215686	0.00828017	5.61831	1	0.314286	0.0119388	8.27347	1	1.45714	0.0275877	76.9641	-1.26897	0.588309	0.046068	0.657831	0.597162	0.287498	0.32574	0.474855	0.573853	0.003715	0.004191	0.8864	2299	933.8	0.685	0.0043	0.006581	0.6534	563.882	933.8	0.222	0.004017	0.004491	0.8944	2299	563.882	0.445	Y	Y	Y	N	N	N
Dialister_micraerophilus	0±0	0±0	0±0	0.222477	2.33333	0.655227	8.30925	1	1.28333	0.320766	5.13441	0.530265	0.55	0.157954	1.91511	-0.722703	0.670417	0.715527	0.436361	0.61162	0.480988	-0.245536	0.556458	0.962762	2.783e-05	8.594e-05	0.3239	13.08	2.412	0.652	1.976e-05	4.767e-05	0.4144	7.8824	2.412	0.758	4.225e-05	0.0001091	0.3872	13.08	7.8824	0.113	N	N	N	N	N	N
Dialister_spp.	0±0.0001	0±0	0±0	0.33873	2.21538	0.60052	8.1728	1	0.738462	0.159727	3.41411	0.194873	0.333333	0.0848702	1.30919	-0.278262	0.598123	0.7051	-0.363138	0.574188	0.560805	0.312905	0.558304	0.71329	2.108e-05	2.627e-05	0.8023	11.4	6.941	0.597	2.593e-05	4.806e-05	0.5397	2.6471	6.941	0.131	2.112e-05	2.695e-05	0.7835	11.4	2.6471	0.608	N	N	N	N	N	N
Dolosigranulum_pigrum	0±0	0±0	0±0	0.000205964	45.6316	2.39347	869.969	0.00267787	31.3158	1.62354	604.038	1	0.686275	0.0129931	36.248	0.519204	1.1385	0.893	-1.05674	2.1568	NA	NA	NA	NA	6.455e-07	1.067e-06	0.605	0.28	0.2941	0.154	5.232e-07	1.04e-06	0.5032	0	0.2941	0.564	4.401e-07	1.106e-06	0.398	0.28	0	0.794	N	N	N	Y	N	N
Eggerthella_lenta	0±0	0±0	0±0	0.183587	2.81481	0.749937	10.5651	0.00267787	31.3158	1.62354	604.038	0.06561	11.6667	0.611882	222.447	0.420752	0.859477	0.972876	-6.25277	3.37471	0.0885353	-0.182795	0.684599	NA	1.668e-06	3.396e-06	0.4912	0.2	1.235	0.53	2.814e-06	4.79e-06	0.5875	0.2353	1.235	0.001	8.146e-07	1.509e-06	0.5397	0.2	0.2353	0.983	N	N	N	N	N	N
Eggerthia_catenaformis	0.0003±0.0003	0.0001±0.0002	0.0003±0.0004	0.259582	5.44444	0.263494	112.496	1	3.18182	0.120868	83.7604	0.635486	0.458333	0.0435796	4.82037	0.272821	0.473461	0.696908	-2.12502	0.6474	0.00218574	-0.132559	0.435307	0.843367	0.0002706	0.0005147	0.5256	201.84	93.06	0.639	0.0002665	0.0002807	0.9493	36.6471	93.06	0.584	0.0002762	0.0005846	0.4725	201.84	36.6471	0.592	Y	Y	Y	N	N	N
Eikenella_corrodens	0.0026±0.0019	0.0025±0.0028	0.0046±0.005	1	0.686275	0.0129931	36.248	1	1	0.0187693	53.2785	1	1.45714	0.0275877	76.9641	-0.292935	0.441807	0.651693	0.281485	0.514479	0.632664	0.565798	0.52475	0.299517	0.0029	0.003981	0.7285	2237.16	867.1	0.675	0.00279	0.003021	0.9235	460.588	867.1	0.692	0.003453	0.004715	0.7324	2237.16	460.588	0.197	Y	Y	Y	N	N	N
Enterobacter_cancerogenus	0±0	0±0	0±0	0.0697311	0.106494	0.0054936	2.06438	1	1	0.0187693	53.2785	0.0697311	9.39024	0.484407	182.03	-0.544333	1.20968	0.297604	NA	NA	NA	-0.0977778	0.66202	NA	4.514e-07	1.458e-06	0.3096	0	0.1765	0.946	1.941e-06	4.166e-06	0.4659	0.3529	0.1765	0.007	8.07e-07	2.315e-06	0.3486	0	0.3529	0.71	N	N	N	N	N	Y
Enterococcus_casseliflavus	0±0	0±0	0.0002±0.0006	0.0988181	0.208696	0.0351174	1.24024	1	1.30909	0.3097	5.53349	0.0449452	6.27273	1.08547	36.249	-5.75135	0.826206	9.52687e-14	0.364853	0.655959	0.466158	-1.4982	0.919381	0.450622	6.905e-05	0.0001596	0.4325	3.6	27.29	0.951	0.0002202	0.0003735	0.5896	35.6471	27.29	0.002	8.127e-05	0.0001771	0.4588	3.6	35.6471	0.874	N	N	Y	N	N	N
Enterococcus_durans	0±0	0±0	0±0	0.0300073	0.0704762	0.00373932	1.32829	0.044477	0.0649351	0.0032829	1.2844	1	0.933333	0.239461	3.63779	-6.41407	3.30022	0.0249859	0.356159	0.877941	NA	-0.0105452	0.613014	NA	2.839e-06	6.415e-06	0.4426	0.36	0.9412	0.73	6.669e-06	1.33e-05	0.5016	0.5294	0.9412	0.001	1.694e-06	3.435e-06	0.4931	0.36	0.5294	0.969	N	N	N	N	N	N
Enterococcus_faecalis	0±0	0±0	0±0	0.174386	2.8	0.707265	11.0849	1	1	0.255135	3.91949	0.174386	0.357143	0.0902124	1.4139	0.135384	0.826848	0.841766	-0.0392884	0.638333	0.958541	0.140856	0.648866	NA	3.11e-06	4.038e-06	0.7702	2.36	1.118	0.39	2.817e-06	4.216e-06	0.6682	0.1176	1.118	0.606	2.832e-06	4.648e-06	0.6094	2.36	0.1176	0.592	N	N	N	N	N	N
Enterococcus_italicus	0±0	0±0	0±0	0.0134888	0.0588235	0.00314692	1.09955	1	1	0.0187693	53.2785	0.0134888	17	0.909459	317.771	-0.862736	1.71716	0.00119366	NA	NA	NA	-0.084987	0.656475	0.577012	3.454e-05	9.217e-05	0.3747	0	13.35	0.608	8.599e-05	0.0001933	0.4449	2.1176	13.35	0.001	8.062e-06	3.96e-05	0.2036	0	2.1176	0.976	N	N	N	N	N	Y
Enterococcus_saccharolyticus	0±0	0±0	0±0	0.000498809	0.0308571	0.00167342	0.568992	1	1	0.0187693	53.2785	0.000498809	32.4074	1.75749	597.578	-10.1173	3.12791	9.39918e-07	NA	NA	NA	-0.392642	0.776689	0.309568	6.548e-06	1.686e-05	0.3885	0	2.471	0.923	2.108e-05	4.124e-05	0.511	2.5294	2.471	0.004	6.49e-06	1.475e-05	0.4401	0	2.5294	0.916	N	N	N	N	N	Y
Enterococcus_spp.	0±0	0±0	0±0.0001	0.208161	0.363636	0.101449	1.30343	0.0184043	19.7826	1.01379	386.027	4.05371e-05	51.6667	2.79149	956.281	-4.87616	1.02873	1.26306e-06	-0.84573	1.58885	NA	-0.337647	0.711705	0.404254	1.437e-05	3.497e-05	0.4109	0.04	6	0.727	3.629e-05	7.028e-05	0.5164	3.1176	6	0.001	7.836e-06	1.929e-05	0.4063	0.04	3.1176	0.97	N	N	N	N	N	N
Escherichia_coli	0.0001±0.0001	0.0001±0.0001	0.0001±0.0002	0.506388	3.7234	0.16794	82.5517	1	1	0.0187693	53.2785	0.506388	0.268571	0.0121136	5.95451	-0.478103	0.542282	0.488294	0.585463	0.50642	0.30195	-0.0374898	0.462803	0.954002	4.478e-05	4.032e-05	1.1108	36.36	17.88	0.851	5.167e-05	7.066e-05	0.7312	8.1176	17.88	0.353	7.366e-05	4.987e-05	1.4771	36.36	8.1176	0.001	Y	Y	Y	N	N	N
Filifactor_alocis	0.0132±0.0081	0.001±0.0251	0.0182±0.0281	1	0.686275	0.0129931	36.248	1	1	0.0187693	53.2785	1	1.45714	0.0275877	76.9641	-0.398926	0.543588	0.612999	-1.15462	0.751483	0.102555	-0.236072	0.483662	0.71329	0.01087	0.01005	1.0817	5986.36	5581	0.939	0.01779	0.01965	0.9057	3027.24	5581	0.001	0.01134	0.01185	0.9568	5986.36	3027.24	0.856	Y	Y	Y	N	N	N
Finegoldia_magna	0±0	0±0	0±0	0.0023315	17.3333	1.98444	151.4	0.601173	3.42857	0.319189	36.828	0.050362	0.197802	0.0453318	0.863097	0.396629	0.52967	0.626998	-1.3501	0.668383	0.0451415	-0.342559	0.515535	0.496285	1.666e-05	1.44e-05	1.1575	9.68	8.882	0.83	2.259e-05	1.942e-05	1.1633	3.4706	8.882	0.006	1.638e-05	1.472e-05	1.113	9.68	3.4706	0.868	Y	Y	N	N	N	N
Fretibacterium_fastidiosum	0.0177±0.0173	0.0042±0.015	0.0187±0.0308	1	0.686275	0.0129931	36.248	1	1	0.0187693	53.2785	1	1.45714	0.0275877	76.9641	0.000692917	0.524258	0.986702	-1.2414	0.751863	0.0885353	-0.364668	0.498511	0.538904	0.01321	0.0129	1.0237	8952.72	5370	0.465	0.01338	0.01369	0.9775	1518.29	5370	0.465	0.0129	0.01441	0.8953	8952.72	1518.29	0.566	Y	Y	Y	N	N	N
Fusobacterium_gonidiaformans	0±0	0±0	0±0	1.3217e-05	71.4	3.73129	1366.27	1	0.779221	0.194764	3.11754	2.89121e-06	0.0110827	0.000574585	0.213765	2.58144	3.48693	0.798165	-0.190553	0.562988	0.794324	0.351397	0.784553	NA	4.588e-06	6.084e-06	0.7541	4.56	0.7059	0.134	1.158e-06	1.767e-06	0.6552	0	0.7059	1	5.225e-06	7.115e-06	0.7344	4.56	0	0.005	N	N	N	N	N	N
Fusobacterium_hwasookii	0.0004±0.001	0.0007±0.0007	0.0005±0.0005	1	2.14286	0.0823543	55.7571	1	1	0.0187693	53.2785	1	0.466667	0.0179349	12.1427	0.328511	0.375365	0.545337	0.700234	0.384195	0.126231	0.971468	0.468506	0.0599382	0.0009057	0.001855	0.4883	1402.88	166.2	0.496	0.0004965	0.0006176	0.804	73.6471	166.2	0.907	0.001028	0.00195	0.5272	1402.88	73.6471	0.229	Y	Y	Y	N	N	N
Fusobacterium_necrophorum	0.0001±0.0001	0±0.0001	0.0001±0.0002	0.373897	4	0.423532	37.7776	0.601173	3.42857	0.319189	36.828	1	0.857143	0.175503	4.18623	0.176775	0.485196	0.830015	-1.43561	0.685313	0.0418644	-0.0690012	0.452254	0.917032	8.12e-05	6.735e-05	1.2056	48.96	44.18	0.815	0.0001125	0.0001038	1.0838	12.8235	44.18	0.001	8.067e-05	7.346e-05	1.0981	48.96	12.8235	0.815	Y	Y	Y	N	N	N
Fusobacterium_nucleatum	0.0323±0.0195	0.0655±0.063	0.0488±0.0556	1	0.686275	0.0129931	36.248	1	1	0.0187693	53.2785	1	1.45714	0.0275877	76.9641	-0.661517	0.354216	0.147216	0.301432	0.411353	0.562925	0.0624725	0.347125	0.915764	0.03406	0.03034	1.1229	29879.5	9741	0.851	0.03223	0.03133	1.0286	8639.29	9741	0.893	0.04664	0.0372	1.2538	29879.5	8639.29	0.004	Y	Y	Y	N	N	N
Fusobacterium_periodonticum	0.0003±0.0004	0.0004±0.0003	0.0003±0.0006	1	0.686275	0.0129931	36.248	1	1	0.0187693	53.2785	1	1.45714	0.0275877	76.9641	-0.906263	0.402596	0.856685	0.714262	0.364234	0.10091	-0.231979	0.37149	0.175352	0.0006072	0.0009795	0.6199	707.92	124.9	0.591	0.0004735	0.0006737	0.7028	88.2353	124.9	0.869	0.0007403	0.001102	0.672	707.92	88.2353	0.193	Y	Y	Y	N	N	N
Fusobacterium_sp. oral taxon 370	0.0002±0.0001	0.0003±0.0004	0.0001±0.0008	0.404762	0.215686	0.00828017	5.61831	1	0.314286	0.0119388	8.27347	1	1.45714	0.0275877	76.9641	-1.21013	0.703406	0.0937433	-0.189827	0.458211	0.57027	-0.429172	0.504709	0.75278	0.0004832	0.0007748	0.6236	255.84	117.6	0.936	0.0008461	0.001642	0.5153	240.765	117.6	0.231	0.0007917	0.001267	0.6247	255.84	240.765	0.26	Y	Y	Y	N	N	N
Fusobacterium_spp.	0.0019±0.0014	0.0041±0.0025	0.0031±0.0031	1	0.686275	0.0129931	36.248	1	1	0.0187693	53.2785	1	1.45714	0.0275877	76.9641	-0.482202	0.292817	0.223585	0.242083	0.360485	0.622817	-0.00630805	0.304249	0.989706	0.002148	0.00211	1.0182	2281.36	567.2	0.772	0.001894	0.00187	1.0128	501.176	567.2	0.937	0.002912	0.002464	1.1818	2281.36	501.176	0.006	Y	Y	Y	N	N	N
Gardnerella_vaginalis	0±0	0±0	0±0	0.06561	0.0857143	0.00449546	1.6343	2.25694e-05	0.0125714	0.00063557	0.24866	0.00432001	0.131579	0.0327879	0.52803	-5.21068	3.94058	0.0730004	5.03011	2.86535	0.116686	-0.390232	0.68432	NA	1.355e-06	2.201e-06	0.6158	0.72	0.1176	0.955	2.826e-06	6.321e-06	0.4471	1	0.1176	0.272	2.914e-06	4.685e-06	0.6221	0.72	1	0.144	N	N	N	N	N	N
Gemella_bergeri	0±0	0±0	0±0	0.161572	3.52941	0.646099	19.2799	0.117538	5.25	0.900126	30.6207	0.74376	1.4875	0.413471	5.35141	0.450923	0.536571	0.56615	-1.05614	0.823759	0.130991	-0.00863269	0.495662	0.915764	1.584e-05	1.532e-05	1.0343	9.8	7.412	0.656	1.918e-05	1.802e-05	1.0642	2.6471	7.412	0.06	1.544e-05	1.714e-05	0.901	9.8	2.6471	0.722	Y	N	N	N	N	N
Gemella_haemolysans	0.0002±0.0005	0.0002±0.0005	0.0004±0.0012	0.635486	2.18182	0.207453	22.9465	1	0.314286	0.0119388	8.27347	0.259582	0.183673	0.00888922	3.79515	1.03501	0.631343	0.537523	-0.871827	0.626016	0.789129	0.121877	0.464334	0.850342	0.00082	0.001737	0.4722	217.8	507.9	0.443	0.001218	0.00228	0.5342	92.7059	507.9	0.009	0.0004718	0.0008634	0.5464	217.8	92.7059	0.923	Y	Y	Y	N	N	N
Gemella_morbillorum	0.0009±0.0022	0.0003±0.0008	0.0012±0.0026	0.506388	3.7234	0.16794	82.5517	1	1	0.0187693	53.2785	0.506388	0.268571	0.0121136	5.95451	-0.198115	0.518225	0.82601	-0.778512	0.501065	0.168952	-1.38967	0.577028	0.0298461	0.001153	0.001407	0.8195	997.12	347.6	0.919	0.001446	0.001602	0.9021	363.529	347.6	0.338	0.001411	0.001467	0.9619	997.12	363.529	0.386	Y	Y	Y	N	N	N
Gemella_sanguinis	0±0.0001	0±0	0±0.0001	0.490115	1.81481	0.396052	8.31596	1	1	0.171453	5.83252	0.490115	0.55102	0.120251	2.52492	0.450411	0.586804	0.560986	-0.514181	0.562141	0.391901	-0.272735	0.474648	0.58289	2.613e-05	2.774e-05	0.9421	15.08	12.47	0.512	3.411e-05	4.282e-05	0.7966	4.2941	12.47	0.018	2.177e-05	2.176e-05	1.0008	15.08	4.2941	0.92	Y	Y	N	N	N	N
Gemella_sp. oral taxon 928	0±0	0±0	0.0001±0.0001	0.06032	7.52941	0.844286	67.1479	1	1	0.0574343	17.4112	0.06032	0.132812	0.0148925	1.18443	0.18624	0.466849	0.830015	-0.927836	0.588891	0.116686	-0.00158617	0.422432	0.968628	3.896e-05	3.531e-05	1.1031	36.2	14.65	0.821	4.554e-05	4.965e-05	0.9173	7.5882	14.65	0.27	4.354e-05	3.864e-05	1.1269	36.2	7.5882	0.377	Y	Y	N	N	N	N
Gemella_spp.	0±0.0001	0±0	0.0001±0.0002	0.681151	1.875	0.318988	11.0212	0.484848	0.177143	0.00788204	3.98115	0.0697311	0.106494	0.0054936	2.06438	-0.135004	0.491218	0.868828	-0.443062	0.481708	0.419487	-0.867179	0.476695	0.100359	6.147e-05	7.267e-05	0.8459	44.44	27.71	0.916	9.257e-05	0.0001001	0.9249	22.4706	27.71	0.052	6.931e-05	6.358e-05	1.0901	44.44	22.4706	0.692	Y	Y	Y	N	N	N
Granulicatella_adiacens	0.0006±0.0016	0.0003±0.0019	0.0009±0.0027	0.555749	0.3125	0.0260229	3.75271	0.484848	0.177143	0.00788204	3.98115	1	0.466667	0.0179349	12.1427	-0.512762	0.618252	0.520575	0.219076	0.523518	0.722708	-0.887406	0.570321	0.13128	0.0008406	0.001072	0.7838	661.64	337.8	0.97	0.001506	0.00182	0.8274	425.059	337.8	0.051	0.001172	0.001493	0.7851	661.64	425.059	0.484	Y	Y	Y	N	N	N
Granulicatella_elegans	0±0.0001	0±0.0001	0±0.0001	1	0.888889	0.171977	4.59435	0.227273	0.118367	0.00564043	2.484	0.13428	0.136508	0.00687077	2.71213	0.109769	0.624676	0.923403	-0.191445	0.556501	0.767069	-0.00128386	0.473001	0.989706	0.0001215	0.0001825	0.6657	45.24	54.82	0.691	0.00021	0.0003363	0.6245	22.2941	54.82	0.004	0.0001011	0.0001703	0.5933	45.24	22.2941	0.917	Y	Y	Y	N	N	N
Granulicatella_spp.	0±0	0±0	0±0	1	1.12245	0.322355	3.90839	1	1	0.255135	3.91949	1	0.890909	0.25586	3.10217	-0.26936	0.6927	0.64989	-0.208056	0.613467	0.742376	-0.247719	0.563525	0.591606	8.239e-06	9.216e-06	0.894	3.96	4.412	0.848	1.452e-05	1.754e-05	0.8277	2.1765	4.412	0.003	7.307e-06	9.012e-06	0.8108	3.96	2.1765	0.964	N	N	N	N	N	N
Haemophilus_haemolyticus	0.0001±0.0004	0.0001±0.0002	0±0.0003	0.114181	6.22222	0.688856	56.2034	1	0.314286	0.0119388	8.27347	0.0300073	0.0704762	0.00373932	1.32829	0.709356	0.692797	0.381235	0.257313	0.533302	0.18574	0.913909	0.787827	0.143832	0.0003707	0.0007582	0.4889	171.44	103.9	0.33	0.0002851	0.0004086	0.6976	9.1176	103.9	0.69	0.0003466	0.0009351	0.3707	171.44	9.1176	0.475	Y	Y	N	N	N	N
Haemophilus_influenzae	0±0.0001	0±0	0±0	0.109121	3.52083	0.896441	13.8283	1	0.696429	0.130248	3.72377	0.050362	0.197802	0.0453318	0.863097	0.492458	0.701934	0.530021	0.0234538	0.533364	0.960461	0.28705	0.582258	0.57594	4.299e-05	6.078e-05	0.7073	23.72	15.24	0.316	4.257e-05	5.341e-05	0.7971	2	15.24	0.396	3.809e-05	7.248e-05	0.5256	23.72	2	0.663	N	Y	N	N	N	N
Haemophilus_parahaemolyticus	0±0	0±0	0±0	0.507617	1.8	0.489593	6.61774	0.731857	0.622222	0.160269	2.41569	0.120543	0.345679	0.0949674	1.25826	0.461599	0.965158	0.650418	-3.67138	1.14715	0.660368	0.0692919	0.594539	0.255661	8.448e-05	0.0002206	0.3829	8.68	62.65	0.223	0.0001337	0.0003106	0.4306	1	62.65	0.001	1.07e-05	2.014e-05	0.5313	8.68	1	0.997	N	N	N	N	N	N
Haemophilus_parainfluenzae	0.0005±0.005	0.0016±0.0032	0.0005±0.0018	1	2.14286	0.0823543	55.7571	1	1	0.0187693	53.2785	1	0.466667	0.0179349	12.1427	0.196813	0.595631	0.447166	0.0835209	0.541571	0.910458	-0.280674	0.497799	0.0591757	0.002365	0.003086	0.7663	936.2	912.8	0.424	0.002816	0.00391	0.7201	126.647	912.8	0.134	0.002108	0.003679	0.5731	936.2	126.647	0.765	Y	Y	Y	N	N	N
Haemophilus_pittmaniae	0±0	0±0	0±0	0.0111435	6.17143	1.58338	24.054	1	1.30909	0.3097	5.53349	0.0274242	0.212121	0.0564669	0.796846	0.308456	0.762486	0.545337	0.135987	0.569567	0.83931	-0.0458638	0.577862	0.980259	1.997e-05	2.722e-05	0.7336	12.88	6.471	0.334	1.703e-05	2.796e-05	0.609	0.9412	6.471	0.705	1.942e-05	2.958e-05	0.6566	12.88	0.9412	0.455	N	N	N	N	N	N
Haemophilus_sp. oral taxon 851	0±0	0±0	0±0	0.531096	1.6875	0.486442	5.85406	1	1	0.260056	3.84532	0.531096	0.592593	0.170822	2.05575	0.551506	0.792784	0.545337	0.0328267	0.596626	0.850735	0.162648	0.590426	0.843367	2.625e-05	5.02e-05	0.5229	17.28	7.235	0.368	1.981e-05	2.978e-05	0.6654	1.2353	7.235	0.695	2.452e-05	5.887e-05	0.4164	17.28	1.2353	0.547	N	N	N	N	N	N
Haemophilus_spp.	0.0001±0.0004	0.0001±0.0002	0±0.0002	0.438827	2.36842	0.416705	13.4614	0.484848	0.177143	0.00788204	3.98115	0.06561	0.0857143	0.00449546	1.6343	0.035245	0.62478	0.258853	0.0644863	0.528735	0.920302	-0.196565	0.519977	0.75306	0.0002526	0.0004065	0.6213	134.48	87.94	0.39	0.0002531	0.0003306	0.7657	13.4118	87.94	0.437	0.0002231	0.0004853	0.4597	134.48	13.4118	0.685	Y	Y	N	N	N	N
Haemophilus_sputorum	0±0	0±0	0±0	0.0578457	4.26667	1.13422	16.0502	0.398321	0.32	0.0525268	1.94948	0.00122161	0.075	0.0138897	0.404977	-1.85821	1.00931	0.704062	-0.602059	0.667222	0.349713	-3.58923	0.836079	0.551257	3.264e-05	5.521e-05	0.5912	12.52	19	0.775	7.903e-05	0.0002358	0.3352	6.1176	19	0.075	3.376e-05	9.366e-05	0.3605	12.52	6.1176	0.767	N	Y	N	N	N	N
Helicobacter_pylori	0±0	0±0	0±0	0.000720875	36.4286	1.90372	697.078	0.720682	1.68	0.405374	6.96245	0.00727428	0.0445633	0.00227917	0.871321	0.825036	1.42397	0.923403	-0.83244	1.08587	0.288188	0.0675245	0.671279	NA	1.993e-06	3.291e-06	0.6055	1.08	0.7647	0.171	1.425e-06	2.86e-06	0.4984	0	0.7647	0.704	1.464e-06	3.485e-06	0.4201	1.08	0	0.673	N	N	N	N	N	N
Hp1virus_Aggregatibacter phage S1249	0±0	0±0	0±0	0.000720875	36.4286	1.90372	697.078	0.720682	1.68	0.405374	6.96245	0.00727428	0.0445633	0.00227917	0.871321	0.881048	1.62908	0.975565	-0.740751	1.05497	0.560805	0.101411	0.678895	NA	9.849e-06	2.572e-05	0.3829	2.68	6.059	0.189	9.427e-06	3.095e-05	0.3046	0	6.059	0.358	4.316e-06	1.609e-05	0.2683	2.68	0	0.867	N	N	N	N	N	N
Johnsonella_ignava	0.0009±0.001	0.0006±0.002	0.0009±0.0022	1	2.14286	0.0823543	55.7571	1	1	0.0187693	53.2785	1	0.466667	0.0179349	12.1427	0.101895	0.500904	0.917331	-0.88469	0.516551	0.425934	0.0600415	0.439299	0.917032	0.001183	0.001493	0.7924	710.88	394.5	0.714	0.001481	0.001877	0.7892	181.647	394.5	0.173	0.001275	0.00171	0.7459	710.88	181.647	0.55	Y	Y	Y	N	N	N
Jonquetella_anthropi	0±0	0±0	0±0	0.000265153	28.4444	3.2183	251.402	0.335288	4.92308	0.488532	49.6112	0.0135038	0.173077	0.0432541	0.69255	0.82687	0.641962	0.360661	-0.454542	0.578167	0.444526	0.434322	0.652035	0.578784	1.503e-05	1.445e-05	1.0397	10	6.059	0.256	1.328e-05	1.513e-05	0.8779	0.8235	6.059	0.706	1.554e-05	1.655e-05	0.9393	10	0.8235	0.165	Y	N	N	N	N	N
Kingella_denitrificans	0.0001±0.0004	0.0001±0.0002	0.0002±0.0004	0.632289	3.04762	0.309923	29.9686	1	0.314286	0.0119388	8.27347	0.13428	0.136508	0.00687077	2.71213	-0.452365	0.606165	0.557186	-0.542741	0.518167	0.353883	-0.261398	0.489741	0.67158	0.0003412	0.0003967	0.8601	170.2	162.1	0.804	0.0006904	0.0009464	0.7295	88	162.1	0.002	0.0002903	0.0005321	0.5454	170.2	88	0.938	Y	Y	Y	N	N	N
Kingella_kingae	0±0	0±0	0±0	0.304897	2.18182	0.53999	8.81559	0.707985	1.77273	0.396166	7.93244	1	0.8125	0.183354	3.60045	-0.283656	0.880547	0.351808	-0.118122	0.700087	NA	0.105606	0.648285	NA	1.528e-06	2.353e-06	0.6491	0.64	0.5882	0.734	3.149e-06	6.365e-06	0.4947	0.1765	0.5882	0.001	1.126e-06	2.073e-06	0.5433	0.64	0.1765	0.955	N	N	N	N	N	N
Kingella_oralis	0±0.0003	0.0004±0.001	0.0005±0.0012	0.555749	0.3125	0.0260229	3.75271	0.484848	0.177143	0.00788204	3.98115	1	0.466667	0.0179349	12.1427	-0.0962622	0.568093	0.000191482	0.157616	0.486214	0.00562521	-1.06064	0.590376	0.082593	0.0004401	0.0006567	0.6702	244.92	47.76	0.957	0.0007683	0.001457	0.5274	228.471	47.76	0.322	0.0008062	0.001182	0.6823	244.92	228.471	0.12	Y	Y	Y	N	N	N
Kingella_spp.	0±0	0±0	0±0	0.750372	1.44048	0.404503	5.12969	1	1	0.244939	4.08265	0.750372	0.694215	0.194944	2.47217	-0.204387	0.698873	0.393847	-0.108538	0.580889	0.945822	-0.309536	0.572685	0.357023	3.82e-06	4.987e-06	0.7659	2.72	1.059	0.911	4.719e-06	5.334e-06	0.8846	1.0588	1.059	0.377	5.128e-06	7.142e-06	0.718	2.72	1.0588	0.123	N	N	N	N	N	N
Klebsiella_pneumoniae	0±0	0±0	0±0	0.06561	0.0857143	0.00449546	1.6343	1	1	0.0187693	53.2785	0.06561	11.6667	0.611882	222.447	-7.13538	3.36966	0.0261139	NA	NA	NA	-0.221338	0.703908	0.578784	1.936e-06	7.086e-06	0.2732	0	0.8235	0.885	6.367e-06	1.67e-05	0.3812	0.5882	0.8235	0.009	1.66e-06	5.419e-06	0.3064	0	0.5882	0.896	N	N	N	N	N	Y
Kytococcus_sedentarius	0±0	0±0	0±0	0.00727428	22.44	1.14768	438.757	0.044477	15.4	0.778573	304.608	1	0.686275	0.0129931	36.248	0.286829	1.04002	0.893402	-0.304396	0.847215	NA	NA	NA	NA	4.695e-07	1.106e-06	0.4243	0.08	0.3529	0.144	5.858e-07	1.486e-06	0.3942	0	0.3529	0.024	8.997e-08	3.078e-07	0.2923	0.08	0	0.988	N	N	N	Y	N	N
Lachnoanaerobaculum_saburreum	0.0003±0.0014	0.0004±0.0005	0.0007±0.0007	1	0.686275	0.0129931	36.248	1	1	0.0187693	53.2785	1	1.45714	0.0275877	76.9641	0.468718	0.433059	0.498634	-0.380123	0.487477	0.509626	-0.394883	0.41262	0.75306	0.001158	0.002632	0.4398	1606.2	368.8	0.627	0.001196	0.002574	0.4648	200.177	368.8	0.526	0.001248	0.002682	0.4653	1606.2	200.177	0.505	Y	Y	Y	N	N	N
Lactobacillus_brevis	0±0	0±0	0±0	0.00727428	22.44	1.14768	438.757	0.044477	15.4	0.778573	304.608	1	0.686275	0.0129931	36.248	0.596508	1.2092	0.913021	-0.540112	1.04335	NA	NA	NA	NA	7.165e-07	1.845e-06	0.3883	0.12	0.2941	0.234	4.473e-07	1.015e-06	0.4406	0	0.2941	0.742	6.401e-07	2.384e-06	0.2685	0.12	0	0.419	N	N	N	Y	N	N
Lactobacillus_gasseri	0±0	0±0	0±0	1	1.45714	0.0275877	76.9641	0.044477	0.0649351	0.0032829	1.2844	0.00727428	0.0445633	0.00227917	0.871321	NA	NA	NA	0.214818	0.805164	NA	0.0682341	0.671461	NA	3.348e-07	7.562e-07	0.4428	0.44	0	0.319	0	0	NaN	0	0	1	3.894e-07	8.604e-07	0.4526	0.44	0	0.111	N	N	N	N	Y	N
Lactobacillus_iners	0±0	0±0	0±0	2.26261e-05	41.1429	4.55488	371.631	0.174841	6.66667	0.686166	64.7721	0.0111435	0.162037	0.0415732	0.631561	-0.125338	0.55324	0.545337	-0.70538	0.552024	0.246014	-0.612249	0.737564	NA	8.136e-06	9.17e-06	0.8872	6.68	2.118	0.897	9.738e-06	1.525e-05	0.6387	3.2941	2.118	0.609	1.272e-05	1.455e-05	0.8741	6.68	3.2941	0.025	Y	N	N	N	N	N
Lactobacillus_rhamnosus	0.001±0.0024	0.0028±0.0011	0.0014±0.0041	1	0.686275	0.0129931	36.248	1	1	0.0187693	53.2785	1	1.45714	0.0275877	76.9641	0.525206	0.466443	0.530021	0.70819	0.504877	0.901541	0.510764	0.536583	0.356043	0.001115	0.001339	0.8327	769.84	327.9	0.473	0.0009302	0.0008895	1.0458	107.471	327.9	0.895	0.001906	0.001709	1.1153	769.84	107.471	0.001	Y	Y	Y	N	N	N
Lactobacillus_salivarius	0±0	0±0	0±0	0.00727428	22.44	1.14768	438.757	1	0.763889	0.180718	3.22894	0.00235923	0.0346908	0.00179855	0.669122	1.39364	2.69855	0.926732	-0.0789108	0.674277	0.987801	0.167356	0.692506	NA	3.042e-06	5.972e-06	0.5094	1.8	0.8235	0.201	1.35e-06	3.728e-06	0.362	0	0.8235	0.929	3.08e-06	7.403e-06	0.416	1.8	0	0.176	N	N	N	N	N	N
Lactobacillus_spp.	0±0	0±0	0±0	0.0697311	0.106494	0.0054936	2.06438	1	1	0.0187693	53.2785	0.0697311	9.39024	0.484407	182.03	-1.28896	2.88035	0.100236	NA	NA	NA	-0.195292	0.679641	NA	8.146e-07	2.271e-06	0.3588	0	0.2941	0.933	3.281e-06	6.775e-06	0.4842	0.6471	0.2941	0.001	1.165e-06	3.591e-06	0.3244	0	0.6471	0.783	N	N	N	N	N	Y
Lactobacillus_vaginalis	0±0	0±0	0±0	0.73273	1.31944	0.32879	5.29497	0.044477	15.4	0.778573	304.608	0.06561	11.6667	0.611882	222.447	-1.52337	1.58939	0.0788198	-0.392672	0.905312	NA	-0.43719	0.839019	NA	1.675e-06	3.923e-06	0.427	0.16	0.7647	0.902	5.112e-06	1.27e-05	0.4025	1	0.7647	0.04	2.834e-06	7.997e-06	0.3544	0.16	1	0.625	N	N	N	N	N	N
Lactococcus_lactis	0±0	0±0	0±0	0.00115779	0.0360248	0.00195129	0.665091	1	1	0.0187693	53.2785	0.00115779	27.7586	1.50355	512.48	-9.66861	3.18347	2.37926e-05	NA	NA	NA	-0.597305	1.04893	0.130725	2.618e-06	5.314e-06	0.4927	0	1	0.876	1.19e-05	3.908e-05	0.3046	1.0588	1	0.046	3.851e-06	1.608e-05	0.2394	0	1.0588	0.714	N	N	N	N	N	Y
Lautropia_mirabilis	0.0003±0.0038	0.0005±0.0015	0.0001±0.001	0.06032	7.52941	0.844286	67.1479	1	0.314286	0.0119388	8.27347	0.0134888	0.0588235	0.00314692	1.09955	0.917545	0.849625	0.530021	-0.183946	0.55949	0.266959	0.182151	0.56936	0.75306	0.001465	0.002459	0.5957	549	476.7	0.778	0.00212	0.003592	0.5903	253.588	476.7	0.089	0.001791	0.003423	0.5233	549	253.588	0.349	Y	Y	N	N	N	N
Leptotrichia_buccalis	0.0003±0.0006	0.0003±0.0006	0.0002±0.0007	0.13428	7.32558	0.368714	145.544	1	1	0.0187693	53.2785	0.13428	0.136508	0.00687077	2.71213	-0.235571	0.537328	0.781182	1.2667	0.642577	0.0527495	1.0521	0.720554	0.0984435	0.001205	0.004251	0.2834	2659.4	116.2	0.651	0.0004633	0.0005623	0.824	69.1176	116.2	0.684	0.001343	0.004456	0.3014	2659.4	69.1176	0.309	Y	Y	Y	N	N	N
Leptotrichia_goodfellowii	0±0.0001	0.0002±0.0002	0±0.0001	0.0055726	14.7692	1.69088	129.004	1	0.314286	0.0119388	8.27347	0.000498809	0.0308571	0.00167342	0.568992	-0.140831	0.630573	0.378946	2.05198	0.674592	0.218994	1.84389	0.81707	0.0733786	0.0003356	0.0009636	0.3483	148.16	42.94	0.629	0.0003328	0.0007517	0.4427	50.2353	42.94	0.571	0.000417	0.001178	0.3539	148.16	50.2353	0.373	Y	Y	N	N	N	N
Leptotrichia_hofstadii	0.0001±0.0003	0.0003±0.0006	0.0003±0.0007	0.06561	11.6667	0.611882	222.447	1	1	0.0187693	53.2785	0.06561	0.0857143	0.00449546	1.6343	-0.441163	0.636121	0.56688	0.796481	0.606207	0.196954	0.0428045	0.483939	0.94771	0.0006744	0.001911	0.3529	1232.88	134.5	0.695	0.0005576	0.0007899	0.706	101.765	134.5	0.591	0.0007766	0.002003	0.3878	1232.88	101.765	0.487	Y	Y	N	N	N	N
Leptotrichia_shahii	0±0.0001	0.0001±0.0001	0±0.0002	0.179095	3.11111	0.707079	13.6887	0.227273	0.118367	0.00564043	2.484	0.00264771	0.0421769	0.00227876	0.780638	-0.310447	0.617769	0.698225	1.41475	0.568265	0.398714	0.361475	0.515578	0.940028	0.0001746	0.0004493	0.3886	183.64	17.82	0.529	8.498e-05	0.0001283	0.6624	16.2941	17.82	0.899	0.0002146	0.000521	0.4119	183.64	16.2941	0.205	Y	Y	N	N	N	N
Leptotrichia_sp. oral taxon 212	0.0001±0.0008	0.0005±0.001	0.0003±0.0009	1	2.14286	0.0823543	55.7571	1	1	0.0187693	53.2785	1	0.466667	0.0179349	12.1427	-0.89211	0.687835	0.223585	0.613481	0.568172	0.309485	-0.654809	0.521501	0.617445	0.001065	0.002977	0.3576	1903.72	185.2	0.675	0.0008331	0.001345	0.6196	145.941	185.2	0.598	0.001181	0.003133	0.3771	1903.72	145.941	0.527	Y	Y	Y	N	N	N
Leptotrichia_sp. oral taxon 215	0.0001±0.0001	0.0001±0.0002	0.0001±0.0002	0.06561	11.6667	0.611882	222.447	1	3.18182	0.120868	83.7604	0.210415	0.197917	0.021517	1.82047	-1.73007	0.651802	0.934102	1.14909	0.708857	0.0895782	-0.569458	0.570714	0.205869	0.0003654	0.0007961	0.459	371.8	30.94	0.678	0.000273	0.0006839	0.3991	62.1765	30.94	0.858	0.0005095	0.0009516	0.5354	371.8	62.1765	0.173	Y	Y	N	N	N	N
Leptotrichia_sp. oral taxon 225	0.0001±0.0002	0.0001±0.0005	0.0001±0.0002	1	1.42857	0.230975	8.83564	0.484848	0.177143	0.00788204	3.98115	0.13428	0.136508	0.00687077	2.71213	-0.443598	0.616479	0.560986	1.40541	0.65906	0.0416729	0.412293	0.548655	0.451326	0.0003474	0.0009805	0.3543	642.08	50.94	0.619	0.0001966	0.0002819	0.6974	31.7059	50.94	0.705	0.0003915	0.001037	0.3777	642.08	31.7059	0.38	Y	Y	Y	N	N	N
Leptotrichia_sp. oral taxon 847	0±0.0001	0.0001±0.0001	0.0001±0.0002	0.716412	1.47368	0.313312	6.93158	1	0.622222	0.0901555	4.29436	0.438827	0.422222	0.0742867	2.39978	-1.10008	0.659426	0.116079	0.664871	0.584067	0.286811	0.39741	0.534976	0.505447	8.474e-05	0.0001114	0.7606	62.56	33.53	0.668	0.0001134	0.0001677	0.6757	12	33.53	0.094	7.795e-05	9.77e-05	0.7979	62.56	12	0.754	Y	Y	N	N	N	N
Leptotrichia_sp. oral taxon 879	0.0001±0.0001	0.0001±0.0002	0.0001±0.0003	0.06032	7.52941	0.844286	67.1479	1	1	0.0574343	17.4112	0.06032	0.132812	0.0148925	1.18443	0.14718	0.576592	0.0858604	0.576721	0.591242	0.343132	0.0753297	0.491431	0.915764	0.000174	0.0003557	0.4892	258.2	26	0.643	0.0001175	0.0001531	0.7674	23.1176	26	0.832	0.0002113	0.0003786	0.5582	258.2	23.1176	0.229	Y	Y	N	N	N	N
Leptotrichia_spp.	0.0003±0.0007	0.0005±0.0012	0.0011±0.0019	0.506388	3.7234	0.16794	82.5517	1	1	0.0187693	53.2785	0.506388	0.268571	0.0121136	5.95451	-0.619035	0.538149	0.370812	0.94081	0.534185	0.100789	0.294137	0.464176	0.597495	0.0009801	0.002317	0.4229	1643.36	188.5	0.704	0.0008431	0.0009358	0.901	161.118	188.5	0.613	0.001196	0.002451	0.488	1643.36	161.118	0.375	Y	Y	Y	N	N	N
Leptotrichia_wadei	0.0001±0.0005	0.0002±0.0004	0.0005±0.0008	1	1.3913	0.11607	16.6773	1	0.314286	0.0119388	8.27347	0.506388	0.268571	0.0121136	5.95451	-0.66847	0.645674	0.384324	0.0854518	0.500336	0.910458	-0.971074	0.607623	0.117337	0.0004783	0.0007263	0.6585	504.32	115.3	0.915	0.0007746	0.001616	0.4792	183.471	115.3	0.377	0.0007611	0.001198	0.6356	504.32	183.471	0.348	Y	Y	Y	N	N	N
Listeria_monocytogenes	0±0	0±0	0±0	0.00599929	0.0496241	0.00267036	0.922177	1	1	0.0187693	53.2785	0.00599929	20.1515	1.08439	374.481	-6.25433	3.036	0.0153082	NA	NA	NA	-0.201131	0.661953	NA	1.271e-06	3.015e-06	0.4216	0	0.4706	0.887	3.671e-06	6.401e-06	0.5736	0.4706	0.4706	0.002	1.043e-06	2.146e-06	0.4858	0	0.4706	0.948	N	N	N	N	N	Y
Megasphaera_micronuciformis	0±0.0001	0±0.0001	0.0001±0.0004	1	0.652174	0.0827006	5.14302	0.398321	3.125	0.512957	19.0379	0.0988181	4.79167	0.806299	28.4759	-1.20566	0.744245	0.101176	0.374679	0.560544	0.130089	-0.420584	0.58846	0.472774	0.0002868	0.000561	0.5112	229.88	66.76	0.831	0.0003802	0.0006503	0.5846	84.1765	66.76	0.382	0.0003758	0.0007152	0.5254	229.88	84.1765	0.377	Y	N	Y	N	N	N
Methanobrevibacter_oralis	0±0	0±0	0±0.0001	0.75491	1.33333	0.384349	4.62543	0.00267787	31.3158	1.62354	604.038	0.00264771	23.7097	1.281	438.834	-1.00886	1.4252	0.173875	-0.540103	1.10018	0.0401251	-0.0491841	0.638012	0.0230452	6.583e-05	0.0001695	0.3884	2.08	26.53	0.859	0.000197	0.0004269	0.4616	23.1765	26.53	0.001	5.787e-05	0.0001514	0.3823	2.08	23.1765	0.913	N	N	N	N	N	N
Microbacterium_sp. oral taxon 186	0±0	0±0	0±0	0.00599929	0.0496241	0.00267036	0.922177	1	1	0.0187693	53.2785	0.00599929	20.1515	1.08439	374.481	-7.85399	3.10216	0.00369892	NA	NA	NA	-0.382158	0.758766	0.388997	1.928e-06	4.241e-06	0.4547	0	0.7059	0.892	6.244e-06	1.28e-05	0.488	0.4706	0.7059	0.005	1.608e-06	5.206e-06	0.3089	0	0.4706	0.938	N	N	N	N	N	Y
Mitsuokella_multacida	0±0	0±0	0±0	0.0447991	4.5	1.14747	17.6476	0.731857	1.60714	0.41396	6.2395	0.174386	0.357143	0.0902124	1.4139	-0.1125	0.800298	0.545337	-0.128875	0.630147	NA	-0.0740982	0.626518	NA	1.934e-06	2.251e-06	0.8592	1.6	0.4118	0.635	1.626e-06	2.765e-06	0.5881	0.4118	0.4118	0.887	2.342e-06	2.613e-06	0.8961	1.6	0.4118	0.058	N	N	N	N	N	N
Mitsuokella_sp. oral taxon 131	0.0001±0.0001	0±0.0001	0.0002±0.0004	0.210415	5.05263	0.549309	46.4749	0.601173	3.42857	0.319189	36.828	0.716412	0.678571	0.144267	3.19171	-2.08135	0.537747	0.000251236	-0.136409	0.44312	0.831332	-1.33089	0.652608	0.0462098	7.466e-05	7.732e-05	0.9657	51.6	24.18	0.999	0.0001294	0.0001464	0.8839	33.5294	24.18	0.02	0.0001013	9.108e-05	1.1125	51.6	33.5294	0.508	Y	Y	N	N	N	N
Mitsuokella_spp.	0±0	0±0	0±0	0.000720875	36.4286	1.90372	697.078	0.00723026	25	1.29135	483.989	1	0.686275	0.0129931	36.248	0.477425	1.11925	0.925309	-0.651008	1.1781	NA	NA	NA	NA	8.932e-07	1.891e-06	0.4723	0.48	0.1176	0.239	1.821e-07	7.377e-07	0.2469	0	0.1176	0.992	1.016e-06	2.28e-06	0.4456	0.48	0	0.068	N	N	N	Y	N	N
Mogibacterium_[Eubacterium] nodatum	0.0017±0.0016	0.0003±0.0031	0.0014±0.0025	0.506388	3.7234	0.16794	82.5517	1	1	0.0187693	53.2785	0.506388	0.268571	0.0121136	5.95451	0.50105	0.534365	0.482061	-0.742651	0.686299	0.261268	-0.0289679	0.455775	0.962762	0.001754	0.002102	0.8347	1130.64	740.3	0.495	0.001771	0.001763	1.0041	231.706	740.3	0.488	0.0017	0.002288	0.7429	1130.64	231.706	0.57	Y	Y	Y	N	N	N
Mogibacterium_[Eubacterium] saphenum	0.003±0.0037	0.0001±0.0006	0.0033±0.0063	0.404762	0.215686	0.00828017	5.61831	1	0.314286	0.0119388	8.27347	1	1.45714	0.0275877	76.9641	0.0575305	0.60421	0.949657	-2.38572	1.00667	0.0132825	-0.264387	0.508717	0.0837524	0.002944	0.004519	0.6515	1009.56	1555	0.635	0.004602	0.006573	0.7001	586.059	1555	0.003	0.002437	0.003362	0.7248	1009.56	586.059	0.902	Y	Y	Y	N	N	N
Mogibacterium_[Eubacterium] sulci	0±0	0±0	0±0.0001	0.438827	2.36842	0.416705	13.4614	1	1.60714	0.232863	11.0919	0.716412	0.678571	0.144267	3.19171	-0.48745	0.469523	0.445412	-0.670247	0.541816	0.256831	-0.311971	0.442819	0.567279	2.538e-05	2.558e-05	0.9921	21.16	10.29	0.977	3.976e-05	3.89e-05	1.0219	8.7059	10.29	0.049	3.479e-05	3.557e-05	0.9779	21.16	8.7059	0.262	Y	Y	N	N	N	N
Mogibacterium_timidum	0.0008±0.001	0.0003±0.0007	0.0028±0.004	1	0.686275	0.0129931	36.248	1	1	0.0187693	53.2785	1	1.45714	0.0275877	76.9641	-0.454757	0.508328	0.526346	-0.839509	0.699151	0.209657	-0.779008	0.538151	0.163192	0.000956	0.001131	0.8451	468.56	515.6	0.843	0.001492	0.001671	0.8929	291.294	515.6	0.013	0.0009437	0.00111	0.8503	468.56	291.294	0.851	Y	Y	Y	N	N	N
Moraxella_osloensis	0±0	0±0	0±0	0.530245	0.590909	0.166458	2.09767	0.707985	1.77273	0.396166	7.93244	0.194873	3	0.763831	11.7827	-3.86057	1.08596	0.0173115	0.148167	0.731225	0.479448	-3.60601	1.3086	0.475276	8.542e-06	1.793e-05	0.4763	1.32	3.353	0.966	4.688e-05	0.0001685	0.2783	5.8824	3.353	0.108	2.246e-05	6.877e-05	0.3265	1.32	5.8824	0.68	N	N	N	N	N	N
Mycoplasma_hominis	0±0	0±0	0±0	0.000205964	45.6316	2.39347	869.969	0.00267787	31.3158	1.62354	604.038	1	0.686275	0.0129931	36.248	3.1311	4.2728	0.612999	-7.50815	3.79445	0.0459351	NA	NA	NA	1.967e-06	3.545e-06	0.5548	0.2	1.471	0.062	2.754e-06	5.153e-06	0.5344	0	1.471	0.001	2.357e-07	8.92e-07	0.2643	0.2	0	0.998	N	N	N	Y	N	N
Mycoplasma_orale	0±0	0±0	0±0	1.3217e-05	71.4	3.73129	1366.27	0.731857	1.60714	0.41396	6.2395	0.000205964	0.0219146	0.00114947	0.417804	4.55903	3.10337	0.474287	-0.845523	0.912592	0.266691	0.179246	0.695627	NA	3.938e-06	5.093e-06	0.7732	2.12	2	0.09	3.274e-06	5.727e-06	0.5717	0	2	0.518	2.819e-06	4.762e-06	0.592	2.12	0	0.774	N	N	N	N	N	N
Mycoplasma_salivarium	0±0.0001	0.0001±0.0001	0±0	0.0560165	4.30769	0.987225	18.7963	1	1	0.171453	5.83252	0.0560165	0.232143	0.0532018	1.01294	-0.544567	0.722053	0.50894	0.122297	0.529259	0.854306	-0.194556	0.54227	0.75306	6.414e-05	8.647e-05	0.7417	41.68	15.06	0.828	0.0001058	0.000271	0.3904	19.1765	15.06	0.386	0.0001032	0.0001901	0.5433	41.68	19.1765	0.351	Y	Y	N	N	N	N
Mycoplasma_spp.	0±0	0±0	0±0	9.32648e-08	153	7.65337	3058.65	0.281753	2.88889	0.663784	12.5729	5.452e-05	0.0175439	0.00092021	0.334475	7.04673	2.89324	0.024793	-1.37416	1.01557	0.0895782	0.23827	0.723334	NA	9.43e-06	1.163e-05	0.8111	4.92	5	0.1	9.03e-06	1.331e-05	0.6785	0	5	0.283	6.208e-06	1.111e-05	0.5588	4.92	0	0.882	N	N	N	N	N	N
Neisseria_bacilliformis	0±0.0001	0±0	0.0001±0.0001	0.672042	0.636364	0.112263	3.60724	0.227273	0.118367	0.00564043	2.484	0.259582	0.183673	0.00888922	3.79515	-3.59005	0.746492	0.0609789	-1.32278	0.656539	0.509626	-5.10084	0.666371	0.0229564	0.000124	0.0003872	0.3202	99.6	12.18	0.97	0.00147	0.005245	0.2803	519.882	12.18	0.181	0.001171	0.00389	0.301	99.6	519.882	0.335	Y	Y	Y	N	N	N
Neisseria_elongata	0.0003±0.0017	0.0004±0.002	0.0006±0.0021	0.635486	2.18182	0.207453	22.9465	1	0.314286	0.0119388	8.27347	0.259582	0.183673	0.00888922	3.79515	0.156096	0.638496	0.868828	-0.353159	0.565153	0.828576	-0.401383	0.559904	0.49592	0.002134	0.003287	0.6494	1678.56	1042	0.609	0.002848	0.004024	0.7077	344.118	1042	0.105	0.001777	0.002798	0.635	1678.56	344.118	0.864	Y	Y	Y	N	N	N
Neisseria_flavescens	0.0001±0.0008	0.0001±0.0002	0.0002±0.001	1	1.3913	0.11607	16.6773	1	0.314286	0.0119388	8.27347	0.506388	0.268571	0.0121136	5.95451	0.711983	0.705203	0.56688	-4.04539	0.659049	0.14398	-1.0834	0.651025	0.252356	0.004031	0.009898	0.4073	234.08	3135	0.389	0.007026	0.01388	0.5063	453.412	3135	0.001	0.001178	0.003751	0.3139	234.08	453.412	0.982	Y	Y	Y	N	N	N
Neisseria_gonorrhoeae	0±0	0±0	0±0.0001	0.000355432	37.8	2.04994	697.015	0.484848	5.64516	0.251183	126.871	0.00970692	0.123077	0.0231443	0.654499	0.990302	0.677978	0.180957	-0.500309	0.544597	0.400187	0.16166	0.503442	0.843367	3.459e-05	4.95e-05	0.6988	18.44	19.71	0.247	4.458e-05	6.861e-05	0.6498	2.5294	19.71	0.014	1.974e-05	2.777e-05	0.7111	18.44	2.5294	0.974	Y	Y	N	N	N	N
Neisseria_lactamica	0±0.0001	0±0	0±0.0001	0.0055726	14.7692	1.69088	129.004	0.601173	3.42857	0.319189	36.828	0.0560165	0.232143	0.0532018	1.01294	0.835001	0.706476	0.300658	-0.919425	0.643748	0.148612	-0.00135707	0.508862	0.962762	5.756e-05	8.056e-05	0.7145	24.72	33.94	0.285	8.194e-05	0.0001226	0.6682	4.6471	33.94	0.003	3.281e-05	3.555e-05	0.9228	24.72	4.6471	0.983	Y	Y	N	N	N	N
Neisseria_meningitidis	0±0.0002	0.0001±0.0001	0±0.0001	0.0300073	14.1892	0.752849	267.428	1	3.18182	0.120868	83.7604	0.114181	0.160714	0.0177925	1.45168	0.749227	0.681672	0.349267	-0.793004	0.626604	0.214089	-0.0740788	0.488373	0.915515	0.0001796	0.0002984	0.6021	48.08	118.6	0.261	0.0002753	0.0004346	0.6333	12	118.6	0.001	7.896e-05	9.899e-05	0.7977	48.08	12	0.987	Y	Y	N	N	N	N
Neisseria_mucosa	0.0005±0.002	0.0007±0.0009	0.0002±0.0008	0.0697311	9.39024	0.484407	182.03	1	1	0.0187693	53.2785	0.0697311	0.106494	0.0054936	2.06438	0.369187	0.661909	0.650418	-0.220838	0.542793	0.728766	0.200049	0.533015	0.75306	0.001346	0.001875	0.7175	334.84	738.6	0.35	0.002181	0.003288	0.6636	102.588	738.6	0.001	0.0007554	0.001154	0.6547	334.84	102.588	0.985	Y	Y	Y	N	N	N
Neisseria_polysaccharea	0±0	0±0	0±0.0001	0.00599929	20.1515	1.08439	374.481	0.484848	5.64516	0.251183	126.871	0.151287	0.237037	0.0438983	1.27993	0.703029	0.606189	0.3165	-1.22003	0.615527	0.0527495	-0.27623	0.521335	0.582585	3.471e-05	4.652e-05	0.7461	11.96	22.24	0.357	5.223e-05	7.013e-05	0.7447	3.0588	22.24	0.001	2.003e-05	2.37e-05	0.8452	11.96	3.0588	0.988	Y	Y	N	N	N	N
Neisseria_sicca	0.0004±0.0036	0.0011±0.0025	0.0006±0.0034	1	2.14286	0.0823543	55.7571	1	1	0.0187693	53.2785	1	0.466667	0.0179349	12.1427	0.19627	0.625019	0.366298	-0.408468	0.608968	0.509607	-0.482767	0.571223	0.306778	0.003695	0.006879	0.5372	707.36	2058	0.334	0.005923	0.01094	0.5412	177.059	2058	0.001	0.001449	0.002686	0.5397	707.36	177.059	0.994	Y	Y	Y	N	N	N
Neisseria_sp. oral taxon 014	0.0001±0.0016	0.0002±0.0004	0.0002±0.0004	0.13428	7.32558	0.368714	145.544	1	1	0.0187693	53.2785	0.13428	0.136508	0.00687077	2.71213	1.04656	0.652438	0.197665	-1.99613	0.718124	0.323204	0.0539662	0.459932	0.299517	0.0007631	0.00137	0.557	254.2	274.6	0.535	0.001228	0.002776	0.4425	27.7647	274.6	0.015	0.0006445	0.001815	0.3551	254.2	27.7647	0.806	Y	Y	Y	N	N	N
Neisseria_sp. oral taxon 020	0±0.0001	0±0.0001	0±0.0001	0.0158432	10.6667	1.21428	93.6995	1	1	0.0574343	17.4112	0.0158432	0.09375	0.0106724	0.82353	-0.736321	0.690008	0.46405	-0.403976	0.511727	0.886783	0.0383888	0.479634	0.989706	6.878e-05	0.0001428	0.4815	19.6	32.29	0.758	0.0001692	0.0004298	0.3936	17.7647	32.29	0.002	5.428e-05	0.0001024	0.5303	19.6	17.7647	0.913	Y	Y	N	N	N	N
Neisseria_spp.	0.0008±0.003	0.001±0.0017	0.0013±0.0041	1	2.14286	0.0823543	55.7571	1	1	0.0187693	53.2785	1	0.466667	0.0179349	12.1427	0.390477	0.615026	0.612999	-0.815583	0.635083	0.209322	-0.247747	0.495568	0.703668	0.003365	0.005382	0.6252	753.96	2191	0.38	0.00574	0.008328	0.6892	389.176	2191	0.001	0.001518	0.0024	0.6326	753.96	389.176	0.993	Y	Y	Y	N	N	N
Neisseria_subflava	0±0.0004	0±0.0001	0±0.0004	0.0697311	9.39024	0.484407	182.03	1	3.18182	0.120868	83.7604	0.373897	0.25	0.0264707	2.3611	0.180789	0.669376	0.857407	-1.95912	0.620336	0.230623	-0.734538	0.714349	0.75306	0.0004237	0.0008343	0.5079	64.2	299.5	0.481	0.0007343	0.001193	0.6155	61.5294	299.5	0.002	0.0002187	0.0004882	0.4479	64.2	61.5294	0.972	Y	Y	Y	N	N	N
Neisseria_weaveri	0±0	0±0	0±0	0.0996487	3.5625	0.949139	13.3715	0.731857	1.60714	0.41396	6.2395	0.314064	0.451128	0.119024	1.70987	0.613461	0.868059	0.584038	-0.5985	0.7989	0.958541	-0.0631589	0.608973	NA	4.794e-06	8.411e-06	0.57	1.32	2.824	0.401	6.632e-06	1.187e-05	0.5588	0.4118	2.824	0.013	2.764e-06	3.596e-06	0.7687	1.32	0.4118	0.941	N	N	N	N	N	N
Olsenella_profusa	0±0	0±0	0±0	0.348284	2	0.5704	7.01262	1	1.26562	0.329134	4.86673	0.533752	0.632812	0.180478	2.21884	-1.09284	0.89584	0.140444	-0.162392	0.611546	0.852321	-0.572902	0.779073	0.262883	3.67e-06	5.46e-06	0.6723	1.96	1	0.92	6.123e-06	1.055e-05	0.5803	1.5882	1	0.13	5.048e-06	7.503e-06	0.6729	1.96	1.5882	0.432	N	N	N	N	N	N
Olsenella_sp. oral taxon 807	0.0011±0.0031	0.0004±0.0032	0.0015±0.0041	0.506388	3.7234	0.16794	82.5517	1	1	0.0187693	53.2785	0.506388	0.268571	0.0121136	5.95451	-0.0971591	0.568935	0.926732	-0.246552	0.557911	0.696326	-0.368912	0.511329	0.539294	0.003279	0.004837	0.6779	1944.96	665.8	0.416	0.002497	0.003942	0.6335	235.471	665.8	0.839	0.003552	0.005546	0.6404	1944.96	235.471	0.2	Y	Y	Y	N	N	N
Olsenella_sp. oral taxon 809	0±0	0±0	0±0	0.348284	2	0.5704	7.01262	0.731857	1.60714	0.41396	6.2395	0.757046	0.803571	0.226833	2.8467	-0.823424	0.830828	0.18833	1.03814	0.985048	0.187713	0.500392	0.813281	0.534482	8.881e-06	1.592e-05	0.558	5.2	1.235	0.37	5.674e-06	1.046e-05	0.5423	0.3529	1.235	0.834	9.418e-06	1.892e-05	0.4977	5.2	0.3529	0.26	N	N	N	N	N	N
Olsenella_spp.	0±0	0±0	0±0	0.00970692	8.125	1.52789	43.2072	0.117538	5.25	0.900126	30.6207	0.543047	0.646154	0.186165	2.24272	0.170993	0.573036	0.986702	-0.662152	0.608466	0.31802	-0.150206	0.553018	0.578784	8.73e-06	1.144e-05	0.7635	5.68	2.118	0.508	7.298e-06	1.106e-05	0.6599	1.1176	2.118	0.809	9.821e-06	1.27e-05	0.7735	5.68	1.1176	0.159	Y	N	N	N	N	N
Olsenella_uli	0.0002±0.0003	0.0001±0.0005	0.0002±0.0004	1	0.686275	0.0129931	36.248	1	3.18182	0.120868	83.7604	0.404762	4.63636	0.177989	120.771	-1.02542	0.51993	0.304614	-0.396207	0.587678	0.509626	-1.05655	0.628778	0.44536	0.0004323	0.0007275	0.5943	286.72	99.94	0.866	0.0007761	0.001786	0.4345	280.353	99.94	0.355	0.0007364	0.00158	0.466	286.72	280.353	0.317	Y	Y	Y	N	N	N
Oribacterium_parvum	0±0	0±0	0±0.0001	0.681151	1.875	0.318988	11.0212	1	0.46875	0.038413	5.72012	0.373897	0.25	0.0264707	2.3611	-0.619905	0.44102	0.272332	-0.455544	0.497261	0.413513	-0.789609	0.476394	0.13128	2.537e-05	2.37e-05	1.0708	18.84	9.765	0.993	4.101e-05	4.56e-05	0.8993	12.2941	9.765	0.079	3.737e-05	3.807e-05	0.9815	18.84	12.2941	0.234	Y	Y	Y	N	N	N
Oribacterium_sinus	0±0	0±0	0±0.0001	0.06561	11.6667	0.611882	222.447	0.044477	15.4	0.778573	304.608	0.73273	1.31944	0.32879	5.29497	-1.90222	0.746287	0.191008	-0.567005	0.586535	0.355389	-1.54156	0.719131	0.0670266	4.42e-05	8.173e-05	0.5409	19.36	17.82	0.986	0.0001594	0.000323	0.4934	33.5294	17.82	0.005	8.699e-05	0.0001822	0.4774	19.36	33.5294	0.587	Y	N	N	N	N	N
Oribacterium_sp. oral taxon 078	0.001±0.0033	0.0023±0.0049	0.0021±0.0045	1	2.14286	0.0823543	55.7571	1	1	0.0187693	53.2785	1	0.466667	0.0179349	12.1427	-0.990236	0.538623	0.100236	1.32921	0.639669	0.0451415	0.152253	0.448922	0.816344	0.002712	0.004374	0.62	1910.44	235.7	0.527	0.001555	0.001741	0.8931	501.294	235.7	0.981	0.003469	0.00506	0.6857	1910.44	501.294	0.015	Y	Y	Y	N	N	N
Oribacterium_sp. oral taxon 108	0±0	0±0	0±0.0001	0.0312071	9	1.01829	79.545	0.601173	3.42857	0.319189	36.828	0.300016	0.380952	0.0858074	1.69128	-0.600788	0.534514	0.372242	-0.978425	0.553818	0.0895782	-1.39337	0.559783	0.513628	1.713e-05	1.443e-05	1.1867	11.96	8	0.997	4.844e-05	9.599e-05	0.5046	13.8235	8	0.008	3.551e-05	7.264e-05	0.4888	11.96	13.8235	0.41	Y	Y	N	N	N	N
Oribacterium_spp.	0±0	0±0	0±0.0001	0.06032	7.52941	0.844286	67.1479	1	1	0.0574343	17.4112	0.06032	0.132812	0.0148925	1.18443	-1.16702	0.575819	0.0609789	-0.889411	0.558442	0.114081	-1.50782	0.627468	0.0232265	1.088e-05	1.063e-05	1.024	6.76	6.176	1	3.766e-05	6.42e-05	0.5866	11.0588	6.176	0.001	2.427e-05	4.824e-05	0.503	6.76	11.0588	0.516	Y	Y	N	N	N	N
Ottowia_sp. oral taxon 894	0±0.0001	0±0	0±0.0002	0.438827	2.36842	0.416705	13.4614	0.484848	0.177143	0.00788204	3.98115	0.06561	0.0857143	0.00449546	1.6343	0.204767	0.604242	0.00683288	-0.806455	0.701952	0.00218574	0.0656262	0.442056	0.894267	0.0006119	0.001243	0.4924	145.92	290.5	0.399	0.0008561	0.002089	0.4098	20.0588	290.5	0.068	0.0003737	0.00108	0.3459	145.92	20.0588	0.897	Y	Y	N	N	N	N
Parascardovia_denticolens	0±0	0±0	0±0	0.531096	1.6875	0.486442	5.85406	1	1	0.260056	3.84532	0.531096	0.592593	0.170822	2.05575	-3.40628	1.05661	0.000701805	0.481532	0.695465	0.44554	-2.37055	1.04601	0.0213926	2.728e-06	3.788e-06	0.7202	1.68	0.5882	0.987	1.071e-05	2.508e-05	0.4268	2.8824	0.5882	0.064	8.076e-06	1.596e-05	0.506	1.68	2.8824	0.339	N	N	N	N	N	N
Parvimonas_micra	0.0025±0.0054	0.0014±0.0028	0.0024±0.008	1	0.686275	0.0129931	36.248	1	1	0.0187693	53.2785	1	1.45714	0.0275877	76.9641	-0.209455	0.486462	0.803815	-1.70277	0.619297	0.246014	-0.706457	0.476639	0.176825	0.00224	0.002344	0.9553	1650.72	789.2	0.953	0.00323	0.003407	0.948	696.706	789.2	0.112	0.002846	0.003034	0.9381	1650.72	696.706	0.375	Y	Y	Y	N	N	N
Parvimonas_sp. oral taxon 110	0.0004±0.0007	0.0002±0.0004	0.0006±0.0009	1	2.14286	0.0823543	55.7571	1	1	0.0187693	53.2785	1	0.466667	0.0179349	12.1427	-0.543798	0.485203	0.408929	-0.399569	0.479078	0.371437	-0.127391	0.416609	0.845587	0.0006116	0.001424	0.4296	375.24	129.3	0.652	0.0005276	0.000663	0.7958	109.412	129.3	0.629	0.0007648	0.00176	0.4346	375.24	109.412	0.261	Y	Y	Y	N	N	N
Parvimonas_sp. oral taxon 393	0.0003±0.0007	0.0002±0.0003	0.0005±0.0009	1	2.14286	0.0823543	55.7571	1	1	0.0187693	53.2785	1	0.466667	0.0179349	12.1427	-0.2631	0.47598	0.712616	-1.28272	0.677178	0.0573942	-0.675381	0.477375	0.199934	0.0003081	0.0003666	0.8404	228.08	90.24	0.887	0.0003664	0.0004027	0.9098	81.9412	90.24	0.471	0.0003882	0.0004506	0.8616	228.08	81.9412	0.236	Y	Y	Y	N	N	N
Parvimonas_spp.	0.0004±0.001	0.0003±0.0005	0.001±0.0022	1	0.686275	0.0129931	36.248	1	1	0.0187693	53.2785	1	1.45714	0.0275877	76.9641	-0.774117	0.498796	0.193743	-0.972573	0.558111	0.24055	-0.501326	0.459245	0.356043	0.0005882	0.0008512	0.691	382.48	168.3	0.893	0.0007961	0.0009952	0.7999	179.177	168.3	0.268	0.0007479	0.001039	0.7196	382.48	179.177	0.351	Y	Y	Y	N	N	N
Peptoanaerobacter_[Eubacterium] yurii	0.0006±0.002	0.0003±0.0008	0.0004±0.0012	1	2.14286	0.0823543	55.7571	1	1	0.0187693	53.2785	1	0.466667	0.0179349	12.1427	-0.215438	0.559665	0.805486	-1.04437	0.661936	0.110093	-0.570849	0.564356	0.319499	0.0009235	0.001242	0.7437	523.48	289.4	0.739	0.001252	0.002078	0.6024	183.177	289.4	0.103	0.0009181	0.001109	0.8281	523.48	183.177	0.726	Y	Y	Y	N	N	N
Peptoanaerobacter_Peptostreptococcaceae bacterium oral taxon 113	0.0005±0.0052	0.0003±0.0006	0.0007±0.0085	1	2.14286	0.0823543	55.7571	1	1	0.0187693	53.2785	1	0.466667	0.0179349	12.1427	-0.0347439	0.608803	0.975565	-4.13061	0.766973	1.43468e-06	-1.78244	0.792195	0.0298461	0.002154	0.003387	0.636	359.52	1421	0.712	0.00421	0.005208	0.8084	521.235	1421	0.001	0.001479	0.002242	0.6596	359.52	521.235	0.988	Y	Y	Y	N	N	N
Peptoniphilus_indolicus	0±0	0±0	0±0	0.0158432	10.6667	1.21428	93.6995	0.601173	3.42857	0.319189	36.828	0.179095	0.321429	0.0730528	1.41427	0.104577	0.480915	0.934102	-0.822499	0.559066	0.169197	-0.259773	0.476323	0.582585	1.372e-05	1.122e-05	1.223	10.4	6.471	0.838	1.68e-05	1.311e-05	1.2815	2.8824	6.471	0.093	1.447e-05	1.274e-05	1.136	10.4	2.8824	0.616	Y	Y	N	N	N	N
Peptoniphilus_lacrimalis	0.0001±0.0001	0.0001±0.0001	0.0001±0.0001	0.259582	5.44444	0.263494	112.496	1	1	0.0187693	53.2785	0.259582	0.183673	0.00888922	3.79515	0.0710597	0.41255	0.930175	-0.539161	0.484299	0.331437	-0.294236	0.401823	0.578784	5.616e-05	8.794e-05	0.6385	36.36	25.88	0.718	6.969e-05	5.88e-05	1.1852	14.0588	25.88	0.358	6.589e-05	0.0001074	0.6133	36.36	14.0588	0.428	Y	Y	Y	N	N	N
Peptoniphilus_sp. oral taxon 375	0±0	0±0	0±0	0.000205964	45.6316	2.39347	869.969	0.00267787	31.3158	1.62354	604.038	1	0.686275	0.0129931	36.248	0.655819	1.24106	0.975565	-5.17083	3.53267	NA	NA	NA	NA	7.696e-07	1.614e-06	0.4769	0.2	0.4706	0.174	8.094e-07	2.12e-06	0.3817	0	0.4706	0.222	3.357e-07	9.299e-07	0.361	0.2	0	0.903	N	N	N	Y	N	N
Peptoniphilus_sp. oral taxon 386	0.0001±0.0001	0±0.0001	0.0001±0.0002	0.114181	6.22222	0.688856	56.2034	0.335288	4.92308	0.488532	49.6112	1	0.791209	0.191135	3.27523	-0.338199	0.548395	0.651693	-1.36406	0.672613	0.0454804	0.169892	0.473364	0.402713	8.2e-05	0.0001576	0.5204	36.72	37	0.681	0.0001437	0.0003457	0.4156	11.6471	37	0.001	5.77e-05	4.816e-05	1.1981	36.72	11.6471	0.839	Y	N	N	N	N	N
Peptoniphilus_sp. oral taxon 836	0±0	0±0	0±0	0.00043607	13	2.93366	57.6073	0.157057	3.65625	0.840101	15.9126	0.0919922	0.28125	0.0717168	1.10297	-0.578274	0.75895	0.978218	0.228392	0.582487	0.509607	-0.104248	0.610035	NA	8.611e-06	2.07e-05	0.416	4.88	1.059	0.756	9.507e-06	2.46e-05	0.3864	2.7647	1.059	0.671	1.379e-05	2.966e-05	0.4648	4.88	2.7647	0.136	N	N	N	N	N	N
Peptoniphilus_spp.	0±0	0±0	0±0	0.0044909	9.54545	1.79071	50.8824	0.117538	5.25	0.900126	30.6207	0.530265	0.55	0.157954	1.91511	-0.573386	0.641335	0.453692	0.731039	0.630219	0.0895782	0.304458	0.609241	0.75306	2.34e-05	8.606e-05	0.2719	10.96	3.412	0.627	1.572e-05	2.743e-05	0.5731	2.1176	3.412	0.591	2.765e-05	0.0001056	0.2618	10.96	2.1176	0.347	Y	N	N	N	N	N
Peptostreptococcus_anaerobius	0.0001±0.0001	0±0.0001	0.0001±0.0001	0.373897	4	0.423532	37.7776	0.601173	3.42857	0.319189	36.828	1	0.857143	0.175503	4.18623	-0.794859	0.512344	0.195391	-0.788218	0.523017	0.172401	-1.20624	0.507787	0.531323	4.85e-05	4.306e-05	1.1264	35.48	18.65	0.99	9.466e-05	0.0001313	0.7207	29.5882	18.65	0.039	8.057e-05	0.0001016	0.7927	35.48	29.5882	0.258	Y	Y	Y	N	N	N
Peptostreptococcus_spp.	0±0	0±0	0±0	0.207868	2.6	0.704777	9.59169	0.481266	2.13333	0.519489	8.76074	1	0.820513	0.238885	2.81827	-1.01075	0.690304	0.488	-1.08027	0.738669	0.139284	-1.86247	0.879921	0.140982	1.024e-05	1.024e-05	1.0002	5.96	4.176	0.979	2.426e-05	3.744e-05	0.6482	8.0588	4.176	0.019	1.892e-05	2.945e-05	0.6425	5.96	8.0588	0.332	N	N	N	N	N	N
Peptostreptococcus_stomatis	0.0011±0.005	0.0002±0.0012	0.0018±0.0053	1	0.686275	0.0129931	36.248	1	3.18182	0.120868	83.7604	0.404762	4.63636	0.177989	120.771	-0.836962	0.615298	0.238056	-1.78653	0.64479	0.00907639	-1.26898	0.70521	0.0655727	0.001721	0.00182	0.9458	837.4	780.6	0.968	0.003725	0.00481	0.7745	1046.29	780.6	0.004	0.00253	0.0038	0.6658	837.4	1046.29	0.514	Y	Y	Y	N	N	N
Porphyromonas_asaccharolytica	0±0	0±0	0±0	0.0238106	5.93939	1.35749	25.9865	0.438433	2.54545	0.516443	12.5461	0.222477	0.428571	0.120348	1.52619	-0.0265035	0.550017	0.545337	-1.2405	0.716928	0.0779719	2.58747	1.09666	0.388504	4.942e-05	0.0001053	0.4691	11.28	32.18	0.174	6.083e-05	0.0001501	0.4052	0.7647	32.18	0.034	1.706e-05	3.862e-05	0.4417	11.28	0.7647	0.944	Y	N	N	N	N	N
Porphyromonas_catoniae	0.0001±0.0008	0.0005±0.0013	0.0003±0.0007	0.0312071	9	1.01829	79.545	1	0.314286	0.0119388	8.27347	0.00599929	0.0496241	0.00267036	0.922177	-0.0178484	0.678115	0.986702	-0.0488984	0.506708	0.31771	-0.042797	0.505279	0.94771	0.0009292	0.001641	0.5664	996.84	246.9	0.76	0.001328	0.00237	0.5604	167.588	246.9	0.187	0.0009962	0.001665	0.5984	996.84	167.588	0.659	Y	Y	N	N	N	N
Porphyromonas_endodontalis	0.0172±0.0293	0.01±0.0199	0.0167±0.0297	1	0.686275	0.0129931	36.248	1	1	0.0187693	53.2785	1	1.45714	0.0275877	76.9641	-0.474413	0.563441	0.642264	-0.944256	0.647929	0.156813	-0.883834	0.551415	0.49592	0.0193	0.02092	0.9223	12241.3	7435	0.609	0.02162	0.02872	0.7529	2115.18	7435	0.316	0.01911	0.02196	0.8704	12241.3	2115.18	0.624	Y	Y	Y	N	N	N
Porphyromonas_gingivalis	0.0781±0.2576	0.0106±0.0237	0.0354±0.1198	1	0.686275	0.0129931	36.248	1	1	0.0187693	53.2785	1	1.45714	0.0275877	76.9641	1.34521	0.61945	0.0414511	-2.32119	0.829191	0.00623235	-0.0895751	0.456462	0.91158	0.09384	0.09449	0.9931	36518.3	59040	0.146	0.1165	0.1181	0.9859	6271	59040	0.005	0.05855	0.07808	0.7499	36518.3	6271	0.992	Y	Y	Y	N	N	N
Porphyromonas_sp. oral taxon 278	0.0006±0.0015	0.0008±0.0007	0.0006±0.0016	1	2.14286	0.0823543	55.7571	1	1	0.0187693	53.2785	1	0.466667	0.0179349	12.1427	0.228266	0.508371	0.0618149	-0.496858	0.491374	0.958541	-0.974492	0.53256	0.132389	0.001824	0.003443	0.5298	2094.6	684.6	0.595	0.00235	0.004527	0.5191	173.529	684.6	0.251	0.001621	0.003448	0.4701	2094.6	173.529	0.749	Y	Y	Y	N	N	N
Porphyromonas_sp. oral taxon 279	0.0001±0.0006	0.0001±0.0003	0.0008±0.002	0.672042	0.636364	0.112263	3.60724	0.227273	0.118367	0.00564043	2.484	0.259582	0.183673	0.00888922	3.79515	-0.596773	0.746704	0.00941686	-1.44547	0.797227	0.921514	-2.26369	0.786795	0.220811	0.002582	0.007596	0.3399	254.08	1832	0.843	0.006564	0.01198	0.5479	1209.82	1832	0.001	0.002719	0.005845	0.4652	254.08	1209.82	0.804	Y	Y	Y	N	N	N
Porphyromonas_spp.	0.0003±0.0004	0.0002±0.0002	0.0003±0.0004	1	2.14286	0.0823543	55.7571	1	1	0.0187693	53.2785	1	0.466667	0.0179349	12.1427	0.121604	0.413488	0.868828	-1.37874	0.493073	0.0125245	-0.521545	0.403601	0.293334	0.0002215	0.0001881	1.1774	117.44	154.1	0.533	0.000337	0.000276	1.2209	38.7059	154.1	0.001	0.0001576	0.0001162	1.3561	117.44	38.7059	0.999	Y	Y	Y	N	N	N
Porphyromonas_uenonis	0±0	0±0.0001	0±0	0.0578457	4.26667	1.13422	16.0502	0.688018	0.514286	0.101186	2.6139	0.00448559	0.120536	0.02715	0.535133	-0.512304	0.596505	0.622498	-0.431124	0.604585	0.105681	3.92596	1.07893	0.0705729	9.484e-05	0.0002192	0.4328	19.24	57	0.171	0.0001123	0.000326	0.3446	0.7647	57	0.065	3.28e-05	6.46e-05	0.5077	19.24	0.7647	0.917	N	Y	N	N	N	N
Prevotella_baroniae	0.0006±0.0034	0.0001±0.0006	0.0003±0.0011	1	2.14286	0.0823543	55.7571	1	1	0.0187693	53.2785	1	0.466667	0.0179349	12.1427	0.972096	0.547351	0.121864	-1.35464	0.711277	0.0527495	0.00414847	0.431543	0.989706	0.001175	0.001653	0.7109	796.52	218.1	0.342	0.0006494	0.0009339	0.6954	90.2941	218.1	0.971	0.001358	0.00193	0.7036	796.52	90.2941	0.038	Y	Y	Y	N	N	N
Prevotella_bivia	0.0003±0.0003	0.0002±0.0002	0.0002±0.0002	1	1.3913	0.11607	16.6773	1	0.314286	0.0119388	8.27347	0.506388	0.268571	0.0121136	5.95451	1.05877	0.381861	0.0173115	-1.12449	0.510861	0.0459351	0.359589	0.362426	0.451326	0.0002059	0.0001814	1.1352	158.6	71.41	0.192	0.0001507	0.0001353	1.1144	19.7059	71.41	0.985	0.0002451	0.0002218	1.1047	158.6	19.7059	0.001	Y	Y	Y	N	N	N
Prevotella_buccae	0.0003±0.0007	0.0004±0.0008	0.0002±0.0004	1	2.14286	0.0823543	55.7571	1	1	0.0187693	53.2785	1	0.466667	0.0179349	12.1427	0.127977	0.391069	0.857407	0.997422	0.472364	0.935745	1.64986	0.467457	0.404254	0.0007418	0.001928	0.3847	524.76	121.3	0.392	0.0003044	0.0003667	0.8301	22.9412	121.3	0.938	0.0008648	0.002295	0.3768	524.76	22.9412	0.177	Y	Y	Y	N	N	N
Prevotella_buccalis	0.0001±0.0001	0.0001±0.0002	0.0001±0.0001	0.0697311	9.39024	0.484407	182.03	1	3.18182	0.120868	83.7604	0.373897	0.25	0.0264707	2.3611	0.35424	0.428685	0.56688	-0.165458	0.450045	0.789129	0.140054	0.428228	0.845587	8.335e-05	8.124e-05	1.026	60.68	21.12	0.272	5.26e-05	5.818e-05	0.9041	8.9412	21.12	0.996	0.0001003	9.626e-05	1.0415	60.68	8.9412	0.002	Y	Y	Y	N	N	N
Prevotella_dentalis	0.0004±0.0037	0.0001±0.0006	0.0002±0.0007	0.13428	7.32558	0.368714	145.544	1	3.18182	0.120868	83.7604	0.632289	0.328125	0.0333682	3.22661	0.0869452	0.580835	0.0388178	-1.86602	0.822908	0.0235233	-1.83688	0.708417	0.986736	0.00113	0.00148	0.7634	627.28	478.8	0.621	0.00142	0.002697	0.5267	112.647	478.8	0.239	0.001028	0.001564	0.6577	627.28	112.647	0.792	Y	Y	Y	N	N	N
Prevotella_denticola	0.0005±0.0012	0.0008±0.0018	0.0016±0.0031	1	2.14286	0.0823543	55.7571	1	1	0.0187693	53.2785	1	0.466667	0.0179349	12.1427	0.0837544	0.542526	0.932286	-0.135049	0.473752	0.910458	0.229946	0.470745	0.71329	0.003696	0.007098	0.5207	2035.52	740.4	0.409	0.00263	0.004527	0.5809	236.941	740.4	0.803	0.004019	0.008793	0.4571	2035.52	236.941	0.204	Y	Y	Y	N	N	N
Prevotella_enoeca	0.0006±0.0012	0.0004±0.0006	0.0004±0.0008	1	1.3913	0.11607	16.6773	1	0.314286	0.0119388	8.27347	0.506388	0.268571	0.0121136	5.95451	0.257534	0.531746	0.743305	-0.715193	0.574002	0.24055	0.276766	0.458616	0.616199	0.0006621	0.0007447	0.8891	410.68	235.2	0.372	0.0007225	0.001109	0.6513	48	235.2	0.219	0.0006054	0.0007316	0.8276	410.68	48	0.602	Y	Y	Y	N	N	N
Prevotella_fusca	0.0001±0.0005	0.0001±0.0002	0.0001±0.0002	0.0697311	9.39024	0.484407	182.03	1	3.18182	0.120868	83.7604	0.373897	0.25	0.0264707	2.3611	0.123841	0.521687	0.893402	0.0434799	0.452278	0.94527	0.249281	0.49589	0.681833	0.0002982	0.0004894	0.6094	206.64	67.76	0.45	0.000209	0.0003076	0.6795	26.4118	67.76	0.824	0.0003247	0.0005627	0.577	206.64	26.4118	0.206	Y	Y	Y	N	N	N
Prevotella_histicola	0.0002±0.0001	0.0001±0.0002	0.0001±0.0002	0.0697311	9.39024	0.484407	182.03	1	1	0.0187693	53.2785	0.0697311	0.106494	0.0054936	2.06438	-0.43087	0.465942	0.530021	-0.489301	0.457397	0.371338	-1.06469	0.543438	0.915764	0.0001484	0.000176	0.8433	111.72	55.82	0.927	0.0002031	0.0002905	0.6992	43.2353	55.82	0.283	0.0001968	0.0002308	0.8527	111.72	43.2353	0.308	Y	Y	Y	N	N	N
Prevotella_intermedia	0.0044±0.0183	0.0007±0.002	0.001±0.0032	1	0.686275	0.0129931	36.248	1	1	0.0187693	53.2785	1	1.45714	0.0275877	76.9641	1.18432	0.601887	0.0749686	-2.18676	0.657425	0.00203567	-0.258066	0.449964	0.573944	0.00669	0.01246	0.537	4737.96	1431	0.45	0.003819	0.004871	0.784	286.941	1431	0.903	0.007298	0.01442	0.506	4737.96	286.941	0.244	Y	Y	Y	N	N	N
Prevotella_loescheii	0.0004±0.0011	0.0008±0.0043	0.0001±0.0008	0.506388	3.7234	0.16794	82.5517	1	1	0.0187693	53.2785	0.506388	0.268571	0.0121136	5.95451	0.0369258	0.577309	0.972876	1.46688	0.607272	0.0244633	0.936686	0.739853	0.13128	0.002299	0.004113	0.559	1710.36	381.7	0.39	0.001484	0.002859	0.5191	132.588	381.7	0.852	0.002495	0.004729	0.5275	1710.36	132.588	0.225	Y	Y	Y	N	N	N
Prevotella_maculosa	0.001±0.0023	0.0006±0.0021	0.0015±0.0021	1	0.686275	0.0129931	36.248	1	1	0.0187693	53.2785	1	1.45714	0.0275877	76.9641	-0.509142	0.378209	0.949657	0.0739769	0.398446	0.912751	-0.289944	0.358244	0.404254	0.001344	0.001522	0.883	1255.6	478.8	0.827	0.001765	0.002161	0.8168	434.118	478.8	0.234	0.001625	0.001941	0.837	1255.6	434.118	0.352	Y	Y	Y	N	N	N
Prevotella_marshii	0.0003±0.0006	0.0001±0.0001	0.0001±0.0002	1	1.42857	0.230975	8.83564	0.484848	0.177143	0.00788204	3.98115	0.13428	0.136508	0.00687077	2.71213	0.841817	0.537362	0.191008	-1.00647	0.533967	0.0840763	0.0107424	0.406848	0.986736	0.0002962	0.0003512	0.8433	285.24	92.06	0.67	0.0002995	0.0004032	0.743	43.8824	92.06	0.596	0.0003393	0.0003925	0.8645	285.24	43.8824	0.244	Y	Y	Y	N	N	N
Prevotella_melaninogenica	0.0008±0.0012	0.0006±0.0009	0.0007±0.0022	0.506388	3.7234	0.16794	82.5517	1	1	0.0187693	53.2785	0.506388	0.268571	0.0121136	5.95451	0.210315	0.504955	0.799443	-0.317103	0.444855	0.560805	-0.11325	0.429592	0.870152	0.001309	0.002447	0.5347	1671.72	325.6	0.689	0.001418	0.001848	0.7671	275.353	325.6	0.547	0.001543	0.002672	0.5774	1671.72	275.353	0.43	Y	Y	Y	N	N	N
Prevotella_micans	0.0001±0.0009	0.0004±0.0015	0.0004±0.0008	0.13428	7.32558	0.368714	145.544	1	1	0.0187693	53.2785	0.13428	0.136508	0.00687077	2.71213	0.803643	0.589341	0.485505	-0.759311	0.591662	0.0999997	-0.0818363	0.469936	0.915515	0.001609	0.003834	0.4196	1668.4	92.65	0.557	0.0007111	0.001247	0.5702	199.294	92.65	0.958	0.002033	0.004296	0.4732	1668.4	199.294	0.144	Y	Y	Y	N	N	N
Prevotella_multiformis	0.0002±0.0008	0.0002±0.0006	0.0001±0.0003	1	2.14286	0.0823543	55.7571	1	1	0.0187693	53.2785	1	0.466667	0.0179349	12.1427	2.67564	0.696502	0.000251236	-1.7162	0.760911	0.0416729	0.559837	0.560772	0.311383	0.001748	0.003949	0.4426	958	718.3	0.244	0.001583	0.005269	0.3004	19.9412	718.3	0.46	0.001081	0.002678	0.4035	958	19.9412	0.754	Y	Y	Y	N	N	N
Prevotella_multisaccharivorax	0±0	0±0	0±0.0001	0.716412	1.47368	0.313312	6.93158	1	1	0.171453	5.83252	0.716412	0.678571	0.144267	3.19171	-0.538433	0.534511	0.423745	0.0403484	0.474196	0.945822	-0.121007	0.494336	0.820035	2.35e-05	2.365e-05	0.9938	16.08	7.353	0.821	2.591e-05	3.221e-05	0.8044	3.4706	7.353	0.393	2.852e-05	2.884e-05	0.9887	16.08	3.4706	0.107	Y	Y	N	N	N	N
Prevotella_nigrescens	0.0039±0.0075	0.0027±0.0143	0.0016±0.0013	1	0.686275	0.0129931	36.248	1	1	0.0187693	53.2785	1	1.45714	0.0275877	76.9641	2.33049	0.479868	7.54983e-06	-0.97376	0.507316	0.304256	1.12539	0.462733	0.0298461	0.008441	0.01358	0.6217	5161.4	2324	0.166	0.004305	0.008311	0.518	268.588	2324	0.948	0.009087	0.01668	0.5447	5161.4	268.588	0.066	Y	Y	Y	N	N	N
Prevotella_oralis	0.0002±0.001	0.0001±0.0002	0.0003±0.0013	1	0.666667	0.0388309	11.4456	1	1	0.0574343	17.4112	1	1.5	0.0873695	25.7527	-0.525978	0.585184	0.488	-0.0283061	0.514121	0.160544	-0.431526	0.531077	0.451326	0.000937	0.001816	0.5161	503.12	133.4	0.526	0.0006149	0.0008363	0.7353	105.765	133.4	0.893	0.001177	0.00222	0.5302	503.12	105.765	0.073	Y	Y	Y	N	N	N
Prevotella_oris	0.0055±0.0088	0.0051±0.0163	0.016±0.0242	1	0.686275	0.0129931	36.248	1	1	0.0187693	53.2785	1	1.45714	0.0275877	76.9641	-1.02936	0.524915	0.0848715	0.491453	0.533812	0.400187	-0.0695955	0.420612	0.916499	0.01032	0.01433	0.7203	6186.4	1821	0.646	0.008755	0.01036	0.8451	2101.76	1821	0.849	0.01345	0.01797	0.7486	6186.4	2101.76	0.035	Y	Y	Y	N	N	N
Prevotella_oulorum	0.0011±0.0029	0.0007±0.002	0.0006±0.0022	1	0.686275	0.0129931	36.248	1	1	0.0187693	53.2785	1	1.45714	0.0275877	76.9641	0.0556532	0.513442	0.949657	-0.0641271	0.447134	0.920302	-0.289458	0.469804	0.616199	0.001255	0.001585	0.7915	772.12	409.9	0.911	0.001848	0.002707	0.6828	482.882	409.9	0.2	0.001808	0.002393	0.7556	772.12	482.882	0.197	Y	Y	Y	N	N	N
Prevotella_pallens	0.0003±0.0005	0.0001±0.0003	0.0001±0.0004	1	2.14286	0.0823543	55.7571	1	3.18182	0.120868	83.7604	1	1.5	0.0873695	25.7527	0.798341	0.539496	0.216366	0.07978	0.442142	0.67756	2.06108	0.586376	0.0984435	0.0006786	0.001363	0.4978	603.6	191.8	0.311	0.0004792	0.001269	0.3777	11.6471	191.8	0.653	0.000578	0.001353	0.427	603.6	11.6471	0.516	Y	Y	Y	N	N	N
Prevotella_pleuritidis	0.0005±0.0063	0.0027±0.0117	0.002±0.0067	1	0.686275	0.0129931	36.248	1	1	0.0187693	53.2785	1	1.45714	0.0275877	76.9641	0.291585	0.609329	0.717105	-0.459095	0.588663	0.560162	0.0810206	0.473821	0.914053	0.006778	0.008648	0.7838	4990.44	1271	0.264	0.003779	0.005736	0.6588	217.412	1271	0.971	0.007414	0.01015	0.7301	4990.44	217.412	0.084	Y	Y	Y	N	N	N
Prevotella_saccharolytica	0.0006±0.0013	0.0005±0.0004	0.0003±0.0004	1	2.14286	0.0823543	55.7571	1	1	0.0187693	53.2785	1	0.466667	0.0179349	12.1427	1.09651	0.457829	0.0388178	0.28837	0.425175	0.590749	1.0298	0.535435	0.0648703	0.001151	0.001859	0.6187	1357.16	279.4	0.302	0.0006827	0.001194	0.572	55.2353	279.4	0.878	0.001147	0.001958	0.5859	1357.16	55.2353	0.318	Y	Y	Y	N	N	N
Prevotella_salivae	0.0002±0.0004	0.0003±0.0006	0.0004±0.0012	1	0.686275	0.0129931	36.248	1	1	0.0187693	53.2785	1	1.45714	0.0275877	76.9641	-1.21666	0.512012	0.0323032	0.363678	0.407706	0.562856	-0.318413	0.448748	0.577012	0.0003703	0.0007037	0.5262	257.56	94.53	0.921	0.0006077	0.0009804	0.6199	144.353	94.53	0.206	0.0005555	0.0009484	0.5858	257.56	144.353	0.357	Y	Y	Y	N	N	N
Prevotella_scopos	0.0001±0.0002	0.0001±0.0002	0.0001±0.0001	0.259582	5.44444	0.263494	112.496	1	3.18182	0.120868	83.7604	0.635486	0.458333	0.0435796	4.82037	1.03052	0.516344	0.0858604	-0.938424	0.516097	0.0999273	-0.0368757	0.412207	0.944115	0.0001373	0.0002761	0.4973	101.6	36.59	0.535	0.0001067	0.0001162	0.9188	14.4706	36.59	0.672	0.0001553	0.0003592	0.4323	101.6	14.4706	0.205	Y	Y	Y	N	N	N
Prevotella_shahii	0.0003±0.0003	0.0002±0.0003	0.0001±0.0002	0.259582	5.44444	0.263494	112.496	1	1	0.0187693	53.2785	0.259582	0.183673	0.00888922	3.79515	0.491151	0.41738	0.402867	-0.0736087	0.376656	0.910458	0.189073	0.412194	0.75306	0.0002038	0.0003121	0.6532	271.32	37.71	0.491	0.0001146	0.0001126	1.0182	16.9412	37.71	0.977	0.0002393	0.0003355	0.7134	271.32	16.9412	0.077	Y	Y	Y	N	N	N
Prevotella_sp. oral taxon 299	0.0001±0.0001	0.0001±0.0001	0±0.0001	0.06561	11.6667	0.611882	222.447	1	1	0.0187693	53.2785	0.06561	0.0857143	0.00449546	1.6343	0.870692	0.471471	0.121864	0.134421	0.423204	0.828576	1.63532	0.634699	0.019832	8.241e-05	9.227e-05	0.8932	56.12	28.94	0.224	6.546e-05	9.851e-05	0.6645	3.8235	28.94	0.769	8.904e-05	9.709e-05	0.9172	56.12	3.8235	0.055	Y	Y	N	N	N	N
Prevotella_sp. oral taxon 306	0.0002±0.0004	0.0002±0.0003	0.0001±0.0004	0.259582	5.44444	0.263494	112.496	1	1	0.0187693	53.2785	0.259582	0.183673	0.00888922	3.79515	-1.01001	0.599313	0.124546	0.555718	0.504026	0.930512	-0.488357	0.561741	0.402713	0.0002408	0.0004397	0.5476	148.4	55.41	0.938	0.000453	0.0009277	0.4883	157.118	55.41	0.299	0.0004689	0.000819	0.5725	148.4	157.118	0.176	Y	Y	Y	N	N	N
Prevotella_sp. oral taxon 317	0.0072±0.0096	0.0023±0.0033	0.0016±0.0025	1	0.686275	0.0129931	36.248	1	1	0.0187693	53.2785	1	1.45714	0.0275877	76.9641	0.0285897	0.442842	0.046068	-0.434215	0.446289	0.414969	-0.88143	0.496997	0.75306	0.006381	0.009319	0.6848	7637.64	1310	0.654	0.005152	0.007072	0.7285	960.353	1310	0.869	0.007833	0.01028	0.7622	7637.64	960.353	0.162	Y	Y	Y	N	N	N
Prevotella_sp. oral taxon 472	0.0004±0.0011	0.0009±0.0039	0.0002±0.0008	0.506388	3.7234	0.16794	82.5517	1	1	0.0187693	53.2785	0.506388	0.268571	0.0121136	5.95451	-0.0377432	0.571998	0.975565	1.46854	0.598428	0.023479	0.79736	0.690483	0.170957	0.002439	0.004505	0.5415	1834.04	390.6	0.397	0.00155	0.002939	0.5274	144.882	390.6	0.855	0.002664	0.005207	0.5116	1834.04	144.882	0.229	Y	Y	Y	N	N	N
Prevotella_spp.	0.0093±0.0133	0.008±0.0155	0.0083±0.0058	1	0.686275	0.0129931	36.248	1	1	0.0187693	53.2785	1	1.45714	0.0275877	76.9641	0.301274	0.2737	0.468104	-0.306465	0.364822	0.532204	0.15491	0.298574	0.75306	0.008321	0.007287	1.1419	7198.28	2397	0.226	0.005469	0.004862	1.1248	957.765	2397	0.998	0.01008	0.008581	1.1749	7198.28	957.765	0.001	Y	Y	Y	N	N	N
Prevotella_veroralis	0.001±0.0035	0.0005±0.0022	0.0006±0.0011	1	2.14286	0.0823543	55.7571	1	1	0.0187693	53.2785	1	0.466667	0.0179349	12.1427	-0.602045	0.583143	0.415695	1.93485	0.660741	0.509626	0.752468	0.534837	0.75306	0.004034	0.0135	0.2989	2339.44	429.6	0.665	0.002134	0.002922	0.7301	593.412	429.6	0.635	0.005241	0.01584	0.3308	2339.44	593.412	0.251	Y	Y	Y	N	N	N
Propionibacterium_acidifaciens	0±0	0±0	0±0	0.222477	2.33333	0.655227	8.30925	0.707985	0.564103	0.126065	2.5242	0.0574177	0.241758	0.0613748	0.952298	-5.26522	1.05817	1.26306e-06	3.28686	0.841178	0.0700839	-1.7734	1.03498	0.317419	1.839e-05	4.89e-05	0.376	14.68	2.765	0.97	4.594e-05	0.0001096	0.419	11.5294	2.765	0.256	4.141e-05	8.586e-05	0.4823	14.68	11.5294	0.326	N	N	N	N	N	N
Propionibacterium_sp. oral taxon 192	0±0	0±0	0±0	1.3217e-05	71.4	3.73129	1366.27	0.46464	0.43956	0.100115	1.92991	9.32648e-08	0.00653595	0.000326941	0.130661	1.01096	1.58835	0.992077	0.434135	0.588656	0.496533	0.495306	0.910564	NA	3.455e-06	3.59e-06	0.9624	3.12	0.5882	0.041	1.278e-06	2.848e-06	0.449	0	0.5882	0.999	3.956e-06	4.035e-06	0.9805	3.12	0	0.001	N	N	N	N	N	N
Pseudomonas_aeruginosa	0±0	0±0	0±0	0.325593	2.28571	0.627947	8.31995	0.00267787	31.3158	1.62354	604.038	0.0300073	14.1892	0.752849	267.428	3.21248	1.42946	0.350163	-9.32201	3.89855	0.00940055	-0.247004	0.702	NA	9.235e-06	2.19e-05	0.4216	0.84	4.588	0.267	1.019e-05	1.684e-05	0.6054	0.2353	4.588	0.223	6.462e-06	2.864e-05	0.2257	0.84	0.2353	0.728	N	N	N	N	N	N
Pseudomonas_fluorescens	0±0	0±0	0±0	0.00264771	0.0421769	0.00227876	0.780638	1	1	0.0187693	53.2785	0.00264771	23.7097	1.281	438.834	-5.80526	3.00387	0.020233	NA	NA	NA	-0.720228	1.19031	NA	3.534e-07	1.172e-06	0.3014	0	0.1176	1	2.236e-06	4.023e-06	0.5558	0.5294	0.1176	0.002	1.244e-06	1.875e-06	0.6634	0	0.5294	0.459	N	N	N	N	N	Y
Pseudomonas_protegens	0±0	0±0	0±0	0.0697311	0.106494	0.0054936	2.06438	1	1	0.0187693	53.2785	0.0697311	9.39024	0.484407	182.03	-0.916289	1.67747	0.181236	NA	NA	NA	0.110727	0.667819	NA	9.699e-07	3.038e-06	0.3192	0	0.2941	0.59	3.095e-06	9.091e-06	0.3405	0.1176	0.2941	0.001	1.835e-07	5.47e-07	0.3355	0	0.1176	0.99	N	N	N	N	N	Y
Pseudomonas_pseudoalcaligenes	0±0	0±0	0±0.0002	2.25793e-06	0.011583	0.000614571	0.218309	0.0184043	0.0505495	0.00259049	0.986395	0.0274242	4.71429	1.25495	17.7095	-11.2639	3.09565	7.87678e-12	0.930477	1.85314	NA	0.0253899	0.575921	0.915764	1.917e-05	4.632e-05	0.4138	0.44	6.471	0.585	4.996e-05	0.0001133	0.4409	2.2353	6.471	0.001	5.707e-06	8.617e-06	0.6623	0.44	2.2353	0.995	N	N	N	N	N	N
Pseudomonas_spp.	0±0	0±0	0±0	0.207162	2.55357	0.648271	10.0586	1	1	0.20498	4.87852	0.207162	0.391608	0.099417	1.54256	0.638242	0.763077	0.418415	-1.31477	1.00968	0.0783145	-0.0399005	0.542774	0.962762	1.387e-05	2.265e-05	0.6125	2.84	7.647	0.485	2.2e-05	3.013e-05	0.7303	1.4118	7.647	0.001	1.014e-05	2.642e-05	0.3837	2.84	1.4118	0.917	N	N	N	N	N	N
Pseudomonas_stutzeri	0±0	0±0.0001	0±0	1	1.22222	0.34098	4.38098	0.0184043	0.0505495	0.00259049	0.986395	0.00264771	0.0421769	0.00227876	0.780638	0.736868	0.781809	0.612999	1.21006	1.0891	0.676644	2.05436	1.09464	0.370706	9.329e-05	0.000284	0.3285	38.96	5.529	0.495	2.945e-05	4.872e-05	0.6045	4.8824	5.529	0.949	0.0001228	0.0003467	0.3541	38.96	4.8824	0.095	N	Y	N	N	N	N
Pseudopropionibacterium_propionicum	0.0009±0.0016	0.003±0.0047	0.001±0.0031	1	0.686275	0.0129931	36.248	1	1	0.0187693	53.2785	1	1.45714	0.0275877	76.9641	-0.234974	0.52016	0.775714	2.0156	0.557184	0.000741748	0.965568	0.570827	0.0914926	0.002159	0.003091	0.6987	2196.96	212.6	0.366	0.001048	0.001389	0.7548	190.412	212.6	0.99	0.002727	0.003527	0.7733	2196.96	190.412	0.014	Y	Y	Y	N	N	N
Pseudoramibacter_alactolyticus	0.0001±0.0003	0±0.0001	0.0003±0.0007	0.210415	5.05263	0.549309	46.4749	1	1	0.0574343	17.4112	0.210415	0.197917	0.021517	1.82047	-0.614062	0.712674	0.459744	-0.550435	0.697357	0.382682	-0.872564	0.759545	0.172182	0.0002042	0.0003038	0.6722	83.56	94.24	0.708	0.0002717	0.0002795	0.972	39	94.24	0.163	0.0002021	0.0003766	0.5366	83.56	39	0.738	Y	Y	N	N	N	N
Pyramidobacter_piscolens	0±0.0001	0±0	0±0.0001	0.10214	3.66667	0.838041	16.0427	0.438433	2.54545	0.516443	12.5461	0.750372	0.694215	0.194944	2.47217	0.345231	0.697977	0.802404	-4.61316	0.909234	8.39565e-06	-1.9066	1.02609	0.299517	0.0001233	0.0002903	0.4247	12.4	94.12	0.446	0.0002088	0.0003949	0.5288	11.7647	94.12	0.002	4.672e-05	9.632e-05	0.4851	12.4	11.7647	0.985	Y	N	N	N	N	N
Ralstonia_pickettii	0±0	0±0	0±0	0.000720875	36.4286	1.90372	697.078	0.0798644	0.215385	0.0490564	0.945657	9.32648e-08	0.00653595	0.000326941	0.130661	0.39752	1.07722	0.868828	4.00027	1.02095	0.000244837	6.10059	3.08063	0.100359	1.103e-05	2.535e-05	0.4351	6.08	0.2941	0.183	5.092e-07	1.123e-06	0.4534	0	0.2941	1	1.386e-05	3.063e-05	0.4524	6.08	0	0.008	N	N	N	N	N	N
Rhodobacter_capsulatus	0±0	0±0	0±0	1	1.13131	0.328307	3.89839	0.00267787	31.3158	1.62354	604.038	0.00115779	27.7586	1.50355	512.48	-0.195296	0.726562	0.612999	-6.76423	3.36995	0.0454804	-0.41239	0.77546	NA	2.073e-06	3.132e-06	0.6618	0.12	1.412	0.708	4.258e-06	5.796e-06	0.7346	0.5294	1.412	0.001	1.252e-06	1.822e-06	0.6873	0.12	0.5294	0.998	N	N	N	N	N	N
Rothia_aeria	0.0021±0.0031	0.0013±0.0028	0.0003±0.0006	0.506388	3.7234	0.16794	82.5517	1	1	0.0187693	53.2785	0.506388	0.268571	0.0121136	5.95451	1.79468	0.681137	0.00178413	-0.268243	0.534005	0.0821239	0.366288	0.471672	0.00365336	0.003414	0.00544	0.6276	1105.84	1304	0.258	0.003109	0.006355	0.4892	83.8235	1304	0.445	0.003177	0.005922	0.5364	1105.84	83.8235	0.419	Y	Y	Y	N	N	N
Rothia_dentocariosa	0.0019±0.0073	0.0029±0.01	0.0019±0.0052	1	2.14286	0.0823543	55.7571	1	1	0.0187693	53.2785	1	0.466667	0.0179349	12.1427	0.350453	0.563921	0.645353	3.0503	0.708814	0.250878	2.97547	0.571711	0.75306	0.01196	0.03247	0.3683	5230.52	573.3	0.376	0.002196	0.002647	0.8296	443.647	573.3	0.976	0.01519	0.0399	0.3806	5230.52	443.647	0.056	Y	Y	Y	N	N	N
Rothia_mucilaginosa	0±0.001	0.0002±0.0004	0.0016±0.0026	1	1.3913	0.11607	16.6773	1	0.314286	0.0119388	8.27347	0.506388	0.268571	0.0121136	5.95451	-0.475376	0.610782	0.00521709	-0.185459	0.534028	0.416344	-0.190652	0.488777	0.75306	0.0004875	0.0005817	0.8381	139.72	224	0.938	0.0009619	0.001568	0.6135	127	224	0.001	0.0005426	0.0008357	0.6493	139.72	127	0.794	Y	Y	Y	N	N	N
Rothia_spp.	0.0001±0.0004	0.0001±0.0002	0.0001±0.0002	1	1.02273	0.152089	6.87735	0.484848	0.177143	0.00788204	3.98115	0.259582	0.183673	0.00888922	3.79515	0.907324	0.614061	0.975565	1.96699	0.682369	0.657583	2.46099	0.597171	0.794124	0.0004256	0.001079	0.3944	184.32	44.12	0.373	0.0001187	0.0001438	0.8255	14.5294	44.12	0.951	0.0005317	0.00134	0.3967	184.32	14.5294	0.058	Y	Y	Y	N	N	N
Scardovia_inopinata	0±0	0±0	0±0	1	1.45714	0.0275877	76.9641	0.102639	0.0857143	0.00423869	1.7333	0.0212633	0.0588235	0.00294247	1.17595	NA	NA	NA	0.385815	0.901298	NA	0.104216	0.677618	NA	5.836e-07	1.951e-06	0.2991	0.44	0	0.412	0	0	NaN	0	0	1	7.224e-07	2.367e-06	0.3052	0.44	0	0.135	N	N	N	N	Y	N
Scardovia_wiggsiae	0±0.0001	0±0.0001	0±0.0002	1	1.03125	0.284724	3.73511	0.224503	0.244444	0.0412471	1.44866	0.151287	0.237037	0.0438983	1.27993	-0.1993	0.695035	0.0749686	1.10742	0.910162	0.18574	0.83578	0.808672	0.450622	0.0002979	0.0007482	0.3982	130.56	19.88	0.48	0.0001399	0.0003425	0.4083	19.2941	19.88	0.921	0.0003938	0.0009225	0.4269	130.56	19.2941	0.085	N	Y	N	N	N	N
Selenomonas_artemidis	0.0001±0.0005	0.0002±0.0004	0.0005±0.0015	1	2.14286	0.0823543	55.7571	1	1	0.0187693	53.2785	1	0.466667	0.0179349	12.1427	-1.78293	0.684641	0.0100216	0.085996	0.494224	0.910458	-1.31031	0.578019	0.75306	0.0006384	0.001114	0.5733	403.24	135.1	0.952	0.001387	0.002829	0.4903	386.353	135.1	0.199	0.001213	0.00229	0.5297	403.24	386.353	0.356	Y	Y	Y	N	N	N
Selenomonas_flueggei	0.0001±0.0001	0.0001±0.0001	0.0003±0.0003	1	1.3913	0.11607	16.6773	1	1	0.0574343	17.4112	1	0.71875	0.0599617	8.61552	-1.57294	0.661216	0.020233	0.208452	0.461365	0.831332	-1.53329	0.64297	0.0298461	0.000234	0.0004205	0.5564	167.52	69.76	0.976	0.0005031	0.0008989	0.5596	137.177	69.76	0.101	0.0004126	0.0006747	0.6116	167.52	137.177	0.383	Y	Y	Y	N	N	N
Selenomonas_infelix	0.0009±0.0018	0.0005±0.0008	0.0017±0.0056	0.506388	3.7234	0.16794	82.5517	1	1	0.0187693	53.2785	0.506388	0.268571	0.0121136	5.95451	-1.48756	0.581784	0.01672	-0.724555	0.446539	0.164881	-1.32335	0.611077	0.0388703	0.001037	0.001336	0.7764	797.6	346.6	0.994	0.002792	0.004728	0.5906	910.882	346.6	0.029	0.002225	0.00372	0.5982	797.6	910.882	0.3	Y	Y	Y	N	N	N
Selenomonas_noxia	0.0007±0.0046	0.0009±0.0048	0.0031±0.0029	1	2.14286	0.0823543	55.7571	1	1	0.0187693	53.2785	1	0.466667	0.0179349	12.1427	-0.715327	0.589853	0.313307	0.245759	0.511968	0.691025	-0.81605	0.534665	0.150123	0.003399	0.0045	0.7552	3190.16	708.6	0.943	0.004215	0.006381	0.6606	1134.65	708.6	0.556	0.004803	0.005733	0.8378	3190.16	1134.65	0.176	Y	Y	Y	N	N	N
Selenomonas_sp. F0473	0±0.0001	0.0001±0.0001	0.0001±0.0001	0.490115	1.81481	0.396052	8.31596	0.227273	0.118367	0.00564043	2.484	0.0300073	0.0704762	0.00373932	1.32829	-0.514167	0.621432	0.472893	2.51051	0.686434	0.000713794	1.23477	0.803997	0.798673	0.0008064	0.003004	0.2684	535.36	44.41	0.601	0.0002915	0.0007878	0.37	61.2353	44.41	0.79	0.001018	0.003541	0.2873	535.36	61.2353	0.259	Y	Y	N	N	N	N
Selenomonas_sp. oral taxon 126	0.0009±0.0026	0.0008±0.0018	0.0029±0.0061	1	0.686275	0.0129931	36.248	1	1	0.0187693	53.2785	1	1.45714	0.0275877	76.9641	-1.60381	0.633043	0.015165	-0.436241	0.482662	0.434858	-1.385	0.650582	0.0388703	0.001584	0.001988	0.7967	1248.76	470.4	0.997	0.003138	0.004175	0.7517	843	470.4	0.022	0.002283	0.002424	0.9418	1248.76	843	0.545	Y	Y	Y	N	N	N
Selenomonas_sp. oral taxon 136	0.0001±0.0002	0±0.0001	0.0002±0.0006	1	1.3913	0.11607	16.6773	0.335288	4.92308	0.488532	49.6112	0.201719	3.53846	0.568438	22.0265	-1.92938	0.498552	0.000289531	0.0677036	0.472631	0.920192	-1.34076	0.578006	0.0372081	0.0001065	0.0001329	0.8015	69.24	34.18	1	0.0002078	0.0002165	0.9597	66	34.18	0.016	0.0001693	0.0001866	0.9068	69.24	66	0.306	Y	N	Y	N	N	N
Selenomonas_sp. oral taxon 137	0.0002±0.0002	0.0002±0.0002	0.0003±0.0003	1	0.666667	0.0388309	11.4456	1	0.314286	0.0119388	8.27347	1	0.466667	0.0179349	12.1427	-1.04898	0.534571	0.0826768	-0.276953	0.465912	0.632664	-1.05432	0.519463	0.0648703	0.0002455	0.0003734	0.6576	197.12	48.24	0.96	0.0003955	0.0006033	0.6556	120.941	48.24	0.306	0.0004129	0.0005408	0.7634	197.12	120.941	0.17	Y	Y	Y	N	N	N
Selenomonas_sp. oral taxon 138	0.0006±0.0018	0.0003±0.0005	0.0007±0.0013	0.506388	3.7234	0.16794	82.5517	1	1	0.0187693	53.2785	0.506388	0.268571	0.0121136	5.95451	-1.00328	0.538308	0.0975025	-0.302589	0.47738	0.60398	-0.711512	0.543409	0.209575	0.0007461	0.001127	0.6622	488.08	207.5	0.849	0.001045	0.001398	0.7477	269.294	207.5	0.225	0.0009277	0.001319	0.7035	488.08	269.294	0.45	Y	Y	Y	N	N	N
Selenomonas_sp. oral taxon 149	0.0001±0.0002	0.0001±0.0001	0.0003±0.0005	0.259582	5.44444	0.263494	112.496	0.484848	5.64516	0.251183	126.871	1	0.977778	0.145405	6.57509	-1.83496	0.540446	0.00143866	0.276332	0.49432	0.643051	-1.31117	0.599833	0.0389832	0.0001668	0.0002666	0.6256	103.4	47.82	0.994	0.0002923	0.0003304	0.8846	89.1176	47.82	0.113	0.0002681	0.0003518	0.762	103.4	89.1176	0.228	Y	Y	Y	N	N	N
Selenomonas_sp. oral taxon 478	0.0001±0.0001	0±0.0001	0.0002±0.0002	0.13428	7.32558	0.368714	145.544	0.484848	5.64516	0.251183	126.871	1	0.7	0.113178	4.32947	-1.8796	0.610987	0.00298322	0.477067	0.529624	0.413513	-1.37734	0.630962	0.0388703	0.0001062	0.0001714	0.6194	72.68	25.47	0.995	0.0001969	0.0002573	0.7653	63.0588	25.47	0.131	0.000186	0.0002433	0.7645	72.68	63.0588	0.168	Y	Y	Y	N	N	N
Selenomonas_sp. oral taxon 892	0.0002±0.0003	0.0001±0.0002	0.0003±0.0008	0.259582	5.44444	0.263494	112.496	1	3.18182	0.120868	83.7604	0.635486	0.458333	0.0435796	4.82037	-1.25928	0.556861	0.0388339	-0.200156	0.467024	0.742376	-1.35369	0.599218	0.0372081	0.0003272	0.0004277	0.7649	287.08	61.82	0.946	0.0004006	0.0004862	0.8238	131	61.82	0.596	0.0004724	0.0005346	0.8836	287.08	131	0.12	Y	Y	Y	N	N	N
Selenomonas_spp.	0.0025±0.004	0.0016±0.0033	0.0052±0.0073	1	0.686275	0.0129931	36.248	1	1	0.0187693	53.2785	1	1.45714	0.0275877	76.9641	-1.99588	0.458622	6.06718e-05	-0.333503	0.394355	0.509607	-1.45533	0.508387	0.0147392	0.001937	0.001928	1.0048	1423.48	715.6	1	0.004608	0.00532	0.866	1503.18	715.6	0.004	0.003363	0.003432	0.98	1423.48	1503.18	0.392	Y	Y	Y	N	N	N
Selenomonas_sputigena	0.0045±0.0081	0.0039±0.0113	0.0166±0.0295	1	0.686275	0.0129931	36.248	1	1	0.0187693	53.2785	1	1.45714	0.0275877	76.9641	-2.36014	0.583762	0.000120557	0.0538023	0.431602	0.930204	-1.33818	0.614021	0.0388703	0.006758	0.007414	0.9116	4700.32	2185	0.996	0.01262	0.01433	0.8806	3416.71	2185	0.008	0.00925	0.008634	1.0712	4700.32	3416.71	0.557	Y	Y	Y	N	N	N
Shuttleworthia_satelles	0±0	0±0.0001	0.0001±0.0002	0.13428	7.32558	0.368714	145.544	0.484848	5.64516	0.251183	126.871	1	0.7	0.113178	4.32947	-0.351077	0.550213	0.00178413	-1.10274	0.561127	0.767069	0.174644	0.494534	0.794124	0.000388	0.0009265	0.4188	73.68	190.7	0.455	0.0006511	0.001467	0.4439	38.5882	190.7	0.001	0.0001509	0.0002275	0.6633	73.68	38.5882	0.971	Y	Y	Y	N	N	N
Simonsiella_muelleri	0±0	0±0	0±0	0.0447991	4.5	1.14747	17.6476	0.296004	2.7	0.657479	11.0878	0.713548	0.6	0.143391	2.51062	0.418748	0.836837	0.975565	-0.8449	1.02869	0.217817	-0.0718853	0.636329	NA	3.169e-06	5.045e-06	0.628	0.72	1.941	0.248	4.607e-06	7.411e-06	0.6217	0.2353	1.941	0.001	1.355e-06	1.791e-06	0.7564	0.72	0.2353	0.997	N	N	N	N	N	N
Slackia_exigua	0.0003±0.0004	0.0001±0.0006	0.0004±0.0006	1	2.14286	0.0823543	55.7571	1	3.18182	0.120868	83.7604	1	1.5	0.0873695	25.7527	-1.45252	0.574943	0.0173115	-0.269882	0.510122	0.65821	-1.20436	0.640432	0.0648703	0.0002743	0.0002771	0.99	171.16	105.9	0.971	0.0005018	0.0007415	0.6768	142	105.9	0.064	0.0004164	0.0005577	0.7466	171.16	142	0.389	Y	Y	Y	N	N	N
Sneathia_amnii	0±0	0±0	0±0	0.0291248	4.52381	1.19355	17.1462	0.731857	1.60714	0.41396	6.2395	0.183587	0.355263	0.094651	1.33345	1.50385	1.14069	0.949657	-3.67449	1.1025	0.0294297	-0.221747	0.618158	0.189476	1.5e-05	3.291e-05	0.4556	3.76	6.529	0.575	2.406e-05	5.411e-05	0.4446	2.3529	6.529	0.014	1.03e-05	1.884e-05	0.5465	3.76	2.3529	0.88	N	N	N	N	N	N
Solobacterium_moorei	0.0002±0.0011	0.0002±0.0004	0.0011±0.0035	0.506388	3.7234	0.16794	82.5517	1	1	0.0187693	53.2785	0.506388	0.268571	0.0121136	5.95451	-0.933689	0.616562	0.172485	-0.899873	0.593088	0.14398	-0.643826	0.565908	0.269707	0.001003	0.001474	0.6807	451.48	384.1	0.912	0.001757	0.002246	0.7824	362.529	384.1	0.008	0.001098	0.001623	0.6767	451.48	362.529	0.751	Y	Y	Y	N	N	N
Staphylococcus_aureus	0±0	0±0	0±0	5.452e-05	57	2.98976	1086.71	1	1	0.260056	3.84532	5.452e-05	0.0175439	0.00092021	0.334475	0.526819	1.13754	0.858374	0.382808	0.728711	0.704195	0.347561	0.784531	NA	1.72e-06	3.795e-06	0.4532	0.76	0.4118	0.287	8.091e-07	1.432e-06	0.565	0	0.4118	0.961	2.168e-06	5.29e-06	0.4099	0.76	0	0.005	N	N	N	N	N	N
Staphylococcus_capitis	0±0	0±0	0±0	1	1.45714	0.0275877	76.9641	0.102639	0.0857143	0.00423869	1.7333	0.0212633	0.0588235	0.00294247	1.17595	NA	NA	NA	0.345775	0.872108	NA	0.105833	0.677775	NA	5.77e-07	1.885e-06	0.3062	0.36	0	0.395	0	0	NaN	0	0	1	7.438e-07	2.349e-06	0.3166	0.36	0	0.086	N	N	N	N	Y	N
Staphylococcus_epidermidis	0±0	0±0	0±0	0.00235923	28.8261	1.49449	556.003	1	0.779221	0.194764	3.11754	0.000720875	0.027451	0.00143456	0.525287	0.387276	1.07632	0.868828	-0.0791203	0.672326	NA	0.13484	0.682029	NA	1.249e-06	2.197e-06	0.5685	0.56	0.3529	0.328	1.244e-06	4.22e-06	0.2949	0	0.3529	0.446	1.062e-06	1.639e-06	0.6483	0.56	0	0.628	N	N	N	N	N	N
Stenotrophomonas_maltophilia	0±0	0±0	0±0	0.530585	0.625	0.167833	2.32747	0.296004	0.37037	0.0901891	1.52096	0.531096	0.592593	0.170822	2.05575	-4.7175	1.37913	0.000191482	1.64682	1.47758	0.0527495	-2.42014	1.20122	0.0238667	4.193e-06	9.749e-06	0.4301	2.2	0.5294	0.973	1.821e-05	4.914e-05	0.3706	5.0588	0.5294	0.171	1.441e-05	3.258e-05	0.4423	2.2	5.0588	0.404	N	N	N	N	N	N
Stenotrophomonas_nitritireducens	0±0	0±0	0±0	0.0134888	0.0588235	0.00314692	1.09955	0.00723026	0.04	0.00206616	0.774383	0.74376	0.672269	0.186866	2.41855	-7.89545	3.17812	0.00605701	4.66528	3.58463	NA	-1.14556	1.35974	0.159808	1.796e-06	4.126e-06	0.4352	0.96	0.05882	0.967	6.1e-06	1.686e-05	0.3618	1.7059	0.05882	0.224	5.169e-06	1.072e-05	0.4823	0.96	1.7059	0.382	N	N	N	N	N	N
Stenotrophomonas_spp.	0±0	0±0	0±0	0.533752	1.58025	0.450687	5.54083	0.490529	0.484848	0.122328	1.9217	0.115109	0.306818	0.0847113	1.11127	-2.05443	1.39613	0.0238675	1.71479	1.19609	0.041041	-0.344733	0.644126	0.547878	4.854e-06	9.486e-06	0.5117	2.52	0.7059	0.906	8.348e-06	2.004e-05	0.4166	2.0588	0.7059	0.408	8.961e-06	1.611e-05	0.5564	2.52	2.0588	0.283	N	N	N	N	N	N
Stomatobaculum_Lachnospiraceae bacterium oral taxon 082	0.0001±0.0002	0.0002±0.0004	0.0003±0.0006	1	0.686275	0.0129931	36.248	1	1	0.0187693	53.2785	1	1.45714	0.0275877	76.9641	-2.4018	0.575569	7.99874e-05	1.20657	0.524538	0.041041	-1.36672	0.589547	0.0355904	0.0002627	0.0004163	0.631	237.12	55.82	0.972	0.000484	0.0008699	0.5564	152.059	55.82	0.265	0.000484	0.0006945	0.6969	237.12	152.059	0.221	Y	Y	Y	N	N	N
Stomatobaculum_Lachnospiraceae bacterium oral taxon 500	0.0001±0.0003	0.0002±0.0005	0.0001±0.0002	0.259582	5.44444	0.263494	112.496	1	1	0.0187693	53.2785	0.259582	0.183673	0.00888922	3.79515	0.376214	0.41136	0.530021	0.361603	0.384283	0.451154	0.557475	0.416897	0.256876	0.0003061	0.0005102	0.6	405.6	67.94	0.466	0.0002027	0.0002412	0.8401	24.2941	67.94	0.867	0.0003285	0.000553	0.594	405.6	24.2941	0.303	Y	Y	Y	N	N	N
Stomatobaculum_longum	0.0001±0.0002	0.0001±0.0002	0.0003±0.0005	1	2.14286	0.0823543	55.7571	1	3.18182	0.120868	83.7604	1	1.5	0.0873695	25.7527	-1.69231	0.581326	0.00547423	-0.381424	0.47406	0.496533	-2.27605	0.555693	0.000373208	0.000136	0.0001399	0.9721	124.84	53.41	0.995	0.0004702	0.0009115	0.5158	160.059	53.41	0.035	0.0003698	0.0006805	0.5435	124.84	160.059	0.281	Y	Y	Y	N	N	N
Streptococcus_agalactiae	0±0	0±0	0±0	0.0203651	6.92308	1.30187	36.8156	0.224503	4.09091	0.690292	24.2442	0.530245	0.590909	0.166458	2.09767	-0.411479	0.576331	0.560986	-0.570781	0.605398	0.323204	-0.637181	0.659602	0.71329	9.761e-06	1.233e-05	0.7919	6.64	4.059	0.982	1.862e-05	2.35e-05	0.792	5	4.059	0.038	1.45e-05	1.928e-05	0.752	6.64	5	0.438	Y	N	N	N	N	N
Streptococcus_anginosus	0.0006±0.0006	0.0008±0.0007	0.0013±0.0022	1	2.14286	0.0823543	55.7571	1	1	0.0187693	53.2785	1	0.466667	0.0179349	12.1427	-2.47239	0.449363	0.00683288	0.41257	0.464788	0.444526	-1.63256	0.518455	0.37944	0.0007182	0.001053	0.6819	598.8	161.9	0.986	0.002664	0.006445	0.4134	1305.24	161.9	0.17	0.002472	0.005241	0.4716	598.8	1305.24	0.185	Y	Y	Y	N	N	N
Streptococcus_australis	0±0.0001	0±0.0001	0±0.0001	0.0449452	0.15942	0.027587	0.921261	0.707985	0.564103	0.126065	2.5242	0.201719	3.53846	0.568438	22.0265	-0.467662	0.681818	0.545337	0.453427	0.647559	0.622817	-0.327676	0.510931	0.0388703	4.356e-05	5.548e-05	0.7851	15.84	19.18	0.69	6.315e-05	9.273e-05	0.681	7.2353	19.18	0.034	3.895e-05	5.303e-05	0.7345	15.84	7.2353	0.873	N	N	Y	N	N	N
Streptococcus_constellatus	0.0003±0.0002	0.0002±0.0003	0.0004±0.0016	0.506388	3.7234	0.16794	82.5517	1	1	0.0187693	53.2785	0.506388	0.268571	0.0121136	5.95451	-1.98375	0.620521	0.00204485	-0.0543562	0.439412	0.930512	-1.5434	0.659508	0.0298461	0.000288	0.0003642	0.7908	190.96	106.4	0.999	0.000948	0.001587	0.5975	331.588	106.4	0.019	0.0007133	0.00114	0.6256	190.96	331.588	0.319	Y	Y	Y	N	N	N
Streptococcus_cristatus	0.0005±0.0026	0.0002±0.0002	0.0011±0.0022	0.259582	5.44444	0.263494	112.496	1	1	0.0187693	53.2785	0.259582	0.183673	0.00888922	3.79515	-0.236835	0.611573	0.803191	-1.31458	0.721634	0.0617746	-1.81355	0.629923	0.0134145	0.0009245	0.00139	0.6649	397.92	556.5	0.933	0.001839	0.002249	0.8175	362.647	556.5	0.002	0.000962	0.00127	0.7578	397.92	362.647	0.883	Y	Y	Y	N	N	N
Streptococcus_downei	0±0	0±0	0±0	0.73273	1.31944	0.32879	5.29497	0.044477	15.4	0.778573	304.608	0.06561	11.6667	0.611882	222.447	-0.8717	1.14581	0.16346	-0.357143	0.877863	NA	-0.480367	0.925694	NA	6.366e-07	1.235e-06	0.5155	0.16	0.3529	0.984	3.319e-06	9.528e-06	0.3483	0.8235	0.3529	0.059	2.12e-06	5.592e-06	0.3791	0.16	0.8235	0.546	N	N	N	N	N	N
Streptococcus_gordonii	0.0004±0.0026	0.0004±0.0014	0.0018±0.0035	0.404762	0.215686	0.00828017	5.61831	1	0.314286	0.0119388	8.27347	1	1.45714	0.0275877	76.9641	-0.617204	0.683862	0.45554	1.05287	0.748903	0.910458	-0.188615	0.449358	0.0821595	0.001565	0.004039	0.3875	591.6	402.3	0.768	0.002197	0.003026	0.7261	586.294	402.3	0.41	0.002136	0.005168	0.4133	591.6	586.294	0.43	Y	Y	Y	N	N	N
Streptococcus_infantis	0.0001±0.0005	0.0001±0.0003	0.0003±0.0005	1	0.686275	0.0129931	36.248	1	1	0.0187693	53.2785	1	1.45714	0.0275877	76.9641	-0.245582	0.540393	0.770843	-0.536628	0.551663	0.371338	-1.29521	0.547275	0.0319959	0.0001959	0.000331	0.5917	79.72	125.7	0.709	0.0003381	0.0004593	0.7362	56.1765	125.7	0.001	0.0001515	0.0001487	1.0188	79.72	56.1765	0.961	Y	Y	Y	N	N	N
Streptococcus_intermedius	0.0006±0.0014	0.0031±0.013	0.0039±0.0059	1	2.14286	0.0823543	55.7571	1	1	0.0187693	53.2785	1	0.466667	0.0179349	12.1427	-0.508995	0.545105	0.488	3.65966	0.687986	0.00183755	2.04071	0.741632	0.159195	0.005196	0.01138	0.4568	2189.72	310.4	0.483	0.002773	0.003163	0.8767	895.412	310.4	0.931	0.007227	0.01423	0.5077	2189.72	895.412	0.01	Y	Y	Y	N	N	N
Streptococcus_mitis	0.0021±0.0064	0.0017±0.0066	0.0054±0.0141	1	2.14286	0.0823543	55.7571	1	1	0.0187693	53.2785	1	0.466667	0.0179349	12.1427	-0.216856	0.539919	0.805486	-0.113763	0.508853	0.886783	-0.270966	0.451513	0.654674	0.004176	0.005246	0.796	3256.48	1892	0.884	0.006715	0.008112	0.8277	1150.53	1892	0.007	0.004226	0.005013	0.843	3256.48	1150.53	0.858	Y	Y	Y	N	N	N
Streptococcus_mutans	0±0.0001	0±0.0001	0.0001±0.0001	0.635486	2.18182	0.207453	22.9465	1	1	0.0574343	17.4112	0.635486	0.458333	0.0435796	4.82037	-1.2292	0.710733	0.0858604	0.629796	0.573519	0.355389	-0.645348	0.55437	0.356043	4.638e-05	7.561e-05	0.6134	29.68	7.882	0.966	0.0001125	0.0002938	0.3828	24.3529	7.882	0.22	9.737e-05	0.0001744	0.5582	29.68	24.3529	0.391	Y	Y	Y	N	N	N
Streptococcus_oralis	0.003±0.0106	0.0035±0.0106	0.0112±0.0189	1	2.14286	0.0823543	55.7571	1	1	0.0187693	53.2785	1	0.466667	0.0179349	12.1427	-1.13022	0.646333	0.100236	0.366487	0.518438	0.526727	-1.11027	0.603533	0.0705729	0.004177	0.004688	0.8912	3628.8	1634	0.994	0.01162	0.01944	0.5978	4443.82	1634	0.038	0.009258	0.01602	0.578	3628.8	4443.82	0.326	Y	Y	Y	N	N	N
Streptococcus_parasanguinis	0±0.0002	0.0001±0.0001	0.0005±0.0008	0.555749	0.3125	0.0260229	3.75271	0.484848	0.177143	0.00788204	3.98115	1	0.466667	0.0179349	12.1427	-2.00024	0.73197	0.00525858	0.564591	0.588615	0.352524	-1.19349	0.631633	0.0648703	9.989e-05	0.0001494	0.6688	47.88	40.29	1	0.0005173	0.001192	0.4338	119.412	40.29	0.013	0.0003062	0.0006616	0.4628	47.88	119.412	0.57	Y	Y	Y	N	N	N
Streptococcus_peroris	0±0	0±0	0±0	1	0.952381	0.271702	3.33833	0.720682	0.595238	0.143628	2.46686	0.530585	0.625	0.167833	2.32747	-0.683175	0.716482	0.304614	-0.324855	0.59994	0.590883	-0.963794	0.766503	0.126949	8.58e-06	1.141e-05	0.7519	5.52	3.941	0.976	1.833e-05	2.413e-05	0.7595	4.5294	3.941	0.002	1.14e-05	1.515e-05	0.7524	5.52	4.5294	0.695	N	N	N	N	N	N
Streptococcus_pneumoniae	0.0002±0.0003	0.0003±0.0004	0.0002±0.0003	1	0.686275	0.0129931	36.248	1	1	0.0187693	53.2785	1	1.45714	0.0275877	76.9641	0.268035	0.444425	0.678344	0.534021	0.467328	0.323653	0.248662	0.42011	0.657914	0.000186	0.0001916	0.9703	180.2	73.82	0.776	0.0002222	0.0002509	0.8856	47.2353	73.82	0.282	0.000238	0.000206	1.1552	180.2	47.2353	0.057	Y	Y	Y	N	N	N
Streptococcus_salivarius	0±0	0±0	0.0001±0.0002	0.413319	0.443182	0.0854115	2.29957	0.102639	0.0857143	0.00423869	1.7333	0.259582	0.183673	0.00888922	3.79515	-2.12228	0.733399	0.0021696	1.96532	0.560529	0.958541	-0.491129	0.476051	0.00250798	4.344e-05	0.0001158	0.3751	28.6	10.53	0.963	9.705e-05	0.0001652	0.5874	32.1765	10.53	0.218	8.932e-05	0.0001724	0.5181	28.6	32.1765	0.275	N	Y	Y	N	N	N
Streptococcus_sanguinis	0.0014±0.0042	0.0028±0.0037	0.0041±0.0058	1	0.686275	0.0129931	36.248	1	1	0.0187693	53.2785	1	1.45714	0.0275877	76.9641	-0.395479	0.531901	0.868828	0.755602	0.626386	0.226679	-0.142488	0.458364	0.843367	0.003622	0.006326	0.5726	1373.24	1467	0.6	0.004852	0.008562	0.5666	841.823	1467	0.127	0.003352	0.005135	0.6528	1373.24	841.823	0.737	Y	Y	Y	N	N	N
Streptococcus_sinensis	0.0001±0.0002	0±0	0.0001±0.0001	0.506388	3.7234	0.16794	82.5517	1	1	0.0187693	53.2785	0.506388	0.268571	0.0121136	5.95451	1.2081	0.59171	0.0618149	-1.67285	0.636532	0.312181	-0.33738	0.446146	0.551257	0.0002158	0.0005766	0.3743	235.36	35.82	0.455	9.959e-05	0.000146	0.6821	15	35.82	0.829	0.0002215	0.0006449	0.3434	235.36	15	0.426	Y	Y	Y	N	N	N
Streptococcus_sobrinus	0±0	0±0	0±0	1	0.885417	0.231932	3.38014	1	0.763889	0.180718	3.22894	1	0.862745	0.234618	3.17251	-1.9078	1.56983	0.137723	-0.318474	0.745942	0.886783	-2.64062	1.65448	0.44921	6.711e-06	2.072e-05	0.3239	3.72	1.353	0.977	3.518e-05	9.209e-05	0.382	11.4118	1.353	0.098	2.705e-05	6.073e-05	0.4454	3.72	11.4118	0.322	N	N	N	N	N	N
Streptococcus_sp. F0441	0.0001±0.0002	0.0001±0.0001	0.0002±0.0003	0.635486	2.18182	0.207453	22.9465	1	0.314286	0.0119388	8.27347	0.259582	0.183673	0.00888922	3.79515	-0.30803	0.515302	0.666819	-0.238928	0.501672	0.695752	-0.705617	0.528472	0.205869	0.0001722	0.0003165	0.544	175.6	44.12	0.796	0.0001968	0.0001971	0.9984	54.3529	44.12	0.566	0.0002201	0.0003589	0.6133	175.6	54.3529	0.349	Y	Y	Y	N	N	N
Streptococcus_sp. F0442	0±0	0±0	0±0	1	1.02632	0.241093	4.36895	1	0.696429	0.130248	3.72377	0.716412	0.678571	0.144267	3.19171	-0.774112	0.761867	0.289555	-0.173685	0.559837	0.789129	-1.56312	0.719871	0.247898	1.074e-05	1.375e-05	0.7811	5.2	4.529	0.993	3.937e-05	7.56e-05	0.5207	14.0588	4.529	0.014	2.861e-05	6.128e-05	0.4669	5.2	14.0588	0.372	N	Y	N	N	N	N
Streptococcus_sp. oral taxon 056	0±0.0001	0±0.0001	0.0001±0.0002	1	1.02273	0.152089	6.87735	1	1	0.124116	8.057	1	0.977778	0.145405	6.57509	-1.44007	0.745308	0.776448	0.712456	0.628288	0.682571	-1.2646	0.625507	0.13128	8.076e-05	0.0001432	0.5638	33.96	27.94	0.949	0.0002756	0.000748	0.3685	85.4118	27.94	0.153	0.0002201	0.0005634	0.3906	33.96	85.4118	0.408	Y	Y	Y	N	N	N
Streptococcus_sp. oral taxon 058	0.0001±0.001	0.0001±0.0001	0.0003±0.0005	0.635486	2.18182	0.207453	22.9465	1	0.314286	0.0119388	8.27347	0.259582	0.183673	0.00888922	3.79515	0.0702483	0.55946	0.940955	-0.619232	0.591407	0.318976	-0.499396	0.499231	0.377636	0.0003458	0.0006082	0.5686	383.44	149.2	0.713	0.0004836	0.0005608	0.8623	89.1765	149.2	0.172	0.0003393	0.0006295	0.539	383.44	89.1765	0.722	Y	Y	Y	N	N	N
Streptococcus_sp. oral taxon 071	0±0.0002	0±0.0001	0.0002±0.0004	1	1.3913	0.11607	16.6773	1	0.314286	0.0119388	8.27347	0.506388	0.268571	0.0121136	5.95451	-0.902606	0.573381	0.164976	-0.0707958	0.495102	0.920192	-1.2427	0.590078	0.0459189	0.0001202	0.0001995	0.6024	136.52	32.47	0.951	0.0001812	0.0002205	0.822	55	32.47	0.331	0.0001752	0.0002485	0.7053	136.52	55	0.332	Y	Y	Y	N	N	N
Streptococcus_sp. oral taxon 431	0±0.0001	0±0.0001	0.0001±0.0002	0.446329	0.457143	0.102628	2.03629	0.044477	0.0649351	0.0032829	1.2844	0.13428	0.136508	0.00687077	2.71213	-0.554009	0.639563	0.469601	-0.00501514	0.52823	0.992098	-1.00263	0.611212	0.0971238	3.594e-05	3.904e-05	0.9207	24.84	16.29	0.987	6.699e-05	7.041e-05	0.9514	15.9412	16.29	0.006	4.517e-05	4.783e-05	0.9444	24.84	15.9412	0.749	N	Y	Y	N	N	N
Streptococcus_spp.	0.0023±0.0113	0.0031±0.0073	0.01±0.0129	1	2.14286	0.0823543	55.7571	1	1	0.0187693	53.2785	1	0.466667	0.0179349	12.1427	-0.832129	0.565643	0.197665	0.242087	0.492418	0.682571	-0.827627	0.535357	0.143832	0.003964	0.005081	0.7802	3970.12	1631	0.987	0.007616	0.008544	0.8915	2462.94	1631	0.061	0.006081	0.007756	0.784	3970.12	2462.94	0.428	Y	Y	Y	N	N	N
Streptococcus_vestibularis	0±0	0.0001±0.0001	0.0001±0.0001	0.73273	0.757895	0.188859	3.04145	0.044477	0.0649351	0.0032829	1.2844	0.06561	0.0857143	0.00449546	1.6343	-4.28786	0.681769	0.00369892	4.37053	0.66274	0.0451415	-0.244629	0.47255	0.915764	0.0001748	0.0007112	0.2457	85.84	14.88	0.888	0.0004725	0.001668	0.2832	253.471	14.88	0.395	0.0005345	0.001584	0.3374	85.84	253.471	0.197	N	Y	N	N	N	N
Tannerella_forsythia	0.0871±0.0758	0.0133±0.0859	0.0785±0.0841	1	0.686275	0.0129931	36.248	1	1	0.0187693	53.2785	1	1.45714	0.0275877	76.9641	0.347364	0.488337	0.584038	-1.58699	0.774521	0.0416729	-0.504932	0.483836	0.362789	0.05411	0.05071	1.067	35125.8	25280	0.445	0.0566	0.04174	1.3561	6309.94	25280	0.349	0.05073	0.05798	0.8749	35125.8	6309.94	0.656	Y	Y	Y	N	N	N
Tannerella_sp. oral taxon HOT-286	0.0018±0.0041	0.0024±0.0029	0.0035±0.0035	1	0.686275	0.0129931	36.248	1	1	0.0187693	53.2785	1	1.45714	0.0275877	76.9641	-0.171962	0.527335	0.857407	-0.327648	0.450171	0.382399	-0.714145	0.472874	0.172182	0.004865	0.009915	0.4907	5194.12	2067	0.668	0.006427	0.01118	0.5747	1134.82	2067	0.274	0.004757	0.008059	0.5903	5194.12	1134.82	0.696	Y	Y	Y	N	N	N
Tannerella_spp.	0±0	0±0	0±0	0.06032	7.52941	0.844286	67.1479	0.0854485	8.72727	0.918109	82.9589	1	1.15909	0.315208	4.26224	0.119746	0.448792	0.923403	-0.770049	0.621333	0.218994	-0.112793	0.468814	0.79403	1.704e-05	1.446e-05	1.1781	12.52	6.471	0.685	1.779e-05	1.462e-05	1.2169	2.8824	6.471	0.496	1.875e-05	1.766e-05	1.0619	12.52	2.8824	0.247	Y	N	N	N	N	N
Treponema_denticola	0.0446±0.0573	0.0079±0.0522	0.0066±0.0171	1	0.686275	0.0129931	36.248	1	1	0.0187693	53.2785	1	1.45714	0.0275877	76.9641	2.43451	0.5964	0.000141372	-1.64887	0.793143	0.0385919	0.484115	0.516962	0.37944	0.02904	0.0278	1.0445	16213.8	14510	0.135	0.02806	0.0327	0.8582	1073.06	14510	0.341	0.02616	0.02955	0.8851	16213.8	1073.06	0.592	Y	Y	Y	N	N	N
Treponema_lecithinolyticum	0.0065±0.0141	0.0029±0.0056	0.0023±0.0042	1	2.14286	0.0823543	55.7571	1	1	0.0187693	53.2785	1	0.466667	0.0179349	12.1427	1.99414	0.580227	0.0014215	-1.45354	0.737079	0.0451415	0.234149	0.44776	0.789148	0.007835	0.01008	0.7772	4991.88	3429	0.172	0.00602	0.01005	0.5991	210.059	3429	0.736	0.006792	0.009798	0.6933	4991.88	210.059	0.538	Y	Y	Y	N	N	N
Treponema_maltophilum	0.0068±0.0043	0.0024±0.0073	0.0014±0.0024	1	0.686275	0.0129931	36.248	1	1	0.0187693	53.2785	1	1.45714	0.0275877	76.9641	1.67467	0.511667	0.00256426	-1.11239	0.641579	0.0885353	0.328175	0.447303	0.5593	0.003686	0.003221	1.1445	2610.56	1486	0.143	0.002807	0.002699	1.04	112.412	1486	0.934	0.004012	0.003862	1.0388	2610.56	112.412	0.02	Y	Y	Y	N	N	N
Treponema_medium	0.0188±0.0167	0.0047±0.0143	0.0009±0.0011	1	2.14286	0.0823543	55.7571	1	1	0.0187693	53.2785	1	0.466667	0.0179349	12.1427	3.48892	0.581277	1.8227e-08	-2.51704	0.69382	0.000713794	0.556225	0.543182	0.309568	0.01101	0.01162	0.9469	5525.44	6248	0.103	0.01093	0.01627	0.6716	191.765	6248	0.221	0.00895	0.008486	1.0547	5525.44	191.765	0.711	Y	Y	Y	N	N	N
Treponema_pallidum	0±0	0±0	0±0	0.000205964	45.6316	2.39347	869.969	0.481266	2.13333	0.519489	8.76074	0.00727428	0.0445633	0.00227917	0.871321	1.64292	2.99653	0.776448	-0.596692	0.847667	0.403551	0.0902653	0.675065	NA	2.892e-06	4.031e-06	0.7174	1.52	1.294	0.112	2.429e-06	4.53e-06	0.5362	0	1.294	0.514	1.975e-06	3.743e-06	0.5277	1.52	0	0.826	N	N	N	N	N	N
Treponema_putidum	0.0011±0.0024	0.0002±0.0014	0.0001±0.0003	0.0300073	14.1892	0.752849	267.428	1	1	0.0187693	53.2785	0.0300073	0.0704762	0.00373932	1.32829	3.73561	0.730006	1.26306e-06	-2.32678	0.783755	0.0840763	0.957182	0.759859	0.129417	0.001067	0.001217	0.8763	491.84	547.9	0.148	0.001101	0.001644	0.6695	31.1765	547.9	0.164	0.0008134	0.001094	0.7434	491.84	31.1765	0.841	Y	Y	N	N	N	N
Treponema_socranskii	0.0132±0.0089	0.0057±0.0113	0.0036±0.0047	1	0.686275	0.0129931	36.248	1	1	0.0187693	53.2785	1	1.45714	0.0275877	76.9641	1.38038	0.442557	0.00525858	-1.55313	0.599905	0.0178593	-0.119152	0.387551	0.850342	0.006665	0.005376	1.2396	4982	2765	0.205	0.00537	0.005179	1.0369	311.588	2765	0.935	0.007295	0.006206	1.1755	4982	311.588	0.014	Y	Y	Y	N	N	N
Treponema_spp.	0.0066±0.01	0.0027±0.0087	0.0009±0.0011	1	0.686275	0.0129931	36.248	1	1	0.0187693	53.2785	1	1.45714	0.0275877	76.9641	3.0799	0.544836	1.14386e-07	-2.11088	0.703822	0.0046924	0.562852	0.519162	0.299517	0.005383	0.004813	1.1184	3025.48	2896	0.115	0.005369	0.006452	0.8321	153	2896	0.205	0.004702	0.004503	1.0441	3025.48	153	0.645	Y	Y	Y	N	N	N
Treponema_vincentii	0.0089±0.0074	0.0026±0.0051	0.0004±0.0009	0.506388	3.7234	0.16794	82.5517	1	1	0.0187693	53.2785	0.506388	0.268571	0.0121136	5.95451	3.52516	0.565317	4.98756e-09	-2.38588	0.650165	0.000713794	0.729845	0.578329	0.181704	0.004439	0.003727	1.191	2819.2	2314	0.082	0.004162	0.005004	0.8317	82.0588	2314	0.363	0.004005	0.003571	1.1215	2819.2	82.0588	0.48	Y	Y	Y	N	N	N
Variovorax_paradoxus	0±0	0±0	0±0	1.3217e-05	71.4	3.73129	1366.27	1	0.779221	0.194764	3.11754	2.89121e-06	0.0110827	0.000574585	0.213765	2.35941	3.3735	0.926732	0.690508	0.759706	0.945822	0.554763	1.01361	NA	5.155e-06	1.271e-05	0.4054	2.8	0.7647	0.29	1.287e-06	2.22e-06	0.5799	0	0.7647	0.999	6.247e-06	1.553e-05	0.4022	2.8	0	0.03	N	N	N	N	N	N
Veillonella_atypica	0±0.0002	0.0001±0.0001	0.0002±0.0011	1	0.652174	0.0827006	5.14302	0.484848	0.177143	0.00788204	3.98115	0.506388	0.268571	0.0121136	5.95451	-1.80731	0.788159	0.0173115	0.275224	0.519779	0.643907	-1.84151	0.670915	0.0147392	0.0001026	0.0001246	0.8231	90.84	38.94	1	0.0007509	0.001917	0.3917	274.059	38.94	0.009	0.0005445	0.001476	0.3689	90.84	274.059	0.313	Y	Y	Y	N	N	N
Veillonella_dispar	0.0004±0.0012	0.0008±0.0015	0.0026±0.0043	0.555749	0.3125	0.0260229	3.75271	0.484848	0.177143	0.00788204	3.98115	1	0.466667	0.0179349	12.1427	-0.879864	0.603937	0.000209802	0.914518	0.612237	0.116612	-0.496507	0.527538	0.387996	0.00103	0.001655	0.6221	818	229.6	0.985	0.002275	0.003756	0.6058	889.765	229.6	0.174	0.002161	0.00338	0.6394	818	889.765	0.149	Y	Y	Y	N	N	N
Veillonella_parvula	0.003±0.0082	0.005±0.01	0.0189±0.0392	1	0.686275	0.0129931	36.248	1	1	0.0187693	53.2785	1	1.45714	0.0275877	76.9641	-0.850849	0.593219	0.000105489	0.803046	0.553558	0.380349	-0.829733	0.525121	0.00365336	0.00599	0.008166	0.7335	5056.52	1707	1	0.01769	0.02843	0.6221	7030.12	1707	0.022	0.01477	0.0236	0.626	5056.52	7030.12	0.194	Y	Y	Y	N	N	N
Veillonella_sp. AS16	0±0	0±0	0.0001±0.0001	0.731006	1.52941	0.376877	6.20653	0.335288	0.203125	0.0201567	2.04695	0.06032	0.132812	0.0148925	1.18443	-3.24275	0.879753	0.402867	1.16931	0.703409	0.920302	-3.13357	0.603747	0.0388703	2.477e-05	3.934e-05	0.6297	20.08	5.941	0.999	0.0003949	0.001683	0.2347	80.9412	5.941	0.154	0.000245	0.0009493	0.2581	20.08	80.9412	0.574	N	Y	N	N	N	N
Veillonella_sp. oral taxon 158	0±0.0002	0.0001±0.0003	0.0003±0.0005	1	0.666667	0.0388309	11.4456	1	0.314286	0.0119388	8.27347	1	0.466667	0.0179349	12.1427	-1.06442	0.681179	0.127022	0.465802	0.531704	0.414969	-1.02206	0.582791	0.0883462	0.0001211	0.0001357	0.892	105.72	39.76	0.997	0.0002613	0.0003311	0.7892	81.6471	39.76	0.022	0.0002034	0.0002379	0.8547	105.72	81.6471	0.395	Y	Y	Y	N	N	N
Veillonella_sp. oral taxon 780	0±0.0001	0±0	0±0	0.10214	3.66667	0.838041	16.0427	0.601173	0.291667	0.0271532	3.13294	0.0129352	0.0795455	0.00909013	0.696082	0.460179	0.683716	0.622386	-1.57655	0.796204	0.425842	0.053045	0.517657	0.962762	6.9e-05	0.0001513	0.4561	21.48	25.47	0.562	0.0001287	0.0003076	0.4184	6.1765	25.47	0.003	3.528e-05	5.769e-05	0.6116	21.48	6.1765	0.955	Y	Y	N	N	N	N
Veillonella_spp.	0.0013±0.0035	0.0024±0.0045	0.0076±0.0146	1	0.686275	0.0129931	36.248	1	1	0.0187693	53.2785	1	1.45714	0.0275877	76.9641	-0.991148	0.594727	5.57971e-05	0.851714	0.545902	0.226679	-0.799299	0.58853	0.175352	0.002756	0.00366	0.753	2412.2	718.5	1	0.007742	0.01293	0.5988	3156.65	718.5	0.033	0.006625	0.01076	0.6158	2412.2	3156.65	0.192	Y	Y	Y	N	N	N
