# Supplementary material for: Anna Karenina and the subgingival microbiome associated with periodontitis
Source: Microbiome. 2021 Apr 30;9:97. doi: 10.1186/s40168-021-01056-3 (PMC8091542; doi:10.1186/s40168-021-01056-3)
Supplement: Supplementary file 3 — Additional file 2: Supplemental Table 2. Same players, different teams. Network statistics of co-occurrence plots are shown. [file 40168_2021_1056_MOESM3_ESM.xlsx]

## Sheet: Nodes
Node	GAP					LAP					CP
	Modularity class	Closness Centrality	Betweeness Centrality	Zi score	Pi score	Modularity class	Closness Centrality	Betweeness Centrality	Zi score	Pi score	Modularity class	Closness Centrality	Betweeness Centrality	Zi score	Pi score
[Eubacterium] brachy	1	0.278596	538.989	1.29115	0.491966	2	0.204348	1.37097	0.239157	0.329861	1	0.187146	0.521645	-0.34372	0
[Eubacterium] infirmum	1	0.278596	465.971	0.0178706	0.494341	2	0.237854	192.166	-0.409983	0.465374	3	0.139241	558	-0.716158	0.444444
Abiotrophia_defectiva	2	0.224863	1.68073	-1.1868	0.5	1	0.263453	152.835	-0.209089	0.452663	2	0.357724	43	0.13515	0.244898
Actinobaculum_sp. oral taxon 183	2	0.228412	24.2668	-0.540434	0	1	0.206866	0	-1.06811	0	NA	NA	NA	NA	NA
Actinomyces_dentalis	4	1	0	-0.57735	0	1	0.235235	186.093	-0.638597	0.375	7	1	0	0	0
Actinomyces_georgiae	2	0.225688	254.632	-0.863617	0.48	1	0.22045	101.148	-0.638597	0.444444	7	0	0	0	0
Actinomyces_gerencseriae	NA	NA	NA	#N/A	#N/A	1	0.244029	5.67694	-0.495428	0.21875	NA	NA	NA	NA	NA
Actinomyces_graevenitzii	NA	NA	NA	#N/A	#N/A	1	0.229717	2.91197	-0.495428	0.37037	NA	NA	NA	NA	NA
Actinomyces_israelii	1	0.25922	102.139	0.956079	0.478597	NA	NA	NA	NA	NA	2	0.22335	0	-1.13188	0
Actinomyces_johnsonii	2	0.239766	79.2905	0.105932	0.459184	1	0.216191	2.05952	-1.06811	0.375	8	1	0	0	0
Actinomyces_massiliensis	2	0.238835	35.3949	-0.109523	0.482422	1	0.189516	234	-1.21128	0.260355	2	0.268293	0	-1.13188	0
Actinomyces_meyeri	2	0.212619	733.296	-1.1868	0	1	0.173049	0	-1.21128	0	1	0.132886	0	-0.92655	0
Actinomyces_naeslundii	2	0.276094	1029.34	0.752299	0.516976	1	0.260532	415.278	0.649927	0.524221	NA	NA	NA	NA	NA
Actinomyces_odontolyticus	2	0.209719	0	-1.29453	0.444444	1	0.244537	226.651	1.07944	0.537455	NA	NA	NA	NA	NA
Actinomyces_oris	2	0.220233	0	-0.648162	0.34	1	0.258811	733.556	0.649927	0.34903	6	1	0	0	0
Actinomyces_sp. oral taxon 170	2	0.247236	193.192	0.644571	0.493827	1	0.261693	908.231	0.506758	0.445	NA	NA	NA	NA	NA
Actinomyces_sp. oral taxon 171	2	0.227567	21.8731	-0.217251	0	1	0.21639	0	-0.781767	0.408163	NA	NA	NA	NA	NA
Actinomyces_sp. oral taxon 172	NA	NA	NA	#N/A	#N/A	1	0.207048	0	-1.35444	0	NA	NA	NA	NA	NA
Actinomyces_sp. oral taxon 175	2	0.225688	13.3179	-0.217251	0.244898	1	0.225962	17.8894	-0.0659197	0.277778	6	1	0	0	0
Actinomyces_sp. oral taxon 178	2	0.244533	23.5263	-0.75589	0.349636	1	0.251337	2.66098	-1.06811	0.375	2	0.376068	14.35	-0.371663	0.444444
Actinomyces_sp. oral taxon 180	6	1	0	0	0	1	0.293017	939.345	0.649927	0.46401	NA	NA	NA	NA	NA
Actinomyces_sp. oral taxon 181	NA	NA	NA	#N/A	#N/A	1	0.233135	499.256	0.220419	0.415225	NA	NA	NA	NA	NA
Actinomyces_sp. oral taxon 414	4	1	0	1.1547	0.444444	1	0.243523	132.44	-0.352259	0	7	1	0	0	0
Actinomyces_sp. oral taxon 448	2	0.24429	107.159	-0.00179546	0.471655	1	0.24789	72.4201	-0.352259	0.52071	NA	NA	NA	NA	NA
Actinomyces_sp. oral taxon 848	NA	NA	NA	#N/A	#N/A	1	0.21639	3.04035	-0.924936	0	5	0.5	0	-1.79284	0
Actinomyces_sp. oral taxon 849	2	0.245509	152.584	0.644571	0.491493	1	0.214416	0	-1.21128	0.444444	8	1	0	0	0
Actinomyces_sp. oral taxon 877	2	0.256517	312.303	0.429115	0.472612	NA	NA	NA	NA	NA	2	0.295302	0.333333	-0.878476	0
Actinomyces_spp.	2	0.220233	0	-0.648162	0.32	1	0.235235	76.1601	0.936266	0.385633	6	1	0	0	0.48
Actinomyces_timonensis	2	0.210978	0	-1.40226	0.5	NA	NA	NA	NA	NA	NA	NA	NA	NA	NA
Actinomyces_viscosus	2	0.220233	0	-0.648162	0.429752	1	0.235707	158.893	1.07944	0.244898	6	1	0	0	0
Aggregatibacter_actinomycetemcomitans	1	0.19919	0	-1.32243	0	1	0.202586	260.255	-0.209089	0.18	7	0	0	0	0
Aggregatibacter_aphrophilus	2	0.229907	280.406	-0.971345	0.375	1	0.228377	330.817	-0.352259	0.197531	NA	NA	NA	NA	NA
Aggregatibacter_segnis	2	0.234509	261.736	-0.217251	0.444444	1	0.257958	584.551	-0.352259	0	2	0.346457	0	-0.371663	0.32
Aggregatibacter_sp. oral taxon 458	2	0.265086	271.821	1.07548	0.473373	1	0.259956	321.679	0.0772497	0.152778	2	0.363636	5.75	0.13515	0.375
Aggregatibacter_spp.	2	0.223636	7.02509	-1.07907	0.489796	1	0.208703	585.868	-0.495428	0.21875	NA	NA	NA	NA	NA
Alloprevotella_Prevotella sp. oral taxon 473	8	1	0	0	0.32	1	0.195997	30.351	-0.924936	0	NA	NA	NA	NA	NA
Alloprevotella_rava	1	0.279545	1186.71	0.218915	0.43102	2	0.211903	217.526	-0.873655	0.497041	NA	NA	NA	NA	NA
Alloprevotella_spp.	4	0	0	0	0	NA	NA	NA	NA	NA	NA	NA	NA	NA	NA
Alloprevotella_tannerae	1	0.277652	464.593	-0.317204	0.335	3	0.263453	72.1449	-0.639137	0.5	7	0	0	0	0
Anaerococcus_lactolyticus	1	0.230986	9.03252	-0.585263	0.375	NA	NA	NA	NA	NA	NA	NA	NA	NA	NA
Anaeroglobus_geminatus	1	0.232955	0.967667	-1.1884	0.5	2	0.242518	361.979	-0.595452	0.545	7	0	0	0	0.5
Atopobium_parvulum	6	1	0	0	0.18	1	0.281775	1269.33	-0.352259	0.5	4	0.106223	0	-1.08916	0.5
Atopobium_rimae	1	0.273333	319.831	-0.451234	0.345679	3	0.297092	1932.25	1.44357	0.498866	3	0.181651	1306.2	-0.255771	0.375
Atopobium_sp. oral taxon 199	NA	NA	NA	#N/A	#N/A	3	0.275498	280.576	0.517922	0.525952	1	0.18	800.708	-0.732273	0.375
Atopobium_vaginae	3	0.184546	0	-0.408248	0.375	1	0.198145	16.4472	0.0772497	0	5	0.75	0	0	0
Bacteroides_Bacteroidetes bacterium oral taxon 272	1	0.235632	99.3084	0.352945	0.382041	2	0.215993	134.579	0.51736	0.491782	1	0.194882	181.41	0.627663	0.277778
Bacteroides_Bacteroidetes oral taxon 274	1	0.265659	152.073	0.352945	0.483471	2	0.191212	0	-1.24459	0.5	1	0.132886	0	-0.92655	0.444444
Bacteroides_pyogenes	1	0.280822	375.585	1.76026	0.481974	2	0.21719	12.2145	-1.05912	0.415225	1	0.160194	0	-1.12083	0
Bulleidia_extructa	1	0.254132	39.2131	-0.250189	0.491782	2	0.18063	0	-1.33733	0.345679	1	0.168367	80.3553	-0.92655	0
Campylobacter_concisus	2	0.27303	217.672	-0.648162	0.52071	1	0.310436	2387.46	0.0772497	0.336735	2	0.389381	87.6652	-0.118256	0.277778
Campylobacter_curvus	1	0.200489	0	-1.32243	0.5	3	0.251606	0	-0.639137	0.277778	NA	NA	NA	NA	NA
Campylobacter_gracilis	2	0.149544	0	-1.40226	0	1	0.215596	466	-0.638597	0	NA	NA	NA	NA	NA
Campylobacter_rectus	1	0.276094	423.379	1.55921	0.484978	2	0.206684	27.776	1.07377	0.485926	1	0.170396	201.425	0.821939	0.152778
Campylobacter_showae	1	0.257053	72.7097	0.822049	0.375	2	0.232213	846.651	0.239157	0.473246	1	0.146018	0	-0.92655	0
Campylobacter_spp.	1	0.275168	208.111	1.35817	0.465799	2	0.206684	50.2973	1.07377	0.42	1	0.146018	0	-0.92655	0
candidate division TM7 single-cell isolate TM7a	3	0.184546	0	2.04124	0.142012	1	0.225528	254.706	2.22479	0.0713306	5	0.857143	5	1.19523	0
candidate division TM7 single-cell isolate TM7c	3	0.184546	0	-0.408248	0	1	0.201371	21.8684	-0.0659197	0	5	0.75	0	0	0
Candidatus Saccharibacteria oral taxon TM7x	4	0	0	0	0	NA	NA	NA	NA	NA	3	0.136929	0	-1.17655	0
Capnocytophaga_gingivalis	2	0.27033	415.865	1.9373	0.4608	1	0.263158	512.927	0.363589	0.132653	2	0.453608	46.6799	1.14878	0.44898
Capnocytophaga_granulosa	2	0.25387	97.7274	0.429115	0.426036	1	0.264938	491.74	0.506758	0	2	0.473118	103.336	1.40218	0.272189
Capnocytophaga_ochracea	2	0.242604	101.608	-0.00179546	0.48	3	0.1874	0	-0.176314	0	2	0.411215	28.7453	1.40218	0
Capnocytophaga_sp. oral taxon 323	2	0.247734	108.636	0.21366	0.471655	3	0.229045	992.422	0.28651	0	2	0.369748	0.2	-0.118256	0
Capnocytophaga_sp. oral taxon 324	2	0.224248	0	-0.75589	0.21875	3	0.1874	0	0.0550981	0	2	0.396396	17.2333	0.388557	0
Capnocytophaga_sp. oral taxon 326	2	0.243806	66.1512	-0.217251	0.4992	3	0.192623	0	-1.56478	0.244898	NA	NA	NA	NA	NA
Capnocytophaga_sp. oral taxon 329	2	0.265659	241.632	0.752299	0.49875	1	0.283816	954.468	0.649927	0	2	0.251429	0	-1.13188	0
Capnocytophaga_sp. oral taxon 332	2	0.24165	2.93595	-0.648162	0.197531	1	0.243523	44.8077	-0.352259	0.197531	2	0.333333	43	-0.371663	0
Capnocytophaga_sp. oral taxon 335	2	0.248736	144.801	0.429115	0.48675	3	0.1874	0	-0.176314	0	2	0.385965	1.10996	0.13515	0
Capnocytophaga_sp. oral taxon 336	2	0.254922	410.256	-0.324979	0.336735	3	0.1874	0	-0.176314	0.21875	2	0.389381	2.7342	0.388557	0
Capnocytophaga_sp. oral taxon 338	2	0.175714	245	-1.29453	0.444444	4	1	0	NA	NA	NA	NA	NA	NA	NA
Capnocytophaga_sp. oral taxon 380	2	0.269147	698.196	1.18321	0.505	3	0.221698	384.393	0.0550981	0	2	0.385965	7.31111	0.388557	0.42
Capnocytophaga_sp. oral taxon 412	2	0.246493	137.007	0.105932	0.489796	3	0.1874	0	-0.176314	0	2	0.4	35.4406	1.14878	0.277778
Capnocytophaga_sp. oral taxon 863	2	0.25387	181.241	0.752299	0.345679	NA	NA	NA	NA	NA	2	0.40367	32.9766	0.388557	0.345679
Capnocytophaga_spp.	2	0.267682	498.95	0.105932	0.444444	3	0.1874	0	0.0550981	0.197531	2	0.54321	315.481	2.92262	0.255
Capnocytophaga_sputigena	2	0.267101	513.71	0.752299	0.49446	1	0.228155	241.801	0.0772497	0.336735	2	0.389381	12.5524	0.13515	0
Cardiobacterium_hominis	2	0.251534	285.436	0.860026	0.4928	1	0.244537	263.435	-0.352259	0	2	0.287582	0	-1.13188	0
Cardiobacterium_spp.	2	0.235858	625.646	-1.07907	0.489796	5	1	0	NA	NA	NA	NA	NA	NA	NA
Cardiobacterium_valvarum	2	0.216931	512.5	-1.29453	0	5	1	0	NA	NA	NA	NA	NA	NA	NA
Catonella_morbi	1	0.214847	0	-1.1884	0.5	3	0.268265	2250.3	-0.176314	0.576177	1	0.189655	26.5217	-0.149443	0
Centipeda_periodontii	1	0.263666	67.2146	-0.719293	0.408163	3	0.234064	142.873	-0.639137	0.612245	3	0.215686	781.069	0.665004	0.53125
Corynebacterium_durum	2	0.214473	5.5873	-0.971345	0.44898	1	0.15943	0	-1.35444	0.244898	NA	NA	NA	NA	NA
Corynebacterium_matruchotii	2	0.288056	1265.05	1.61412	0.476625	1	0.2811	289.57	0.0772497	0.491349	2	0.411215	234.067	0.13515	0.244898
Cutibacterium_acnes	2	0.212252	0	-1.40226	0.44898	1	0.240286	377.375	1.50894	0.2688	NA	NA	NA	NA	NA
Desulfobulbus_sp. oral taxon 041	1	0.245509	8.96986	-0.0491443	0.288194	2	0.183737	0.066667	-0.502717	0.152778	1	0.194118	133.898	1.21049	0
Desulfomicrobium_orale	1	0.20297	0	-1.25541	0	NA	NA	NA	NA	NA	1	0.191489	644.25	-0.34372	0.277778
Dialister_invisus	1	0.235407	4.22502	-1.05437	0.277778	3	0.267349	515.857	1.21216	0.483471	3	0.1584	825	0.204617	0
Eggerthia_catenaformis	1	0.258403	26.7125	1.29115	0.484429	2	0.206684	25.6129	1.07377	0.492439	1	0.190385	9.24063	1.01622	0
Eikenella_corrodens	2	0.215979	515.827	-1.40226	0.444444	1	0.174332	237.673	-0.924936	0.32	NA	NA	NA	NA	NA
Escherichia_coli	3	0.208122	501.827	-0.408248	0.244898	1	0.199321	38.0552	0.220419	0	5	0.75	0	0	0
Filifactor_alocis	1	0.283084	389.154	1.62623	0.486852	2	0.207414	66.7726	1.35197	0.441481	1	0.207113	485.682	1.40477	0
Finegoldia_magna	1	0.277339	207.182	1.42518	0.428917	2	0.181327	0	-1.33733	0.48	NA	NA	NA	NA	NA
Fretibacterium_fastidiosum	1	0.263666	164.996	1.42518	0.483237	2	0.220657	369.608	1.25923	0.420635	1	0.20625	835.404	3.15326	0.0798611
Fusobacterium_hwasookii	1	0.218667	0	-1.32243	0	1	0.222327	54.8408	-0.924936	0	1	0.142241	0	-0.92655	0
Fusobacterium_necrophorum	1	0.270033	124.033	1.35817	0.450954	2	0.220244	285.532	1.1665	0.473086	1	0.202869	188.268	0.433386	0
Fusobacterium_nucleatum	1	0.284393	606.651	1.76026	0.456655	1	0.177761	234	-0.924936	0	1	0.143064	380	-0.537997	0
Fusobacterium_periodonticum	8	1	0	0	0.32	1	0.224237	16.7294	-0.638597	0.244898	NA	NA	NA	NA	NA
Fusobacterium_sp. oral taxon 370	1	0.261702	179.57	1.15712	0.488522	2	0.194376	69.827	-0.873655	0.512397	NA	NA	NA	NA	NA
Fusobacterium_spp.	1	0.279545	659.091	1.55921	0.430335	1	0.151028	0	-1.35444	0	1	0.164179	558	-0.732273	0
Gemella_bergeri	1	0.275785	189.246	1.35817	0.432778	NA	NA	NA	NA	NA	NA	NA	NA	NA	NA
Gemella_haemolysans	2	0.24165	87.3255	-0.217251	0.48	1	0.2811	571.503	1.50894	0.498967	4	0.104984	0	-1.08916	0
Gemella_morbillorum	7	1	0	0	0.5	3	0.211712	0	-1.33337	0	11	1	0	0	0
Gemella_sanguinis	2	0.240234	37.8694	-0.432706	0.165289	NA	NA	NA	NA	NA	NA	NA	NA	NA	NA
Gemella_sp. oral taxon 928	1	0.275785	373.138	1.76026	0.467911	2	0.193257	0	-0.78092	0.32	NA	NA	NA	NA	NA
Gemella_spp.	7	1	0	0	0.5	1	0.228155	12.4165	-0.495428	0.5	11	1	0	0	0
Granulicatella_adiacens	2	0.264801	336.42	1.50639	0.497041	1	0.260821	400.313	0.936266	0.568359	4	0.118563	91.7452	1.58424	0.165289
Granulicatella_elegans	2	0.209719	245	-1.1868	0.375	1	0.232443	3.76973	-0.495428	0.475309	2	0.26506	0	-1.13188	0
Haemophilus_haemolyticus	2	0.263383	1022.56	1.29094	0.455	1	0.234531	151.544	0.220419	0.32	NA	NA	NA	NA	NA
Haemophilus_influenzae	NA	NA	NA	#N/A	#N/A	1	0.215201	0	-0.924936	0	NA	NA	NA	NA	NA
Haemophilus_parainfluenzae	2	0.282759	963.166	2.15276	0.45995	1	0.260821	243.91	1.22261	0.496327	2	0.346457	0.25	-0.371663	0.5
Haemophilus_spp.	2	0.264516	534.567	1.61412	0.465974	1	0.269187	695.318	0.936266	0.466392	NA	NA	NA	NA	NA
Haemophilus_sputorum	NA	NA	NA	#N/A	#N/A	1	0.232904	3.59232	-0.638597	0.444444	NA	NA	NA	NA	NA
Johnsonella_ignava	1	0.277339	2473.03	-0.384219	0.453686	2	0.197479	19.5199	0.610094	0.438935	1	0.187146	17.6811	-0.149443	0
Jonquetella_anthropi	1	0.26087	107.522	1.42518	0.410227	NA	NA	NA	NA	NA	NA	NA	NA	NA	NA
Kingella_denitrificans	2	0.245509	38.5995	0.105932	0.207612	1	0.242769	18.669	-1.06811	0.375	NA	NA	NA	NA	NA
Kingella_oralis	2	0.255452	147.006	-0.324979	0.444444	1	0.241273	53.5374	0.793097	0.32	2	0.44898	75.4694	-0.118256	0
Lachnoanaerobaculum_saburreum	2	0.245509	253.941	-1.07907	0.32	1	0.222749	0	-1.06811	0	NA	NA	NA	NA	NA
Lactobacillus_iners	1	0.225275	0	-1.05437	0.408163	NA	NA	NA	NA	NA	NA	NA	NA	NA	NA
Lactobacillus_rhamnosus	3	0.184546	0	-0.408248	0	1	0.194698	3.94296	0.220419	0	5	0.857143	5	0.597614	0
Lautropia_mirabilis	2	0.243323	118.604	0.105932	0.493827	1	0.233135	18.7786	0.0772497	0.460938	NA	NA	NA	NA	NA
Leptotrichia_buccalis	2	0.242126	8.26018	-0.540434	0	1	0.271991	958.342	0.363589	0.304688	2	0.240437	0	-0.878476	0
Leptotrichia_goodfellowii	2	0.18427	0	-1.40226	0.444444	4	1	0	NA	NA	NA	NA	NA	NA	NA
Leptotrichia_hofstadii	2	0.292857	2277.77	2.36821	0.497041	1	0.245047	59.0323	-0.352259	0.197531	NA	NA	NA	NA	NA
Leptotrichia_shahii	2	0.268559	440.039	0.105932	0.277778	1	0.264342	307.202	-0.352259	0	NA	NA	NA	NA	NA
Leptotrichia_sp. oral taxon 212	2	0.270033	441.646	1.82958	0.49426	1	0.283133	629.565	0.220419	0	7	0	0	0	0
Leptotrichia_sp. oral taxon 215	2	0.226103	0.655128	-0.971345	0.5	1	0.302835	1743.62	0.649927	0.473373	NA	NA	NA	NA	NA
Leptotrichia_sp. oral taxon 225	2	0.26087	121.384	0.860026	0.495	1	0.272306	669.804	0.506758	0.124444	2	0.196429	0	-1.13188	0
Leptotrichia_sp. oral taxon 847	2	0.232955	6.81783	-1.07907	0.5	1	0.225744	7.96007	-0.924936	0	NA	NA	NA	NA	NA
Leptotrichia_sp. oral taxon 879	2	0.285383	561.309	1.18321	0.496219	NA	NA	NA	NA	NA	NA	NA	NA	NA	NA
Leptotrichia_spp.	2	0.269441	277.185	-0.00179546	0.42	1	0.248152	173.75	0.220419	0.142012	2	0.243094	43.5	-0.371663	0
Leptotrichia_wadei	2	0.280822	1172.49	1.07548	0.497778	1	0.288344	988.16	1.07944	0	2	0.309859	160.5	-0.371663	0
Megasphaera_micronuciformis	1	0.198708	0	-1.32243	0	NA	NA	NA	NA	NA	3	0.171577	1694	-0.716158	0
Mitsuokella_sp. oral taxon 131	1	0.27303	101.757	-0.116159	0.49308	NA	NA	NA	NA	NA	NA	NA	NA	NA	NA
Mogibacterium_[Eubacterium] nodatum	1	0.278281	211.431	1.69324	0.474311	2	0.200855	40.8505	1.1665	0.441043	1	0.211087	865.298	1.79332	0.110727
Mogibacterium_[Eubacterium] saphenum	1	0.26087	171.861	0.621005	0.447314	2	0.176294	0.333333	-1.33733	0	1	0.188213	17.5297	0.23911	0.34
Mogibacterium_[Eubacterium] sulci	1	0.245754	48.4306	-0.518248	0.499314	2	0.24789	96.9846	-1.05912	0.540816	NA	NA	NA	NA	NA
Mogibacterium_timidum	1	0.259494	104.992	0.956079	0.491677	2	0.205061	12.5376	0.51736	0.269231	1	0.197211	171.285	1.01622	0.375
Mycoplasma_salivarium	1	0.212619	0	-1.05437	0.5	2	0.192939	0.564863	-0.873655	0.21875	NA	NA	NA	NA	NA
Neisseria_bacilliformis	4	0	0	0	0	1	0.214416	196.349	-0.495428	0.345679	NA	NA	NA	NA	NA
Neisseria_elongata	2	0.236538	20.699	-0.217251	0.244898	1	0.263158	618.565	0.506758	0	2	0.444444	16.3204	0.641963	0.197531
Neisseria_flavescens	2	0.267974	563.794	0.967754	0.437716	1	0.251606	423.774	0.506758	0.524793	2	0.4	73.9	1.14878	0
Neisseria_gonorrhoeae	2	0.266522	2858.93	-0.75589	0.345679	1	0.21659	0.572473	-0.495428	0.569444	NA	NA	NA	NA	NA
Neisseria_lactamica	2	0.257322	163.394	-0.00179546	0	1	0.194376	0	-1.35444	0	NA	NA	NA	NA	NA
Neisseria_meningitidis	2	0.267682	442.752	0.967754	0.382934	1	0.243776	326.612	0.793097	0.559671	NA	NA	NA	NA	NA
Neisseria_mucosa	2	0.260317	182.642	0.105932	0.117188	1	0.243523	143.033	1.07944	0.580078	2	0.366667	6.5	0.895369	0
Neisseria_polysaccharea	1	0.271224	2867.17	-1.12138	0.444444	1	0.193735	0	-1.21128	0.345679	NA	NA	NA	NA	NA
Neisseria_sicca	2	0.266234	493.42	0.860026	0.260355	1	0.248941	345.092	1.65211	0.544753	2	0.363636	4.41667	0.641963	0.396694
Neisseria_sp. oral taxon 014	2	0.257862	245.015	-0.00179546	0.497041	1	0.194376	0	-1.35444	0	2	0.354839	0	-0.118256	0
Neisseria_sp. oral taxon 020	2	0.248234	97.5909	0.860026	0.366231	1	0.181187	4.50636	-1.21128	0.611111	NA	NA	NA	NA	NA
Neisseria_spp.	2	0.267974	510.236	1.18321	0.341797	1	0.241026	576.821	0.793097	0.565158	2	0.505747	358.897	3.17603	0.099723
Neisseria_subflava	2	0.264232	263.662	0.536843	0.41701	1	0.219626	266.226	-0.781767	0.53125	2	0.349206	0.5	-0.371663	0.32
Olsenella_sp. oral taxon 807	2	0.221223	1.64286	-0.971345	0.493827	2	0.224451	56.3515	-0.78092	0.489796	NA	NA	NA	NA	NA
Olsenella_uli	1	0.232955	10.2389	-0.518248	0.4992	2	0.229045	389.465	0.146423	0.492188	1	0.174603	104.519	-0.732273	0.375
Oribacterium_parvum	1	0.25625	53.3868	0.889064	0.369383	NA	NA	NA	NA	NA	NA	NA	NA	NA	NA
Oribacterium_sinus	2	0.197273	0	-1.40226	0	NA	NA	NA	NA	NA	NA	NA	NA	NA	NA
Oribacterium_sp. oral taxon 078	1	0.225481	0	-1.32243	0.32	3	0.274212	317.89	0.28651	0.426036	3	0.185741	754.127	-0.716158	0
Oribacterium_sp. oral taxon 108	1	0.22043	0.138572	-1.05437	0.46875	3	0	0	NA	NA	NA	NA	NA	NA	NA
Oribacterium_spp.	1	0.231857	17.0031	-0.451234	0.387812	NA	NA	NA	NA	NA	NA	NA	NA	NA	NA
Ottowia_sp. oral taxon 894	2	0.219447	0.480224	-0.971345	0.277778	3	0	0	-1.56478	0.5	NA	NA	NA	NA	NA
Parvimonas_micra	1	0.254395	56.4771	-0.183174	0.495868	1	0.203287	38.0478	-0.781767	0	1	0.112372	0	-0.732273	0
Parvimonas_sp. oral taxon 110	1	0.258947	159.016	0.28593	0.493827	1	0.215993	72.1358	-0.638597	0	1	0.126115	96	-0.537997	0.32
Parvimonas_sp. oral taxon 393	1	0.254658	78.7982	-0.116159	0.49875	NA	NA	NA	NA	NA	1	0.126115	96	-0.537997	0
Parvimonas_spp.	1	0.254922	83.4355	-0.317204	0.482853	1	0.221907	197.051	-0.495428	0	1	0.112372	0	-0.732273	0
Peptoanaerobacter_[Eubacterium] yurii	1	0.24429	18.5206	-0.987353	0.497041	2	0.194055	1.75073	-0.688186	0.520408	1	0.188931	32.75	-0.732273	0
Peptoanaerobacter_Peptostreptococcaceae bacterium oral taxon 113	1	0.252049	32.3798	0.28593	0.460224	NA	NA	NA	NA	NA	1	0.1875	2.95662	0.044833	0.21875
Peptoniphilus_indolicus	1	0.25	44.8696	0.486975	0.368152	2	0.18345	0	-0.78092	0.197531	NA	NA	NA	NA	NA
Peptoniphilus_lacrimalis	1	0.265372	1574.24	-0.719293	0.378698	3	0	0	-1.10196	0	NA	NA	NA	NA	NA
Peptoniphilus_sp. oral taxon 386	1	0.273333	131.492	1.55921	0.482104	NA	NA	NA	NA	NA	NA	NA	NA	NA	NA
Peptoniphilus_spp.	1	0.221821	0.055556	-1.1884	0	NA	NA	NA	NA	NA	NA	NA	NA	NA	NA
Peptostreptococcus_anaerobius	1	0.284393	1117.83	1.15712	0.494854	2	0.228155	102.622	-1.24459	0.611111	NA	NA	NA	NA	NA
Peptostreptococcus_stomatis	1	0.277027	433.662	-0.0491443	0.493827	2	0.235235	96.1903	-0.873655	0.46281	1	0.21663	1760.59	-0.34372	0.408163
Porphyromonas_asaccharolytica	1	0.248485	919.747	-0.786308	0.524444	NA	NA	NA	NA	NA	NA	NA	NA	NA	NA
Porphyromonas_catoniae	2	0.254395	47.0896	-0.217251	0.474506	1	0.263158	154.863	-0.209089	0	NA	NA	NA	NA	NA
Porphyromonas_endodontalis	1	0.234957	633.415	-0.719293	0.408163	2	0.238337	1545.79	1.63017	0.472066	1	0.175532	7.46647	0.23911	0
Porphyromonas_gingivalis	1	0.252567	181.838	0.1519	0.483892	2	0.183881	33.4615	-0.595452	0.277778	1	0.190385	148.196	1.01622	0.32
Porphyromonas_sp. oral taxon 278	2	0.222423	0	-1.29453	0.444444	3	0	0	-1.56478	0	NA	NA	NA	NA	NA
Porphyromonas_sp. oral taxon 279	2	0.272124	629.224	2.04503	0.456747	1	0.272622	118.062	-0.924936	0.48	2	0.44898	42.7811	0.13515	0.244898
Porphyromonas_spp.	1	0.280502	1635.95	-0.116159	0.488522	2	0.232443	1215.24	0.51736	0.34949	NA	NA	NA	NA	NA
Porphyromonas_uenonis	NA	NA	NA	#N/A	#N/A	2	0.188755	0	-1.43006	0.21875	NA	NA	NA	NA	NA
Prevotella_baroniae	1	0.27486	370.879	0.0178706	0.486111	2	0.220037	614.551	1.1665	0.483132	7	0	0	0	0
Prevotella_bivia	1	0.269147	211.163	0.218915	0.48	3	0.235	63.1738	-0.870549	0.493827	NA	NA	NA	NA	NA
Prevotella_buccae	1	0.29078	1008.11	-0.183174	0.444444	3	0.295597	2822.59	1.90639	0.540816	1	0.178378	733.256	-0.537997	0.32
Prevotella_buccalis	1	0.279545	775.557	-0.183174	0.498615	3	0.232213	3.61739	-1.10196	0.375	3	0.091667	0	-1.17655	0
Prevotella_dentalis	4	0	0	0	0	2	0.193098	3.74745	-0.595452	0.491493	1	0.185393	683.543	-0.732273	0
Prevotella_denticola	1	0.247734	253.584	-0.920338	0.21875	2	0.26257	268.183	-0.966389	0.561983	3	0.154446	98	-0.716158	0
Prevotella_enoeca	1	0.242365	1.3317	-0.987353	0.48	2	0.220037	126.553	0.981031	0.484877	1	0.165275	74.25	-0.732273	0.375
Prevotella_fusca	1	0.288394	674.655	-0.652278	0.152778	3	0.246073	5.21756	-0.407726	0.5	12	1	0	0	0
Prevotella_histicola	1	0.243806	6.89546	-1.12138	0.32	3	0.293383	710.566	1.90639	0.197531	3	0.165829	0	-0.255771	0.375
Prevotella_intermedia	1	0.261981	204.941	-0.250189	0.495317	2	0.181748	1.77172	-1.24459	0.35503	1	0.19112	24.038	1.01622	0
Prevotella_loescheii	5	1	0	0	0.444444	1	0.238337	275.568	-0.638597	0	2	0.349206	43	-0.625069	0
Prevotella_maculosa	1	0.308657	2549.4	-0.518248	0.432133	1	0.233598	269.52	-0.781767	0	3	0.111361	380	-0.255771	0.375
Prevotella_marshii	1	0.248988	519.442	-0.920338	0	2	0.242518	589.041	-0.966389	0.40625	1	0.160194	0	-1.12083	0
Prevotella_melaninogenica	2	0.280182	2122.78	-1.1868	0.32	1	0.279429	854.714	-0.209089	0.495	NA	NA	NA	NA	NA
Prevotella_micans	NA	NA	NA	#N/A	#N/A	1	0.209261	0	-1.35444	0	NA	NA	NA	NA	NA
Prevotella_multiformis	1	0.258947	62.9785	-0.853323	0.32	2	0.25378	625.244	-1.15186	0.444444	NA	NA	NA	NA	NA
Prevotella_multisaccharivorax	1	0.237223	0	-1.05437	0.277778	3	0.238095	0	-0.870549	0	NA	NA	NA	NA	NA
Prevotella_nigrescens	1	0.301471	983.154	-0.183174	0.244898	2	0.273256	695.457	-0.873655	0.655	NA	NA	NA	NA	NA
Prevotella_oralis	1	0.265946	192.487	-0.250189	0.466392	2	0.269495	1936.51	-0.502717	0.589849	3	0.136929	0	-1.17655	0
Prevotella_oris	1	0.29078	692.12	-0.183174	0.244898	1	0.189516	0	-1.35444	0	7	0	0	0	0
Prevotella_oulorum	2	0.284393	1530.08	-0.648162	0.4352	3	0.300128	3277.14	0.28651	0.549346	3	0.100712	48	-0.255771	0
Prevotella_pallens	1	0.3	1085.47	0.218915	0.43102	3	0.302835	2551.97	0.980745	0.456747	12	1	0	0	0
Prevotella_pleuritidis	1	0.25387	48.8531	-0.719293	0.5	2	0.206503	34.4821	0.981031	0.426036	1	0.152778	194	-0.537997	0.32
Prevotella_saccharolytica	2	0.281787	234.835	-1.07907	0.32	1	0.302835	2436.73	0.0772497	0.272189	NA	NA	NA	NA	NA
Prevotella_salivae	1	0.257053	4.98339	-0.920338	0.21875	3	0.295597	1452.99	1.90639	0.110727	3	0.133965	0	-1.17655	0.5
Prevotella_scopos	1	0.293556	2179.16	-0.786308	0.297521	1	0.259096	271.718	-0.924936	0.444444	NA	NA	NA	NA	NA
Prevotella_shahii	1	0.199838	245	-1.25541	0	1	0.248677	234	-0.781767	0	NA	NA	NA	NA	NA
Prevotella_sp. oral taxon 299	1	0.226728	0	-1.25541	0.444444	3	0.249469	0	-0.870549	0	NA	NA	NA	NA	NA
Prevotella_sp. oral taxon 306	1	0.276404	68.6566	-0.585263	0	3	0.276471	99.463	0.517922	0.378698	3	0.091752	0	-0.716158	0
Prevotella_sp. oral taxon 317	1	0.166667	0	-1.32243	0	1	0.199321	0	-0.924936	0	2	0.285714	43	-0.878476	0
Prevotella_sp. oral taxon 472	5	1	0	0	0.5	1	0.238337	275.568	-0.495428	0	2	0.260355	0	-1.13188	0
Prevotella_spp.	1	0.293206	1543.98	0.956079	0.489116	3	0.259382	313.657	-0.639137	0.44898	NA	NA	NA	NA	NA
Prevotella_veroralis	1	0.277027	645.447	-0.786308	0.426036	3	0.297468	1699.96	0.980745	0.398438	3	0.100815	146	0.204617	0
Pseudomonas_stutzeri	NA	NA	NA	#N/A	#N/A	1	0.237134	213.049	0.506758	0.304498	NA	NA	NA	NA	NA
Pseudopropionibacterium_propionicum	2	0.244048	76.9162	-0.109523	0.482422	1	0.148546	0	-1.35444	0	2	0.363636	43	-0.625069	0
Pseudoramibacter_alactolyticus	1	0.234063	21.5118	-0.116159	0.3648	3	0	0	NA	NA	NA	NA	NA	NA	NA
Pyramidobacter_piscolens	2	0.270627	2441.37	-0.971345	0.495868	NA	NA	NA	NA	NA	NA	NA	NA	NA	NA
Rothia_aeria	2	0.234286	93.3546	-0.648162	0	1	0.248152	217.881	1.50894	0.328402	NA	NA	NA	NA	NA
Rothia_dentocariosa	2	0.233618	193.08	-0.75589	0.556213	1	0.213249	1.12245	-0.209089	0.31405	9	1	0	0	0
Rothia_mucilaginosa	2	0.265372	407.832	1.07548	0.49324	1	0.239308	297.056	1.22261	0.456633	NA	NA	NA	NA	NA
Rothia_spp.	2	0.214473	5.5873	-0.971345	0.277778	1	0.236181	20.6153	0.0772497	0.272189	9	1	0	0	0
Scardovia_wiggsiae	NA	NA	NA	#N/A	#N/A	1	0.276146	1796.08	-0.638597	0.444444	NA	NA	NA	NA	NA
Selenomonas_artemidis	1	0.289753	956.592	-1.05437	0.567901	1	0.283816	459.955	-0.638597	0.444444	10	1	0	0	0
Selenomonas_flueggei	2	0.284065	1261.69	-0.863617	0.48	3	0.30719	1471.45	1.21216	0.380623	3	0.189293	1760.9	1.12539	0
Selenomonas_infelix	1	0.283084	845.922	-0.250189	0.30839	3	0.19966	41.7943	-1.10196	0.512397	3	0.196429	0	0.665004	0
Selenomonas_noxia	2	0.304455	3452.98	-0.217251	0.46875	1	0.279429	154.211	-0.495428	0.21875	7	0	0	0	0
Selenomonas_sp. F0473	1	0.248485	12.1061	-0.853323	0.396694	NA	NA	NA	NA	NA	NA	NA	NA	NA	NA
Selenomonas_sp. oral taxon 126	1	0.262821	140.803	-0.384219	0.493827	3	0.238337	440.769	-0.639137	0.491349	3	0.215686	781.069	0.665004	0.53125
Selenomonas_sp. oral taxon 136	1	0.284722	304.445	-0.384219	0.46875	NA	NA	NA	NA	NA	3	0.188571	183.333	0.665004	0
Selenomonas_sp. oral taxon 137	1	0.27486	112.418	-0.719293	0	1	0.26464	116.137	-0.924936	0.32	10	1	0	0	0
Selenomonas_sp. oral taxon 138	1	0.266811	71.7172	-0.518248	0.425926	3	0.230167	64.5233	-0.870549	0.48	3	0.196429	0	0.665004	0.46875
Selenomonas_sp. oral taxon 149	1	0.27303	147	-0.853323	0.396694	3	0.272306	51.0176	0.28651	0.530612	3	0.188931	230.53	1.12539	0
Selenomonas_sp. oral taxon 478	1	0.29927	1267.46	-0.920338	0.5	3	0.310026	1773.28	1.44357	0.304498	3	0.181319	12.9016	0.665004	0
Selenomonas_sp. oral taxon 892	1	0.279863	171.641	-0.518248	0.304688	NA	NA	NA	NA	NA	1	0.179673	194	-0.92655	0
Selenomonas_spp.	1	0.292509	1471.89	-0.0491443	0.484429	3	0.280095	1930.23	1.21216	0.53125	3	0.207983	1493.92	2.50655	0.297521
Selenomonas_sputigena	1	0.265946	147.065	-0.250189	0.35124	3	0.285888	2474.58	0.749334	0.576676	3	0.20625	869.351	2.04617	0.396694
Shuttleworthia_satelles	1	0.200489	0	-1.32243	0.5	2	0.228599	414.287	0.239157	0.49875	NA	NA	NA	NA	NA
Slackia_exigua	1	0.247984	43.1335	-1.05437	0.408163	2	0.25655	2801.95	-0.224515	0.550964	1	0.170984	2.31667	-0.732273	0.46875
Solobacterium_moorei	1	0.250509	543.726	-0.518248	0.432133	2	0.230167	9.02956	-1.05912	0.277778	3	0.123905	470	-0.716158	0.5
Stomatobaculum_Lachnospiraceae bacterium oral taxon 082	1	0.294258	797.682	-0.652278	0.456747	NA	NA	NA	NA	NA	4	0.143271	1599	-0.19803	0.32
Stomatobaculum_Lachnospiraceae bacterium oral taxon 500	2	0.187072	0	-1.40226	0.18	NA	NA	NA	NA	NA	NA	NA	NA	NA	NA
Stomatobaculum_longum	4	0	0	0	0	NA	NA	NA	NA	NA	4	0.125475	0	-1.08916	0
Streptococcus_agalactiae	4	0	0	-0.57735	0	NA	NA	NA	NA	NA	NA	NA	NA	NA	NA
Streptococcus_anginosus	1	0.273637	244.629	1.42518	0.46281	NA	NA	NA	NA	NA	1	0.153014	98	-0.92655	0
Streptococcus_constellatus	1	0.263948	262.082	1.55921	0.489796	3	0	0	NA	NA	1	0.132886	0	-1.12083	0.444444
Streptococcus_cristatus	2	0.272425	652.608	2.26049	0.498163	1	0.252417	77.3696	-0.924936	0.32	2	0.293333	0	-1.13188	0.444444
Streptococcus_gordonii	2	0.247236	206.764	0.644571	0.495868	1	0.267349	336.981	0.649927	0.290123	4	0.117577	0	0.0990148	0
Streptococcus_infantis	2	0.265086	239.746	1.82958	0.4712	1	0.267959	519.377	2.36796	0.5304	4	0.106911	291.5	0.0990148	0.277778
Streptococcus_intermedius	3	0.184546	0	-0.408248	0.244898	1	0.226397	350.86	0.363589	0.320312	NA	NA	NA	NA	NA
Streptococcus_mitis	2	0.245754	31.426	0.536843	0.488522	1	0.283474	920.117	1.79528	0.495194	4	0.11716	98	0.0990148	0.493827
Streptococcus_mutans	NA	NA	NA	#N/A	#N/A	1	0.18636	0	-0.209089	0	NA	NA	NA	NA	NA
Streptococcus_oralis	2	0.257862	140.234	1.18321	0.497963	1	0.284504	1383.23	3.22698	0.553289	4	0.118705	189.745	1.88128	0.260355
Streptococcus_parasanguinis	2	0.260317	100.495	0.536843	0.495465	1	0.259096	856.841	2.6543	0.297143	NA	NA	NA	NA	NA
Streptococcus_pneumoniae	2	0.269147	2609.86	-0.540434	0.447266	1	0.246331	1123.06	0.936266	0.367769	4	0.096491	0	-1.08916	0
Streptococcus_salivarius	NA	NA	NA	#N/A	#N/A	1	0.270426	737.252	0.649927	0.34903	4	0.09668	0	-1.08916	0
Streptococcus_sanguinis	2	0.255187	238.353	1.18321	0.493827	1	0.254881	540.218	2.79747	0.46728	4	0.11828	206.2	0.693103	0
Streptococcus_sinensis	2	0.190108	0	-1.40226	0	1	0.246331	7.83851	-0.781767	0.429688	NA	NA	NA	NA	NA
Streptococcus_sp. F0441	2	0.238141	23.0547	-0.00179546	0.345679	NA	NA	NA	NA	NA	4	0.116883	23.8095	-0.19803	0
Streptococcus_sp. F0442	NA	NA	NA	#N/A	#N/A	1	0.240041	33.9302	0.363589	0.132653	NA	NA	NA	NA	NA
Streptococcus_sp. oral taxon 056	2	0.254658	273.864	-0.109523	0.471655	1	0.221907	0	-1.21128	0	4	0.09668	0	-1.08916	0.444444
Streptococcus_sp. oral taxon 058	2	0.272124	469.862	2.04503	0.497919	1	0.296343	1251.74	0.793097	0.475907	7	0	0	0	0
Streptococcus_sp. oral taxon 071	2	0.239067	21.4165	-0.00179546	0.345679	1	0.273256	329.574	1.36577	0.493827	4	0.106681	98	-0.19803	0
Streptococcus_sp. oral taxon 431	NA	NA	NA	#N/A	#N/A	1	0.24789	168.319	1.93845	0.499774	4	0.09668	0	-1.08916	0
Streptococcus_spp.	2	0.25922	184.334	1.72185	0.497449	1	0.28416	1010.12	3.08381	0.515137	4	0.117998	3.86667	0.693103	0.345679
Streptococcus_vestibularis	NA	NA	NA	#N/A	#N/A	1	0.273256	1028.67	0.793097	0.197531	NA	NA	NA	NA	NA
Tannerella_forsythia	1	0.273942	181.575	1.35817	0.424016	2	0.221281	293.346	1.53744	0.452312	1	0.194882	172.456	2.37615	0.247934
Tannerella_sp. oral taxon HOT-286	2	0.272124	412.724	0.21366	0.49827	1	0.273256	656.576	-0.209089	0.402778	2	0.240437	0	-0.878476	0
Tannerella_spp.	1	0.262821	111.342	0.486975	0.257117	NA	NA	NA	NA	NA	NA	NA	NA	NA	NA
Treponema_denticola	1	0.274554	146.885	1.62623	0.493421	2	0.207231	59.4116	1.25923	0.489796	1	0.190385	144.536	1.40477	0.124444
Treponema_lecithinolyticum	1	0.295673	917.792	1.15712	0.451843	2	0.211712	46.3855	1.1665	0.414039	1	0.176471	8.73989	0.433386	0.18
Treponema_maltophilum	1	0.259768	47.35	1.4922	0.480151	2	0.205779	5.3598	0.702828	0.388672	1	0.190385	99.6201	0.821939	0.429688
Treponema_medium	1	0.277027	241.825	1.42518	0.46281	2	0.207231	56.4709	1.25923	0.509602	1	0.176786	11.4338	0.821939	0.152778
Treponema_putidum	1	0.275168	245.105	1.4922	0.480151	2	0.200855	50.5834	1.1665	0.481096	NA	NA	NA	NA	NA
Treponema_socranskii	1	0.263666	167.402	1.76026	0.498028	2	0.19966	2.92436	0.610094	0.450612	1	0.162562	0.428571	-0.537997	0.32
Treponema_spp.	1	0.279228	379.058	1.76026	0.487121	2	0.207781	95.5333	1.4447	0.497257	1	0.177738	27.9383	1.21049	0.304688
Treponema_vincentii	1	0.277652	428.105	1.55921	0.466939	2	0.212862	200.501	1.1665	0.530248	1	0.176471	17.0819	0.821939	0.152778
Veillonella_atypica	2	0.24	11.7994	-0.324979	0.437716	1	0.268265	41.204	-0.0659197	0.498615	3	0.156398	1638	-1.17655	0.5
Veillonella_dispar	2	0.24094	20.014	-0.109523	0.534979	1	0.299745	1695.74	0.936266	0.527682	4	0.130607	443.936	1.28719	0
Veillonella_parvula	2	0.27303	1148.12	0.429115	0.499592	1	0.275822	139.864	0.793097	0.362812	4	0.130607	424.412	1.28719	0.18
Veillonella_sp. oral taxon 158	2	0.254922	229.462	1.07548	0.5	1	0.25627	15.9303	0.220419	0.489796	4	0.11716	170	-0.495074	0
Veillonella_sp. oral taxon 780	2	0.173484	0	-1.40226	0	1	0.213249	0	-1.21128	0.444444	NA	NA	NA	NA	NA
Veillonella_spp.	2	0.24924	26.0383	-0.00179546	0.542041	1	0.299745	1695.74	0.936266	0.522373	4	0.130607	446.786	0.990148	0.197531

## Sheet: Edges
From	To	LAP correlation	LAP pvalue	GAP correlation	GAP pvalue	CP correlation	CP pvalue
[Eubacterium] brachy	Abiotrophia_defectiva	-0.631369	0.01	NA	NA	NA	NA
[Eubacterium] brachy	Actinomyces_sp. oral taxon 170	NA	NA	-0.61181	<0.01	NA	NA
[Eubacterium] brachy	Actinomyces_sp. oral taxon 178	NA	NA	-0.635767	<0.01	NA	NA
[Eubacterium] brachy	Actinomyces_sp. oral taxon 180	-0.631408	0.01	NA	NA	NA	NA
[Eubacterium] brachy	Actinomyces_sp. oral taxon 877	NA	NA	-0.66387	<0.01	NA	NA
[Eubacterium] brachy	Aggregatibacter_sp. oral taxon 458	NA	NA	-0.655643	0.01	NA	NA
[Eubacterium] brachy	Bacteroides_pyogenes	NA	NA	0.700516	<0.01	NA	NA
[Eubacterium] brachy	Bulleidia_extructa	NA	NA	0.766403	<0.01	NA	NA
[Eubacterium] brachy	Capnocytophaga_sp. oral taxon 329	NA	NA	-0.60865	0.04	NA	NA
[Eubacterium] brachy	Capnocytophaga_sp. oral taxon 863	NA	NA	-0.606158	<0.01	NA	NA
[Eubacterium] brachy	Catonella_morbi	NA	NA	NA	NA	0.677459	<0.01
[Eubacterium] brachy	Corynebacterium_matruchotii	NA	NA	-0.636783	0.01	NA	NA
[Eubacterium] brachy	Filifactor_alocis	0.614252	0.01	0.601061	0.01	NA	NA
[Eubacterium] brachy	Fretibacterium_fastidiosum	0.649072	<0.01	0.633482	<0.01	0.628228	0.01
[Eubacterium] brachy	Fusobacterium_sp. oral taxon 370	NA	NA	0.634753	0.01	NA	NA
[Eubacterium] brachy	Gemella_bergeri	NA	NA	0.610066	<0.01	NA	NA
[Eubacterium] brachy	Gemella_sp. oral taxon 928	NA	NA	0.745699	<0.01	NA	NA
[Eubacterium] brachy	Granulicatella_adiacens	NA	NA	-0.676814	<0.01	NA	NA
[Eubacterium] brachy	Jonquetella_anthropi	NA	NA	0.678427	<0.01	NA	NA
[Eubacterium] brachy	Leptotrichia_hofstadii	NA	NA	-0.722524	<0.01	NA	NA
[Eubacterium] brachy	Leptotrichia_sp. oral taxon 215	-0.663084	<0.01	NA	NA	NA	NA
[Eubacterium] brachy	Leptotrichia_sp. oral taxon 225	NA	NA	-0.649911	<0.01	NA	NA
[Eubacterium] brachy	Mitsuokella_sp. oral taxon 131	NA	NA	0.66307	<0.01	NA	NA
[Eubacterium] brachy	Mogibacterium_[Eubacterium] nodatum	0.61547	0.01	0.667082	<0.01	0.607258	<0.01
[Eubacterium] brachy	Mogibacterium_[Eubacterium] saphenum	NA	NA	0.621231	0.01	NA	NA
[Eubacterium] brachy	Mogibacterium_timidum	0.739992	<0.01	0.728614	<0.01	0.619377	<0.01
[Eubacterium] brachy	Neisseria_sp. oral taxon 020	NA	NA	-0.670634	<0.01	NA	NA
[Eubacterium] brachy	Parvimonas_sp. oral taxon 110	NA	NA	0.797441	<0.01	NA	NA
[Eubacterium] brachy	Parvimonas_sp. oral taxon 393	NA	NA	0.808792	<0.01	NA	NA
[Eubacterium] brachy	Parvimonas_spp.	NA	NA	0.768341	<0.01	NA	NA
[Eubacterium] brachy	Peptoniphilus_sp. oral taxon 386	NA	NA	0.693205	0.02	NA	NA
[Eubacterium] brachy	Porphyromonas_sp. oral taxon 279	NA	NA	-0.665049	<0.01	NA	NA
[Eubacterium] brachy	Prevotella_baroniae	NA	NA	0.651947	<0.01	NA	NA
[Eubacterium] brachy	Prevotella_fusca	NA	NA	0.604128	<0.01	NA	NA
[Eubacterium] brachy	Prevotella_histicola	NA	NA	0.604099	0.01	NA	NA
[Eubacterium] brachy	Prevotella_pleuritidis	0.658164	<0.01	NA	NA	NA	NA
[Eubacterium] brachy	Rothia_mucilaginosa	NA	NA	-0.639766	<0.01	NA	NA
[Eubacterium] brachy	Streptococcus_constellatus	NA	NA	0.697119	<0.01	NA	NA
[Eubacterium] brachy	Streptococcus_cristatus	-0.719043	<0.01	-0.69697	<0.01	NA	NA
[Eubacterium] brachy	Streptococcus_infantis	NA	NA	-0.669246	0.01	NA	NA
[Eubacterium] brachy	Streptococcus_sp. oral taxon 056	NA	NA	-0.656467	<0.01	NA	NA
[Eubacterium] brachy	Streptococcus_sp. oral taxon 058	-0.600628	<0.01	-0.782979	<0.01	NA	NA
[Eubacterium] brachy	Tannerella_spp.	NA	NA	0.60541	0.02	NA	NA
[Eubacterium] brachy	Treponema_lecithinolyticum	0.671172	<0.01	NA	NA	NA	NA
[Eubacterium] brachy	Treponema_maltophilum	0.677884	<0.01	0.749117	0.01	NA	NA
[Eubacterium] brachy	Treponema_medium	0.703713	<0.01	0.693597	0.01	NA	NA
[Eubacterium] brachy	Treponema_putidum	NA	NA	0.614524	<0.01	NA	NA
[Eubacterium] brachy	Treponema_socranskii	0.687162	<0.01	0.829609	<0.01	NA	NA
[Eubacterium] brachy	Treponema_vincentii	0.673672	0.01	0.686829	<0.01	NA	NA
[Eubacterium] brachy	Veillonella_atypica	NA	NA	-0.667332	0.01	NA	NA
[Eubacterium] brachy	Veillonella_sp. oral taxon 158	NA	NA	-0.62317	0.01	NA	NA
[Eubacterium] infirmum	Aggregatibacter_sp. oral taxon 458	NA	NA	-0.636173	<0.01	NA	NA
[Eubacterium] infirmum	Aggregatibacter_spp.	NA	NA	-0.615732	<0.01	NA	NA
[Eubacterium] infirmum	Alloprevotella_rava	NA	NA	0.632554	<0.01	NA	NA
[Eubacterium] infirmum	Alloprevotella_tannerae	NA	NA	0.607714	<0.01	NA	NA
[Eubacterium] infirmum	Anaeroglobus_geminatus	0.766888	<0.01	NA	NA	NA	NA
[Eubacterium] infirmum	Capnocytophaga_sp. oral taxon 863	NA	NA	NA	NA	-0.665787	<0.01
[Eubacterium] infirmum	Dialister_invisus	NA	NA	NA	NA	0.6212	<0.01
[Eubacterium] infirmum	Granulicatella_elegans	-0.633278	<0.01	NA	NA	NA	NA
[Eubacterium] infirmum	Leptotrichia_sp. oral taxon 212	NA	NA	-0.645853	<0.01	NA	NA
[Eubacterium] infirmum	Mitsuokella_sp. oral taxon 131	NA	NA	0.634184	0.01	NA	NA
[Eubacterium] infirmum	Mogibacterium_[Eubacterium] sulci	0.618134	<0.01	NA	NA	NA	NA
[Eubacterium] infirmum	Neisseria_sp. oral taxon 014	NA	NA	-0.683757	<0.01	NA	NA
[Eubacterium] infirmum	Neisseria_sp. oral taxon 020	NA	NA	-0.610532	<0.01	NA	NA
[Eubacterium] infirmum	Olsenella_sp. oral taxon 807	0.712687	<0.01	NA	NA	NA	NA
[Eubacterium] infirmum	Olsenella_uli	0.637048	0.01	NA	NA	NA	NA
[Eubacterium] infirmum	Peptostreptococcus_stomatis	0.762524	<0.01	0.698596	<0.01	NA	NA
[Eubacterium] infirmum	Porphyromonas_sp. oral taxon 278	NA	NA	-0.6266	0.02	NA	NA
[Eubacterium] infirmum	Porphyromonas_sp. oral taxon 279	NA	NA	-0.629804	0.01	NA	NA
[Eubacterium] infirmum	Prevotella_baroniae	NA	NA	0.708634	<0.01	NA	NA
[Eubacterium] infirmum	Prevotella_marshii	0.657727	<0.01	0.692491	0.01	NA	NA
[Eubacterium] infirmum	Prevotella_pallens	NA	NA	0.712005	<0.01	NA	NA
[Eubacterium] infirmum	Selenomonas_sp. oral taxon 126	NA	NA	0.747986	<0.01	NA	NA
[Eubacterium] infirmum	Selenomonas_sp. oral taxon 136	NA	NA	0.772183	<0.01	NA	NA
[Eubacterium] infirmum	Selenomonas_sputigena	NA	NA	0.612646	<0.01	NA	NA
[Eubacterium] infirmum	Shuttleworthia_satelles	0.651945	<0.01	NA	NA	NA	NA
[Eubacterium] infirmum	Slackia_exigua	NA	NA	0.657736	0.01	NA	NA
[Eubacterium] infirmum	Solobacterium_moorei	0.689375	<0.01	0.81217	<0.01	0.905801	<0.01
[Eubacterium] infirmum	Streptococcus_infantis	-0.669839	<0.01	-0.763242	<0.01	NA	NA
[Eubacterium] infirmum	Streptococcus_sp. F0441	NA	NA	-0.612442	0.01	NA	NA
[Eubacterium] infirmum	Streptococcus_sp. oral taxon 056	NA	NA	-0.632191	<0.01	NA	NA
[Eubacterium] infirmum	Streptococcus_sp. oral taxon 058	NA	NA	-0.668098	<0.01	NA	NA
[Eubacterium] infirmum	Streptococcus_sp. oral taxon 071	NA	NA	-0.647463	<0.01	NA	NA
[Eubacterium] infirmum	Treponema_medium	NA	NA	0.620923	<0.01	NA	NA
[Eubacterium] infirmum	Treponema_vincentii	NA	NA	0.605716	0.01	NA	NA
[Eubacterium] infirmum	Veillonella_sp. oral taxon 158	NA	NA	-0.737528	<0.01	NA	NA
Abiotrophia_defectiva	Anaeroglobus_geminatus	NA	NA	NA	NA	-0.605795	<0.01
Abiotrophia_defectiva	Bacteroides_Bacteroidetes oral taxon 274	NA	NA	-0.634008	<0.01	NA	NA
Abiotrophia_defectiva	Bulleidia_extructa	-0.65368	<0.01	NA	NA	NA	NA
Abiotrophia_defectiva	Fretibacterium_fastidiosum	-0.661105	0.01	NA	NA	NA	NA
Abiotrophia_defectiva	Granulicatella_elegans	NA	NA	NA	NA	0.614304	<0.01
Abiotrophia_defectiva	Neisseria_sp. oral taxon 014	NA	NA	0.616084	<0.01	0.623982	<0.01
Abiotrophia_defectiva	Prevotella_baroniae	-0.649925	<0.01	NA	NA	NA	NA
Abiotrophia_defectiva	Streptococcus_sp. oral taxon 058	0.643581	0.01	NA	NA	NA	NA
Abiotrophia_defectiva	Streptococcus_sp. oral taxon 071	0.729701	<0.01	NA	NA	NA	NA
Abiotrophia_defectiva	Treponema_lecithinolyticum	-0.696149	<0.01	NA	NA	NA	NA
Abiotrophia_defectiva	Treponema_medium	-0.716157	<0.01	NA	NA	NA	NA
Abiotrophia_defectiva	Treponema_socranskii	-0.63341	<0.01	NA	NA	NA	NA
Abiotrophia_defectiva	Treponema_vincentii	-0.732551	<0.01	NA	NA	NA	NA
Actinobaculum_sp. oral taxon 183	Capnocytophaga_sp. oral taxon 323	NA	NA	0.743696	<0.01	NA	NA
Actinomyces_dentalis	Actinomyces_oris	-0.619816	<0.01	NA	NA	NA	NA
Actinomyces_dentalis	Actinomyces_sp. oral taxon 414	0.677701	<0.01	0.917052	<0.01	0.781003	<0.01
Actinomyces_dentalis	Aggregatibacter_spp.	-0.604134	<0.01	NA	NA	NA	NA
Actinomyces_dentalis	Prevotella_maculosa	0.681857	<0.01	NA	NA	NA	NA
Actinomyces_georgiae	Actinobaculum_sp. oral taxon 183	NA	NA	0.614907	<0.01	NA	NA
Actinomyces_georgiae	Actinomyces_oris	0.653358	<0.01	NA	NA	NA	NA
Actinomyces_georgiae	Actinomyces_sp. oral taxon 175	0.722452	<0.01	NA	NA	NA	NA
Actinomyces_georgiae	Alloprevotella_tannerae	NA	NA	NA	NA	-0.607147	<0.01
Actinomyces_georgiae	Capnocytophaga_sp. oral taxon 336	NA	NA	0.615246	0.02	NA	NA
Actinomyces_georgiae	Fusobacterium_sp. oral taxon 370	NA	NA	-0.600455	0.01	NA	NA
Actinomyces_georgiae	Leptotrichia_goodfellowii	NA	NA	0.774597	<0.01	NA	NA
Actinomyces_georgiae	Oribacterium_parvum	NA	NA	-0.601462	0.01	NA	NA
Actinomyces_georgiae	Selenomonas_flueggei	-0.608217	<0.01	NA	NA	NA	NA
Actinomyces_georgiae	Selenomonas_sputigena	-0.659509	<0.01	NA	NA	NA	NA
Actinomyces_georgiae	Veillonella_sp. oral taxon 158	NA	NA	0.66233	<0.01	NA	NA
Actinomyces_gerencseriae	Actinomyces_sp. oral taxon 170	0.7241	<0.01	NA	NA	NA	NA
Actinomyces_gerencseriae	Actinomyces_sp. oral taxon 448	0.677346	<0.01	NA	NA	NA	NA
Actinomyces_gerencseriae	Capnocytophaga_sp. oral taxon 326	-0.633725	<0.01	NA	NA	NA	NA
Actinomyces_graevenitzii	Actinomyces_sp. oral taxon 170	0.659246	<0.01	NA	NA	NA	NA
Actinomyces_graevenitzii	Actinomyces_sp. oral taxon 448	0.608359	0.01	NA	NA	NA	NA
Actinomyces_graevenitzii	Alloprevotella_rava	-0.649036	<0.01	NA	NA	NA	NA
Actinomyces_graevenitzii	Selenomonas_sp. oral taxon 126	-0.645561	<0.01	NA	NA	NA	NA
Actinomyces_israelii	[Eubacterium] brachy	NA	NA	0.768668	<0.01	NA	NA
Actinomyces_israelii	Actinomyces_sp. oral taxon 170	NA	NA	-0.634481	0.01	NA	NA
Actinomyces_israelii	Aggregatibacter_sp. oral taxon 458	NA	NA	-0.631077	<0.01	NA	NA
Actinomyces_israelii	Bacteroides_pyogenes	NA	NA	0.724929	<0.01	NA	NA
Actinomyces_israelii	Capnocytophaga_granulosa	NA	NA	-0.731334	<0.01	NA	NA
Actinomyces_israelii	Capnocytophaga_sp. oral taxon 863	NA	NA	-0.709325	<0.01	NA	NA
Actinomyces_israelii	Cardiobacterium_hominis	NA	NA	-0.658162	<0.01	NA	NA
Actinomyces_israelii	Catonella_morbi	NA	NA	0.610171	0.02	NA	NA
Actinomyces_israelii	Corynebacterium_matruchotii	NA	NA	-0.682708	<0.01	NA	NA
Actinomyces_israelii	Eggerthia_catenaformis	NA	NA	0.659939	0.01	NA	NA
Actinomyces_israelii	Filifactor_alocis	NA	NA	0.724685	<0.01	NA	NA
Actinomyces_israelii	Fretibacterium_fastidiosum	NA	NA	0.707691	0.01	NA	NA
Actinomyces_israelii	Fusobacterium_sp. oral taxon 370	NA	NA	0.644754	<0.01	NA	NA
Actinomyces_israelii	Gemella_sanguinis	NA	NA	-0.633993	<0.01	NA	NA
Actinomyces_israelii	Gemella_sp. oral taxon 928	NA	NA	0.661735	0.01	NA	NA
Actinomyces_israelii	Jonquetella_anthropi	NA	NA	0.643376	<0.01	NA	NA
Actinomyces_israelii	Leptotrichia_hofstadii	NA	NA	-0.730264	<0.01	NA	NA
Actinomyces_israelii	Leptotrichia_sp. oral taxon 212	NA	NA	-0.692407	<0.01	NA	NA
Actinomyces_israelii	Leptotrichia_sp. oral taxon 225	NA	NA	-0.761588	<0.01	NA	NA
Actinomyces_israelii	Leptotrichia_sp. oral taxon 879	NA	NA	-0.75086	<0.01	NA	NA
Actinomyces_israelii	Leptotrichia_spp.	NA	NA	-0.646943	0.01	NA	NA
Actinomyces_israelii	Mitsuokella_sp. oral taxon 131	NA	NA	0.714343	0.01	NA	NA
Actinomyces_israelii	Mogibacterium_[Eubacterium] nodatum	NA	NA	0.683458	0.01	NA	NA
Actinomyces_israelii	Mogibacterium_[Eubacterium] saphenum	NA	NA	0.647792	<0.01	NA	NA
Actinomyces_israelii	Neisseria_sp. oral taxon 020	NA	NA	-0.698577	0.01	NA	NA
Actinomyces_israelii	Neisseria_subflava	NA	NA	-0.611575	0.02	NA	NA
Actinomyces_israelii	Parvimonas_micra	NA	NA	0.644008	0.03	NA	NA
Actinomyces_israelii	Parvimonas_sp. oral taxon 110	NA	NA	0.684561	0.01	NA	NA
Actinomyces_israelii	Parvimonas_sp. oral taxon 393	NA	NA	0.684131	0.01	NA	NA
Actinomyces_israelii	Peptoniphilus_sp. oral taxon 386	NA	NA	0.679731	<0.01	NA	NA
Actinomyces_israelii	Prevotella_bivia	NA	NA	0.619794	0.01	NA	NA
Actinomyces_israelii	Prevotella_intermedia	NA	NA	0.628722	0.01	NA	NA
Actinomyces_israelii	Prevotella_sp. oral taxon 317	NA	NA	NA	NA	0.611901	<0.01
Actinomyces_israelii	Rothia_mucilaginosa	NA	NA	-0.750833	<0.01	NA	NA
Actinomyces_israelii	Streptococcus_constellatus	NA	NA	0.787404	<0.01	NA	NA
Actinomyces_israelii	Streptococcus_cristatus	NA	NA	-0.664287	<0.01	NA	NA
Actinomyces_israelii	Streptococcus_sp. oral taxon 058	NA	NA	-0.678522	<0.01	NA	NA
Actinomyces_israelii	Tannerella_forsythia	NA	NA	0.623232	0.03	NA	NA
Actinomyces_israelii	Treponema_lecithinolyticum	NA	NA	0.659187	<0.01	NA	NA
Actinomyces_israelii	Treponema_maltophilum	NA	NA	0.607764	0.02	NA	NA
Actinomyces_israelii	Treponema_medium	NA	NA	0.712523	0.01	NA	NA
Actinomyces_israelii	Treponema_putidum	NA	NA	0.650509	<0.01	NA	NA
Actinomyces_israelii	Treponema_socranskii	NA	NA	0.661105	0.02	NA	NA
Actinomyces_israelii	Treponema_vincentii	NA	NA	0.706562	0.03	NA	NA
Actinomyces_johnsonii	Actinomyces_sp. oral taxon 170	NA	NA	0.752767	<0.01	NA	NA
Actinomyces_johnsonii	Actinomyces_sp. oral taxon 171	NA	NA	0.7797	<0.01	NA	NA
Actinomyces_johnsonii	Actinomyces_sp. oral taxon 175	NA	NA	0.84558	<0.01	NA	NA
Actinomyces_johnsonii	Actinomyces_sp. oral taxon 849	0.890923	<0.01	0.882821	<0.01	0.670645	<0.01
Actinomyces_johnsonii	Alloprevotella_rava	NA	NA	-0.759327	<0.01	NA	NA
Actinomyces_johnsonii	Bacteroides_Bacteroidetes oral taxon 274	NA	NA	-0.677306	<0.01	NA	NA
Actinomyces_johnsonii	Fretibacterium_fastidiosum	NA	NA	-0.708105	<0.01	NA	NA
Actinomyces_johnsonii	Fusobacterium_sp. oral taxon 370	NA	NA	-0.630693	0.01	NA	NA
Actinomyces_johnsonii	Leptotrichia_sp. oral taxon 225	0.70141	<0.01	NA	NA	NA	NA
Actinomyces_johnsonii	Leptotrichia_sp. oral taxon 879	NA	NA	0.631191	<0.01	NA	NA
Actinomyces_johnsonii	Peptoniphilus_sp. oral taxon 386	NA	NA	-0.639945	<0.01	NA	NA
Actinomyces_massiliensis	Actinomyces_johnsonii	NA	NA	0.669581	<0.01	NA	NA
Actinomyces_massiliensis	Actinomyces_sp. oral taxon 170	NA	NA	0.720667	0.01	NA	NA
Actinomyces_massiliensis	Actinomyces_sp. oral taxon 171	NA	NA	0.788902	<0.01	NA	NA
Actinomyces_massiliensis	Actinomyces_sp. oral taxon 175	NA	NA	0.63418	<0.01	NA	NA
Actinomyces_massiliensis	Actinomyces_sp. oral taxon 181	0.630216	<0.01	NA	NA	NA	NA
Actinomyces_massiliensis	Actinomyces_sp. oral taxon 448	NA	NA	0.625865	<0.01	NA	NA
Actinomyces_massiliensis	Actinomyces_sp. oral taxon 849	NA	NA	0.723427	<0.01	NA	NA
Actinomyces_massiliensis	Bacteroides_Bacteroidetes oral taxon 274	NA	NA	-0.60689	0.01	NA	NA
Actinomyces_massiliensis	Gemella_sp. oral taxon 928	NA	NA	-0.620736	0.01	NA	NA
Actinomyces_massiliensis	Peptoniphilus_sp. oral taxon 386	NA	NA	-0.630857	0.01	NA	NA
Actinomyces_meyeri	Aggregatibacter_spp.	0.63705	<0.01	NA	NA	NA	NA
Actinomyces_meyeri	Bacteroides_Bacteroidetes oral taxon 274	NA	NA	NA	NA	0.664481	<0.01
Actinomyces_meyeri	Capnocytophaga_sp. oral taxon 338	NA	NA	0.666028	0.01	NA	NA
Actinomyces_meyeri	Cardiobacterium_valvarum	NA	NA	0.638321	<0.01	NA	NA
Actinomyces_meyeri	Prevotella_pleuritidis	NA	NA	NA	NA	0.670703	<0.01
Actinomyces_naeslundii	Abiotrophia_defectiva	0.800073	<0.01	NA	NA	NA	NA
Actinomyces_naeslundii	Actinobaculum_sp. oral taxon 183	0.62078	0.01	NA	NA	NA	NA
Actinomyces_naeslundii	Actinomyces_johnsonii	NA	NA	0.801873	<0.01	NA	NA
Actinomyces_naeslundii	Actinomyces_massiliensis	NA	NA	0.715108	<0.01	NA	NA
Actinomyces_naeslundii	Actinomyces_oris	NA	NA	0.699989	<0.01	NA	NA
Actinomyces_naeslundii	Actinomyces_sp. oral taxon 170	NA	NA	0.864424	<0.01	NA	NA
Actinomyces_naeslundii	Actinomyces_sp. oral taxon 171	NA	NA	0.735318	<0.01	NA	NA
Actinomyces_naeslundii	Actinomyces_sp. oral taxon 175	NA	NA	0.717214	<0.01	NA	NA
Actinomyces_naeslundii	Actinomyces_sp. oral taxon 181	0.628473	<0.01	NA	NA	NA	NA
Actinomyces_naeslundii	Actinomyces_sp. oral taxon 448	NA	NA	0.784463	<0.01	NA	NA
Actinomyces_naeslundii	Actinomyces_sp. oral taxon 849	NA	NA	0.837144	<0.01	NA	NA
Actinomyces_naeslundii	Actinomyces_sp. oral taxon 877	NA	NA	0.666513	<0.01	NA	NA
Actinomyces_naeslundii	Actinomyces_viscosus	NA	NA	0.721095	<0.01	NA	NA
Actinomyces_naeslundii	Alloprevotella_Prevotella sp. oral taxon 473	NA	NA	-0.687213	0.01	NA	NA
Actinomyces_naeslundii	Bacteroides_Bacteroidetes oral taxon 274	NA	NA	-0.640951	<0.01	NA	NA
Actinomyces_naeslundii	Bacteroides_pyogenes	NA	NA	-0.737053	0.01	NA	NA
Actinomyces_naeslundii	Bulleidia_extructa	-0.61658	<0.01	NA	NA	NA	NA
Actinomyces_naeslundii	Capnocytophaga_sp. oral taxon 335	NA	NA	0.628519	<0.01	NA	NA
Actinomyces_naeslundii	Capnocytophaga_sp. oral taxon 380	NA	NA	0.705091	<0.01	NA	NA
Actinomyces_naeslundii	Capnocytophaga_sp. oral taxon 412	NA	NA	0.614322	<0.01	NA	NA
Actinomyces_naeslundii	Catonella_morbi	-0.768168	<0.01	NA	NA	NA	NA
Actinomyces_naeslundii	Corynebacterium_matruchotii	NA	NA	0.678098	<0.01	NA	NA
Actinomyces_naeslundii	Filifactor_alocis	NA	NA	-0.662346	<0.01	NA	NA
Actinomyces_naeslundii	Fretibacterium_fastidiosum	NA	NA	-0.685229	<0.01	NA	NA
Actinomyces_naeslundii	Fusobacterium_sp. oral taxon 370	NA	NA	-0.663902	<0.01	NA	NA
Actinomyces_naeslundii	Johnsonella_ignava	-0.628937	<0.01	NA	NA	NA	NA
Actinomyces_naeslundii	Lachnoanaerobaculum_saburreum	NA	NA	0.61584	<0.01	NA	NA
Actinomyces_naeslundii	Lautropia_mirabilis	0.689241	<0.01	NA	NA	NA	NA
Actinomyces_naeslundii	Leptotrichia_hofstadii	NA	NA	0.615647	0.01	NA	NA
Actinomyces_naeslundii	Leptotrichia_sp. oral taxon 879	NA	NA	0.67837	<0.01	NA	NA
Actinomyces_naeslundii	Leptotrichia_wadei	NA	NA	0.739092	<0.01	NA	NA
Actinomyces_naeslundii	Mogibacterium_[Eubacterium] nodatum	NA	NA	-0.722381	<0.01	NA	NA
Actinomyces_naeslundii	Mogibacterium_timidum	NA	NA	-0.663458	0.01	NA	NA
Actinomyces_naeslundii	Parvimonas_micra	NA	NA	-0.610385	0.01	NA	NA
Actinomyces_naeslundii	Parvimonas_sp. oral taxon 110	NA	NA	-0.637761	<0.01	NA	NA
Actinomyces_naeslundii	Parvimonas_sp. oral taxon 393	NA	NA	-0.604594	0.01	NA	NA
Actinomyces_naeslundii	Peptoanaerobacter_[Eubacterium] yurii	NA	NA	-0.720095	<0.01	NA	NA
Actinomyces_naeslundii	Peptoniphilus_sp. oral taxon 386	NA	NA	-0.65733	<0.01	NA	NA
Actinomyces_naeslundii	Porphyromonas_endodontalis	-0.672704	0.01	NA	NA	NA	NA
Actinomyces_naeslundii	Prevotella_enoeca	-0.733471	<0.01	NA	NA	NA	NA
Actinomyces_naeslundii	Prevotella_intermedia	-0.646445	<0.01	-0.700215	<0.01	NA	NA
Actinomyces_naeslundii	Prevotella_marshii	-0.653858	<0.01	NA	NA	NA	NA
Actinomyces_naeslundii	Prevotella_oulorum	NA	NA	0.612533	0.02	NA	NA
Actinomyces_naeslundii	Rothia_dentocariosa	NA	NA	0.656613	<0.01	NA	NA
Actinomyces_naeslundii	Shuttleworthia_satelles	-0.609901	0.01	NA	NA	NA	NA
Actinomyces_naeslundii	Streptococcus_sinensis	0.616681	0.02	NA	NA	NA	NA
Actinomyces_naeslundii	Streptococcus_sp. oral taxon 071	0.702182	<0.01	NA	NA	NA	NA
Actinomyces_naeslundii	Streptococcus_sp. oral taxon 431	0.635036	<0.01	NA	NA	NA	NA
Actinomyces_naeslundii	Tannerella_forsythia	NA	NA	-0.648082	<0.01	NA	NA
Actinomyces_naeslundii	Treponema_lecithinolyticum	-0.666912	<0.01	NA	NA	NA	NA
Actinomyces_naeslundii	Treponema_maltophilum	-0.611836	<0.01	-0.601838	<0.01	NA	NA
Actinomyces_naeslundii	Treponema_medium	-0.659436	<0.01	-0.645769	<0.01	NA	NA
Actinomyces_naeslundii	Treponema_socranskii	-0.6745	<0.01	NA	NA	NA	NA
Actinomyces_naeslundii	Treponema_vincentii	-0.692823	<0.01	-0.645558	0.02	NA	NA
Actinomyces_naeslundii	Veillonella_dispar	0.613033	0.01	NA	NA	NA	NA
Actinomyces_naeslundii	Veillonella_parvula	0.617051	<0.01	NA	NA	NA	NA
Actinomyces_naeslundii	Veillonella_spp.	0.626568	0.01	NA	NA	NA	NA
Actinomyces_odontolyticus	Actinomyces_dentalis	-0.65595	<0.01	NA	NA	NA	NA
Actinomyces_odontolyticus	Actinomyces_sp. oral taxon 181	0.627033	<0.01	NA	NA	NA	NA
Actinomyces_odontolyticus	Dialister_invisus	-0.726523	<0.01	NA	NA	NA	NA
Actinomyces_odontolyticus	Granulicatella_adiacens	0.756375	<0.01	NA	NA	NA	NA
Actinomyces_odontolyticus	Mogibacterium_[Eubacterium] sulci	-0.629502	<0.01	NA	NA	NA	NA
Actinomyces_odontolyticus	Neisseria_bacilliformis	0.609018	<0.01	NA	NA	NA	NA
Actinomyces_odontolyticus	Olsenella_sp. oral taxon 807	-0.675981	<0.01	NA	NA	NA	NA
Actinomyces_odontolyticus	Olsenella_uli	-0.679459	<0.01	NA	NA	NA	NA
Actinomyces_odontolyticus	Prevotella_baroniae	-0.637658	0.01	NA	NA	NA	NA
Actinomyces_odontolyticus	Prevotella_buccae	-0.620531	<0.01	NA	NA	NA	NA
Actinomyces_odontolyticus	Prevotella_intermedia	-0.654863	<0.01	NA	NA	NA	NA
Actinomyces_odontolyticus	Prevotella_oralis	-0.705863	<0.01	NA	NA	NA	NA
Actinomyces_odontolyticus	Selenomonas_sputigena	-0.753415	<0.01	NA	NA	NA	NA
Actinomyces_odontolyticus	Shuttleworthia_satelles	-0.630492	<0.01	NA	NA	NA	NA
Actinomyces_odontolyticus	Streptococcus_infantis	0.815747	<0.01	NA	NA	NA	NA
Actinomyces_odontolyticus	Streptococcus_sp. oral taxon 431	0.734642	<0.01	NA	NA	NA	NA
Actinomyces_oris	Actinomyces_johnsonii	NA	NA	0.806599	<0.01	NA	NA
Actinomyces_oris	Actinomyces_sp. oral taxon 170	NA	NA	0.694561	<0.01	NA	NA
Actinomyces_oris	Actinomyces_sp. oral taxon 171	0.696128	<0.01	0.821164	<0.01	NA	NA
Actinomyces_oris	Actinomyces_sp. oral taxon 175	0.940222	<0.01	0.9623	<0.01	0.79077	<0.01
Actinomyces_oris	Actinomyces_sp. oral taxon 849	NA	NA	0.757402	<0.01	NA	NA
Actinomyces_oris	Alloprevotella_rava	NA	NA	-0.60469	0.01	NA	NA
Actinomyces_oris	Selenomonas_sp. oral taxon 126	-0.619541	0.02	NA	NA	NA	NA
Actinomyces_sp. oral taxon 170	Actinomyces_sp. oral taxon 175	NA	NA	0.71915	<0.01	NA	NA
Actinomyces_sp. oral taxon 170	Actinomyces_sp. oral taxon 448	0.750966	<0.01	0.770568	<0.01	NA	NA
Actinomyces_sp. oral taxon 170	Capnocytophaga_sp. oral taxon 326	-0.691855	<0.01	NA	NA	NA	NA
Actinomyces_sp. oral taxon 170	Capnocytophaga_sp. oral taxon 335	NA	NA	0.607394	<0.01	NA	NA
Actinomyces_sp. oral taxon 170	Capnocytophaga_sp. oral taxon 380	NA	NA	0.667795	<0.01	NA	NA
Actinomyces_sp. oral taxon 170	Leptotrichia_sp. oral taxon 879	NA	NA	0.734687	<0.01	NA	NA
Actinomyces_sp. oral taxon 170	Parvimonas_sp. oral taxon 393	NA	NA	-0.781351	<0.01	NA	NA
Actinomyces_sp. oral taxon 170	Selenomonas_sp. oral taxon 126	-0.763338	<0.01	NA	NA	NA	NA
Actinomyces_sp. oral taxon 170	Selenomonas_sp. oral taxon 138	-0.626737	<0.01	NA	NA	NA	NA
Actinomyces_sp. oral taxon 170	Tannerella_sp. oral taxon HOT-286	NA	NA	0.648389	<0.01	NA	NA
Actinomyces_sp. oral taxon 171	Actinomyces_sp. oral taxon 170	NA	NA	0.815695	<0.01	NA	NA
Actinomyces_sp. oral taxon 171	Actinomyces_sp. oral taxon 175	0.658918	<0.01	0.855095	<0.01	NA	NA
Actinomyces_sp. oral taxon 171	Actinomyces_sp. oral taxon 448	NA	NA	0.644838	<0.01	NA	NA
Actinomyces_sp. oral taxon 171	Selenomonas_sp. oral taxon 138	-0.613041	<0.01	NA	NA	NA	NA
Actinomyces_sp. oral taxon 175	Olsenella_sp. oral taxon 807	NA	NA	0.641483	0.01	NA	NA
Actinomyces_sp. oral taxon 175	Selenomonas_sp. oral taxon 126	-0.617528	0.01	NA	NA	NA	NA
Actinomyces_sp. oral taxon 178	Actinomyces_sp. oral taxon 877	NA	NA	0.878854	<0.01	0.684145	<0.01
Actinomyces_sp. oral taxon 178	Aggregatibacter_sp. oral taxon 458	NA	NA	0.633447	<0.01	NA	NA
Actinomyces_sp. oral taxon 178	Fusobacterium_sp. oral taxon 370	-0.657438	<0.01	NA	NA	NA	NA
Actinomyces_sp. oral taxon 178	Gemella_sp. oral taxon 928	NA	NA	-0.724434	<0.01	NA	NA
Actinomyces_sp. oral taxon 178	Oribacterium_parvum	NA	NA	-0.643991	<0.01	NA	NA
Actinomyces_sp. oral taxon 178	Tannerella_sp. oral taxon HOT-286	NA	NA	0.624566	0.01	NA	NA
Actinomyces_sp. oral taxon 180	Fretibacterium_fastidiosum	-0.719111	<0.01	NA	NA	NA	NA
Actinomyces_sp. oral taxon 180	Leptotrichia_sp. oral taxon 215	0.770917	<0.01	NA	NA	NA	NA
Actinomyces_sp. oral taxon 180	Porphyromonas_sp. oral taxon 279	0.649829	0.01	NA	NA	NA	NA
Actinomyces_sp. oral taxon 180	Streptococcus_sp. oral taxon 058	0.739054	<0.01	NA	NA	NA	NA
Actinomyces_sp. oral taxon 180	Streptococcus_sp. oral taxon 071	0.710742	0.01	NA	NA	NA	NA
Actinomyces_sp. oral taxon 181	Streptococcus_sp. oral taxon 431	0.669538	<0.01	NA	NA	NA	NA
Actinomyces_sp. oral taxon 448	Alloprevotella_Prevotella sp. oral taxon 473	NA	NA	-0.653352	<0.01	NA	NA
Actinomyces_sp. oral taxon 448	Capnocytophaga_sp. oral taxon 323	NA	NA	0.679254	<0.01	NA	NA
Actinomyces_sp. oral taxon 448	Capnocytophaga_sp. oral taxon 326	-0.718519	<0.01	NA	NA	NA	NA
Actinomyces_sp. oral taxon 448	Capnocytophaga_sp. oral taxon 335	NA	NA	0.675339	<0.01	NA	NA
Actinomyces_sp. oral taxon 448	Capnocytophaga_sp. oral taxon 336	-0.648091	0.01	NA	NA	NA	NA
Actinomyces_sp. oral taxon 448	Capnocytophaga_sp. oral taxon 380	NA	NA	0.712944	<0.01	NA	NA
Actinomyces_sp. oral taxon 448	Leptotrichia_sp. oral taxon 879	NA	NA	0.677381	<0.01	NA	NA
Actinomyces_sp. oral taxon 448	Selenomonas_sp. oral taxon 126	-0.633934	0.01	NA	NA	NA	NA
Actinomyces_sp. oral taxon 448	Tannerella_sp. oral taxon HOT-286	NA	NA	0.612288	<0.01	NA	NA
Actinomyces_sp. oral taxon 848	Leptotrichia_sp. oral taxon 847	0.660483	<0.01	NA	NA	NA	NA
Actinomyces_sp. oral taxon 849	Actinomyces_sp. oral taxon 170	NA	NA	0.81186	<0.01	NA	NA
Actinomyces_sp. oral taxon 849	Actinomyces_sp. oral taxon 171	NA	NA	0.737469	<0.01	NA	NA
Actinomyces_sp. oral taxon 849	Actinomyces_sp. oral taxon 175	NA	NA	0.803854	<0.01	NA	NA
Actinomyces_sp. oral taxon 849	Actinomyces_sp. oral taxon 448	NA	NA	0.679246	<0.01	NA	NA
Actinomyces_sp. oral taxon 849	Alloprevotella_rava	NA	NA	-0.675482	0.01	NA	NA
Actinomyces_sp. oral taxon 849	Capnocytophaga_sp. oral taxon 323	NA	NA	0.61401	0.01	NA	NA
Actinomyces_sp. oral taxon 849	Capnocytophaga_sp. oral taxon 335	NA	NA	0.649912	<0.01	NA	NA
Actinomyces_sp. oral taxon 849	Capnocytophaga_sp. oral taxon 380	NA	NA	0.624908	<0.01	NA	NA
Actinomyces_sp. oral taxon 849	Leptotrichia_sp. oral taxon 225	0.653001	<0.01	NA	NA	NA	NA
Actinomyces_sp. oral taxon 849	Leptotrichia_sp. oral taxon 879	NA	NA	0.656907	0.02	NA	NA
Actinomyces_sp. oral taxon 849	Olsenella_sp. oral taxon 807	NA	NA	0.643922	<0.01	NA	NA
Actinomyces_sp. oral taxon 849	Tannerella_sp. oral taxon HOT-286	NA	NA	0.670218	0.02	NA	NA
Actinomyces_sp. oral taxon 877	Gemella_sp. oral taxon 928	NA	NA	-0.687414	<0.01	NA	NA
Actinomyces_sp. oral taxon 877	Leptotrichia_sp. oral taxon 879	NA	NA	0.619169	<0.01	NA	NA
Actinomyces_spp.	Actinomyces_georgiae	0.657244	0.01	NA	NA	NA	NA
Actinomyces_spp.	Actinomyces_johnsonii	NA	NA	0.785688	<0.01	NA	NA
Actinomyces_spp.	Actinomyces_naeslundii	NA	NA	0.660743	<0.01	NA	NA
Actinomyces_spp.	Actinomyces_oris	0.899823	<0.01	0.946969	<0.01	0.802281	<0.01
Actinomyces_spp.	Actinomyces_sp. oral taxon 170	NA	NA	0.663527	<0.01	NA	NA
Actinomyces_spp.	Actinomyces_sp. oral taxon 171	0.817094	<0.01	0.789687	<0.01	NA	NA
Actinomyces_spp.	Actinomyces_sp. oral taxon 175	0.856064	<0.01	0.938217	<0.01	0.747605	<0.01
Actinomyces_spp.	Actinomyces_sp. oral taxon 849	NA	NA	0.769924	<0.01	NA	NA
Actinomyces_spp.	Actinomyces_viscosus	0.902664	<0.01	0.950323	<0.01	0.84678	<0.01
Actinomyces_spp.	Alloprevotella_rava	NA	NA	-0.650226	<0.01	NA	NA
Actinomyces_spp.	Catonella_morbi	-0.723067	<0.01	NA	NA	NA	NA
Actinomyces_spp.	Cutibacterium_acnes	0.721834	<0.01	NA	NA	NA	NA
Actinomyces_spp.	Lautropia_mirabilis	0.684122	<0.01	NA	NA	NA	NA
Actinomyces_spp.	Mogibacterium_[Eubacterium] saphenum	NA	NA	NA	NA	-0.624812	<0.01
Actinomyces_spp.	Prevotella_buccae	-0.661561	<0.01	NA	NA	NA	NA
Actinomyces_spp.	Rothia_aeria	0.702327	<0.01	NA	NA	NA	NA
Actinomyces_spp.	Rothia_dentocariosa	0.621657	<0.01	NA	NA	NA	NA
Actinomyces_spp.	Rothia_mucilaginosa	0.629808	<0.01	NA	NA	NA	NA
Actinomyces_spp.	Rothia_spp.	0.644117	0.01	NA	NA	NA	NA
Actinomyces_spp.	Selenomonas_sp. oral taxon 126	-0.626356	<0.01	NA	NA	NA	NA
Actinomyces_spp.	Selenomonas_sp. oral taxon 138	-0.631088	<0.01	NA	NA	NA	NA
Actinomyces_spp.	Selenomonas_sputigena	-0.76014	<0.01	NA	NA	NA	NA
Actinomyces_viscosus	Actinomyces_georgiae	0.648478	<0.01	NA	NA	NA	NA
Actinomyces_viscosus	Actinomyces_johnsonii	NA	NA	0.819647	<0.01	NA	NA
Actinomyces_viscosus	Actinomyces_oris	0.96144	<0.01	0.977815	<0.01	0.841578	<0.01
Actinomyces_viscosus	Actinomyces_sp. oral taxon 170	NA	NA	0.696897	<0.01	NA	NA
Actinomyces_viscosus	Actinomyces_sp. oral taxon 171	0.72289	<0.01	0.768209	<0.01	NA	NA
Actinomyces_viscosus	Actinomyces_sp. oral taxon 175	0.960862	<0.01	0.953198	<0.01	0.85757	<0.01
Actinomyces_viscosus	Actinomyces_sp. oral taxon 849	NA	NA	0.794331	<0.01	NA	NA
Actinomyces_viscosus	Alloprevotella_rava	NA	NA	-0.61216	0.01	NA	NA
Actinomyces_viscosus	candidate division TM7 single-cell isolate TM7a	0.609222	0.01	NA	NA	NA	NA
Actinomyces_viscosus	candidate division TM7 single-cell isolate TM7a	0.616305	0.02	NA	NA	NA	NA
Actinomyces_viscosus	Cutibacterium_acnes	0.741264	<0.01	NA	NA	NA	NA
Actinomyces_viscosus	Granulicatella_adiacens	0.652335	0.01	NA	NA	NA	NA
Actinomyces_viscosus	Rothia_dentocariosa	0.626732	<0.01	NA	NA	NA	NA
Actinomyces_viscosus	Rothia_mucilaginosa	0.627738	<0.01	NA	NA	NA	NA
Actinomyces_viscosus	Rothia_spp.	0.641765	0.01	NA	NA	NA	NA
Actinomyces_viscosus	Selenomonas_sp. oral taxon 126	-0.688404	0.01	NA	NA	NA	NA
Actinomyces_viscosus	Selenomonas_sp. oral taxon 138	-0.650953	<0.01	NA	NA	NA	NA
Actinomyces_viscosus	Selenomonas_sputigena	-0.692823	<0.01	NA	NA	NA	NA
Aggregatibacter_actinomycetemcomitans	Aggregatibacter_spp.	0.825863	<0.01	NA	NA	NA	NA
Aggregatibacter_actinomycetemcomitans	Atopobium_vaginae	0.716759	0.02	NA	NA	NA	NA
Aggregatibacter_actinomycetemcomitans	candidate division TM7 single-cell isolate TM7a	0.722801	<0.01	NA	NA	NA	NA
Aggregatibacter_actinomycetemcomitans	candidate division TM7 single-cell isolate TM7a	0.750262	<0.01	NA	NA	NA	NA
Aggregatibacter_actinomycetemcomitans	candidate division TM7 single-cell isolate TM7c	0.771303	<0.01	NA	NA	NA	NA
Aggregatibacter_actinomycetemcomitans	Lactobacillus_rhamnosus	0.729361	<0.01	NA	NA	NA	NA
Aggregatibacter_actinomycetemcomitans	Porphyromonas_asaccharolytica	NA	NA	0.603859	<0.01	NA	NA
Aggregatibacter_actinomycetemcomitans	Prevotella_bivia	-0.627082	0.01	NA	NA	NA	NA
Aggregatibacter_actinomycetemcomitans	Prevotella_maculosa	NA	NA	NA	NA	-0.615382	<0.01
Aggregatibacter_actinomycetemcomitans	Streptococcus_pneumoniae	0.605969	<0.01	NA	NA	NA	NA
Aggregatibacter_aphrophilus	[Eubacterium] infirmum	NA	NA	-0.614128	<0.01	NA	NA
Aggregatibacter_aphrophilus	Aggregatibacter_segnis	0.633498	<0.01	NA	NA	NA	NA
Aggregatibacter_aphrophilus	Aggregatibacter_spp.	0.610962	0.02	0.752727	<0.01	NA	NA
Aggregatibacter_aphrophilus	Alloprevotella_tannerae	NA	NA	-0.722418	<0.01	NA	NA
Aggregatibacter_aphrophilus	Atopobium_rimae	NA	NA	-0.695615	<0.01	NA	NA
Aggregatibacter_aphrophilus	Bacteroides_pyogenes	-0.616229	0.02	NA	NA	NA	NA
Aggregatibacter_aphrophilus	Dialister_invisus	NA	NA	-0.621552	<0.01	NA	NA
Aggregatibacter_aphrophilus	Fusobacterium_hwasookii	0.621987	<0.01	NA	NA	NA	NA
Aggregatibacter_aphrophilus	Fusobacterium_periodonticum	0.680093	<0.01	NA	NA	NA	NA
Aggregatibacter_aphrophilus	Gemella_spp.	0.600117	0.04	NA	NA	NA	NA
Aggregatibacter_aphrophilus	Prevotella_buccae	NA	NA	-0.618048	0.01	NA	NA
Aggregatibacter_aphrophilus	Prevotella_maculosa	NA	NA	-0.64794	<0.01	NA	NA
Aggregatibacter_aphrophilus	Prevotella_multiformis	NA	NA	-0.606385	0.01	NA	NA
Aggregatibacter_aphrophilus	Prevotella_multisaccharivorax	NA	NA	-0.649041	<0.01	NA	NA
Aggregatibacter_aphrophilus	Prevotella_nigrescens	NA	NA	-0.642952	<0.01	NA	NA
Aggregatibacter_aphrophilus	Prevotella_oralis	NA	NA	-0.724769	0.01	NA	NA
Aggregatibacter_aphrophilus	Prevotella_oris	NA	NA	-0.670819	<0.01	NA	NA
Aggregatibacter_aphrophilus	Prevotella_pallens	NA	NA	-0.62029	<0.01	NA	NA
Aggregatibacter_aphrophilus	Prevotella_veroralis	NA	NA	-0.622738	0.03	NA	NA
Aggregatibacter_aphrophilus	Selenomonas_sp. oral taxon 126	NA	NA	-0.64296	0.01	NA	NA
Aggregatibacter_aphrophilus	Selenomonas_sputigena	NA	NA	-0.741015	<0.01	NA	NA
Aggregatibacter_aphrophilus	Stomatobaculum_Lachnospiraceae bacterium oral taxon 500	NA	NA	0.71342	<0.01	NA	NA
Aggregatibacter_aphrophilus	Streptococcus_pneumoniae	NA	NA	0.687517	<0.01	NA	NA
Aggregatibacter_segnis	Aggregatibacter_sp. oral taxon 458	0.769281	0.01	0.855422	<0.01	0.786775	<0.01
Aggregatibacter_segnis	Aggregatibacter_spp.	NA	NA	0.63671	<0.01	NA	NA
Aggregatibacter_segnis	Capnocytophaga_sp. oral taxon 329	0.719025	<0.01	0.751317	<0.01	NA	NA
Aggregatibacter_segnis	Fusobacterium_nucleatum	NA	NA	-0.603096	<0.01	NA	NA
Aggregatibacter_segnis	Fusobacterium_periodonticum	0.772154	<0.01	NA	NA	NA	NA
Aggregatibacter_segnis	Parvimonas_micra	NA	NA	-0.655372	<0.01	NA	NA
Aggregatibacter_segnis	Parvimonas_sp. oral taxon 110	NA	NA	-0.678083	<0.01	NA	NA
Aggregatibacter_segnis	Parvimonas_sp. oral taxon 393	NA	NA	-0.617186	0.02	NA	NA
Aggregatibacter_segnis	Parvimonas_spp.	NA	NA	-0.642208	<0.01	NA	NA
Aggregatibacter_segnis	Prevotella_melaninogenica	0.643728	0.02	NA	NA	NA	NA
Aggregatibacter_segnis	Prevotella_spp.	NA	NA	-0.630251	0.02	NA	NA
Aggregatibacter_segnis	Selenomonas_sputigena	NA	NA	NA	NA	-0.695032	<0.01
Aggregatibacter_segnis	Streptococcus_cristatus	NA	NA	0.748126	<0.01	NA	NA
Aggregatibacter_segnis	Streptococcus_mitis	NA	NA	0.628768	<0.01	NA	NA
Aggregatibacter_segnis	Streptococcus_oralis	NA	NA	0.600255	0.01	NA	NA
Aggregatibacter_segnis	Streptococcus_sinensis	NA	NA	0.663033	<0.01	NA	NA
Aggregatibacter_segnis	Streptococcus_sp. F0441	NA	NA	0.667081	<0.01	NA	NA
Aggregatibacter_segnis	Streptococcus_sp. oral taxon 058	NA	NA	0.797235	<0.01	NA	NA
Aggregatibacter_segnis	Streptococcus_sp. oral taxon 071	NA	NA	0.612925	<0.01	NA	NA
Aggregatibacter_segnis	Streptococcus_spp.	NA	NA	0.700504	<0.01	NA	NA
Aggregatibacter_segnis	Veillonella_sp. oral taxon 780	0.661704	<0.01	NA	NA	NA	NA
Aggregatibacter_sp. oral taxon 458	Actinomyces_sp. oral taxon 877	NA	NA	0.645161	0.02	NA	NA
Aggregatibacter_sp. oral taxon 458	Capnocytophaga_sp. oral taxon 332	0.664081	<0.01	NA	NA	NA	NA
Aggregatibacter_sp. oral taxon 458	Fusobacterium_hwasookii	0.710029	<0.01	NA	NA	NA	NA
Aggregatibacter_sp. oral taxon 458	Fusobacterium_sp. oral taxon 370	NA	NA	-0.612489	<0.01	NA	NA
Aggregatibacter_sp. oral taxon 458	Gemella_sp. oral taxon 928	NA	NA	-0.679749	<0.01	NA	NA
Aggregatibacter_sp. oral taxon 458	Leptotrichia_sp. oral taxon 212	0.736982	<0.01	0.735585	<0.01	NA	NA
Aggregatibacter_sp. oral taxon 458	Neisseria_sp. oral taxon 020	NA	NA	0.615459	<0.01	NA	NA
Aggregatibacter_sp. oral taxon 458	Parvimonas_sp. oral taxon 393	NA	NA	-0.68062	<0.01	NA	NA
Aggregatibacter_sp. oral taxon 458	Porphyromonas_sp. oral taxon 279	NA	NA	0.729392	<0.01	NA	NA
Aggregatibacter_sp. oral taxon 458	Selenomonas_sp. oral taxon 138	NA	NA	NA	NA	-0.610755	<0.01
Aggregatibacter_sp. oral taxon 458	Streptococcus_sp. oral taxon 056	NA	NA	0.629605	<0.01	NA	NA
Aggregatibacter_sp. oral taxon 458	Streptococcus_sp. oral taxon 058	0.616042	<0.01	0.853565	<0.01	NA	NA
Aggregatibacter_spp.	Aggregatibacter_sp. oral taxon 458	NA	NA	0.646595	<0.01	NA	NA
Aggregatibacter_spp.	Neisseria_sp. oral taxon 020	0.697035	<0.01	NA	NA	NA	NA
Alloprevotella_rava	Actinomyces_sp. oral taxon 170	NA	NA	-0.635982	<0.01	NA	NA
Alloprevotella_rava	Actinomyces_sp. oral taxon 175	NA	NA	-0.600155	<0.01	NA	NA
Alloprevotella_rava	Capnocytophaga_sp. oral taxon 380	NA	NA	-0.638338	0.01	NA	NA
Alloprevotella_rava	Parvimonas_sp. oral taxon 110	NA	NA	0.61914	0.01	NA	NA
Alloprevotella_rava	Selenomonas_sp. oral taxon 126	NA	NA	0.631235	<0.01	NA	NA
Alloprevotella_rava	Selenomonas_sp. oral taxon 136	NA	NA	0.609056	<0.01	NA	NA
Alloprevotella_rava	Selenomonas_sp. oral taxon 137	NA	NA	0.606937	<0.01	NA	NA
Alloprevotella_rava	Selenomonas_sp. oral taxon 892	NA	NA	0.734837	<0.01	NA	NA
Alloprevotella_rava	Streptococcus_sp. oral taxon 071	-0.610143	<0.01	NA	NA	NA	NA
Alloprevotella_tannerae	Prevotella_fusca	0.802266	<0.01	NA	NA	NA	NA
Alloprevotella_tannerae	Prevotella_maculosa	NA	NA	0.649106	0.01	NA	NA
Alloprevotella_tannerae	Prevotella_marshii	NA	NA	0.620141	<0.01	NA	NA
Alloprevotella_tannerae	Prevotella_multisaccharivorax	NA	NA	0.679661	<0.01	NA	NA
Alloprevotella_tannerae	Prevotella_salivae	0.610042	<0.01	0.636511	0.01	NA	NA
Alloprevotella_tannerae	Prevotella_sp. oral taxon 306	NA	NA	0.693041	<0.01	NA	NA
Alloprevotella_tannerae	Selenomonas_infelix	NA	NA	0.6287	<0.01	NA	NA
Alloprevotella_tannerae	Stomatobaculum_Lachnospiraceae bacterium oral taxon 082	NA	NA	0.614098	0.01	NA	NA
Anaerococcus_lactolyticus	Corynebacterium_matruchotii	NA	NA	-0.626314	0.01	NA	NA
Anaerococcus_lactolyticus	Gemella_sp. oral taxon 928	NA	NA	0.654315	<0.01	NA	NA
Anaerococcus_lactolyticus	Jonquetella_anthropi	NA	NA	0.720906	<0.01	NA	NA
Anaerococcus_lactolyticus	Mogibacterium_[Eubacterium] saphenum	NA	NA	0.611552	<0.01	NA	NA
Anaerococcus_lactolyticus	Prevotella_saccharolytica	NA	NA	-0.663208	0.01	NA	NA
Anaerococcus_lactolyticus	Pseudoramibacter_alactolyticus	NA	NA	0.65441	<0.01	NA	NA
Anaerococcus_lactolyticus	Streptococcus_constellatus	NA	NA	0.603736	<0.01	NA	NA
Anaerococcus_lactolyticus	Streptococcus_cristatus	NA	NA	-0.657927	0.02	NA	NA
Anaerococcus_lactolyticus	Treponema_socranskii	NA	NA	0.637938	0.01	NA	NA
Anaeroglobus_geminatus	Bacteroides_pyogenes	0.654298	<0.01	NA	NA	NA	NA
Anaeroglobus_geminatus	Capnocytophaga_sp. oral taxon 323	NA	NA	-0.625324	<0.01	NA	NA
Anaeroglobus_geminatus	Fretibacterium_fastidiosum	0.630896	<0.01	NA	NA	NA	NA
Anaeroglobus_geminatus	Olsenella_sp. oral taxon 807	0.821662	<0.01	NA	NA	NA	NA
Anaeroglobus_geminatus	Prevotella_baroniae	NA	NA	0.617252	0.03	NA	NA
Anaeroglobus_geminatus	Selenomonas_sp. oral taxon 126	NA	NA	0.652698	<0.01	NA	NA
Anaeroglobus_geminatus	Streptococcus_sp. oral taxon 431	-0.630198	0.01	NA	NA	NA	NA
Atopobium_parvulum	Actinomyces_gerencseriae	0.663355	0.01	NA	NA	NA	NA
Atopobium_parvulum	Actinomyces_sp. oral taxon 180	NA	NA	0.671506	<0.01	NA	NA
Atopobium_parvulum	Desulfobulbus_sp. oral taxon 041	NA	NA	-0.611136	<0.01	NA	NA
Atopobium_parvulum	Filifactor_alocis	NA	NA	-0.680145	<0.01	NA	NA
Atopobium_parvulum	Johnsonella_ignava	-0.646977	0.01	NA	NA	NA	NA
Atopobium_parvulum	Mogibacterium_timidum	NA	NA	-0.619115	<0.01	NA	NA
Atopobium_parvulum	Peptoanaerobacter_[Eubacterium] yurii	-0.71339	<0.01	NA	NA	NA	NA
Atopobium_parvulum	Prevotella_oulorum	0.681939	<0.01	NA	NA	NA	NA
Atopobium_parvulum	Prevotella_salivae	0.627501	0.02	NA	NA	NA	NA
Atopobium_parvulum	Scardovia_wiggsiae	0.626279	0.01	NA	NA	NA	NA
Atopobium_parvulum	Treponema_maltophilum	NA	NA	-0.627872	<0.01	NA	NA
Atopobium_parvulum	Treponema_putidum	NA	NA	-0.624017	<0.01	NA	NA
Atopobium_parvulum	Veillonella_atypica	0.768165	<0.01	NA	NA	NA	NA
Atopobium_parvulum	Veillonella_dispar	0.620329	<0.01	NA	NA	NA	NA
Atopobium_parvulum	Veillonella_parvula	0.686113	<0.01	NA	NA	NA	NA
Atopobium_parvulum	Veillonella_spp.	0.657739	0.01	NA	NA	NA	NA
Atopobium_rimae	Aggregatibacter_spp.	NA	NA	-0.673051	0.02	NA	NA
Atopobium_rimae	Alloprevotella_tannerae	NA	NA	0.606536	<0.01	NA	NA
Atopobium_rimae	Atopobium_sp. oral taxon 199	0.848866	<0.01	NA	NA	0.603403	<0.01
Atopobium_rimae	Dialister_invisus	0.690218	<0.01	0.688922	<0.01	0.648116	<0.01
Atopobium_rimae	Neisseria_subflava	-0.693752	<0.01	NA	NA	NA	NA
Atopobium_rimae	Oribacterium_sp. oral taxon 078	0.703038	<0.01	NA	NA	0.606318	<0.01
Atopobium_rimae	Prevotella_buccae	0.645288	0.01	NA	NA	NA	NA
Atopobium_rimae	Prevotella_denticola	0.665272	<0.01	0.623981	0.01	0.749311	<0.01
Atopobium_rimae	Prevotella_histicola	0.740879	<0.01	NA	NA	NA	NA
Atopobium_rimae	Prevotella_maculosa	NA	NA	0.681462	<0.01	NA	NA
Atopobium_rimae	Prevotella_multisaccharivorax	0.664381	<0.01	NA	NA	NA	NA
Atopobium_rimae	Prevotella_nigrescens	0.620348	0.02	0.610574	0.01	NA	NA
Atopobium_rimae	Prevotella_oralis	0.670881	<0.01	0.678183	0.02	NA	NA
Atopobium_rimae	Prevotella_oris	NA	NA	0.673954	<0.01	NA	NA
Atopobium_rimae	Prevotella_oulorum	0.643215	0.01	NA	NA	NA	NA
Atopobium_rimae	Prevotella_pallens	0.60933	<0.01	0.759307	<0.01	NA	NA
Atopobium_rimae	Prevotella_salivae	0.656016	<0.01	NA	NA	NA	NA
Atopobium_rimae	Prevotella_scopos	NA	NA	0.605113	0.01	NA	NA
Atopobium_rimae	Prevotella_sp. oral taxon 306	0.737292	<0.01	0.754611	<0.01	NA	NA
Atopobium_rimae	Prevotella_veroralis	0.772579	<0.01	0.755006	<0.01	NA	NA
Atopobium_rimae	Pyramidobacter_piscolens	NA	NA	-0.671472	<0.01	NA	NA
Atopobium_rimae	Selenomonas_flueggei	0.611753	0.01	NA	NA	NA	NA
Atopobium_rimae	Selenomonas_infelix	NA	NA	0.630922	0.01	NA	NA
Atopobium_rimae	Selenomonas_sp. oral taxon 149	0.647608	<0.01	NA	NA	NA	NA
Atopobium_rimae	Selenomonas_sp. oral taxon 478	0.692448	<0.01	NA	NA	NA	NA
Atopobium_rimae	Solobacterium_moorei	NA	NA	0.711709	<0.01	NA	NA
Atopobium_rimae	Veillonella_sp. oral taxon 780	-0.607872	<0.01	NA	NA	NA	NA
Atopobium_sp. oral taxon 199	Selenomonas_sp. oral taxon 478	0.61206	<0.01	NA	NA	NA	NA
Atopobium_vaginae	candidate division TM7 single-cell isolate TM7a	0.958153	<0.01	0.96336	<0.01	0.746239	<0.01
Atopobium_vaginae	candidate division TM7 single-cell isolate TM7a	0.831496	<0.01	0.921363	<0.01	NA	NA
Atopobium_vaginae	candidate division TM7 single-cell isolate TM7c	0.962265	<0.01	0.966444	<0.01	0.779097	<0.01
Atopobium_vaginae	Tannerella_sp. oral taxon HOT-286	-0.701089	<0.01	NA	NA	NA	NA
Bacteroides_Bacteroidetes bacterium oral taxon 272	Actinomyces_sp. oral taxon 178	NA	NA	NA	NA	-0.631507	<0.01
Bacteroides_Bacteroidetes bacterium oral taxon 272	Actinomyces_sp. oral taxon 180	-0.750779	<0.01	NA	NA	NA	NA
Bacteroides_Bacteroidetes bacterium oral taxon 272	Actinomyces_sp. oral taxon 448	NA	NA	-0.625875	<0.01	NA	NA
Bacteroides_Bacteroidetes bacterium oral taxon 272	Capnocytophaga_sp. oral taxon 323	NA	NA	-0.633126	<0.01	NA	NA
Bacteroides_Bacteroidetes bacterium oral taxon 272	Capnocytophaga_sp. oral taxon 326	NA	NA	-0.621985	0.03	NA	NA
Bacteroides_Bacteroidetes bacterium oral taxon 272	Capnocytophaga_sp. oral taxon 380	NA	NA	-0.604722	0.02	NA	NA
Bacteroides_Bacteroidetes bacterium oral taxon 272	Desulfobulbus_sp. oral taxon 041	0.716273	<0.01	0.646527	<0.01	NA	NA
Bacteroides_Bacteroidetes bacterium oral taxon 272	Fretibacterium_fastidiosum	0.656633	<0.01	0.678868	<0.01	0.710928	<0.01
Bacteroides_Bacteroidetes bacterium oral taxon 272	Peptoanaerobacter_Peptostreptococcaceae bacterium oral taxon 113	NA	NA	0.796792	<0.01	NA	NA
Bacteroides_Bacteroidetes bacterium oral taxon 272	Peptoniphilus_sp. oral taxon 386	NA	NA	0.74163	<0.01	NA	NA
Bacteroides_Bacteroidetes bacterium oral taxon 272	Porphyromonas_sp. oral taxon 279	NA	NA	-0.640664	<0.01	NA	NA
Bacteroides_Bacteroidetes bacterium oral taxon 272	Streptococcus_sp. oral taxon 058	-0.667184	0.01	NA	NA	NA	NA
Bacteroides_Bacteroidetes bacterium oral taxon 272	Streptococcus_sp. oral taxon 071	-0.713823	<0.01	NA	NA	NA	NA
Bacteroides_Bacteroidetes bacterium oral taxon 272	Streptococcus_sp. oral taxon 431	-0.69663	0.01	NA	NA	NA	NA
Bacteroides_Bacteroidetes bacterium oral taxon 272	Veillonella_sp. oral taxon 158	-0.631697	<0.01	NA	NA	NA	NA
Bacteroides_Bacteroidetes oral taxon 274	Fusobacterium_sp. oral taxon 370	NA	NA	0.697329	<0.01	NA	NA
Bacteroides_Bacteroidetes oral taxon 274	Gemella_sp. oral taxon 928	NA	NA	0.637099	<0.01	NA	NA
Bacteroides_Bacteroidetes oral taxon 274	Leptotrichia_sp. oral taxon 212	NA	NA	-0.622139	0.01	NA	NA
Bacteroides_Bacteroidetes oral taxon 274	Leptotrichia_sp. oral taxon 215	NA	NA	-0.60981	<0.01	NA	NA
Bacteroides_Bacteroidetes oral taxon 274	Peptoniphilus_sp. oral taxon 386	NA	NA	0.620874	0.01	NA	NA
Bacteroides_Bacteroidetes oral taxon 274	Streptococcus_sp. oral taxon 058	NA	NA	NA	NA	-0.641353	<0.01
Bacteroides_pyogenes	Actinomyces_johnsonii	NA	NA	-0.67438	<0.01	NA	NA
Bacteroides_pyogenes	Actinomyces_massiliensis	NA	NA	-0.708073	0.01	NA	NA
Bacteroides_pyogenes	Actinomyces_sp. oral taxon 170	NA	NA	-0.627034	0.02	NA	NA
Bacteroides_pyogenes	Actinomyces_sp. oral taxon 178	NA	NA	-0.741761	<0.01	NA	NA
Bacteroides_pyogenes	Actinomyces_sp. oral taxon 849	-0.648868	0.01	-0.708375	0.01	NA	NA
Bacteroides_pyogenes	Actinomyces_sp. oral taxon 877	NA	NA	-0.749087	<0.01	NA	NA
Bacteroides_pyogenes	Bacteroides_Bacteroidetes bacterium oral taxon 272	NA	NA	0.725284	<0.01	NA	NA
Bacteroides_pyogenes	Bacteroides_Bacteroidetes oral taxon 274	NA	NA	0.752432	<0.01	NA	NA
Bacteroides_pyogenes	Capnocytophaga_sp. oral taxon 323	NA	NA	-0.617132	0.01	NA	NA
Bacteroides_pyogenes	Capnocytophaga_sp. oral taxon 335	NA	NA	-0.606787	0.01	NA	NA
Bacteroides_pyogenes	Capnocytophaga_sp. oral taxon 380	NA	NA	-0.659351	<0.01	NA	NA
Bacteroides_pyogenes	Desulfobulbus_sp. oral taxon 041	NA	NA	0.630057	<0.01	NA	NA
Bacteroides_pyogenes	Fretibacterium_fastidiosum	NA	NA	0.876436	<0.01	NA	NA
Bacteroides_pyogenes	Fusobacterium_sp. oral taxon 370	NA	NA	0.782243	<0.01	NA	NA
Bacteroides_pyogenes	Gemella_sp. oral taxon 928	NA	NA	0.860208	<0.01	NA	NA
Bacteroides_pyogenes	Haemophilus_sputorum	-0.611685	<0.01	NA	NA	NA	NA
Bacteroides_pyogenes	Jonquetella_anthropi	NA	NA	0.740396	<0.01	NA	NA
Bacteroides_pyogenes	Leptotrichia_sp. oral taxon 215	-0.625511	<0.01	NA	NA	NA	NA
Bacteroides_pyogenes	Leptotrichia_sp. oral taxon 225	NA	NA	-0.658626	<0.01	NA	NA
Bacteroides_pyogenes	Leptotrichia_sp. oral taxon 879	NA	NA	-0.639251	<0.01	NA	NA
Bacteroides_pyogenes	Neisseria_sp. oral taxon 020	-0.60685	<0.01	NA	NA	NA	NA
Bacteroides_pyogenes	Oribacterium_parvum	NA	NA	0.786469	<0.01	NA	NA
Bacteroides_pyogenes	Peptoanaerobacter_Peptostreptococcaceae bacterium oral taxon 113	NA	NA	0.733439	0.01	NA	NA
Bacteroides_pyogenes	Peptoniphilus_sp. oral taxon 386	NA	NA	0.896303	<0.01	NA	NA
Bacteroides_pyogenes	Porphyromonas_sp. oral taxon 279	NA	NA	-0.619977	0.01	NA	NA
Bacteroides_pyogenes	Streptococcus_sp. oral taxon 431	-0.681667	0.01	NA	NA	NA	NA
Bacteroides_pyogenes	Tannerella_sp. oral taxon HOT-286	NA	NA	-0.673187	<0.01	NA	NA
Bacteroides_pyogenes	Veillonella_sp. oral taxon 158	NA	NA	-0.624436	<0.01	NA	NA
Bulleidia_extructa	Actinomyces_sp. oral taxon 178	NA	NA	-0.646698	<0.01	NA	NA
Bulleidia_extructa	Actinomyces_sp. oral taxon 877	NA	NA	-0.708916	<0.01	NA	NA
Bulleidia_extructa	Aggregatibacter_sp. oral taxon 458	NA	NA	-0.739454	<0.01	NA	NA
Bulleidia_extructa	Atopobium_sp. oral taxon 199	NA	NA	NA	NA	0.636065	<0.01
Bulleidia_extructa	Bacteroides_pyogenes	NA	NA	0.611318	0.02	NA	NA
Bulleidia_extructa	Fretibacterium_fastidiosum	NA	NA	0.624872	0.01	NA	NA
Bulleidia_extructa	Gemella_sp. oral taxon 928	NA	NA	0.676295	<0.01	NA	NA
Bulleidia_extructa	Leptotrichia_sp. oral taxon 212	NA	NA	-0.713787	<0.01	NA	NA
Bulleidia_extructa	Olsenella_uli	NA	NA	0.691322	<0.01	0.629539	<0.01
Bulleidia_extructa	Parvimonas_sp. oral taxon 110	NA	NA	0.68772	0.01	NA	NA
Bulleidia_extructa	Parvimonas_sp. oral taxon 393	NA	NA	0.730781	<0.01	NA	NA
Bulleidia_extructa	Parvimonas_spp.	NA	NA	0.691302	<0.01	NA	NA
Bulleidia_extructa	Porphyromonas_sp. oral taxon 279	NA	NA	-0.789569	<0.01	NA	NA
Bulleidia_extructa	Prevotella_baroniae	0.616318	<0.01	0.640936	<0.01	NA	NA
Bulleidia_extructa	Prevotella_pleuritidis	NA	NA	0.639121	0.01	NA	NA
Bulleidia_extructa	Streptococcus_sp. oral taxon 058	NA	NA	-0.682209	<0.01	NA	NA
Campylobacter_concisus	Actinomyces_israelii	NA	NA	-0.626975	<0.01	NA	NA
Campylobacter_concisus	Actinomyces_sp. oral taxon 180	0.620124	0.01	NA	NA	NA	NA
Campylobacter_concisus	Capnocytophaga_granulosa	NA	NA	0.772199	<0.01	0.753986	<0.01
Campylobacter_concisus	Capnocytophaga_sp. oral taxon 329	0.604328	<0.01	NA	NA	NA	NA
Campylobacter_concisus	Capnocytophaga_sp. oral taxon 380	NA	NA	NA	NA	0.624359	<0.01
Campylobacter_concisus	Capnocytophaga_sp. oral taxon 863	NA	NA	0.655765	<0.01	0.639733	<0.01
Campylobacter_concisus	Capnocytophaga_spp.	NA	NA	NA	NA	0.673039	<0.01
Campylobacter_concisus	Corynebacterium_matruchotii	0.660022	<0.01	0.715266	<0.01	NA	NA
Campylobacter_concisus	Fretibacterium_fastidiosum	NA	NA	-0.616325	<0.01	NA	NA
Campylobacter_concisus	Leptotrichia_buccalis	0.629115	<0.01	NA	NA	NA	NA
Campylobacter_concisus	Leptotrichia_hofstadii	NA	NA	0.622558	<0.01	NA	NA
Campylobacter_concisus	Leptotrichia_shahii	0.634763	0.02	NA	NA	NA	NA
Campylobacter_concisus	Leptotrichia_sp. oral taxon 215	0.694252	<0.01	NA	NA	NA	NA
Campylobacter_concisus	Leptotrichia_sp. oral taxon 879	NA	NA	0.679268	<0.01	NA	NA
Campylobacter_concisus	Leptotrichia_wadei	0.751856	<0.01	NA	NA	NA	NA
Campylobacter_concisus	Parvimonas_sp. oral taxon 393	NA	NA	-0.644375	0.01	NA	NA
Campylobacter_concisus	Prevotella_dentalis	NA	NA	-0.749	<0.01	NA	NA
Campylobacter_concisus	Prevotella_melaninogenica	0.658249	<0.01	NA	NA	NA	NA
Campylobacter_concisus	Prevotella_saccharolytica	0.632651	<0.01	NA	NA	NA	NA
Campylobacter_concisus	Prevotella_sp. oral taxon 317	NA	NA	NA	NA	0.62414	<0.01
Campylobacter_concisus	Rothia_dentocariosa	NA	NA	0.620398	0.02	NA	NA
Campylobacter_concisus	Selenomonas_flueggei	0.61911	<0.01	NA	NA	NA	NA
Campylobacter_concisus	Selenomonas_noxia	0.667364	<0.01	0.639983	0.01	NA	NA
Campylobacter_concisus	Selenomonas_sp. oral taxon 478	0.608805	0.01	NA	NA	NA	NA
Campylobacter_concisus	Streptococcus_constellatus	-0.641296	<0.01	-0.757448	<0.01	NA	NA
Campylobacter_concisus	Streptococcus_cristatus	NA	NA	0.607126	0.01	NA	NA
Campylobacter_concisus	Streptococcus_sp. oral taxon 058	0.62285	<0.01	NA	NA	NA	NA
Campylobacter_concisus	Tannerella_forsythia	NA	NA	NA	NA	-0.63499	<0.01
Campylobacter_curvus	Leptotrichia_goodfellowii	-0.603045	0.02	NA	NA	NA	NA
Campylobacter_curvus	Porphyromonas_sp. oral taxon 278	NA	NA	-0.616947	<0.01	NA	NA
Campylobacter_curvus	Prevotella_pallens	0.759699	<0.01	NA	NA	NA	NA
Campylobacter_curvus	Selenomonas_flueggei	0.730233	0.01	NA	NA	NA	NA
Campylobacter_curvus	Selenomonas_sp. oral taxon 149	0.669287	<0.01	NA	NA	NA	NA
Campylobacter_curvus	Selenomonas_sp. oral taxon 478	0.716381	<0.01	NA	NA	NA	NA
Campylobacter_curvus	Selenomonas_spp.	0.63434	0.01	NA	NA	NA	NA
Campylobacter_curvus	Solobacterium_moorei	NA	NA	0.700383	<0.01	NA	NA
Campylobacter_gracilis	Capnocytophaga_granulosa	-0.657573	<0.01	NA	NA	NA	NA
Campylobacter_gracilis	Capnocytophaga_sp. oral taxon 332	-0.703415	<0.01	NA	NA	NA	NA
Campylobacter_gracilis	Capnocytophaga_sp. oral taxon 338	NA	NA	0.651208	0.01	NA	NA
Campylobacter_gracilis	Fusobacterium_nucleatum	0.60767	0.02	NA	NA	NA	NA
Campylobacter_gracilis	Leptotrichia_sp. oral taxon 212	-0.648941	<0.01	NA	NA	NA	NA
Campylobacter_gracilis	Porphyromonas_catoniae	-0.627321	<0.01	NA	NA	NA	NA
Campylobacter_gracilis	Streptococcus_vestibularis	0.667682	<0.01	NA	NA	NA	NA
Campylobacter_rectus	[Eubacterium] brachy	0.744937	<0.01	0.673588	<0.01	NA	NA
Campylobacter_rectus	Abiotrophia_defectiva	-0.612724	0.02	NA	NA	NA	NA
Campylobacter_rectus	Actinomyces_israelii	NA	NA	0.845268	<0.01	NA	NA
Campylobacter_rectus	Actinomyces_johnsonii	NA	NA	-0.726141	<0.01	NA	NA
Campylobacter_rectus	Actinomyces_massiliensis	-0.676274	0.01	NA	NA	NA	NA
Campylobacter_rectus	Actinomyces_naeslundii	-0.638209	0.01	NA	NA	NA	NA
Campylobacter_rectus	Actinomyces_sp. oral taxon 178	NA	NA	-0.612682	0.02	NA	NA
Campylobacter_rectus	Actinomyces_sp. oral taxon 180	-0.756865	<0.01	NA	NA	NA	NA
Campylobacter_rectus	Actinomyces_sp. oral taxon 849	NA	NA	-0.634716	<0.01	NA	NA
Campylobacter_rectus	Actinomyces_sp. oral taxon 877	NA	NA	-0.655578	0.01	NA	NA
Campylobacter_rectus	Bacteroides_Bacteroidetes bacterium oral taxon 272	0.707204	<0.01	NA	NA	NA	NA
Campylobacter_rectus	Bacteroides_Bacteroidetes oral taxon 274	NA	NA	0.824768	<0.01	NA	NA
Campylobacter_rectus	Bacteroides_pyogenes	NA	NA	0.828499	<0.01	NA	NA
Campylobacter_rectus	Campylobacter_showae	0.700907	0.01	0.904328	<0.01	0.799342	<0.01
Campylobacter_rectus	Capnocytophaga_gingivalis	NA	NA	-0.699965	<0.01	NA	NA
Campylobacter_rectus	Capnocytophaga_sp. oral taxon 329	NA	NA	-0.625289	0.01	NA	NA
Campylobacter_rectus	Capnocytophaga_sp. oral taxon 335	NA	NA	-0.601269	<0.01	NA	NA
Campylobacter_rectus	Capnocytophaga_sp. oral taxon 380	NA	NA	-0.645013	0.01	NA	NA
Campylobacter_rectus	Capnocytophaga_sputigena	NA	NA	-0.654891	<0.01	NA	NA
Campylobacter_rectus	Cardiobacterium_hominis	NA	NA	-0.722071	<0.01	NA	NA
Campylobacter_rectus	Corynebacterium_durum	-0.64923	<0.01	NA	NA	NA	NA
Campylobacter_rectus	Corynebacterium_matruchotii	NA	NA	-0.744393	<0.01	NA	NA
Campylobacter_rectus	Desulfobulbus_sp. oral taxon 041	0.619402	0.01	NA	NA	0.715562	<0.01
Campylobacter_rectus	Eggerthia_catenaformis	0.849342	<0.01	0.79486	<0.01	NA	NA
Campylobacter_rectus	Filifactor_alocis	0.878585	<0.01	0.861649	<0.01	NA	NA
Campylobacter_rectus	Finegoldia_magna	NA	NA	0.730114	0.01	NA	NA
Campylobacter_rectus	Fretibacterium_fastidiosum	0.795362	<0.01	0.835667	<0.01	NA	NA
Campylobacter_rectus	Fusobacterium_necrophorum	0.805091	<0.01	0.76977	<0.01	NA	NA
Campylobacter_rectus	Fusobacterium_nucleatum	NA	NA	0.813505	<0.01	NA	NA
Campylobacter_rectus	Fusobacterium_sp. oral taxon 370	NA	NA	0.8019	<0.01	NA	NA
Campylobacter_rectus	Fusobacterium_spp.	NA	NA	0.825433	<0.01	NA	NA
Campylobacter_rectus	Gemella_bergeri	NA	NA	0.728967	<0.01	NA	NA
Campylobacter_rectus	Gemella_haemolysans	-0.649947	<0.01	NA	NA	NA	NA
Campylobacter_rectus	Gemella_sp. oral taxon 928	NA	NA	0.773706	<0.01	NA	NA
Campylobacter_rectus	Gemella_spp.	-0.640586	<0.01	NA	NA	NA	NA
Campylobacter_rectus	Granulicatella_adiacens	NA	NA	-0.688443	<0.01	NA	NA
Campylobacter_rectus	Johnsonella_ignava	0.750738	<0.01	NA	NA	NA	NA
Campylobacter_rectus	Jonquetella_anthropi	NA	NA	0.776144	<0.01	NA	NA
Campylobacter_rectus	Kingella_oralis	NA	NA	-0.769722	<0.01	NA	NA
Campylobacter_rectus	Lautropia_mirabilis	NA	NA	-0.621261	0.02	NA	NA
Campylobacter_rectus	Leptotrichia_hofstadii	NA	NA	-0.737434	<0.01	NA	NA
Campylobacter_rectus	Leptotrichia_sp. oral taxon 212	NA	NA	-0.726391	0.01	NA	NA
Campylobacter_rectus	Leptotrichia_sp. oral taxon 215	-0.697203	<0.01	NA	NA	NA	NA
Campylobacter_rectus	Leptotrichia_sp. oral taxon 225	NA	NA	-0.703205	<0.01	NA	NA
Campylobacter_rectus	Leptotrichia_sp. oral taxon 879	NA	NA	-0.714334	<0.01	NA	NA
Campylobacter_rectus	Mitsuokella_sp. oral taxon 131	NA	NA	0.692767	<0.01	NA	NA
Campylobacter_rectus	Mogibacterium_[Eubacterium] nodatum	0.845315	<0.01	0.750207	<0.01	NA	NA
Campylobacter_rectus	Mogibacterium_timidum	0.799728	<0.01	NA	NA	NA	NA
Campylobacter_rectus	Mycoplasma_salivarium	0.647166	<0.01	NA	NA	NA	NA
Campylobacter_rectus	Neisseria_flavescens	NA	NA	-0.613969	<0.01	NA	NA
Campylobacter_rectus	Olsenella_uli	NA	NA	0.600059	0.01	NA	NA
Campylobacter_rectus	Oribacterium_parvum	NA	NA	0.662712	<0.01	NA	NA
Campylobacter_rectus	Oribacterium_sp. oral taxon 108	NA	NA	0.624306	<0.01	NA	NA
Campylobacter_rectus	Oribacterium_spp.	NA	NA	0.642834	<0.01	NA	NA
Campylobacter_rectus	Peptoniphilus_indolicus	NA	NA	0.625613	0.01	NA	NA
Campylobacter_rectus	Peptoniphilus_sp. oral taxon 386	NA	NA	0.775655	<0.01	NA	NA
Campylobacter_rectus	Peptostreptococcus_anaerobius	NA	NA	0.67398	<0.01	NA	NA
Campylobacter_rectus	Porphyromonas_catoniae	NA	NA	-0.614669	0.01	NA	NA
Campylobacter_rectus	Porphyromonas_endodontalis	0.841402	<0.01	0.628585	<0.01	0.676834	<0.01
Campylobacter_rectus	Porphyromonas_gingivalis	NA	NA	NA	NA	0.665428	<0.01
Campylobacter_rectus	Porphyromonas_spp.	0.711039	<0.01	0.609342	0.02	NA	NA
Campylobacter_rectus	Prevotella_baroniae	0.684236	0.01	NA	NA	NA	NA
Campylobacter_rectus	Prevotella_bivia	NA	NA	0.643076	<0.01	NA	NA
Campylobacter_rectus	Prevotella_enoeca	0.743264	<0.01	NA	NA	NA	NA
Campylobacter_rectus	Prevotella_intermedia	NA	NA	0.614931	0.04	NA	NA
Campylobacter_rectus	Prevotella_melaninogenica	-0.638312	<0.01	NA	NA	NA	NA
Campylobacter_rectus	Prevotella_oulorum	-0.620741	0.01	NA	NA	NA	NA
Campylobacter_rectus	Prevotella_pleuritidis	0.792576	<0.01	0.613251	0.01	NA	NA
Campylobacter_rectus	Prevotella_spp.	NA	NA	0.673687	0.01	NA	NA
Campylobacter_rectus	Pseudopropionibacterium_propionicum	NA	NA	-0.64139	<0.01	NA	NA
Campylobacter_rectus	Rothia_mucilaginosa	NA	NA	-0.771121	<0.01	NA	NA
Campylobacter_rectus	Shuttleworthia_satelles	0.71491	<0.01	NA	NA	NA	NA
Campylobacter_rectus	Streptococcus_anginosus	NA	NA	0.785749	<0.01	NA	NA
Campylobacter_rectus	Streptococcus_constellatus	NA	NA	0.773671	<0.01	NA	NA
Campylobacter_rectus	Streptococcus_cristatus	NA	NA	-0.757127	<0.01	NA	NA
Campylobacter_rectus	Streptococcus_gordonii	NA	NA	-0.701761	<0.01	NA	NA
Campylobacter_rectus	Streptococcus_mitis	-0.746361	<0.01	NA	NA	NA	NA
Campylobacter_rectus	Streptococcus_oralis	NA	NA	-0.629874	0.01	NA	NA
Campylobacter_rectus	Streptococcus_parasanguinis	NA	NA	-0.749693	<0.01	NA	NA
Campylobacter_rectus	Streptococcus_sanguinis	NA	NA	-0.605215	<0.01	NA	NA
Campylobacter_rectus	Streptococcus_sinensis	-0.681045	<0.01	NA	NA	NA	NA
Campylobacter_rectus	Streptococcus_sp. oral taxon 058	-0.726777	<0.01	-0.685337	<0.01	-0.645687	<0.01
Campylobacter_rectus	Streptococcus_sp. oral taxon 071	-0.670677	0.01	NA	NA	NA	NA
Campylobacter_rectus	Streptococcus_sp. oral taxon 431	-0.615605	0.02	NA	NA	NA	NA
Campylobacter_rectus	Streptococcus_spp.	-0.691104	<0.01	-0.62206	0.02	NA	NA
Campylobacter_rectus	Tannerella_forsythia	0.938863	<0.01	0.84975	<0.01	0.626687	<0.01
Campylobacter_rectus	Tannerella_spp.	NA	NA	0.625784	<0.01	NA	NA
Campylobacter_rectus	Treponema_lecithinolyticum	0.815705	<0.01	0.878634	<0.01	0.714699	<0.01
Campylobacter_rectus	Treponema_maltophilum	0.91548	<0.01	0.750466	<0.01	0.635691	<0.01
Campylobacter_rectus	Treponema_medium	0.863481	<0.01	0.790617	<0.01	0.628466	<0.01
Campylobacter_rectus	Treponema_putidum	0.900311	<0.01	0.773424	0.01	NA	NA
Campylobacter_rectus	Treponema_socranskii	0.861134	<0.01	0.769119	<0.01	0.680085	<0.01
Campylobacter_rectus	Treponema_vincentii	0.814329	<0.01	0.780434	<0.01	NA	NA
Campylobacter_rectus	Veillonella_atypica	-0.612485	<0.01	-0.629124	0.01	NA	NA
Campylobacter_rectus	Veillonella_sp. oral taxon 158	NA	NA	-0.638451	<0.01	NA	NA
Campylobacter_showae	[Eubacterium] brachy	0.629727	<0.01	NA	NA	NA	NA
Campylobacter_showae	Abiotrophia_defectiva	-0.729276	<0.01	-0.691731	<0.01	NA	NA
Campylobacter_showae	Actinomyces_israelii	NA	NA	0.659238	<0.01	NA	NA
Campylobacter_showae	Actinomyces_johnsonii	NA	NA	-0.768697	<0.01	NA	NA
Campylobacter_showae	Actinomyces_massiliensis	-0.650744	0.01	NA	NA	NA	NA
Campylobacter_showae	Actinomyces_naeslundii	-0.814154	<0.01	NA	NA	NA	NA
Campylobacter_showae	Actinomyces_sp. oral taxon 849	NA	NA	-0.653597	<0.01	NA	NA
Campylobacter_showae	Alloprevotella_rava	NA	NA	0.643959	0.01	NA	NA
Campylobacter_showae	Bacteroides_Bacteroidetes oral taxon 274	0.683209	0.01	0.81162	<0.01	NA	NA
Campylobacter_showae	Bacteroides_pyogenes	NA	NA	0.718941	<0.01	NA	NA
Campylobacter_showae	Cardiobacterium_hominis	NA	NA	-0.608487	0.01	NA	NA
Campylobacter_showae	Catonella_morbi	0.641816	<0.01	NA	NA	NA	NA
Campylobacter_showae	Corynebacterium_durum	-0.764245	<0.01	NA	NA	NA	NA
Campylobacter_showae	Corynebacterium_matruchotii	NA	NA	-0.615427	0.01	NA	NA
Campylobacter_showae	Eggerthia_catenaformis	0.668034	<0.01	0.661646	<0.01	NA	NA
Campylobacter_showae	Filifactor_alocis	NA	NA	0.814296	<0.01	NA	NA
Campylobacter_showae	Finegoldia_magna	NA	NA	0.659998	<0.01	NA	NA
Campylobacter_showae	Fretibacterium_fastidiosum	NA	NA	0.761294	<0.01	NA	NA
Campylobacter_showae	Fusobacterium_necrophorum	0.654631	<0.01	0.75186	<0.01	NA	NA
Campylobacter_showae	Fusobacterium_nucleatum	NA	NA	0.711174	<0.01	NA	NA
Campylobacter_showae	Fusobacterium_sp. oral taxon 370	0.64419	<0.01	0.68324	<0.01	NA	NA
Campylobacter_showae	Fusobacterium_spp.	NA	NA	0.777831	<0.01	NA	NA
Campylobacter_showae	Gemella_bergeri	NA	NA	0.670378	<0.01	NA	NA
Campylobacter_showae	Gemella_haemolysans	-0.621194	<0.01	NA	NA	NA	NA
Campylobacter_showae	Gemella_sp. oral taxon 928	NA	NA	0.629367	<0.01	NA	NA
Campylobacter_showae	Jonquetella_anthropi	NA	NA	0.639988	0.02	NA	NA
Campylobacter_showae	Kingella_oralis	NA	NA	-0.644998	<0.01	NA	NA
Campylobacter_showae	Mogibacterium_[Eubacterium] sulci	NA	NA	0.606238	0.01	NA	NA
Campylobacter_showae	Oribacterium_parvum	NA	NA	0.61059	0.02	NA	NA
Campylobacter_showae	Oribacterium_sp. oral taxon 108	NA	NA	0.631269	<0.01	NA	NA
Campylobacter_showae	Oribacterium_spp.	NA	NA	0.60345	<0.01	NA	NA
Campylobacter_showae	Peptoanaerobacter_[Eubacterium] yurii	0.656795	<0.01	NA	NA	NA	NA
Campylobacter_showae	Peptoniphilus_sp. oral taxon 386	NA	NA	0.686611	<0.01	NA	NA
Campylobacter_showae	Peptostreptococcus_anaerobius	0.621617	<0.01	0.601314	0.01	NA	NA
Campylobacter_showae	Porphyromonas_catoniae	NA	NA	-0.650199	0.01	NA	NA
Campylobacter_showae	Porphyromonas_endodontalis	0.735557	<0.01	NA	NA	NA	NA
Campylobacter_showae	Porphyromonas_spp.	0.741589	<0.01	NA	NA	NA	NA
Campylobacter_showae	Prevotella_enoeca	0.69524	<0.01	NA	NA	NA	NA
Campylobacter_showae	Pseudopropionibacterium_propionicum	NA	NA	-0.671716	<0.01	NA	NA
Campylobacter_showae	Rothia_mucilaginosa	NA	NA	-0.64068	<0.01	NA	NA
Campylobacter_showae	Streptococcus_anginosus	NA	NA	0.603829	<0.01	NA	NA
Campylobacter_showae	Streptococcus_gordonii	-0.626947	<0.01	-0.677293	<0.01	NA	NA
Campylobacter_showae	Streptococcus_parasanguinis	NA	NA	-0.603577	<0.01	NA	NA
Campylobacter_showae	Streptococcus_sp. oral taxon 071	-0.603076	0.01	NA	NA	NA	NA
Campylobacter_showae	Tannerella_forsythia	0.602964	<0.01	0.82748	<0.01	NA	NA
Campylobacter_showae	Treponema_lecithinolyticum	0.608621	<0.01	0.810307	<0.01	NA	NA
Campylobacter_showae	Treponema_maltophilum	0.666055	<0.01	0.672542	<0.01	NA	NA
Campylobacter_showae	Treponema_medium	0.65638	<0.01	0.760001	<0.01	NA	NA
Campylobacter_showae	Treponema_putidum	NA	NA	0.71723	<0.01	NA	NA
Campylobacter_showae	Treponema_socranskii	NA	NA	0.657268	<0.01	NA	NA
Campylobacter_showae	Treponema_vincentii	0.70218	<0.01	0.747807	<0.01	NA	NA
Campylobacter_showae	Veillonella_dispar	-0.628489	0.01	NA	NA	NA	NA
Campylobacter_showae	Veillonella_spp.	-0.601048	<0.01	NA	NA	NA	NA
Campylobacter_spp.	[Eubacterium] brachy	0.767202	<0.01	0.637036	<0.01	NA	NA
Campylobacter_spp.	Abiotrophia_defectiva	-0.725584	<0.01	NA	NA	NA	NA
Campylobacter_spp.	Actinomyces_israelii	NA	NA	0.822952	<0.01	NA	NA
Campylobacter_spp.	Actinomyces_johnsonii	NA	NA	-0.749025	<0.01	NA	NA
Campylobacter_spp.	Actinomyces_naeslundii	-0.802082	<0.01	-0.617951	<0.01	NA	NA
Campylobacter_spp.	Actinomyces_sp. oral taxon 180	-0.68699	0.01	NA	NA	NA	NA
Campylobacter_spp.	Actinomyces_sp. oral taxon 849	NA	NA	-0.656036	<0.01	NA	NA
Campylobacter_spp.	Alloprevotella_rava	NA	NA	0.638209	0.01	NA	NA
Campylobacter_spp.	Bacteroides_Bacteroidetes oral taxon 274	0.679178	<0.01	0.864826	<0.01	NA	NA
Campylobacter_spp.	Bacteroides_pyogenes	NA	NA	0.790122	<0.01	NA	NA
Campylobacter_spp.	Campylobacter_rectus	0.882585	<0.01	0.970081	<0.01	0.741202	<0.01
Campylobacter_spp.	Campylobacter_showae	0.89074	<0.01	0.93482	<0.01	0.879079	<0.01
Campylobacter_spp.	Capnocytophaga_gingivalis	NA	NA	-0.65913	0.01	NA	NA
Campylobacter_spp.	Capnocytophaga_sputigena	NA	NA	-0.684945	0.01	NA	NA
Campylobacter_spp.	Cardiobacterium_hominis	NA	NA	-0.69782	<0.01	NA	NA
Campylobacter_spp.	Corynebacterium_durum	-0.668939	0.01	NA	NA	NA	NA
Campylobacter_spp.	Corynebacterium_matruchotii	-0.616398	0.01	-0.720057	<0.01	NA	NA
Campylobacter_spp.	Eggerthia_catenaformis	0.721297	<0.01	0.766923	<0.01	NA	NA
Campylobacter_spp.	Filifactor_alocis	0.722166	<0.01	0.839036	<0.01	NA	NA
Campylobacter_spp.	Finegoldia_magna	NA	NA	0.686678	<0.01	NA	NA
Campylobacter_spp.	Fretibacterium_fastidiosum	0.711522	<0.01	0.770267	<0.01	NA	NA
Campylobacter_spp.	Fusobacterium_necrophorum	0.733537	<0.01	0.751299	<0.01	NA	NA
Campylobacter_spp.	Fusobacterium_nucleatum	NA	NA	0.815058	<0.01	NA	NA
Campylobacter_spp.	Fusobacterium_sp. oral taxon 370	NA	NA	0.776237	<0.01	NA	NA
Campylobacter_spp.	Fusobacterium_spp.	NA	NA	0.805676	<0.01	NA	NA
Campylobacter_spp.	Gemella_bergeri	NA	NA	0.669368	0.01	NA	NA
Campylobacter_spp.	Gemella_haemolysans	-0.671617	<0.01	NA	NA	NA	NA
Campylobacter_spp.	Gemella_sp. oral taxon 928	0.614455	<0.01	0.710101	<0.01	NA	NA
Campylobacter_spp.	Granulicatella_adiacens	NA	NA	-0.655549	<0.01	NA	NA
Campylobacter_spp.	Johnsonella_ignava	0.717548	<0.01	NA	NA	NA	NA
Campylobacter_spp.	Jonquetella_anthropi	NA	NA	0.707115	<0.01	NA	NA
Campylobacter_spp.	Kingella_oralis	NA	NA	-0.739927	<0.01	NA	NA
Campylobacter_spp.	Lautropia_mirabilis	NA	NA	-0.604921	<0.01	NA	NA
Campylobacter_spp.	Leptotrichia_hofstadii	NA	NA	-0.699651	<0.01	NA	NA
Campylobacter_spp.	Leptotrichia_sp. oral taxon 212	NA	NA	-0.639991	0.01	NA	NA
Campylobacter_spp.	Leptotrichia_sp. oral taxon 215	-0.672176	<0.01	NA	NA	NA	NA
Campylobacter_spp.	Leptotrichia_sp. oral taxon 225	NA	NA	-0.669836	<0.01	NA	NA
Campylobacter_spp.	Leptotrichia_sp. oral taxon 879	NA	NA	-0.716785	<0.01	NA	NA
Campylobacter_spp.	Mitsuokella_sp. oral taxon 131	NA	NA	0.688915	<0.01	NA	NA
Campylobacter_spp.	Mogibacterium_[Eubacterium] nodatum	0.696668	<0.01	0.673777	0.01	NA	NA
Campylobacter_spp.	Mogibacterium_[Eubacterium] sulci	NA	NA	0.605739	0.01	NA	NA
Campylobacter_spp.	Mogibacterium_timidum	0.671811	0.01	NA	NA	NA	NA
Campylobacter_spp.	Oribacterium_parvum	NA	NA	0.616624	<0.01	NA	NA
Campylobacter_spp.	Oribacterium_sp. oral taxon 108	NA	NA	0.605789	<0.01	NA	NA
Campylobacter_spp.	Oribacterium_spp.	NA	NA	0.641771	<0.01	NA	NA
Campylobacter_spp.	Peptoanaerobacter_[Eubacterium] yurii	0.634152	<0.01	NA	NA	NA	NA
Campylobacter_spp.	Peptoniphilus_sp. oral taxon 386	NA	NA	0.720258	<0.01	NA	NA
Campylobacter_spp.	Peptostreptococcus_anaerobius	NA	NA	0.617242	0.01	NA	NA
Campylobacter_spp.	Porphyromonas_catoniae	NA	NA	-0.62019	<0.01	NA	NA
Campylobacter_spp.	Porphyromonas_endodontalis	0.795217	<0.01	NA	NA	NA	NA
Campylobacter_spp.	Porphyromonas_spp.	0.792184	<0.01	0.612582	0.01	NA	NA
Campylobacter_spp.	Prevotella_baroniae	0.606459	<0.01	NA	NA	NA	NA
Campylobacter_spp.	Prevotella_bivia	NA	NA	0.635128	0.01	NA	NA
Campylobacter_spp.	Prevotella_enoeca	0.797942	<0.01	NA	NA	NA	NA
Campylobacter_spp.	Prevotella_pleuritidis	0.753502	<0.01	NA	NA	NA	NA
Campylobacter_spp.	Prevotella_spp.	NA	NA	0.668002	<0.01	NA	NA
Campylobacter_spp.	Pseudopropionibacterium_propionicum	NA	NA	-0.651021	<0.01	NA	NA
Campylobacter_spp.	Rothia_mucilaginosa	NA	NA	-0.745419	<0.01	NA	NA
Campylobacter_spp.	Shuttleworthia_satelles	0.626337	<0.01	NA	NA	NA	NA
Campylobacter_spp.	Streptococcus_anginosus	NA	NA	0.672589	<0.01	NA	NA
Campylobacter_spp.	Streptococcus_constellatus	NA	NA	0.643175	0.01	NA	NA
Campylobacter_spp.	Streptococcus_cristatus	NA	NA	-0.697523	0.01	NA	NA
Campylobacter_spp.	Streptococcus_gordonii	NA	NA	-0.708262	<0.01	NA	NA
Campylobacter_spp.	Streptococcus_mitis	-0.641419	<0.01	NA	NA	NA	NA
Campylobacter_spp.	Streptococcus_oralis	NA	NA	-0.626258	<0.01	NA	NA
Campylobacter_spp.	Streptococcus_parasanguinis	NA	NA	-0.703102	<0.01	NA	NA
Campylobacter_spp.	Streptococcus_sp. oral taxon 056	NA	NA	-0.626506	<0.01	NA	NA
Campylobacter_spp.	Streptococcus_sp. oral taxon 058	-0.65683	<0.01	-0.655513	0.02	NA	NA
Campylobacter_spp.	Streptococcus_sp. oral taxon 071	-0.651011	<0.01	NA	NA	NA	NA
Campylobacter_spp.	Streptococcus_spp.	-0.631927	0.01	NA	NA	NA	NA
Campylobacter_spp.	Tannerella_forsythia	0.770178	<0.01	0.83878	<0.01	NA	NA
Campylobacter_spp.	Tannerella_spp.	NA	NA	0.60204	0.01	NA	NA
Campylobacter_spp.	Treponema_lecithinolyticum	0.764274	<0.01	0.853972	<0.01	NA	NA
Campylobacter_spp.	Treponema_maltophilum	0.834918	<0.01	0.720284	<0.01	NA	NA
Campylobacter_spp.	Treponema_medium	0.775739	<0.01	0.823973	<0.01	NA	NA
Campylobacter_spp.	Treponema_putidum	0.722167	<0.01	0.73831	0.01	NA	NA
Campylobacter_spp.	Treponema_socranskii	0.773958	<0.01	0.728303	<0.01	NA	NA
Campylobacter_spp.	Treponema_vincentii	0.765051	<0.01	0.798739	<0.01	NA	NA
Campylobacter_spp.	Veillonella_dispar	-0.602488	0.01	NA	NA	NA	NA
Campylobacter_spp.	Veillonella_sp. oral taxon 158	NA	NA	-0.607968	0.01	NA	NA
candidate division TM7 single-cell isolate TM7a	Actinomyces_sp. oral taxon 170	0.619489	<0.01	NA	NA	NA	NA
candidate division TM7 single-cell isolate TM7a	candidate division TM7 single-cell isolate TM7a	0.947019	<0.01	0.970519	<0.01	0.679672	<0.01
candidate division TM7 single-cell isolate TM7a	candidate division TM7 single-cell isolate TM7c	0.975777	<0.01	0.995074	<0.01	0.930364	<0.01
candidate division TM7 single-cell isolate TM7a	candidate division TM7 single-cell isolate TM7c	0.900158	<0.01	0.965057	<0.01	NA	NA
candidate division TM7 single-cell isolate TM7a	Tannerella_sp. oral taxon HOT-286	-0.679817	0.01	NA	NA	NA	NA
candidate division TM7 single-cell isolate TM7c	Tannerella_sp. oral taxon HOT-286	-0.644385	<0.01	NA	NA	NA	NA
Capnocytophaga_gingivalis	[Eubacterium] brachy	NA	NA	-0.681906	<0.01	NA	NA
Capnocytophaga_gingivalis	[Eubacterium] infirmum	NA	NA	-0.660927	<0.01	NA	NA
Capnocytophaga_gingivalis	Actinomyces_israelii	NA	NA	-0.730253	<0.01	NA	NA
Capnocytophaga_gingivalis	Actinomyces_odontolyticus	0.69067	<0.01	NA	NA	NA	NA
Capnocytophaga_gingivalis	Actinomyces_sp. oral taxon 178	NA	NA	NA	NA	0.60233	<0.01
Capnocytophaga_gingivalis	Aggregatibacter_sp. oral taxon 458	NA	NA	0.632983	<0.01	0.602188	<0.01
Capnocytophaga_gingivalis	Bulleidia_extructa	NA	NA	-0.617493	0.02	NA	NA
Capnocytophaga_gingivalis	Capnocytophaga_granulosa	NA	NA	0.706922	<0.01	0.619646	<0.01
Capnocytophaga_gingivalis	Capnocytophaga_ochracea	NA	NA	NA	NA	0.618515	<0.01
Capnocytophaga_gingivalis	Capnocytophaga_sp. oral taxon 329	0.617543	0.02	0.807364	<0.01	NA	NA
Capnocytophaga_gingivalis	Capnocytophaga_sp. oral taxon 332	NA	NA	0.623153	<0.01	NA	NA
Capnocytophaga_gingivalis	Capnocytophaga_sp. oral taxon 863	NA	NA	0.791386	<0.01	0.650334	<0.01
Capnocytophaga_gingivalis	Capnocytophaga_sputigena	0.703213	<0.01	0.797085	<0.01	0.76896	<0.01
Capnocytophaga_gingivalis	Cardiobacterium_hominis	0.677559	<0.01	0.74343	<0.01	NA	NA
Capnocytophaga_gingivalis	Centipeda_periodontii	NA	NA	NA	NA	-0.621095	<0.01
Capnocytophaga_gingivalis	Eggerthia_catenaformis	NA	NA	-0.601594	0.01	NA	NA
Capnocytophaga_gingivalis	Gemella_sanguinis	NA	NA	0.63234	<0.01	NA	NA
Capnocytophaga_gingivalis	Leptotrichia_hofstadii	NA	NA	0.601389	<0.01	NA	NA
Capnocytophaga_gingivalis	Leptotrichia_sp. oral taxon 212	0.667844	0.01	0.834893	<0.01	NA	NA
Capnocytophaga_gingivalis	Leptotrichia_sp. oral taxon 225	NA	NA	0.748005	<0.01	NA	NA
Capnocytophaga_gingivalis	Mitsuokella_sp. oral taxon 131	NA	NA	-0.679228	<0.01	NA	NA
Capnocytophaga_gingivalis	Mogibacterium_[Eubacterium] nodatum	NA	NA	NA	NA	-0.636614	<0.01
Capnocytophaga_gingivalis	Mogibacterium_[Eubacterium] sulci	NA	NA	-0.661242	<0.01	NA	NA
Capnocytophaga_gingivalis	Neisseria_sp. oral taxon 020	NA	NA	0.846299	<0.01	NA	NA
Capnocytophaga_gingivalis	Neisseria_subflava	NA	NA	0.732176	<0.01	NA	NA
Capnocytophaga_gingivalis	Olsenella_uli	-0.610324	<0.01	NA	NA	NA	NA
Capnocytophaga_gingivalis	Oribacterium_sp. oral taxon 108	NA	NA	-0.674505	<0.01	NA	NA
Capnocytophaga_gingivalis	Oribacterium_spp.	NA	NA	-0.629676	<0.01	NA	NA
Capnocytophaga_gingivalis	Ottowia_sp. oral taxon 894	NA	NA	0.618045	<0.01	NA	NA
Capnocytophaga_gingivalis	Porphyromonas_sp. oral taxon 279	NA	NA	0.670973	0.01	0.656767	<0.01
Capnocytophaga_gingivalis	Prevotella_buccalis	NA	NA	-0.641066	0.01	NA	NA
Capnocytophaga_gingivalis	Rothia_mucilaginosa	0.624767	<0.01	0.614274	0.01	NA	NA
Capnocytophaga_gingivalis	Selenomonas_sp. oral taxon 126	NA	NA	NA	NA	-0.612275	<0.01
Capnocytophaga_gingivalis	Slackia_exigua	NA	NA	NA	NA	-0.615513	<0.01
Capnocytophaga_gingivalis	Streptococcus_anginosus	NA	NA	-0.707367	<0.01	NA	NA
Capnocytophaga_gingivalis	Streptococcus_constellatus	NA	NA	-0.669391	<0.01	NA	NA
Capnocytophaga_gingivalis	Streptococcus_cristatus	NA	NA	0.715692	<0.01	NA	NA
Capnocytophaga_gingivalis	Streptococcus_infantis	0.606186	0.01	0.727759	<0.01	NA	NA
Capnocytophaga_gingivalis	Streptococcus_oralis	NA	NA	0.631882	0.01	NA	NA
Capnocytophaga_gingivalis	Streptococcus_sanguinis	NA	NA	0.605919	0.01	NA	NA
Capnocytophaga_gingivalis	Streptococcus_sp. oral taxon 056	NA	NA	0.645609	<0.01	NA	NA
Capnocytophaga_gingivalis	Streptococcus_sp. oral taxon 058	NA	NA	0.723029	<0.01	NA	NA
Capnocytophaga_gingivalis	Streptococcus_spp.	NA	NA	0.680711	0.02	NA	NA
Capnocytophaga_gingivalis	Tannerella_spp.	NA	NA	-0.607088	<0.01	NA	NA
Capnocytophaga_gingivalis	Treponema_lecithinolyticum	NA	NA	-0.64748	<0.01	NA	NA
Capnocytophaga_gingivalis	Treponema_socranskii	NA	NA	-0.668842	<0.01	NA	NA
Capnocytophaga_granulosa	Actinomyces_gerencseriae	-0.619451	0.01	NA	NA	NA	NA
Capnocytophaga_granulosa	Actinomyces_sp. oral taxon 170	NA	NA	0.608545	<0.01	NA	NA
Capnocytophaga_granulosa	Aggregatibacter_sp. oral taxon 458	0.740184	<0.01	NA	NA	NA	NA
Capnocytophaga_granulosa	Atopobium_vaginae	-0.620402	0.01	NA	NA	NA	NA
Capnocytophaga_granulosa	Bacteroides_Bacteroidetes bacterium oral taxon 272	NA	NA	NA	NA	-0.611452	0.01
Capnocytophaga_granulosa	Capnocytophaga_sp. oral taxon 323	NA	NA	0.645563	<0.01	NA	NA
Capnocytophaga_granulosa	Capnocytophaga_sp. oral taxon 329	0.711996	0.01	0.769629	<0.01	NA	NA
Capnocytophaga_granulosa	Capnocytophaga_sp. oral taxon 332	0.821433	<0.01	0.757423	<0.01	0.616199	<0.01
Capnocytophaga_granulosa	Capnocytophaga_sp. oral taxon 335	NA	NA	0.647019	<0.01	0.664086	<0.01
Capnocytophaga_granulosa	Capnocytophaga_sp. oral taxon 336	NA	NA	NA	NA	0.612529	<0.01
Capnocytophaga_granulosa	Capnocytophaga_sp. oral taxon 412	NA	NA	NA	NA	0.681925	<0.01
Capnocytophaga_granulosa	Capnocytophaga_sp. oral taxon 863	NA	NA	0.862391	<0.01	0.802994	<0.01
Capnocytophaga_granulosa	Lachnoanaerobaculum_saburreum	0.6622	<0.01	NA	NA	NA	NA
Capnocytophaga_granulosa	Lactobacillus_rhamnosus	-0.622164	0.03	NA	NA	NA	NA
Capnocytophaga_granulosa	Leptotrichia_hofstadii	0.619721	0.01	0.779215	<0.01	NA	NA
Capnocytophaga_granulosa	Leptotrichia_sp. oral taxon 212	0.617487	<0.01	0.744526	<0.01	NA	NA
Capnocytophaga_granulosa	Leptotrichia_sp. oral taxon 225	0.670472	<0.01	0.784357	<0.01	NA	NA
Capnocytophaga_granulosa	Leptotrichia_sp. oral taxon 879	NA	NA	0.770713	<0.01	NA	NA
Capnocytophaga_granulosa	Neisseria_sp. oral taxon 020	NA	NA	0.638388	<0.01	NA	NA
Capnocytophaga_granulosa	Parvimonas_sp. oral taxon 110	NA	NA	-0.685069	<0.01	NA	NA
Capnocytophaga_granulosa	Parvimonas_sp. oral taxon 393	NA	NA	-0.703913	<0.01	NA	NA
Capnocytophaga_granulosa	Parvimonas_spp.	NA	NA	-0.664808	<0.01	NA	NA
Capnocytophaga_granulosa	Solobacterium_moorei	NA	NA	NA	NA	-0.605682	<0.01
Capnocytophaga_granulosa	Streptococcus_constellatus	NA	NA	-0.752732	<0.01	NA	NA
Capnocytophaga_granulosa	Streptococcus_cristatus	NA	NA	0.658893	0.01	NA	NA
Capnocytophaga_granulosa	Tannerella_sp. oral taxon HOT-286	0.612506	0.02	NA	NA	NA	NA
Capnocytophaga_ochracea	Actinobaculum_sp. oral taxon 183	NA	NA	0.692431	<0.01	NA	NA
Capnocytophaga_ochracea	Actinomyces_georgiae	NA	NA	0.658753	<0.01	NA	NA
Capnocytophaga_ochracea	Actinomyces_sp. oral taxon 178	NA	NA	NA	NA	0.631073	<0.01
Capnocytophaga_ochracea	Anaeroglobus_geminatus	NA	NA	-0.617764	0.01	NA	NA
Capnocytophaga_ochracea	Capnocytophaga_sp. oral taxon 323	0.872188	<0.01	0.866606	<0.01	0.708457	<0.01
Capnocytophaga_ochracea	Capnocytophaga_sp. oral taxon 324	0.93392	<0.01	0.762528	0.01	0.666767	<0.01
Capnocytophaga_ochracea	Capnocytophaga_sp. oral taxon 326	NA	NA	0.646215	<0.01	NA	NA
Capnocytophaga_ochracea	Capnocytophaga_sp. oral taxon 335	0.854452	<0.01	0.873313	<0.01	0.646267	<0.01
Capnocytophaga_ochracea	Capnocytophaga_sp. oral taxon 336	0.867637	<0.01	0.881154	<0.01	0.723877	<0.01
Capnocytophaga_ochracea	Capnocytophaga_sp. oral taxon 380	0.912996	<0.01	0.84942	<0.01	0.672766	<0.01
Capnocytophaga_ochracea	Capnocytophaga_sp. oral taxon 412	0.888065	<0.01	0.905904	<0.01	0.69107	<0.01
Capnocytophaga_ochracea	Filifactor_alocis	NA	NA	-0.610261	0.02	NA	NA
Capnocytophaga_ochracea	Finegoldia_magna	NA	NA	-0.676724	<0.01	NA	NA
Capnocytophaga_ochracea	Fretibacterium_fastidiosum	NA	NA	-0.627219	0.01	NA	NA
Capnocytophaga_ochracea	Gemella_bergeri	NA	NA	-0.657552	0.01	NA	NA
Capnocytophaga_ochracea	Gemella_sp. oral taxon 928	NA	NA	-0.673011	<0.01	NA	NA
Capnocytophaga_ochracea	Mogibacterium_[Eubacterium] nodatum	NA	NA	-0.647376	<0.01	NA	NA
Capnocytophaga_ochracea	Mogibacterium_[Eubacterium] saphenum	NA	NA	-0.677984	<0.01	NA	NA
Capnocytophaga_ochracea	Oribacterium_parvum	NA	NA	-0.696697	<0.01	NA	NA
Capnocytophaga_ochracea	Oribacterium_spp.	NA	NA	-0.615314	0.02	NA	NA
Capnocytophaga_ochracea	Peptoanaerobacter_Peptostreptococcaceae bacterium oral taxon 113	NA	NA	-0.665076	<0.01	NA	NA
Capnocytophaga_ochracea	Peptoniphilus_sp. oral taxon 386	NA	NA	-0.71706	<0.01	NA	NA
Capnocytophaga_ochracea	Peptostreptococcus_anaerobius	NA	NA	-0.696506	<0.01	NA	NA
Capnocytophaga_ochracea	Porphyromonas_endodontalis	NA	NA	-0.617959	0.01	NA	NA
Capnocytophaga_ochracea	Porphyromonas_sp. oral taxon 279	NA	NA	0.610596	0.02	NA	NA
Capnocytophaga_ochracea	Pseudopropionibacterium_propionicum	NA	NA	NA	NA	0.723996	<0.01
Capnocytophaga_ochracea	Streptococcus_anginosus	NA	NA	-0.685955	0.01	NA	NA
Capnocytophaga_ochracea	Streptococcus_constellatus	NA	NA	-0.723489	<0.01	NA	NA
Capnocytophaga_ochracea	Treponema_maltophilum	NA	NA	-0.601178	0.01	NA	NA
Capnocytophaga_ochracea	Treponema_putidum	NA	NA	-0.689145	<0.01	NA	NA
Capnocytophaga_ochracea	Treponema_vincentii	NA	NA	-0.602737	<0.01	NA	NA
Capnocytophaga_ochracea	Veillonella_dispar	NA	NA	0.611039	0.01	NA	NA
Capnocytophaga_ochracea	Veillonella_parvula	NA	NA	0.627593	<0.01	NA	NA
Capnocytophaga_ochracea	Veillonella_sp. oral taxon 158	NA	NA	0.679171	0.01	NA	NA
Capnocytophaga_sp. oral taxon 323	Gemella_sp. oral taxon 928	NA	NA	-0.623552	<0.01	NA	NA
Capnocytophaga_sp. oral taxon 324	Actinobaculum_sp. oral taxon 183	NA	NA	0.662506	<0.01	NA	NA
Capnocytophaga_sp. oral taxon 324	Capnocytophaga_sp. oral taxon 323	0.833218	<0.01	0.713656	<0.01	0.677026	<0.01
Capnocytophaga_sp. oral taxon 324	Capnocytophaga_sp. oral taxon 335	0.801143	<0.01	0.755285	<0.01	NA	NA
Capnocytophaga_sp. oral taxon 324	Capnocytophaga_sp. oral taxon 336	0.841678	<0.01	0.793394	<0.01	0.664034	<0.01
Capnocytophaga_sp. oral taxon 324	Capnocytophaga_sp. oral taxon 380	0.860159	<0.01	NA	NA	NA	NA
Capnocytophaga_sp. oral taxon 324	Capnocytophaga_sp. oral taxon 412	0.827014	<0.01	0.683688	0.01	0.655038	<0.01
Capnocytophaga_sp. oral taxon 324	Peptoanaerobacter_Peptostreptococcaceae bacterium oral taxon 113	NA	NA	-0.653982	<0.01	NA	NA
Capnocytophaga_sp. oral taxon 324	Porphyromonas_sp. oral taxon 279	NA	NA	NA	NA	0.637196	<0.01
Capnocytophaga_sp. oral taxon 326	Capnocytophaga_sp. oral taxon 323	NA	NA	0.721112	<0.01	NA	NA
Capnocytophaga_sp. oral taxon 326	Capnocytophaga_sp. oral taxon 335	NA	NA	0.640033	0.01	NA	NA
Capnocytophaga_sp. oral taxon 326	Capnocytophaga_sp. oral taxon 336	NA	NA	0.638051	0.02	NA	NA
Capnocytophaga_sp. oral taxon 326	Capnocytophaga_sp. oral taxon 412	NA	NA	0.611645	<0.01	NA	NA
Capnocytophaga_sp. oral taxon 326	Capnocytophaga_sp. oral taxon 863	NA	NA	0.610443	0.01	NA	NA
Capnocytophaga_sp. oral taxon 326	Peptoanaerobacter_Peptostreptococcaceae bacterium oral taxon 113	NA	NA	-0.672744	<0.01	NA	NA
Capnocytophaga_sp. oral taxon 326	Selenomonas_sp. oral taxon 126	0.6369	0.01	NA	NA	NA	NA
Capnocytophaga_sp. oral taxon 329	Aggregatibacter_sp. oral taxon 458	0.731466	<0.01	0.733138	<0.01	NA	NA
Capnocytophaga_sp. oral taxon 329	Capnocytophaga_sp. oral taxon 332	0.715726	<0.01	0.665736	<0.01	0.697053	<0.01
Capnocytophaga_sp. oral taxon 329	Capnocytophaga_sp. oral taxon 863	NA	NA	0.745671	<0.01	NA	NA
Capnocytophaga_sp. oral taxon 329	Gemella_sp. oral taxon 928	NA	NA	-0.61473	<0.01	NA	NA
Capnocytophaga_sp. oral taxon 329	Leptotrichia_sp. oral taxon 212	0.698558	<0.01	0.789977	<0.01	NA	NA
Capnocytophaga_sp. oral taxon 329	Leptotrichia_sp. oral taxon 215	0.746029	<0.01	NA	NA	NA	NA
Capnocytophaga_sp. oral taxon 329	Neisseria_sp. oral taxon 020	NA	NA	0.72196	<0.01	NA	NA
Capnocytophaga_sp. oral taxon 329	Oribacterium_sp. oral taxon 108	NA	NA	-0.602531	<0.01	NA	NA
Capnocytophaga_sp. oral taxon 329	Ottowia_sp. oral taxon 894	NA	NA	0.739507	<0.01	NA	NA
Capnocytophaga_sp. oral taxon 329	Parvimonas_sp. oral taxon 393	NA	NA	-0.643865	<0.01	NA	NA
Capnocytophaga_sp. oral taxon 329	Porphyromonas_sp. oral taxon 279	NA	NA	0.681253	<0.01	NA	NA
Capnocytophaga_sp. oral taxon 329	Streptococcus_sp. oral taxon 058	0.615748	<0.01	0.782503	<0.01	NA	NA
Capnocytophaga_sp. oral taxon 332	Capnocytophaga_sp. oral taxon 863	NA	NA	0.760786	<0.01	0.614814	<0.01
Capnocytophaga_sp. oral taxon 332	Leptotrichia_sp. oral taxon 212	0.716246	<0.01	NA	NA	NA	NA
Capnocytophaga_sp. oral taxon 332	Neisseria_sp. oral taxon 020	NA	NA	0.640959	<0.01	NA	NA
Capnocytophaga_sp. oral taxon 335	Actinobaculum_sp. oral taxon 183	NA	NA	0.675843	<0.01	NA	NA
Capnocytophaga_sp. oral taxon 335	Capnocytophaga_sp. oral taxon 323	0.756649	<0.01	0.827943	<0.01	NA	NA
Capnocytophaga_sp. oral taxon 335	Capnocytophaga_sp. oral taxon 336	0.848078	<0.01	0.723275	<0.01	0.668621	<0.01
Capnocytophaga_sp. oral taxon 335	Capnocytophaga_sp. oral taxon 380	0.82278	<0.01	0.803809	<0.01	0.657422	<0.01
Capnocytophaga_sp. oral taxon 335	Capnocytophaga_sp. oral taxon 412	0.948859	<0.01	0.829315	<0.01	0.657079	<0.01
Capnocytophaga_sp. oral taxon 335	Capnocytophaga_sp. oral taxon 863	NA	NA	0.612209	0.02	NA	NA
Capnocytophaga_sp. oral taxon 335	Oribacterium_parvum	NA	NA	-0.647998	<0.01	NA	NA
Capnocytophaga_sp. oral taxon 335	Parvimonas_sp. oral taxon 393	NA	NA	-0.608879	<0.01	NA	NA
Capnocytophaga_sp. oral taxon 335	Peptoanaerobacter_Peptostreptococcaceae bacterium oral taxon 113	NA	NA	-0.646166	<0.01	NA	NA
Capnocytophaga_sp. oral taxon 336	Actinobaculum_sp. oral taxon 183	NA	NA	0.666921	<0.01	NA	NA
Capnocytophaga_sp. oral taxon 336	Capnocytophaga_sp. oral taxon 323	0.750281	<0.01	0.735659	<0.01	NA	NA
Capnocytophaga_sp. oral taxon 336	Capnocytophaga_sp. oral taxon 380	0.792132	<0.01	0.677275	<0.01	0.698288	<0.01
Capnocytophaga_sp. oral taxon 336	Capnocytophaga_sp. oral taxon 412	0.868084	<0.01	0.797614	<0.01	0.687344	<0.01
Capnocytophaga_sp. oral taxon 338	Alloprevotella_spp.	NA	NA	-0.649988	<0.01	NA	NA
Capnocytophaga_sp. oral taxon 380	Actinobaculum_sp. oral taxon 183	NA	NA	0.664258	<0.01	NA	NA
Capnocytophaga_sp. oral taxon 380	Alloprevotella_Prevotella sp. oral taxon 473	NA	NA	-0.645271	0.01	NA	NA
Capnocytophaga_sp. oral taxon 380	Capnocytophaga_sp. oral taxon 323	0.912267	<0.01	0.772855	<0.01	0.611072	<0.01
Capnocytophaga_sp. oral taxon 380	Capnocytophaga_sp. oral taxon 412	0.835692	<0.01	0.888641	<0.01	0.71562	<0.01
Capnocytophaga_sp. oral taxon 380	Fusobacterium_sp. oral taxon 370	NA	NA	-0.621753	<0.01	NA	NA
Capnocytophaga_sp. oral taxon 380	Gemella_sp. oral taxon 928	NA	NA	-0.651937	0.01	NA	NA
Capnocytophaga_sp. oral taxon 380	Leptotrichia_sp. oral taxon 212	NA	NA	0.687331	<0.01	NA	NA
Capnocytophaga_sp. oral taxon 380	Leptotrichia_sp. oral taxon 879	NA	NA	0.622841	0.01	NA	NA
Capnocytophaga_sp. oral taxon 380	Oribacterium_parvum	NA	NA	-0.658876	0.01	NA	NA
Capnocytophaga_sp. oral taxon 380	Parvimonas_sp. oral taxon 393	NA	NA	-0.60802	0.02	NA	NA
Capnocytophaga_sp. oral taxon 380	Peptoanaerobacter_Peptostreptococcaceae bacterium oral taxon 113	NA	NA	-0.623078	<0.01	NA	NA
Capnocytophaga_sp. oral taxon 380	Porphyromonas_sp. oral taxon 279	NA	NA	0.614591	<0.01	NA	NA
Capnocytophaga_sp. oral taxon 412	Actinobaculum_sp. oral taxon 183	NA	NA	0.697763	<0.01	NA	NA
Capnocytophaga_sp. oral taxon 412	Actinomyces_sp. oral taxon 877	NA	NA	NA	NA	0.643128	<0.01
Capnocytophaga_sp. oral taxon 412	Capnocytophaga_sp. oral taxon 323	0.797255	<0.01	0.820949	<0.01	0.609742	<0.01
Capnocytophaga_sp. oral taxon 412	Gemella_sp. oral taxon 928	NA	NA	-0.658709	<0.01	NA	NA
Capnocytophaga_sp. oral taxon 412	Oribacterium_parvum	NA	NA	-0.649679	<0.01	NA	NA
Capnocytophaga_sp. oral taxon 412	Peptoanaerobacter_Peptostreptococcaceae bacterium oral taxon 113	NA	NA	-0.618146	0.01	NA	NA
Capnocytophaga_sp. oral taxon 863	Leptotrichia_sp. oral taxon 879	NA	NA	0.671249	0.01	NA	NA
Capnocytophaga_sp. oral taxon 863	Ottowia_sp. oral taxon 894	NA	NA	0.627475	<0.01	NA	NA
Capnocytophaga_spp.	Actinobaculum_sp. oral taxon 183	NA	NA	0.607192	0.01	NA	NA
Capnocytophaga_spp.	Actinomyces_israelii	NA	NA	-0.604168	0.01	NA	NA
Capnocytophaga_spp.	Actinomyces_sp. oral taxon 178	NA	NA	NA	NA	0.611224	<0.01
Capnocytophaga_spp.	Actinomyces_sp. oral taxon 448	-0.602449	0.01	NA	NA	NA	NA
Capnocytophaga_spp.	Bacteroides_pyogenes	NA	NA	-0.619551	0.01	NA	NA
Capnocytophaga_spp.	Capnocytophaga_gingivalis	NA	NA	NA	NA	0.644686	<0.01
Capnocytophaga_spp.	Capnocytophaga_granulosa	NA	NA	0.6915	<0.01	0.680973	<0.01
Capnocytophaga_spp.	Capnocytophaga_ochracea	0.923832	<0.01	0.961318	<0.01	0.827023	<0.01
Capnocytophaga_spp.	Capnocytophaga_sp. oral taxon 323	0.848921	<0.01	0.829378	<0.01	0.750815	<0.01
Capnocytophaga_spp.	Capnocytophaga_sp. oral taxon 324	0.910713	<0.01	0.771014	<0.01	0.740915	<0.01
Capnocytophaga_spp.	Capnocytophaga_sp. oral taxon 326	NA	NA	0.770052	<0.01	NA	NA
Capnocytophaga_spp.	Capnocytophaga_sp. oral taxon 335	0.908114	<0.01	0.860065	<0.01	0.699432	<0.01
Capnocytophaga_spp.	Capnocytophaga_sp. oral taxon 336	0.932692	<0.01	0.88036	<0.01	0.797829	<0.01
Capnocytophaga_spp.	Capnocytophaga_sp. oral taxon 380	0.892263	<0.01	0.803522	<0.01	0.771285	<0.01
Capnocytophaga_spp.	Capnocytophaga_sp. oral taxon 412	0.891097	<0.01	0.908153	<0.01	0.712771	<0.01
Capnocytophaga_spp.	Capnocytophaga_sp. oral taxon 863	NA	NA	0.619694	0.01	NA	NA
Capnocytophaga_spp.	Capnocytophaga_sputigena	NA	NA	0.64345	<0.01	NA	NA
Capnocytophaga_spp.	Corynebacterium_matruchotii	NA	NA	NA	NA	0.732933	<0.01
Capnocytophaga_spp.	Eggerthia_catenaformis	NA	NA	-0.606466	<0.01	NA	NA
Capnocytophaga_spp.	Filifactor_alocis	NA	NA	-0.673919	<0.01	NA	NA
Capnocytophaga_spp.	Finegoldia_magna	NA	NA	-0.696959	<0.01	NA	NA
Capnocytophaga_spp.	Fretibacterium_fastidiosum	NA	NA	-0.656384	0.01	NA	NA
Capnocytophaga_spp.	Gemella_bergeri	NA	NA	-0.726283	<0.01	NA	NA
Capnocytophaga_spp.	Gemella_sp. oral taxon 928	NA	NA	-0.725238	0.01	NA	NA
Capnocytophaga_spp.	Mogibacterium_[Eubacterium] nodatum	NA	NA	-0.659969	0.03	NA	NA
Capnocytophaga_spp.	Mogibacterium_[Eubacterium] saphenum	NA	NA	-0.698765	<0.01	NA	NA
Capnocytophaga_spp.	Mogibacterium_timidum	NA	NA	-0.626301	0.03	-0.662186	<0.01
Capnocytophaga_spp.	Olsenella_uli	NA	NA	NA	NA	-0.623688	<0.01
Capnocytophaga_spp.	Oribacterium_parvum	NA	NA	-0.714066	<0.01	NA	NA
Capnocytophaga_spp.	Oribacterium_spp.	NA	NA	-0.702797	<0.01	NA	NA
Capnocytophaga_spp.	Parvimonas_sp. oral taxon 110	NA	NA	-0.617226	<0.01	NA	NA
Capnocytophaga_spp.	Parvimonas_sp. oral taxon 393	NA	NA	-0.61962	<0.01	NA	NA
Capnocytophaga_spp.	Peptoanaerobacter_Peptostreptococcaceae bacterium oral taxon 113	NA	NA	-0.694278	<0.01	NA	NA
Capnocytophaga_spp.	Peptoniphilus_lacrimalis	-0.661193	<0.01	NA	NA	NA	NA
Capnocytophaga_spp.	Peptoniphilus_sp. oral taxon 386	NA	NA	-0.745565	<0.01	NA	NA
Capnocytophaga_spp.	Peptostreptococcus_anaerobius	NA	NA	-0.682433	<0.01	NA	NA
Capnocytophaga_spp.	Porphyromonas_endodontalis	NA	NA	-0.612873	0.02	NA	NA
Capnocytophaga_spp.	Porphyromonas_sp. oral taxon 279	NA	NA	NA	NA	0.717944	<0.01
Capnocytophaga_spp.	Prevotella_melaninogenica	NA	NA	0.601531	0.01	NA	NA
Capnocytophaga_spp.	Pseudopropionibacterium_propionicum	NA	NA	NA	NA	0.647583	<0.01
Capnocytophaga_spp.	Slackia_exigua	NA	NA	NA	NA	-0.63024	<0.01
Capnocytophaga_spp.	Streptococcus_anginosus	NA	NA	-0.741764	<0.01	NA	NA
Capnocytophaga_spp.	Streptococcus_constellatus	NA	NA	-0.761439	<0.01	NA	NA
Capnocytophaga_spp.	Tannerella_spp.	NA	NA	-0.632758	<0.01	NA	NA
Capnocytophaga_spp.	Treponema_maltophilum	NA	NA	-0.650858	<0.01	NA	NA
Capnocytophaga_spp.	Treponema_medium	NA	NA	-0.633413	0.01	NA	NA
Capnocytophaga_spp.	Treponema_putidum	NA	NA	-0.740092	<0.01	NA	NA
Capnocytophaga_spp.	Treponema_socranskii	NA	NA	-0.656219	0.01	NA	NA
Capnocytophaga_spp.	Treponema_vincentii	NA	NA	-0.653676	0.01	NA	NA
Capnocytophaga_spp.	Veillonella_parvula	NA	NA	0.620233	0.01	NA	NA
Capnocytophaga_spp.	Veillonella_sp. oral taxon 158	NA	NA	0.649407	0.01	NA	NA
Capnocytophaga_sputigena	[Eubacterium] brachy	NA	NA	-0.728976	<0.01	NA	NA
Capnocytophaga_sputigena	[Eubacterium] infirmum	NA	NA	-0.610284	<0.01	NA	NA
Capnocytophaga_sputigena	Actinomyces_georgiae	0.614484	<0.01	NA	NA	NA	NA
Capnocytophaga_sputigena	Actinomyces_israelii	NA	NA	-0.7131	<0.01	NA	NA
Capnocytophaga_sputigena	Actinomyces_timonensis	NA	NA	0.611472	0.01	NA	NA
Capnocytophaga_sputigena	Capnocytophaga_granulosa	NA	NA	NA	NA	0.677423	<0.01
Capnocytophaga_sputigena	Capnocytophaga_sp. oral taxon 326	NA	NA	0.743527	<0.01	NA	NA
Capnocytophaga_sputigena	Capnocytophaga_sp. oral taxon 332	NA	NA	NA	NA	0.711434	<0.01
Capnocytophaga_sputigena	Capnocytophaga_sp. oral taxon 863	NA	NA	0.662721	<0.01	0.785874	<0.01
Capnocytophaga_sputigena	Cardiobacterium_hominis	0.690928	<0.01	0.730751	<0.01	NA	NA
Capnocytophaga_sputigena	Dialister_invisus	-0.646152	<0.01	NA	NA	NA	NA
Capnocytophaga_sputigena	Eggerthia_catenaformis	NA	NA	-0.685771	<0.01	NA	NA
Capnocytophaga_sputigena	Gemella_sanguinis	NA	NA	0.714113	<0.01	NA	NA
Capnocytophaga_sputigena	Gemella_sp. oral taxon 928	NA	NA	-0.608304	0.01	NA	NA
Capnocytophaga_sputigena	Granulicatella_adiacens	NA	NA	0.62127	0.02	NA	NA
Capnocytophaga_sputigena	Jonquetella_anthropi	NA	NA	-0.645168	0.01	NA	NA
Capnocytophaga_sputigena	Leptotrichia_hofstadii	NA	NA	0.615767	0.02	NA	NA
Capnocytophaga_sputigena	Leptotrichia_sp. oral taxon 225	NA	NA	0.710428	<0.01	NA	NA
Capnocytophaga_sputigena	Mogibacterium_[Eubacterium] sulci	NA	NA	-0.637217	0.01	NA	NA
Capnocytophaga_sputigena	Neisseria_sp. oral taxon 020	NA	NA	0.637459	<0.01	NA	NA
Capnocytophaga_sputigena	Oribacterium_sp. oral taxon 078	-0.669106	<0.01	NA	NA	NA	NA
Capnocytophaga_sputigena	Oribacterium_sp. oral taxon 108	-0.60894	0.01	NA	NA	NA	NA
Capnocytophaga_sputigena	Prevotella_bivia	NA	NA	-0.602478	<0.01	NA	NA
Capnocytophaga_sputigena	Pseudopropionibacterium_propionicum	NA	NA	0.605796	<0.01	NA	NA
Capnocytophaga_sputigena	Streptococcus_oralis	NA	NA	0.604563	<0.01	NA	NA
Capnocytophaga_sputigena	Streptococcus_sanguinis	NA	NA	0.607027	0.01	NA	NA
Capnocytophaga_sputigena	Streptococcus_sp. oral taxon 058	NA	NA	0.604268	<0.01	NA	NA
Capnocytophaga_sputigena	Treponema_maltophilum	NA	NA	-0.721302	0.01	NA	NA
Capnocytophaga_sputigena	Treponema_medium	NA	NA	-0.744667	<0.01	NA	NA
Capnocytophaga_sputigena	Treponema_putidum	NA	NA	-0.706903	<0.01	NA	NA
Capnocytophaga_sputigena	Treponema_socranskii	NA	NA	-0.81571	<0.01	NA	NA
Capnocytophaga_sputigena	Treponema_vincentii	NA	NA	-0.704181	<0.01	NA	NA
Cardiobacterium_hominis	[Eubacterium] brachy	NA	NA	-0.632871	<0.01	NA	NA
Cardiobacterium_hominis	Actinomyces_massiliensis	NA	NA	0.63127	0.01	NA	NA
Cardiobacterium_hominis	Actinomyces_sp. oral taxon 877	NA	NA	0.62953	<0.01	NA	NA
Cardiobacterium_hominis	Bacteroides_Bacteroidetes bacterium oral taxon 272	NA	NA	-0.604689	<0.01	NA	NA
Cardiobacterium_hominis	Bacteroides_Bacteroidetes oral taxon 274	NA	NA	-0.641899	0.01	NA	NA
Cardiobacterium_hominis	Bacteroides_pyogenes	NA	NA	-0.657961	<0.01	NA	NA
Cardiobacterium_hominis	Bulleidia_extructa	NA	NA	-0.616004	0.02	NA	NA
Cardiobacterium_hominis	Capnocytophaga_granulosa	NA	NA	0.727238	<0.01	NA	NA
Cardiobacterium_hominis	Capnocytophaga_sp. oral taxon 329	0.643837	0.01	0.713828	<0.01	NA	NA
Cardiobacterium_hominis	Capnocytophaga_sp. oral taxon 332	NA	NA	0.693351	<0.01	NA	NA
Cardiobacterium_hominis	Capnocytophaga_sp. oral taxon 863	NA	NA	0.777441	0.01	NA	NA
Cardiobacterium_hominis	Corynebacterium_matruchotii	NA	NA	0.75199	<0.01	NA	NA
Cardiobacterium_hominis	Eggerthia_catenaformis	NA	NA	-0.715941	<0.01	NA	NA
Cardiobacterium_hominis	Filifactor_alocis	NA	NA	-0.627749	0.01	NA	NA
Cardiobacterium_hominis	Fretibacterium_fastidiosum	NA	NA	-0.649609	<0.01	NA	NA
Cardiobacterium_hominis	Gemella_sanguinis	NA	NA	0.61056	<0.01	NA	NA
Cardiobacterium_hominis	Gemella_sp. oral taxon 928	NA	NA	-0.622168	<0.01	NA	NA
Cardiobacterium_hominis	Jonquetella_anthropi	NA	NA	-0.699015	<0.01	NA	NA
Cardiobacterium_hominis	Leptotrichia_buccalis	NA	NA	0.700566	0.01	NA	NA
Cardiobacterium_hominis	Leptotrichia_hofstadii	NA	NA	0.847423	<0.01	NA	NA
Cardiobacterium_hominis	Leptotrichia_sp. oral taxon 212	0.698629	<0.01	0.748715	<0.01	NA	NA
Cardiobacterium_hominis	Leptotrichia_sp. oral taxon 215	NA	NA	0.617822	0.01	NA	NA
Cardiobacterium_hominis	Leptotrichia_sp. oral taxon 225	NA	NA	0.848602	<0.01	NA	NA
Cardiobacterium_hominis	Leptotrichia_sp. oral taxon 879	NA	NA	0.730137	<0.01	NA	NA
Cardiobacterium_hominis	Leptotrichia_spp.	NA	NA	0.80419	<0.01	NA	NA
Cardiobacterium_hominis	Olsenella_uli	NA	NA	-0.661242	0.01	NA	NA
Cardiobacterium_hominis	Parvimonas_sp. oral taxon 110	0.676838	<0.01	NA	NA	NA	NA
Cardiobacterium_hominis	Parvimonas_spp.	0.668285	<0.01	NA	NA	NA	NA
Cardiobacterium_hominis	Peptoniphilus_indolicus	NA	NA	-0.647436	<0.01	NA	NA
Cardiobacterium_hominis	Peptoniphilus_sp. oral taxon 386	NA	NA	-0.618009	0.02	NA	NA
Cardiobacterium_hominis	Porphyromonas_catoniae	0.733934	<0.01	0.631807	<0.01	NA	NA
Cardiobacterium_hominis	Porphyromonas_sp. oral taxon 279	NA	NA	0.695632	<0.01	NA	NA
Cardiobacterium_hominis	Streptococcus_constellatus	NA	NA	-0.672192	<0.01	NA	NA
Cardiobacterium_hominis	Streptococcus_cristatus	NA	NA	0.657181	0.02	NA	NA
Cardiobacterium_hominis	Tannerella_forsythia	NA	NA	-0.644737	<0.01	NA	NA
Cardiobacterium_hominis	Treponema_lecithinolyticum	NA	NA	-0.607522	<0.01	NA	NA
Cardiobacterium_hominis	Treponema_maltophilum	NA	NA	-0.68118	<0.01	NA	NA
Cardiobacterium_hominis	Treponema_putidum	NA	NA	-0.655169	0.01	NA	NA
Cardiobacterium_hominis	Treponema_socranskii	NA	NA	-0.732059	<0.01	NA	NA
Cardiobacterium_spp.	Cardiobacterium_hominis	NA	NA	0.665229	<0.01	NA	NA
Cardiobacterium_spp.	Cardiobacterium_valvarum	0.695855	0.01	0.708132	<0.01	NA	NA
Cardiobacterium_spp.	Leptotrichia_hofstadii	NA	NA	0.649483	0.02	NA	NA
Cardiobacterium_spp.	Leptotrichia_spp.	NA	NA	0.765587	<0.01	NA	NA
Cardiobacterium_spp.	Olsenella_uli	NA	NA	-0.67364	<0.01	NA	NA
Cardiobacterium_spp.	Prevotella_baroniae	NA	NA	-0.627165	0.03	NA	NA
Cardiobacterium_spp.	Slackia_exigua	NA	NA	-0.604063	<0.01	NA	NA
Cardiobacterium_valvarum	Actinomyces_sp. oral taxon 448	-0.75189	<0.01	NA	NA	NA	NA
Catonella_morbi	Actinomyces_sp. oral taxon 171	-0.711928	<0.01	NA	NA	NA	NA
Catonella_morbi	Alloprevotella_tannerae	0.738309	<0.01	NA	NA	NA	NA
Catonella_morbi	Capnocytophaga_sp. oral taxon 323	NA	NA	-0.672666	0.01	NA	NA
Catonella_morbi	Desulfomicrobium_orale	NA	NA	NA	NA	0.619211	<0.01
Catonella_morbi	Fretibacterium_fastidiosum	NA	NA	NA	NA	0.698088	<0.01
Catonella_morbi	Fusobacterium_sp. oral taxon 370	NA	NA	0.651696	<0.01	NA	NA
Catonella_morbi	Lautropia_mirabilis	-0.832031	<0.01	NA	NA	NA	NA
Catonella_morbi	Leptotrichia_sp. oral taxon 879	NA	NA	-0.675233	<0.01	NA	NA
Catonella_morbi	Prevotella_pallens	0.612108	<0.01	NA	NA	NA	NA
Catonella_morbi	Rothia_aeria	-0.626982	<0.01	NA	NA	NA	NA
Catonella_morbi	Selenomonas_sputigena	0.626219	0.01	NA	NA	NA	NA
Centipeda_periodontii	Actinomyces_sp. oral taxon 170	-0.645744	<0.01	NA	NA	NA	NA
Centipeda_periodontii	Leptotrichia_goodfellowii	-0.636419	0.01	NA	NA	NA	NA
Centipeda_periodontii	Peptostreptococcus_stomatis	NA	NA	NA	NA	0.664947	<0.01
Centipeda_periodontii	Porphyromonas_sp. oral taxon 278	NA	NA	-0.602731	0.02	NA	NA
Centipeda_periodontii	Prevotella_marshii	0.646257	0.01	NA	NA	NA	NA
Centipeda_periodontii	Prevotella_sp. oral taxon 299	NA	NA	0.66565	<0.01	NA	NA
Centipeda_periodontii	Rothia_aeria	-0.613717	<0.01	NA	NA	NA	NA
Centipeda_periodontii	Selenomonas_infelix	0.622254	0.02	NA	NA	0.798417	<0.01
Centipeda_periodontii	Selenomonas_sp. oral taxon 126	0.819151	<0.01	0.800316	<0.01	0.787993	<0.01
Centipeda_periodontii	Selenomonas_sp. oral taxon 136	NA	NA	0.622278	<0.01	NA	NA
Centipeda_periodontii	Selenomonas_sp. oral taxon 137	NA	NA	0.730677	<0.01	NA	NA
Centipeda_periodontii	Selenomonas_sp. oral taxon 138	0.639435	<0.01	0.791127	<0.01	0.806199	<0.01
Centipeda_periodontii	Selenomonas_sp. oral taxon 149	NA	NA	0.6466	<0.01	NA	NA
Centipeda_periodontii	Selenomonas_sp. oral taxon 478	NA	NA	0.634064	<0.01	NA	NA
Centipeda_periodontii	Selenomonas_sp. oral taxon 892	NA	NA	0.691296	<0.01	NA	NA
Corynebacterium_durum	Actinomyces_massiliensis	0.706818	<0.01	NA	NA	NA	NA
Corynebacterium_durum	Bacteroides_Bacteroidetes oral taxon 274	-0.690474	<0.01	NA	NA	NA	NA
Corynebacterium_durum	Bulleidia_extructa	NA	NA	-0.614016	0.02	NA	NA
Corynebacterium_durum	Rothia_aeria	NA	NA	0.727112	<0.01	NA	NA
Corynebacterium_matruchotii	Actinomyces_johnsonii	NA	NA	0.623257	0.01	NA	NA
Corynebacterium_matruchotii	Actinomyces_massiliensis	NA	NA	0.721589	<0.01	NA	NA
Corynebacterium_matruchotii	Actinomyces_sp. oral taxon 170	NA	NA	0.693344	<0.01	NA	NA
Corynebacterium_matruchotii	Actinomyces_sp. oral taxon 178	0.767504	<0.01	0.709013	<0.01	NA	NA
Corynebacterium_matruchotii	Actinomyces_sp. oral taxon 180	0.651311	0.01	NA	NA	NA	NA
Corynebacterium_matruchotii	Actinomyces_sp. oral taxon 448	NA	NA	0.676237	<0.01	NA	NA
Corynebacterium_matruchotii	Actinomyces_sp. oral taxon 849	NA	NA	0.689303	<0.01	NA	NA
Corynebacterium_matruchotii	Actinomyces_sp. oral taxon 877	NA	NA	0.71072	<0.01	NA	NA
Corynebacterium_matruchotii	Aggregatibacter_sp. oral taxon 458	NA	NA	0.638053	0.01	NA	NA
Corynebacterium_matruchotii	Bacteroides_Bacteroidetes oral taxon 274	NA	NA	-0.626005	<0.01	NA	NA
Corynebacterium_matruchotii	Bacteroides_pyogenes	NA	NA	-0.820152	<0.01	NA	NA
Corynebacterium_matruchotii	Bulleidia_extructa	NA	NA	-0.62099	<0.01	NA	NA
Corynebacterium_matruchotii	Capnocytophaga_granulosa	NA	NA	0.781466	<0.01	NA	NA
Corynebacterium_matruchotii	Capnocytophaga_sp. oral taxon 323	NA	NA	0.627481	0.03	NA	NA
Corynebacterium_matruchotii	Capnocytophaga_sp. oral taxon 324	NA	NA	NA	NA	0.685582	<0.01
Corynebacterium_matruchotii	Capnocytophaga_sp. oral taxon 329	0.604458	0.01	0.67756	<0.01	NA	NA
Corynebacterium_matruchotii	Capnocytophaga_sp. oral taxon 335	NA	NA	0.616178	0.01	NA	NA
Corynebacterium_matruchotii	Filifactor_alocis	NA	NA	-0.750731	<0.01	NA	NA
Corynebacterium_matruchotii	Fretibacterium_fastidiosum	NA	NA	-0.727376	<0.01	NA	NA
Corynebacterium_matruchotii	Fusobacterium_sp. oral taxon 370	-0.757738	<0.01	-0.634304	<0.01	NA	NA
Corynebacterium_matruchotii	Gemella_bergeri	NA	NA	-0.700731	<0.01	NA	NA
Corynebacterium_matruchotii	Gemella_sp. oral taxon 928	NA	NA	-0.781188	<0.01	NA	NA
Corynebacterium_matruchotii	Johnsonella_ignava	NA	NA	-0.687705	0.01	NA	NA
Corynebacterium_matruchotii	Jonquetella_anthropi	NA	NA	-0.727329	<0.01	NA	NA
Corynebacterium_matruchotii	Leptotrichia_hofstadii	NA	NA	0.796689	<0.01	NA	NA
Corynebacterium_matruchotii	Leptotrichia_shahii	NA	NA	0.695744	<0.01	NA	NA
Corynebacterium_matruchotii	Leptotrichia_sp. oral taxon 212	NA	NA	0.638905	<0.01	NA	NA
Corynebacterium_matruchotii	Leptotrichia_sp. oral taxon 215	0.69602	<0.01	NA	NA	NA	NA
Corynebacterium_matruchotii	Leptotrichia_sp. oral taxon 225	0.746429	<0.01	0.754903	<0.01	NA	NA
Corynebacterium_matruchotii	Leptotrichia_sp. oral taxon 879	NA	NA	0.788167	<0.01	NA	NA
Corynebacterium_matruchotii	Leptotrichia_wadei	0.677328	<0.01	0.727931	0.01	0.641226	<0.01
Corynebacterium_matruchotii	Mogibacterium_[Eubacterium] saphenum	NA	NA	-0.606653	<0.01	NA	NA
Corynebacterium_matruchotii	Oribacterium_parvum	NA	NA	-0.658645	0.01	NA	NA
Corynebacterium_matruchotii	Parvimonas_sp. oral taxon 110	NA	NA	-0.680315	<0.01	NA	NA
Corynebacterium_matruchotii	Parvimonas_sp. oral taxon 393	NA	NA	-0.660311	0.01	NA	NA
Corynebacterium_matruchotii	Parvimonas_spp.	NA	NA	-0.645721	<0.01	NA	NA
Corynebacterium_matruchotii	Peptoanaerobacter_Peptostreptococcaceae bacterium oral taxon 113	NA	NA	-0.667346	<0.01	NA	NA
Corynebacterium_matruchotii	Peptoniphilus_sp. oral taxon 386	NA	NA	-0.724801	0.01	NA	NA
Corynebacterium_matruchotii	Porphyromonas_sp. oral taxon 279	0.601205	0.01	0.624268	<0.01	0.659785	<0.01
Corynebacterium_matruchotii	Prevotella_baroniae	-0.638198	<0.01	NA	NA	NA	NA
Corynebacterium_matruchotii	Selenomonas_noxia	0.627088	0.01	0.738309	<0.01	NA	NA
Corynebacterium_matruchotii	Slackia_exigua	NA	NA	NA	NA	-0.60624	<0.01
Corynebacterium_matruchotii	Streptococcus_constellatus	-0.62438	0.01	-0.719773	<0.01	NA	NA
Corynebacterium_matruchotii	Streptococcus_cristatus	NA	NA	0.748977	<0.01	0.6354	0.01
Corynebacterium_matruchotii	Streptococcus_sp. oral taxon 058	0.722381	<0.01	0.630237	<0.01	NA	NA
Corynebacterium_matruchotii	Tannerella_sp. oral taxon HOT-286	NA	NA	0.751258	<0.01	NA	NA
Corynebacterium_matruchotii	Tannerella_spp.	NA	NA	-0.643473	<0.01	NA	NA
Corynebacterium_matruchotii	Treponema_lecithinolyticum	NA	NA	-0.616537	0.01	NA	NA
Corynebacterium_matruchotii	Treponema_maltophilum	NA	NA	-0.650201	<0.01	NA	NA
Corynebacterium_matruchotii	Treponema_putidum	NA	NA	-0.638527	<0.01	NA	NA
Corynebacterium_matruchotii	Treponema_socranskii	NA	NA	-0.635092	0.01	NA	NA
Cutibacterium_acnes	Actinomyces_graevenitzii	0.60329	<0.01	NA	NA	NA	NA
Cutibacterium_acnes	Actinomyces_oris	0.645926	0.01	NA	NA	NA	NA
Cutibacterium_acnes	Actinomyces_sp. oral taxon 170	0.775247	<0.01	NA	NA	NA	NA
Cutibacterium_acnes	Actinomyces_sp. oral taxon 175	0.712999	<0.01	NA	NA	NA	NA
Cutibacterium_acnes	Actinomyces_sp. oral taxon 448	0.685824	0.01	NA	NA	NA	NA
Cutibacterium_acnes	Alloprevotella_tannerae	NA	NA	-0.620055	<0.01	NA	NA
Cutibacterium_acnes	Atopobium_vaginae	0.644428	<0.01	NA	NA	NA	NA
Cutibacterium_acnes	candidate division TM7 single-cell isolate TM7a	0.643581	<0.01	NA	NA	NA	NA
Cutibacterium_acnes	candidate division TM7 single-cell isolate TM7a	0.68024	<0.01	NA	NA	NA	NA
Cutibacterium_acnes	Candidatus Saccharibacteria oral taxon TM7x	NA	NA	-0.683734	<0.01	NA	NA
Cutibacterium_acnes	Centipeda_periodontii	-0.696799	<0.01	NA	NA	NA	NA
Cutibacterium_acnes	Prevotella_pallens	NA	NA	-0.622677	<0.01	NA	NA
Cutibacterium_acnes	Rothia_aeria	0.803933	<0.01	NA	NA	NA	NA
Cutibacterium_acnes	Rothia_dentocariosa	0.660483	<0.01	NA	NA	NA	NA
Cutibacterium_acnes	Rothia_mucilaginosa	0.683078	0.01	NA	NA	NA	NA
Cutibacterium_acnes	Rothia_spp.	0.719763	<0.01	NA	NA	NA	NA
Cutibacterium_acnes	Selenomonas_infelix	-0.736641	<0.01	-0.638776	<0.01	NA	NA
Cutibacterium_acnes	Selenomonas_sp. oral taxon 126	-0.689404	<0.01	-0.635008	<0.01	NA	NA
Cutibacterium_acnes	Selenomonas_sp. oral taxon 138	-0.645977	<0.01	-0.636905	<0.01	NA	NA
Cutibacterium_acnes	Streptococcus_sp. F0442	0.666652	<0.01	NA	NA	NA	NA
Desulfobulbus_sp. oral taxon 041	Peptoanaerobacter_Peptostreptococcaceae bacterium oral taxon 113	NA	NA	0.799619	<0.01	NA	NA
Desulfomicrobium_orale	Bacteroides_Bacteroidetes bacterium oral taxon 272	NA	NA	0.659762	<0.01	NA	NA
Desulfomicrobium_orale	Desulfobulbus_sp. oral taxon 041	NA	NA	NA	NA	0.633132	<0.01
Desulfomicrobium_orale	Fretibacterium_fastidiosum	NA	NA	NA	NA	0.679321	<0.01
Desulfomicrobium_orale	Prevotella_salivae	NA	NA	NA	NA	-0.673769	<0.01
Dialister_invisus	Actinomyces_dentalis	0.828769	<0.01	NA	NA	NA	NA
Dialister_invisus	Atopobium_sp. oral taxon 199	0.686197	0.01	NA	NA	NA	NA
Dialister_invisus	Candidatus Saccharibacteria oral taxon TM7x	NA	NA	NA	NA	0.710901	<0.01
Dialister_invisus	Oribacterium_sp. oral taxon 078	0.603964	<0.01	NA	NA	NA	NA
Dialister_invisus	Prevotella_fusca	0.61636	<0.01	NA	NA	NA	NA
Dialister_invisus	Prevotella_histicola	0.765929	<0.01	NA	NA	NA	NA
Dialister_invisus	Prevotella_multisaccharivorax	0.651461	<0.01	NA	NA	NA	NA
Dialister_invisus	Prevotella_salivae	0.604396	<0.01	NA	NA	NA	NA
Dialister_invisus	Prevotella_sp. oral taxon 306	0.653021	0.01	NA	NA	NA	NA
Eggerthia_catenaformis	[Eubacterium] brachy	0.689013	<0.01	0.684557	<0.01	NA	NA
Eggerthia_catenaformis	Actinomyces_georgiae	NA	NA	-0.650386	<0.01	NA	NA
Eggerthia_catenaformis	Actinomyces_massiliensis	NA	NA	-0.62624	<0.01	NA	NA
Eggerthia_catenaformis	Actinomyces_sp. oral taxon 178	NA	NA	-0.701063	<0.01	NA	NA
Eggerthia_catenaformis	Actinomyces_sp. oral taxon 180	-0.718817	<0.01	NA	NA	NA	NA
Eggerthia_catenaformis	Actinomyces_sp. oral taxon 877	NA	NA	-0.697278	<0.01	NA	NA
Eggerthia_catenaformis	Bacteroides_Bacteroidetes bacterium oral taxon 272	0.763337	<0.01	0.703432	<0.01	0.823951	<0.01
Eggerthia_catenaformis	Bacteroides_Bacteroidetes oral taxon 274	NA	NA	0.798897	<0.01	NA	NA
Eggerthia_catenaformis	Bacteroides_pyogenes	NA	NA	0.87559	<0.01	NA	NA
Eggerthia_catenaformis	Capnocytophaga_sp. oral taxon 323	NA	NA	-0.607376	<0.01	NA	NA
Eggerthia_catenaformis	Capnocytophaga_sp. oral taxon 380	NA	NA	-0.655656	<0.01	NA	NA
Eggerthia_catenaformis	Corynebacterium_matruchotii	NA	NA	-0.677406	<0.01	NA	NA
Eggerthia_catenaformis	Desulfobulbus_sp. oral taxon 041	NA	NA	0.633897	0.02	0.655158	<0.01
Eggerthia_catenaformis	Filifactor_alocis	0.867179	<0.01	0.829286	<0.01	0.69893	<0.01
Eggerthia_catenaformis	Fretibacterium_fastidiosum	0.773793	0.01	0.807923	<0.01	0.811137	<0.01
Eggerthia_catenaformis	Fusobacterium_sp. oral taxon 370	NA	NA	0.679138	<0.01	NA	NA
Eggerthia_catenaformis	Gemella_bergeri	NA	NA	0.731901	<0.01	NA	NA
Eggerthia_catenaformis	Gemella_sp. oral taxon 928	NA	NA	0.849476	<0.01	NA	NA
Eggerthia_catenaformis	Granulicatella_adiacens	NA	NA	-0.61696	<0.01	NA	NA
Eggerthia_catenaformis	Johnsonella_ignava	0.728821	<0.01	NA	NA	NA	NA
Eggerthia_catenaformis	Jonquetella_anthropi	NA	NA	0.702118	<0.01	NA	NA
Eggerthia_catenaformis	Lautropia_mirabilis	NA	NA	-0.636081	<0.01	NA	NA
Eggerthia_catenaformis	Leptotrichia_hofstadii	NA	NA	-0.676344	<0.01	NA	NA
Eggerthia_catenaformis	Leptotrichia_sp. oral taxon 212	NA	NA	-0.622253	0.02	NA	NA
Eggerthia_catenaformis	Leptotrichia_sp. oral taxon 225	NA	NA	-0.648657	<0.01	NA	NA
Eggerthia_catenaformis	Mogibacterium_[Eubacterium] nodatum	0.811649	<0.01	0.812446	<0.01	0.771604	<0.01
Eggerthia_catenaformis	Mogibacterium_[Eubacterium] saphenum	NA	NA	0.655077	<0.01	0.618302	<0.01
Eggerthia_catenaformis	Mogibacterium_timidum	0.812773	<0.01	0.620099	<0.01	0.804143	<0.01
Eggerthia_catenaformis	Olsenella_uli	NA	NA	0.727636	<0.01	NA	NA
Eggerthia_catenaformis	Oribacterium_parvum	NA	NA	0.799611	<0.01	NA	NA
Eggerthia_catenaformis	Peptoanaerobacter_[Eubacterium] yurii	0.60593	0.02	NA	NA	NA	NA
Eggerthia_catenaformis	Peptoanaerobacter_Peptostreptococcaceae bacterium oral taxon 113	NA	NA	0.658876	<0.01	0.616856	<0.01
Eggerthia_catenaformis	Peptoniphilus_indolicus	NA	NA	0.736368	<0.01	NA	NA
Eggerthia_catenaformis	Peptoniphilus_sp. oral taxon 386	NA	NA	0.842983	<0.01	NA	NA
Eggerthia_catenaformis	Porphyromonas_catoniae	NA	NA	-0.72467	<0.01	NA	NA
Eggerthia_catenaformis	Porphyromonas_sp. oral taxon 279	NA	NA	-0.657875	<0.01	NA	NA
Eggerthia_catenaformis	Prevotella_baroniae	0.654522	0.01	NA	NA	NA	NA
Eggerthia_catenaformis	Prevotella_enoeca	0.666806	<0.01	NA	NA	NA	NA
Eggerthia_catenaformis	Prevotella_pleuritidis	0.752782	<0.01	NA	NA	NA	NA
Eggerthia_catenaformis	Rothia_mucilaginosa	NA	NA	-0.625194	<0.01	NA	NA
Eggerthia_catenaformis	Shuttleworthia_satelles	0.638155	0.03	NA	NA	NA	NA
Eggerthia_catenaformis	Streptococcus_constellatus	NA	NA	0.653439	<0.01	NA	NA
Eggerthia_catenaformis	Streptococcus_sinensis	-0.603723	<0.01	NA	NA	NA	NA
Eggerthia_catenaformis	Streptococcus_sp. oral taxon 071	-0.719729	<0.01	NA	NA	NA	NA
Eggerthia_catenaformis	Streptococcus_sp. oral taxon 431	-0.66807	<0.01	NA	NA	NA	NA
Eggerthia_catenaformis	Tannerella_spp.	NA	NA	0.747829	<0.01	NA	NA
Eggerthia_catenaformis	Treponema_lecithinolyticum	0.708406	<0.01	0.770597	<0.01	NA	NA
Eggerthia_catenaformis	Treponema_maltophilum	0.760894	<0.01	0.912675	<0.01	NA	NA
Eggerthia_catenaformis	Treponema_medium	0.852804	<0.01	0.807817	<0.01	NA	NA
Eggerthia_catenaformis	Treponema_putidum	0.84875	<0.01	0.818895	<0.01	NA	NA
Eggerthia_catenaformis	Treponema_socranskii	0.724589	<0.01	0.87544	<0.01	NA	NA
Eggerthia_catenaformis	Treponema_vincentii	0.839674	<0.01	0.812719	<0.01	NA	NA
Eggerthia_catenaformis	Veillonella_atypica	-0.681264	<0.01	-0.691838	<0.01	NA	NA
Eggerthia_catenaformis	Veillonella_dispar	-0.652413	<0.01	NA	NA	NA	NA
Eggerthia_catenaformis	Veillonella_sp. oral taxon 158	-0.654824	<0.01	-0.733648	<0.01	NA	NA
Eikenella_corrodens	Actinomyces_meyeri	0.674395	<0.01	0.610397	0.01	NA	NA
Eikenella_corrodens	Aggregatibacter_actinomycetemcomitans	0.603037	<0.01	NA	NA	NA	NA
Eikenella_corrodens	Aggregatibacter_spp.	0.65026	0.01	NA	NA	NA	NA
Eikenella_corrodens	Porphyromonas_endodontalis	NA	NA	0.647085	0.01	NA	NA
Eikenella_corrodens	Prevotella_histicola	-0.628268	0.01	NA	NA	NA	NA
Eikenella_corrodens	Prevotella_oris	NA	NA	-0.625513	<0.01	NA	NA
Eikenella_corrodens	Pseudopropionibacterium_propionicum	0.649745	<0.01	NA	NA	NA	NA
Escherichia_coli	Aggregatibacter_actinomycetemcomitans	0.662465	<0.01	NA	NA	NA	NA
Escherichia_coli	Atopobium_vaginae	0.980289	<0.01	0.860567	<0.01	0.687448	<0.01
Escherichia_coli	candidate division TM7 single-cell isolate TM7a	0.941438	<0.01	0.917455	<0.01	0.698238	<0.01
Escherichia_coli	candidate division TM7 single-cell isolate TM7a	0.821749	<0.01	0.894533	<0.01	NA	NA
Escherichia_coli	candidate division TM7 single-cell isolate TM7c	0.943567	<0.01	0.910251	<0.01	0.789006	<0.01
Escherichia_coli	Capnocytophaga_granulosa	-0.603043	<0.01	NA	NA	NA	NA
Escherichia_coli	Cutibacterium_acnes	0.640046	<0.01	NA	NA	NA	NA
Escherichia_coli	Lactobacillus_rhamnosus	0.965941	<0.01	0.907183	<0.01	0.832538	<0.01
Escherichia_coli	Porphyromonas_asaccharolytica	NA	NA	0.622124	0.01	NA	NA
Escherichia_coli	Streptococcus_intermedius	0.679726	<0.01	0.730547	<0.01	NA	NA
Escherichia_coli	Streptococcus_mutans	0.663608	<0.01	NA	NA	NA	NA
Escherichia_coli	Tannerella_sp. oral taxon HOT-286	-0.730422	<0.01	NA	NA	NA	NA
Filifactor_alocis	Actinomyces_johnsonii	NA	NA	-0.749081	<0.01	NA	NA
Filifactor_alocis	Actinomyces_massiliensis	NA	NA	-0.644806	<0.01	NA	NA
Filifactor_alocis	Actinomyces_sp. oral taxon 178	NA	NA	-0.62536	<0.01	NA	NA
Filifactor_alocis	Actinomyces_sp. oral taxon 180	-0.803295	<0.01	NA	NA	NA	NA
Filifactor_alocis	Actinomyces_sp. oral taxon 849	NA	NA	-0.751489	<0.01	NA	NA
Filifactor_alocis	Alloprevotella_rava	NA	NA	0.614828	0.01	NA	NA
Filifactor_alocis	Bacteroides_Bacteroidetes bacterium oral taxon 272	0.846959	<0.01	0.686011	<0.01	0.711867	<0.01
Filifactor_alocis	Bacteroides_Bacteroidetes oral taxon 274	NA	NA	0.721363	<0.01	NA	NA
Filifactor_alocis	Bacteroides_pyogenes	NA	NA	0.884681	<0.01	NA	NA
Filifactor_alocis	Capnocytophaga_sp. oral taxon 323	NA	NA	-0.677913	0.01	NA	NA
Filifactor_alocis	Capnocytophaga_sp. oral taxon 326	NA	NA	-0.651707	0.01	NA	NA
Filifactor_alocis	Capnocytophaga_sp. oral taxon 335	NA	NA	-0.671247	<0.01	NA	NA
Filifactor_alocis	Capnocytophaga_sp. oral taxon 380	NA	NA	-0.689312	<0.01	NA	NA
Filifactor_alocis	Capnocytophaga_sp. oral taxon 412	NA	NA	-0.647347	<0.01	NA	NA
Filifactor_alocis	Desulfobulbus_sp. oral taxon 041	0.72334	<0.01	0.800641	<0.01	0.604821	<0.01
Filifactor_alocis	Fretibacterium_fastidiosum	0.805209	<0.01	0.937451	<0.01	0.698492	<0.01
Filifactor_alocis	Fusobacterium_sp. oral taxon 370	NA	NA	0.693219	<0.01	NA	NA
Filifactor_alocis	Gemella_sp. oral taxon 928	0.613161	<0.01	0.778737	<0.01	NA	NA
Filifactor_alocis	Jonquetella_anthropi	NA	NA	0.682419	<0.01	NA	NA
Filifactor_alocis	Leptotrichia_hofstadii	NA	NA	-0.727493	0.01	NA	NA
Filifactor_alocis	Leptotrichia_sp. oral taxon 215	-0.622814	<0.01	NA	NA	NA	NA
Filifactor_alocis	Leptotrichia_sp. oral taxon 879	NA	NA	-0.678895	<0.01	NA	NA
Filifactor_alocis	Leptotrichia_wadei	NA	NA	-0.744498	<0.01	NA	NA
Filifactor_alocis	Oribacterium_parvum	NA	NA	0.75268	<0.01	NA	NA
Filifactor_alocis	Oribacterium_spp.	NA	NA	0.650613	<0.01	NA	NA
Filifactor_alocis	Peptoanaerobacter_Peptostreptococcaceae bacterium oral taxon 113	NA	NA	0.803893	<0.01	0.615854	<0.01
Filifactor_alocis	Peptoniphilus_sp. oral taxon 386	NA	NA	0.912286	<0.01	NA	NA
Filifactor_alocis	Peptostreptococcus_stomatis	NA	NA	NA	NA	0.723735	<0.01
Filifactor_alocis	Prevotella_baroniae	0.754898	<0.01	NA	NA	NA	NA
Filifactor_alocis	Prevotella_pleuritidis	0.806269	<0.01	NA	NA	NA	NA
Filifactor_alocis	Streptococcus_sinensis	-0.650951	<0.01	NA	NA	NA	NA
Filifactor_alocis	Streptococcus_sp. oral taxon 058	-0.6711	0.01	NA	NA	NA	NA
Filifactor_alocis	Streptococcus_sp. oral taxon 071	-0.706499	<0.01	NA	NA	NA	NA
Filifactor_alocis	Tannerella_spp.	NA	NA	0.638552	0.01	NA	NA
Filifactor_alocis	Treponema_putidum	0.947665	<0.01	0.897538	<0.01	NA	NA
Filifactor_alocis	Veillonella_sp. oral taxon 158	-0.613814	0.01	-0.602931	0.01	NA	NA
Finegoldia_magna	Actinomyces_johnsonii	NA	NA	-0.601404	<0.01	NA	NA
Finegoldia_magna	Actinomyces_massiliensis	NA	NA	-0.611956	0.01	NA	NA
Finegoldia_magna	Actinomyces_sp. oral taxon 448	NA	NA	-0.623898	0.01	NA	NA
Finegoldia_magna	Actinomyces_sp. oral taxon 849	NA	NA	-0.657584	<0.01	NA	NA
Finegoldia_magna	Anaerococcus_lactolyticus	NA	NA	0.665667	<0.01	NA	NA
Finegoldia_magna	Bacteroides_Bacteroidetes bacterium oral taxon 272	NA	NA	0.63332	<0.01	NA	NA
Finegoldia_magna	Bacteroides_pyogenes	NA	NA	0.77622	<0.01	NA	NA
Finegoldia_magna	Capnocytophaga_sp. oral taxon 323	NA	NA	-0.651726	<0.01	NA	NA
Finegoldia_magna	Capnocytophaga_sp. oral taxon 335	NA	NA	-0.697333	<0.01	NA	NA
Finegoldia_magna	Capnocytophaga_sp. oral taxon 380	NA	NA	-0.674513	<0.01	NA	NA
Finegoldia_magna	Capnocytophaga_sp. oral taxon 412	NA	NA	-0.616456	<0.01	NA	NA
Finegoldia_magna	Cardiobacterium_hominis	NA	NA	-0.623709	<0.01	NA	NA
Finegoldia_magna	Corynebacterium_matruchotii	NA	NA	-0.80588	<0.01	NA	NA
Finegoldia_magna	Desulfobulbus_sp. oral taxon 041	NA	NA	0.617736	0.02	NA	NA
Finegoldia_magna	Eggerthia_catenaformis	NA	NA	0.675867	<0.01	NA	NA
Finegoldia_magna	Filifactor_alocis	NA	NA	0.774644	<0.01	NA	NA
Finegoldia_magna	Fretibacterium_fastidiosum	0.688537	<0.01	0.734226	<0.01	NA	NA
Finegoldia_magna	Fusobacterium_sp. oral taxon 370	NA	NA	0.666419	<0.01	NA	NA
Finegoldia_magna	Gemella_bergeri	NA	NA	0.831027	<0.01	NA	NA
Finegoldia_magna	Gemella_sp. oral taxon 928	NA	NA	0.805345	<0.01	NA	NA
Finegoldia_magna	Johnsonella_ignava	NA	NA	0.630846	<0.01	NA	NA
Finegoldia_magna	Jonquetella_anthropi	NA	NA	0.798795	<0.01	NA	NA
Finegoldia_magna	Leptotrichia_hofstadii	NA	NA	-0.703504	<0.01	NA	NA
Finegoldia_magna	Leptotrichia_sp. oral taxon 215	-0.668678	<0.01	NA	NA	NA	NA
Finegoldia_magna	Leptotrichia_sp. oral taxon 225	NA	NA	-0.608527	<0.01	NA	NA
Finegoldia_magna	Leptotrichia_sp. oral taxon 847	NA	NA	-0.60178	<0.01	NA	NA
Finegoldia_magna	Leptotrichia_wadei	NA	NA	-0.6925	<0.01	NA	NA
Finegoldia_magna	Mogibacterium_[Eubacterium] nodatum	NA	NA	0.760337	<0.01	NA	NA
Finegoldia_magna	Mogibacterium_[Eubacterium] saphenum	NA	NA	0.626277	<0.01	NA	NA
Finegoldia_magna	Mogibacterium_[Eubacterium] sulci	NA	NA	0.627737	0.01	NA	NA
Finegoldia_magna	Mogibacterium_timidum	NA	NA	0.678656	<0.01	NA	NA
Finegoldia_magna	Oribacterium_parvum	NA	NA	0.76344	<0.01	NA	NA
Finegoldia_magna	Peptoanaerobacter_Peptostreptococcaceae bacterium oral taxon 113	NA	NA	0.754745	<0.01	NA	NA
Finegoldia_magna	Peptoniphilus_indolicus	NA	NA	0.763715	<0.01	NA	NA
Finegoldia_magna	Peptoniphilus_lacrimalis	NA	NA	0.701974	<0.01	NA	NA
Finegoldia_magna	Peptoniphilus_sp. oral taxon 386	NA	NA	0.794647	<0.01	NA	NA
Finegoldia_magna	Peptostreptococcus_anaerobius	NA	NA	0.686967	<0.01	NA	NA
Finegoldia_magna	Prevotella_melaninogenica	-0.66433	<0.01	NA	NA	NA	NA
Finegoldia_magna	Pseudoramibacter_alactolyticus	NA	NA	0.622831	0.01	NA	NA
Finegoldia_magna	Selenomonas_noxia	NA	NA	-0.613807	<0.01	NA	NA
Finegoldia_magna	Streptococcus_anginosus	NA	NA	0.704766	<0.01	NA	NA
Finegoldia_magna	Streptococcus_constellatus	NA	NA	0.740165	<0.01	NA	NA
Finegoldia_magna	Streptococcus_cristatus	NA	NA	-0.660237	<0.01	NA	NA
Finegoldia_magna	Tannerella_forsythia	NA	NA	0.754865	<0.01	NA	NA
Finegoldia_magna	Tannerella_sp. oral taxon HOT-286	NA	NA	-0.682999	0.01	NA	NA
Finegoldia_magna	Tannerella_spp.	NA	NA	0.657786	<0.01	NA	NA
Finegoldia_magna	Treponema_lecithinolyticum	NA	NA	0.636718	0.01	NA	NA
Finegoldia_magna	Treponema_maltophilum	NA	NA	0.739913	<0.01	NA	NA
Finegoldia_magna	Treponema_medium	NA	NA	0.703478	0.01	NA	NA
Finegoldia_magna	Treponema_putidum	NA	NA	0.805777	<0.01	NA	NA
Finegoldia_magna	Treponema_socranskii	NA	NA	0.709794	<0.01	NA	NA
Finegoldia_magna	Treponema_vincentii	NA	NA	0.680947	<0.01	NA	NA
Fretibacterium_fastidiosum	Actinomyces_sp. oral taxon 178	NA	NA	-0.721129	<0.01	NA	NA
Fretibacterium_fastidiosum	Actinomyces_sp. oral taxon 849	NA	NA	-0.726617	<0.01	NA	NA
Fretibacterium_fastidiosum	Actinomyces_sp. oral taxon 877	NA	NA	-0.71499	<0.01	NA	NA
Fretibacterium_fastidiosum	Alloprevotella_rava	0.670689	<0.01	0.614641	0.01	NA	NA
Fretibacterium_fastidiosum	Bacteroides_Bacteroidetes oral taxon 274	NA	NA	0.667758	<0.01	NA	NA
Fretibacterium_fastidiosum	Capnocytophaga_sp. oral taxon 323	NA	NA	-0.720587	<0.01	NA	NA
Fretibacterium_fastidiosum	Capnocytophaga_sp. oral taxon 335	NA	NA	-0.713755	<0.01	NA	NA
Fretibacterium_fastidiosum	Capnocytophaga_sp. oral taxon 380	NA	NA	-0.705195	0.01	NA	NA
Fretibacterium_fastidiosum	Capnocytophaga_sp. oral taxon 412	NA	NA	-0.625595	0.01	NA	NA
Fretibacterium_fastidiosum	Desulfobulbus_sp. oral taxon 041	0.628575	0.01	0.636692	0.02	0.798165	<0.01
Fretibacterium_fastidiosum	Fusobacterium_sp. oral taxon 370	NA	NA	0.728379	<0.01	NA	NA
Fretibacterium_fastidiosum	Gemella_sp. oral taxon 928	0.617754	<0.01	0.785922	<0.01	NA	NA
Fretibacterium_fastidiosum	Leptotrichia_sp. oral taxon 215	-0.714167	<0.01	NA	NA	NA	NA
Fretibacterium_fastidiosum	Leptotrichia_sp. oral taxon 879	NA	NA	-0.675482	<0.01	NA	NA
Fretibacterium_fastidiosum	Oribacterium_parvum	NA	NA	0.770944	<0.01	NA	NA
Fretibacterium_fastidiosum	Peptoanaerobacter_Peptostreptococcaceae bacterium oral taxon 113	NA	NA	0.716122	<0.01	NA	NA
Fretibacterium_fastidiosum	Peptoniphilus_sp. oral taxon 386	NA	NA	0.874714	<0.01	NA	NA
Fretibacterium_fastidiosum	Streptococcus_sp. oral taxon 056	NA	NA	NA	NA	-0.625647	<0.01
Fretibacterium_fastidiosum	Streptococcus_sp. oral taxon 058	-0.614895	0.01	NA	NA	NA	NA
Fretibacterium_fastidiosum	Streptococcus_sp. oral taxon 071	-0.609149	0.02	NA	NA	NA	NA
Fretibacterium_fastidiosum	Streptococcus_sp. oral taxon 431	-0.628655	<0.01	NA	NA	NA	NA
Fretibacterium_fastidiosum	Veillonella_sp. oral taxon 158	NA	NA	-0.645374	<0.01	NA	NA
Fusobacterium_necrophorum	[Eubacterium] brachy	0.666448	<0.01	NA	NA	NA	NA
Fusobacterium_necrophorum	Abiotrophia_defectiva	-0.639089	<0.01	NA	NA	NA	NA
Fusobacterium_necrophorum	Actinomyces_johnsonii	NA	NA	-0.711967	<0.01	NA	NA
Fusobacterium_necrophorum	Actinomyces_massiliensis	NA	NA	-0.623069	<0.01	NA	NA
Fusobacterium_necrophorum	Actinomyces_naeslundii	NA	NA	-0.624235	<0.01	NA	NA
Fusobacterium_necrophorum	Actinomyces_sp. oral taxon 178	NA	NA	-0.645208	<0.01	NA	NA
Fusobacterium_necrophorum	Actinomyces_sp. oral taxon 180	-0.704526	<0.01	NA	NA	NA	NA
Fusobacterium_necrophorum	Actinomyces_sp. oral taxon 849	NA	NA	-0.688891	<0.01	NA	NA
Fusobacterium_necrophorum	Actinomyces_sp. oral taxon 877	NA	NA	-0.642421	<0.01	NA	NA
Fusobacterium_necrophorum	Atopobium_parvulum	NA	NA	-0.652733	0.01	NA	NA
Fusobacterium_necrophorum	Bacteroides_Bacteroidetes bacterium oral taxon 272	0.714335	<0.01	0.68995	0.01	0.62753	<0.01
Fusobacterium_necrophorum	Bacteroides_Bacteroidetes oral taxon 274	NA	NA	0.70401	<0.01	NA	NA
Fusobacterium_necrophorum	Bacteroides_pyogenes	NA	NA	0.88422	<0.01	NA	NA
Fusobacterium_necrophorum	Capnocytophaga_sp. oral taxon 323	NA	NA	-0.634929	0.01	NA	NA
Fusobacterium_necrophorum	Capnocytophaga_sp. oral taxon 380	NA	NA	-0.631712	0.01	NA	NA
Fusobacterium_necrophorum	Corynebacterium_matruchotii	NA	NA	-0.736133	<0.01	NA	NA
Fusobacterium_necrophorum	Desulfobulbus_sp. oral taxon 041	0.61707	<0.01	0.748114	0.01	NA	NA
Fusobacterium_necrophorum	Eggerthia_catenaformis	0.83469	<0.01	0.85602	<0.01	0.620647	<0.01
Fusobacterium_necrophorum	Filifactor_alocis	0.80708	<0.01	0.917587	<0.01	0.728011	<0.01
Fusobacterium_necrophorum	Finegoldia_magna	0.607	0.01	0.830109	<0.01	NA	NA
Fusobacterium_necrophorum	Fretibacterium_fastidiosum	0.837453	<0.01	0.858102	<0.01	0.645858	<0.01
Fusobacterium_necrophorum	Fusobacterium_sp. oral taxon 370	NA	NA	0.704748	<0.01	NA	NA
Fusobacterium_necrophorum	Gemella_bergeri	NA	NA	0.807522	<0.01	NA	NA
Fusobacterium_necrophorum	Gemella_haemolysans	-0.748524	<0.01	NA	NA	NA	NA
Fusobacterium_necrophorum	Gemella_sp. oral taxon 928	NA	NA	0.813916	<0.01	NA	NA
Fusobacterium_necrophorum	Gemella_spp.	-0.63811	<0.01	NA	NA	NA	NA
Fusobacterium_necrophorum	Johnsonella_ignava	0.632882	0.01	NA	NA	NA	NA
Fusobacterium_necrophorum	Jonquetella_anthropi	NA	NA	0.71172	<0.01	NA	NA
Fusobacterium_necrophorum	Leptotrichia_hofstadii	NA	NA	-0.648627	0.01	NA	NA
Fusobacterium_necrophorum	Leptotrichia_sp. oral taxon 215	-0.632962	0.01	NA	NA	NA	NA
Fusobacterium_necrophorum	Leptotrichia_wadei	NA	NA	-0.686144	0.01	NA	NA
Fusobacterium_necrophorum	Mogibacterium_[Eubacterium] nodatum	0.762152	<0.01	0.826708	<0.01	0.748108	<0.01
Fusobacterium_necrophorum	Mogibacterium_[Eubacterium] saphenum	NA	NA	0.604824	0.02	0.601138	<0.01
Fusobacterium_necrophorum	Mogibacterium_timidum	0.761887	<0.01	0.729391	<0.01	0.607353	<0.01
Fusobacterium_necrophorum	Oribacterium_parvum	NA	NA	0.827215	<0.01	NA	NA
Fusobacterium_necrophorum	Peptoanaerobacter_Peptostreptococcaceae bacterium oral taxon 113	NA	NA	0.807362	<0.01	0.735125	<0.01
Fusobacterium_necrophorum	Peptoniphilus_indolicus	0.611224	<0.01	0.758988	<0.01	NA	NA
Fusobacterium_necrophorum	Peptoniphilus_lacrimalis	NA	NA	0.61486	0.01	NA	NA
Fusobacterium_necrophorum	Peptoniphilus_sp. oral taxon 386	NA	NA	0.879853	<0.01	NA	NA
Fusobacterium_necrophorum	Peptostreptococcus_anaerobius	NA	NA	0.61698	<0.01	NA	NA
Fusobacterium_necrophorum	Peptostreptococcus_stomatis	NA	NA	NA	NA	0.617571	<0.01
Fusobacterium_necrophorum	Porphyromonas_catoniae	NA	NA	-0.667575	<0.01	NA	NA
Fusobacterium_necrophorum	Porphyromonas_endodontalis	0.768598	<0.01	NA	NA	NA	NA
Fusobacterium_necrophorum	Prevotella_baroniae	0.666988	<0.01	NA	NA	NA	NA
Fusobacterium_necrophorum	Prevotella_enoeca	0.633145	<0.01	NA	NA	NA	NA
Fusobacterium_necrophorum	Prevotella_melaninogenica	-0.608575	<0.01	-0.634049	<0.01	NA	NA
Fusobacterium_necrophorum	Prevotella_oulorum	-0.704882	<0.01	-0.634751	<0.01	NA	NA
Fusobacterium_necrophorum	Prevotella_pleuritidis	0.76965	<0.01	NA	NA	NA	NA
Fusobacterium_necrophorum	Pseudoramibacter_alactolyticus	NA	NA	0.634062	<0.01	NA	NA
Fusobacterium_necrophorum	Slackia_exigua	0.626239	<0.01	NA	NA	NA	NA
Fusobacterium_necrophorum	Streptococcus_anginosus	NA	NA	0.648849	<0.01	NA	NA
Fusobacterium_necrophorum	Streptococcus_constellatus	NA	NA	0.634509	0.01	NA	NA
Fusobacterium_necrophorum	Streptococcus_gordonii	NA	NA	-0.608234	0.02	NA	NA
Fusobacterium_necrophorum	Streptococcus_mitis	-0.781218	<0.01	NA	NA	NA	NA
Fusobacterium_necrophorum	Streptococcus_sp. oral taxon 071	-0.647955	<0.01	NA	NA	NA	NA
Fusobacterium_necrophorum	Streptococcus_spp.	-0.701604	<0.01	NA	NA	NA	NA
Fusobacterium_necrophorum	Tannerella_forsythia	0.827905	<0.01	0.896082	<0.01	NA	NA
Fusobacterium_necrophorum	Tannerella_spp.	NA	NA	0.652879	<0.01	NA	NA
Fusobacterium_necrophorum	Treponema_lecithinolyticum	0.751834	<0.01	0.739729	<0.01	NA	NA
Fusobacterium_necrophorum	Treponema_maltophilum	0.760759	<0.01	0.886005	<0.01	NA	NA
Fusobacterium_necrophorum	Treponema_medium	0.803023	<0.01	0.823475	<0.01	NA	NA
Fusobacterium_necrophorum	Treponema_putidum	0.813885	<0.01	0.862566	<0.01	NA	NA
Fusobacterium_necrophorum	Treponema_socranskii	0.674003	<0.01	0.792398	<0.01	NA	NA
Fusobacterium_necrophorum	Treponema_vincentii	0.822239	<0.01	0.853984	<0.01	NA	NA
Fusobacterium_necrophorum	Veillonella_atypica	-0.606764	<0.01	-0.654935	<0.01	NA	NA
Fusobacterium_necrophorum	Veillonella_dispar	-0.634728	<0.01	-0.64812	0.01	NA	NA
Fusobacterium_necrophorum	Veillonella_parvula	NA	NA	-0.672668	<0.01	NA	NA
Fusobacterium_necrophorum	Veillonella_sp. oral taxon 158	-0.610168	<0.01	NA	NA	NA	NA
Fusobacterium_necrophorum	Veillonella_spp.	-0.612469	<0.01	-0.690241	<0.01	NA	NA
Fusobacterium_nucleatum	[Eubacterium] brachy	NA	NA	0.771971	<0.01	NA	NA
Fusobacterium_nucleatum	Actinomyces_israelii	NA	NA	0.752879	<0.01	NA	NA
Fusobacterium_nucleatum	Actinomyces_johnsonii	NA	NA	-0.684773	<0.01	NA	NA
Fusobacterium_nucleatum	Actinomyces_naeslundii	NA	NA	-0.63867	0.01	NA	NA
Fusobacterium_nucleatum	Actinomyces_sp. oral taxon 170	NA	NA	-0.649837	<0.01	NA	NA
Fusobacterium_nucleatum	Actinomyces_sp. oral taxon 178	NA	NA	-0.655487	<0.01	NA	NA
Fusobacterium_nucleatum	Actinomyces_sp. oral taxon 849	NA	NA	-0.648451	0.02	NA	NA
Fusobacterium_nucleatum	Actinomyces_sp. oral taxon 877	NA	NA	-0.686678	0.01	NA	NA
Fusobacterium_nucleatum	Anaerococcus_lactolyticus	NA	NA	0.631158	<0.01	NA	NA
Fusobacterium_nucleatum	Atopobium_parvulum	NA	NA	-0.663839	<0.01	NA	NA
Fusobacterium_nucleatum	Bacteroides_Bacteroidetes oral taxon 274	NA	NA	0.63494	<0.01	NA	NA
Fusobacterium_nucleatum	Bacteroides_pyogenes	NA	NA	0.76493	<0.01	NA	NA
Fusobacterium_nucleatum	Capnocytophaga_sp. oral taxon 329	NA	NA	-0.63459	<0.01	NA	NA
Fusobacterium_nucleatum	Cardiobacterium_hominis	NA	NA	-0.604647	<0.01	NA	NA
Fusobacterium_nucleatum	Corynebacterium_matruchotii	NA	NA	-0.799472	<0.01	NA	NA
Fusobacterium_nucleatum	Eggerthia_catenaformis	NA	NA	0.637024	<0.01	NA	NA
Fusobacterium_nucleatum	Filifactor_alocis	NA	NA	0.76887	<0.01	NA	NA
Fusobacterium_nucleatum	Finegoldia_magna	NA	NA	0.698382	<0.01	NA	NA
Fusobacterium_nucleatum	Fretibacterium_fastidiosum	NA	NA	0.704767	<0.01	NA	NA
Fusobacterium_nucleatum	Fusobacterium_hwasookii	NA	NA	NA	NA	0.66163	<0.01
Fusobacterium_nucleatum	Fusobacterium_necrophorum	NA	NA	0.721358	0.01	NA	NA
Fusobacterium_nucleatum	Fusobacterium_sp. oral taxon 370	NA	NA	0.673843	0.01	NA	NA
Fusobacterium_nucleatum	Gemella_bergeri	NA	NA	0.722096	<0.01	NA	NA
Fusobacterium_nucleatum	Gemella_sp. oral taxon 928	NA	NA	0.730868	<0.01	NA	NA
Fusobacterium_nucleatum	Johnsonella_ignava	NA	NA	0.669712	<0.01	NA	NA
Fusobacterium_nucleatum	Jonquetella_anthropi	NA	NA	0.747047	<0.01	NA	NA
Fusobacterium_nucleatum	Lactobacillus_iners	NA	NA	0.631971	<0.01	NA	NA
Fusobacterium_nucleatum	Leptotrichia_buccalis	-0.738464	<0.01	NA	NA	NA	NA
Fusobacterium_nucleatum	Leptotrichia_hofstadii	NA	NA	-0.763836	<0.01	NA	NA
Fusobacterium_nucleatum	Leptotrichia_sp. oral taxon 225	-0.651691	<0.01	-0.645808	<0.01	NA	NA
Fusobacterium_nucleatum	Leptotrichia_sp. oral taxon 879	NA	NA	-0.745041	<0.01	NA	NA
Fusobacterium_nucleatum	Leptotrichia_wadei	NA	NA	-0.620592	<0.01	NA	NA
Fusobacterium_nucleatum	Mitsuokella_sp. oral taxon 131	NA	NA	0.615992	<0.01	NA	NA
Fusobacterium_nucleatum	Mogibacterium_[Eubacterium] nodatum	NA	NA	0.743408	<0.01	NA	NA
Fusobacterium_nucleatum	Mogibacterium_timidum	NA	NA	0.737947	<0.01	NA	NA
Fusobacterium_nucleatum	Parvimonas_micra	NA	NA	0.752628	<0.01	NA	NA
Fusobacterium_nucleatum	Parvimonas_sp. oral taxon 110	NA	NA	0.785406	0.01	0.628222	<0.01
Fusobacterium_nucleatum	Parvimonas_sp. oral taxon 393	NA	NA	0.735644	<0.01	0.614829	<0.01
Fusobacterium_nucleatum	Parvimonas_spp.	NA	NA	0.730604	<0.01	NA	NA
Fusobacterium_nucleatum	Peptoniphilus_indolicus	NA	NA	0.650178	0.01	NA	NA
Fusobacterium_nucleatum	Peptoniphilus_sp. oral taxon 386	NA	NA	0.741109	<0.01	NA	NA
Fusobacterium_nucleatum	Peptostreptococcus_anaerobius	NA	NA	0.604981	0.01	NA	NA
Fusobacterium_nucleatum	Porphyromonas_asaccharolytica	NA	NA	0.664803	<0.01	NA	NA
Fusobacterium_nucleatum	Prevotella_bivia	NA	NA	0.607431	0.02	NA	NA
Fusobacterium_nucleatum	Prevotella_saccharolytica	NA	NA	-0.623938	<0.01	NA	NA
Fusobacterium_nucleatum	Pseudoramibacter_alactolyticus	NA	NA	0.624532	<0.01	NA	NA
Fusobacterium_nucleatum	Selenomonas_noxia	NA	NA	-0.612579	0.01	NA	NA
Fusobacterium_nucleatum	Streptococcus_anginosus	NA	NA	0.640115	<0.01	NA	NA
Fusobacterium_nucleatum	Streptococcus_constellatus	NA	NA	0.670028	0.01	NA	NA
Fusobacterium_nucleatum	Streptococcus_cristatus	NA	NA	-0.73317	<0.01	NA	NA
Fusobacterium_nucleatum	Streptococcus_gordonii	NA	NA	-0.676271	0.01	NA	NA
Fusobacterium_nucleatum	Streptococcus_parasanguinis	NA	NA	-0.612081	0.01	NA	NA
Fusobacterium_nucleatum	Streptococcus_sanguinis	NA	NA	-0.625714	<0.01	NA	NA
Fusobacterium_nucleatum	Streptococcus_sp. oral taxon 058	NA	NA	-0.719557	<0.01	NA	NA
Fusobacterium_nucleatum	Tannerella_forsythia	NA	NA	0.691523	<0.01	NA	NA
Fusobacterium_nucleatum	Tannerella_sp. oral taxon HOT-286	NA	NA	-0.706464	<0.01	NA	NA
Fusobacterium_nucleatum	Tannerella_spp.	NA	NA	0.62639	<0.01	NA	NA
Fusobacterium_nucleatum	Treponema_lecithinolyticum	NA	NA	0.716576	<0.01	NA	NA
Fusobacterium_nucleatum	Treponema_maltophilum	NA	NA	0.700244	<0.01	NA	NA
Fusobacterium_nucleatum	Treponema_medium	NA	NA	0.766429	<0.01	NA	NA
Fusobacterium_nucleatum	Treponema_putidum	NA	NA	0.677428	0.01	NA	NA
Fusobacterium_nucleatum	Treponema_socranskii	NA	NA	0.735888	<0.01	NA	NA
Fusobacterium_nucleatum	Treponema_vincentii	NA	NA	0.754203	<0.01	NA	NA
Fusobacterium_nucleatum	Veillonella_atypica	NA	NA	-0.614073	0.01	NA	NA
Fusobacterium_periodonticum	Actinomyces_oris	NA	NA	-0.610632	<0.01	NA	NA
Fusobacterium_periodonticum	Actinomyces_viscosus	NA	NA	-0.613414	<0.01	NA	NA
Fusobacterium_periodonticum	Alloprevotella_Prevotella sp. oral taxon 473	NA	NA	0.626694	<0.01	NA	NA
Fusobacterium_periodonticum	Finegoldia_magna	-0.677941	<0.01	NA	NA	NA	NA
Fusobacterium_periodonticum	Fusobacterium_hwasookii	0.729886	<0.01	NA	NA	NA	NA
Fusobacterium_periodonticum	Veillonella_dispar	NA	NA	-0.611102	0.01	NA	NA
Fusobacterium_periodonticum	Veillonella_spp.	NA	NA	-0.619075	<0.01	NA	NA
Fusobacterium_sp. oral taxon 370	Actinomyces_sp. oral taxon 877	NA	NA	-0.636891	<0.01	NA	NA
Fusobacterium_sp. oral taxon 370	Gemella_sp. oral taxon 928	NA	NA	0.690734	<0.01	NA	NA
Fusobacterium_sp. oral taxon 370	Mitsuokella_sp. oral taxon 131	NA	NA	0.664796	<0.01	NA	NA
Fusobacterium_sp. oral taxon 370	Oribacterium_parvum	NA	NA	0.613137	0.01	NA	NA
Fusobacterium_sp. oral taxon 370	Porphyromonas_sp. oral taxon 279	NA	NA	-0.624122	0.01	NA	NA
Fusobacterium_sp. oral taxon 370	Streptococcus_sp. oral taxon 058	NA	NA	-0.700511	<0.01	NA	NA
Fusobacterium_spp.	[Eubacterium] brachy	NA	NA	0.679706	<0.01	NA	NA
Fusobacterium_spp.	Actinomyces_israelii	NA	NA	0.605593	0.03	NA	NA
Fusobacterium_spp.	Actinomyces_johnsonii	NA	NA	-0.694953	<0.01	NA	NA
Fusobacterium_spp.	Actinomyces_naeslundii	NA	NA	-0.641441	0.01	NA	NA
Fusobacterium_spp.	Actinomyces_odontolyticus	NA	NA	-0.600174	<0.01	NA	NA
Fusobacterium_spp.	Actinomyces_sp. oral taxon 178	NA	NA	-0.67458	<0.01	NA	NA
Fusobacterium_spp.	Actinomyces_sp. oral taxon 849	NA	NA	-0.616901	<0.01	NA	NA
Fusobacterium_spp.	Actinomyces_sp. oral taxon 877	NA	NA	-0.682274	<0.01	NA	NA
Fusobacterium_spp.	Anaerococcus_lactolyticus	NA	NA	0.692281	<0.01	NA	NA
Fusobacterium_spp.	Atopobium_parvulum	NA	NA	-0.667396	<0.01	NA	NA
Fusobacterium_spp.	Bacteroides_Bacteroidetes oral taxon 274	NA	NA	0.704453	0.01	NA	NA
Fusobacterium_spp.	Bacteroides_pyogenes	NA	NA	0.7615	<0.01	NA	NA
Fusobacterium_spp.	Corynebacterium_matruchotii	NA	NA	-0.749507	<0.01	NA	NA
Fusobacterium_spp.	Desulfomicrobium_orale	NA	NA	NA	NA	0.624865	<0.01
Fusobacterium_spp.	Eggerthia_catenaformis	NA	NA	0.621269	<0.01	NA	NA
Fusobacterium_spp.	Filifactor_alocis	NA	NA	0.751634	<0.01	NA	NA
Fusobacterium_spp.	Finegoldia_magna	NA	NA	0.679135	<0.01	NA	NA
Fusobacterium_spp.	Fretibacterium_fastidiosum	NA	NA	0.720294	<0.01	NA	NA
Fusobacterium_spp.	Fusobacterium_hwasookii	NA	NA	0.622421	0.01	0.661599	<0.01
Fusobacterium_spp.	Fusobacterium_necrophorum	NA	NA	0.737049	<0.01	NA	NA
Fusobacterium_spp.	Fusobacterium_nucleatum	0.795868	<0.01	0.921749	<0.01	0.802284	<0.01
Fusobacterium_spp.	Fusobacterium_sp. oral taxon 370	NA	NA	0.746388	<0.01	NA	NA
Fusobacterium_spp.	Gemella_bergeri	NA	NA	0.701892	<0.01	NA	NA
Fusobacterium_spp.	Gemella_sp. oral taxon 928	NA	NA	0.713013	<0.01	NA	NA
Fusobacterium_spp.	Granulicatella_adiacens	NA	NA	-0.60121	<0.01	NA	NA
Fusobacterium_spp.	Johnsonella_ignava	NA	NA	0.61354	<0.01	NA	NA
Fusobacterium_spp.	Jonquetella_anthropi	NA	NA	0.693631	<0.01	NA	NA
Fusobacterium_spp.	Lactobacillus_iners	NA	NA	0.622879	<0.01	NA	NA
Fusobacterium_spp.	Leptotrichia_hofstadii	NA	NA	-0.638319	<0.01	NA	NA
Fusobacterium_spp.	Leptotrichia_sp. oral taxon 879	NA	NA	-0.606425	0.01	NA	NA
Fusobacterium_spp.	Mogibacterium_[Eubacterium] nodatum	NA	NA	0.682063	<0.01	NA	NA
Fusobacterium_spp.	Mogibacterium_timidum	NA	NA	0.625164	<0.01	NA	NA
Fusobacterium_spp.	Parvimonas_micra	NA	NA	0.637962	<0.01	NA	NA
Fusobacterium_spp.	Parvimonas_sp. oral taxon 110	NA	NA	0.664424	<0.01	NA	NA
Fusobacterium_spp.	Parvimonas_sp. oral taxon 393	NA	NA	0.629558	0.02	NA	NA
Fusobacterium_spp.	Parvimonas_spp.	NA	NA	0.638324	<0.01	NA	NA
Fusobacterium_spp.	Peptoanaerobacter_[Eubacterium] yurii	NA	NA	0.622454	0.02	NA	NA
Fusobacterium_spp.	Peptoniphilus_indolicus	NA	NA	0.668523	<0.01	NA	NA
Fusobacterium_spp.	Peptoniphilus_sp. oral taxon 386	NA	NA	0.697699	<0.01	NA	NA
Fusobacterium_spp.	Peptostreptococcus_anaerobius	NA	NA	0.613143	<0.01	NA	NA
Fusobacterium_spp.	Porphyromonas_asaccharolytica	NA	NA	0.638	<0.01	NA	NA
Fusobacterium_spp.	Rothia_mucilaginosa	NA	NA	-0.63976	<0.01	NA	NA
Fusobacterium_spp.	Streptococcus_anginosus	NA	NA	0.642107	0.01	NA	NA
Fusobacterium_spp.	Streptococcus_cristatus	NA	NA	-0.6998	<0.01	NA	NA
Fusobacterium_spp.	Streptococcus_gordonii	NA	NA	-0.747739	<0.01	NA	NA
Fusobacterium_spp.	Streptococcus_parasanguinis	NA	NA	-0.632284	<0.01	NA	NA
Fusobacterium_spp.	Streptococcus_sanguinis	NA	NA	-0.670307	<0.01	NA	NA
Fusobacterium_spp.	Streptococcus_sp. oral taxon 058	NA	NA	-0.651595	0.01	NA	NA
Fusobacterium_spp.	Tannerella_forsythia	NA	NA	0.741139	<0.01	NA	NA
Fusobacterium_spp.	Tannerella_sp. oral taxon HOT-286	NA	NA	-0.615468	<0.01	NA	NA
Fusobacterium_spp.	Tannerella_spp.	NA	NA	0.612438	<0.01	NA	NA
Fusobacterium_spp.	Treponema_lecithinolyticum	NA	NA	0.748781	<0.01	NA	NA
Fusobacterium_spp.	Treponema_maltophilum	NA	NA	0.686926	<0.01	NA	NA
Fusobacterium_spp.	Treponema_medium	NA	NA	0.669957	<0.01	NA	NA
Fusobacterium_spp.	Treponema_putidum	NA	NA	0.614298	0.03	NA	NA
Fusobacterium_spp.	Treponema_socranskii	NA	NA	0.683659	0.01	NA	NA
Fusobacterium_spp.	Treponema_vincentii	NA	NA	0.653332	0.02	NA	NA
Fusobacterium_spp.	Veillonella_atypica	NA	NA	-0.612263	0.01	NA	NA
Gemella_bergeri	Actinomyces_johnsonii	NA	NA	-0.609757	<0.01	NA	NA
Gemella_bergeri	Actinomyces_massiliensis	NA	NA	-0.624731	<0.01	NA	NA
Gemella_bergeri	Actinomyces_sp. oral taxon 849	NA	NA	-0.654378	<0.01	NA	NA
Gemella_bergeri	Bacteroides_Bacteroidetes bacterium oral taxon 272	NA	NA	0.610192	0.02	NA	NA
Gemella_bergeri	Bacteroides_pyogenes	NA	NA	0.828875	<0.01	NA	NA
Gemella_bergeri	Capnocytophaga_sp. oral taxon 323	NA	NA	-0.615925	<0.01	NA	NA
Gemella_bergeri	Capnocytophaga_sp. oral taxon 335	NA	NA	-0.709851	<0.01	NA	NA
Gemella_bergeri	Capnocytophaga_sp. oral taxon 380	NA	NA	-0.644506	<0.01	NA	NA
Gemella_bergeri	Capnocytophaga_sp. oral taxon 412	NA	NA	-0.699721	<0.01	NA	NA
Gemella_bergeri	Desulfobulbus_sp. oral taxon 041	NA	NA	0.673303	<0.01	NA	NA
Gemella_bergeri	Filifactor_alocis	NA	NA	0.836561	<0.01	NA	NA
Gemella_bergeri	Fretibacterium_fastidiosum	NA	NA	0.769595	<0.01	NA	NA
Gemella_bergeri	Fusobacterium_sp. oral taxon 370	NA	NA	0.604289	<0.01	NA	NA
Gemella_bergeri	Gemella_sp. oral taxon 928	NA	NA	0.794157	<0.01	NA	NA
Gemella_bergeri	Jonquetella_anthropi	NA	NA	0.741706	<0.01	NA	NA
Gemella_bergeri	Leptotrichia_hofstadii	NA	NA	-0.660765	<0.01	NA	NA
Gemella_bergeri	Leptotrichia_sp. oral taxon 847	NA	NA	-0.60549	<0.01	NA	NA
Gemella_bergeri	Leptotrichia_wadei	NA	NA	-0.72737	<0.01	NA	NA
Gemella_bergeri	Oribacterium_parvum	NA	NA	0.708367	<0.01	NA	NA
Gemella_bergeri	Peptoanaerobacter_Peptostreptococcaceae bacterium oral taxon 113	NA	NA	0.748542	<0.01	NA	NA
Gemella_bergeri	Peptoniphilus_sp. oral taxon 386	NA	NA	0.876353	<0.01	NA	NA
Gemella_bergeri	Prevotella_saccharolytica	NA	NA	-0.623844	<0.01	NA	NA
Gemella_bergeri	Pseudoramibacter_alactolyticus	NA	NA	0.624253	<0.01	NA	NA
Gemella_bergeri	Selenomonas_noxia	NA	NA	-0.626207	0.01	NA	NA
Gemella_bergeri	Tannerella_spp.	NA	NA	0.762658	<0.01	NA	NA
Gemella_bergeri	Treponema_putidum	NA	NA	0.868799	<0.01	NA	NA
Gemella_haemolysans	Actinomyces_sp. oral taxon 180	0.804893	<0.01	NA	NA	NA	NA
Gemella_haemolysans	Bacteroides_Bacteroidetes bacterium oral taxon 272	-0.719614	<0.01	NA	NA	NA	NA
Gemella_haemolysans	Centipeda_periodontii	NA	NA	-0.66216	<0.01	NA	NA
Gemella_haemolysans	Eggerthia_catenaformis	-0.710563	<0.01	NA	NA	NA	NA
Gemella_haemolysans	Filifactor_alocis	-0.665782	0.01	NA	NA	NA	NA
Gemella_haemolysans	Fretibacterium_fastidiosum	-0.715727	<0.01	NA	NA	NA	NA
Gemella_haemolysans	Granulicatella_adiacens	NA	NA	0.681447	0.01	NA	NA
Gemella_haemolysans	Granulicatella_elegans	0.708821	<0.01	0.723878	<0.01	NA	NA
Gemella_haemolysans	Leptotrichia_sp. oral taxon 215	0.694075	<0.01	NA	NA	NA	NA
Gemella_haemolysans	Mogibacterium_[Eubacterium] nodatum	-0.667866	<0.01	NA	NA	NA	NA
Gemella_haemolysans	Mogibacterium_[Eubacterium] sulci	-0.614883	0.02	-0.656308	<0.01	NA	NA
Gemella_haemolysans	Mogibacterium_timidum	-0.60974	0.01	NA	NA	NA	NA
Gemella_haemolysans	Peptostreptococcus_stomatis	NA	NA	-0.686814	<0.01	NA	NA
Gemella_haemolysans	Porphyromonas_endodontalis	-0.716259	<0.01	NA	NA	NA	NA
Gemella_haemolysans	Prevotella_baroniae	-0.611635	0.01	NA	NA	NA	NA
Gemella_haemolysans	Prevotella_enoeca	-0.802732	<0.01	NA	NA	NA	NA
Gemella_haemolysans	Prevotella_pleuritidis	-0.851231	<0.01	NA	NA	NA	NA
Gemella_haemolysans	Prevotella_sp. oral taxon 317	-0.625742	<0.01	NA	NA	NA	NA
Gemella_haemolysans	Selenomonas_sp. oral taxon 126	NA	NA	-0.711605	0.01	NA	NA
Gemella_haemolysans	Selenomonas_sp. oral taxon 136	NA	NA	-0.691716	<0.01	NA	NA
Gemella_haemolysans	Selenomonas_sp. oral taxon 138	NA	NA	-0.637235	<0.01	NA	NA
Gemella_haemolysans	Selenomonas_sp. oral taxon 478	NA	NA	-0.627064	<0.01	NA	NA
Gemella_haemolysans	Slackia_exigua	-0.714646	<0.01	NA	NA	NA	NA
Gemella_haemolysans	Streptococcus_infantis	0.657967	0.01	0.736957	<0.01	NA	NA
Gemella_haemolysans	Streptococcus_mitis	0.871845	<0.01	0.805573	<0.01	0.680021	<0.01
Gemella_haemolysans	Streptococcus_sp. F0442	0.604946	0.01	NA	NA	NA	NA
Gemella_haemolysans	Streptococcus_sp. oral taxon 058	NA	NA	0.647243	<0.01	NA	NA
Gemella_haemolysans	Streptococcus_sp. oral taxon 071	0.617708	<0.01	NA	NA	NA	NA
Gemella_haemolysans	Streptococcus_sp. oral taxon 431	0.610394	<0.01	NA	NA	NA	NA
Gemella_haemolysans	Tannerella_forsythia	-0.680945	0.01	NA	NA	NA	NA
Gemella_haemolysans	Treponema_lecithinolyticum	-0.615534	<0.01	NA	NA	NA	NA
Gemella_haemolysans	Treponema_medium	-0.648021	0.01	NA	NA	NA	NA
Gemella_haemolysans	Treponema_putidum	-0.683387	<0.01	NA	NA	NA	NA
Gemella_haemolysans	Treponema_vincentii	-0.724278	<0.01	NA	NA	NA	NA
Gemella_haemolysans	Veillonella_dispar	0.645357	<0.01	NA	NA	NA	NA
Gemella_haemolysans	Veillonella_parvula	0.613001	<0.01	NA	NA	NA	NA
Gemella_haemolysans	Veillonella_sp. oral taxon 158	0.652046	<0.01	NA	NA	NA	NA
Gemella_haemolysans	Veillonella_spp.	0.625178	<0.01	NA	NA	NA	NA
Gemella_morbillorum	Atopobium_vaginae	NA	NA	-0.603132	<0.01	NA	NA
Gemella_morbillorum	Catonella_morbi	0.607302	<0.01	NA	NA	NA	NA
Gemella_morbillorum	Peptoniphilus_lacrimalis	-0.607921	<0.01	NA	NA	NA	NA
Gemella_sanguinis	Capnocytophaga_sp. oral taxon 326	NA	NA	0.618906	0.01	NA	NA
Gemella_sanguinis	Capnocytophaga_sp. oral taxon 863	NA	NA	0.642501	<0.01	NA	NA
Gemella_sanguinis	Leptotrichia_sp. oral taxon 225	NA	NA	0.650086	<0.01	NA	NA
Gemella_spp.	Atopobium_vaginae	NA	NA	-0.614169	0.02	NA	NA
Gemella_spp.	Gemella_haemolysans	0.693866	<0.01	NA	NA	NA	NA
Gemella_spp.	Gemella_morbillorum	NA	NA	0.743236	<0.01	0.638277	<0.01
Gemella_spp.	Granulicatella_elegans	0.621383	<0.01	NA	NA	NA	NA
Gemella_spp.	Porphyromonas_endodontalis	-0.614973	<0.01	NA	NA	NA	NA
Gemella_spp.	Prevotella_enoeca	-0.640497	0.01	NA	NA	NA	NA
Gemella_spp.	Prevotella_pleuritidis	-0.632013	0.01	NA	NA	NA	NA
Gemella_spp.	Streptococcus_mitis	0.652037	<0.01	NA	NA	NA	NA
Gemella_spp.	Tannerella_forsythia	-0.660625	<0.01	NA	NA	NA	NA
Gemella_spp.	Treponema_maltophilum	-0.616024	0.01	NA	NA	NA	NA
Granulicatella_adiacens	Actinomyces_georgiae	NA	NA	0.604023	0.01	NA	NA
Granulicatella_adiacens	Actinomyces_sp. oral taxon 172	0.625103	0.02	NA	NA	NA	NA
Granulicatella_adiacens	Bacteroides_Bacteroidetes bacterium oral taxon 272	-0.632175	0.02	NA	NA	NA	NA
Granulicatella_adiacens	Bacteroides_pyogenes	NA	NA	-0.627438	0.01	NA	NA
Granulicatella_adiacens	Capnocytophaga_sp. oral taxon 380	NA	NA	0.607754	<0.01	NA	NA
Granulicatella_adiacens	Fusobacterium_sp. oral taxon 370	-0.695887	0.01	-0.811907	<0.01	NA	NA
Granulicatella_adiacens	Jonquetella_anthropi	NA	NA	-0.649771	0.01	NA	NA
Granulicatella_adiacens	Lautropia_mirabilis	NA	NA	0.670759	<0.01	NA	NA
Granulicatella_adiacens	Mitsuokella_sp. oral taxon 131	NA	NA	-0.61605	0.01	NA	NA
Granulicatella_adiacens	Mogibacterium_[Eubacterium] sulci	NA	NA	-0.638717	<0.01	NA	NA
Granulicatella_adiacens	Olsenella_uli	-0.757309	<0.01	NA	NA	NA	NA
Granulicatella_adiacens	Peptostreptococcus_stomatis	-0.708514	<0.01	-0.674581	<0.01	NA	NA
Granulicatella_adiacens	Porphyromonas_sp. oral taxon 279	NA	NA	0.623835	<0.01	NA	NA
Granulicatella_adiacens	Prevotella_baroniae	-0.665793	<0.01	-0.642893	0.01	NA	NA
Granulicatella_adiacens	Prevotella_dentalis	-0.678025	<0.01	NA	NA	NA	NA
Granulicatella_adiacens	Rothia_aeria	0.607865	0.01	NA	NA	NA	NA
Granulicatella_adiacens	Selenomonas_infelix	-0.722001	<0.01	NA	NA	NA	NA
Granulicatella_adiacens	Selenomonas_sp. oral taxon 126	-0.690323	<0.01	NA	NA	NA	NA
Granulicatella_adiacens	Selenomonas_sp. oral taxon 138	-0.666863	<0.01	NA	NA	NA	NA
Granulicatella_adiacens	Shuttleworthia_satelles	-0.650005	<0.01	NA	NA	NA	NA
Granulicatella_adiacens	Streptococcus_infantis	0.678471	<0.01	0.786585	<0.01	NA	NA
Granulicatella_adiacens	Streptococcus_sp. F0441	NA	NA	0.619011	0.01	0.634825	<0.01
Granulicatella_adiacens	Streptococcus_sp. oral taxon 058	NA	NA	0.719146	<0.01	NA	NA
Granulicatella_adiacens	Streptococcus_sp. oral taxon 071	0.66282	<0.01	0.658137	<0.01	0.612348	<0.01
Granulicatella_adiacens	Streptococcus_sp. oral taxon 431	0.678635	<0.01	NA	NA	NA	NA
Granulicatella_adiacens	Treponema_lecithinolyticum	NA	NA	-0.600781	0.01	NA	NA
Granulicatella_adiacens	Treponema_maltophilum	NA	NA	-0.632966	<0.01	NA	NA
Granulicatella_adiacens	Treponema_medium	-0.669628	<0.01	-0.711585	<0.01	NA	NA
Granulicatella_adiacens	Treponema_putidum	NA	NA	-0.605672	0.01	NA	NA
Granulicatella_adiacens	Treponema_socranskii	NA	NA	-0.689263	<0.01	NA	NA
Granulicatella_adiacens	Treponema_vincentii	-0.625449	<0.01	-0.655787	<0.01	NA	NA
Granulicatella_adiacens	Veillonella_sp. oral taxon 158	NA	NA	0.731332	<0.01	NA	NA
Granulicatella_elegans	Actinomyces_sp. oral taxon 414	NA	NA	-0.639857	<0.01	NA	NA
Granulicatella_elegans	Anaeroglobus_geminatus	-0.731905	<0.01	NA	NA	NA	NA
Granulicatella_elegans	Fretibacterium_fastidiosum	-0.69287	<0.01	NA	NA	NA	NA
Granulicatella_elegans	Olsenella_sp. oral taxon 807	-0.734562	<0.01	NA	NA	NA	NA
Granulicatella_elegans	Prevotella_pleuritidis	-0.743107	<0.01	NA	NA	NA	NA
Granulicatella_elegans	Veillonella_sp. oral taxon 780	NA	NA	0.638218	<0.01	NA	NA
Haemophilus_haemolyticus	[Eubacterium] infirmum	-0.613357	0.02	-0.716869	<0.01	NA	NA
Haemophilus_haemolyticus	Aggregatibacter_aphrophilus	0.677014	<0.01	0.627589	<0.01	NA	NA
Haemophilus_haemolyticus	Aggregatibacter_segnis	0.658121	<0.01	0.680818	<0.01	NA	NA
Haemophilus_haemolyticus	Aggregatibacter_sp. oral taxon 458	NA	NA	0.813726	<0.01	NA	NA
Haemophilus_haemolyticus	Aggregatibacter_spp.	NA	NA	0.605257	<0.01	NA	NA
Haemophilus_haemolyticus	Anaeroglobus_geminatus	-0.714875	<0.01	NA	NA	NA	NA
Haemophilus_haemolyticus	Bulleidia_extructa	NA	NA	-0.633493	0.01	NA	NA
Haemophilus_haemolyticus	Capnocytophaga_gingivalis	NA	NA	0.640026	<0.01	NA	NA
Haemophilus_haemolyticus	Capnocytophaga_sp. oral taxon 329	NA	NA	0.649117	0.01	NA	NA
Haemophilus_haemolyticus	Fusobacterium_periodonticum	0.706668	<0.01	NA	NA	NA	NA
Haemophilus_haemolyticus	Gemella_haemolysans	0.696757	<0.01	0.763371	<0.01	NA	NA
Haemophilus_haemolyticus	Gemella_spp.	0.688165	<0.01	NA	NA	NA	NA
Haemophilus_haemolyticus	Granulicatella_elegans	0.604158	<0.01	0.614959	0.02	NA	NA
Haemophilus_haemolyticus	Haemophilus_influenzae	0.615311	<0.01	NA	NA	NA	NA
Haemophilus_haemolyticus	Haemophilus_parainfluenzae	0.859807	<0.01	0.844881	<0.01	NA	NA
Haemophilus_haemolyticus	Haemophilus_sputorum	0.737271	<0.01	NA	NA	NA	NA
Haemophilus_haemolyticus	Leptotrichia_sp. oral taxon 212	NA	NA	0.647097	<0.01	NA	NA
Haemophilus_haemolyticus	Neisseria_sp. oral taxon 020	NA	NA	0.61667	0.01	NA	NA
Haemophilus_haemolyticus	Neisseria_subflava	NA	NA	0.633994	<0.01	NA	NA
Haemophilus_haemolyticus	Peptostreptococcus_anaerobius	NA	NA	-0.620552	<0.01	NA	NA
Haemophilus_haemolyticus	Peptostreptococcus_stomatis	NA	NA	-0.643224	<0.01	NA	NA
Haemophilus_haemolyticus	Porphyromonas_sp. oral taxon 279	NA	NA	0.738333	0.01	NA	NA
Haemophilus_haemolyticus	Prevotella_baroniae	NA	NA	-0.616698	<0.01	NA	NA
Haemophilus_haemolyticus	Prevotella_buccalis	NA	NA	-0.611509	0.01	NA	NA
Haemophilus_haemolyticus	Prevotella_pallens	NA	NA	-0.649925	<0.01	NA	NA
Haemophilus_haemolyticus	Prevotella_spp.	NA	NA	-0.673229	<0.01	NA	NA
Haemophilus_haemolyticus	Selenomonas_sp. oral taxon 126	NA	NA	-0.682953	<0.01	NA	NA
Haemophilus_haemolyticus	Selenomonas_sp. oral taxon 136	NA	NA	-0.725762	<0.01	NA	NA
Haemophilus_haemolyticus	Selenomonas_sp. oral taxon 478	NA	NA	-0.603385	<0.01	NA	NA
Haemophilus_haemolyticus	Selenomonas_spp.	NA	NA	-0.695594	<0.01	NA	NA
Haemophilus_haemolyticus	Selenomonas_sputigena	NA	NA	-0.64648	<0.01	NA	NA
Haemophilus_haemolyticus	Slackia_exigua	-0.705492	<0.01	NA	NA	NA	NA
Haemophilus_haemolyticus	Stomatobaculum_Lachnospiraceae bacterium oral taxon 082	NA	NA	-0.657895	0.02	NA	NA
Haemophilus_haemolyticus	Streptococcus_cristatus	NA	NA	0.771179	<0.01	NA	NA
Haemophilus_haemolyticus	Streptococcus_infantis	NA	NA	0.736703	<0.01	NA	NA
Haemophilus_haemolyticus	Streptococcus_mitis	0.645097	0.01	0.903014	<0.01	NA	NA
Haemophilus_haemolyticus	Streptococcus_oralis	NA	NA	0.698254	<0.01	NA	NA
Haemophilus_haemolyticus	Streptococcus_pneumoniae	NA	NA	0.653302	<0.01	NA	NA
Haemophilus_haemolyticus	Streptococcus_sanguinis	NA	NA	0.627507	0.01	NA	NA
Haemophilus_haemolyticus	Streptococcus_sp. oral taxon 056	NA	NA	0.608843	<0.01	NA	NA
Haemophilus_haemolyticus	Streptococcus_sp. oral taxon 058	NA	NA	0.794047	<0.01	NA	NA
Haemophilus_haemolyticus	Streptococcus_spp.	NA	NA	0.800622	<0.01	NA	NA
Haemophilus_haemolyticus	Veillonella_sp. oral taxon 780	0.649452	0.01	NA	NA	NA	NA
Haemophilus_influenzae	Aggregatibacter_aphrophilus	0.647606	<0.01	NA	NA	NA	NA
Haemophilus_influenzae	Fusobacterium_periodonticum	0.624339	<0.01	NA	NA	NA	NA
Haemophilus_parainfluenzae	[Eubacterium] brachy	NA	NA	-0.655315	0.01	NA	NA
Haemophilus_parainfluenzae	[Eubacterium] infirmum	-0.648536	<0.01	-0.792002	<0.01	NA	NA
Haemophilus_parainfluenzae	Actinomyces_sp. oral taxon 180	0.674452	<0.01	NA	NA	NA	NA
Haemophilus_parainfluenzae	Aggregatibacter_sp. oral taxon 458	NA	NA	0.701009	<0.01	NA	NA
Haemophilus_parainfluenzae	Anaeroglobus_geminatus	-0.646844	<0.01	-0.611275	0.01	NA	NA
Haemophilus_parainfluenzae	Bacteroides_Bacteroidetes bacterium oral taxon 272	-0.679355	<0.01	NA	NA	NA	NA
Haemophilus_parainfluenzae	Bacteroides_Bacteroidetes oral taxon 274	NA	NA	-0.622535	<0.01	NA	NA
Haemophilus_parainfluenzae	Bacteroides_pyogenes	-0.648552	<0.01	NA	NA	NA	NA
Haemophilus_parainfluenzae	Bulleidia_extructa	NA	NA	-0.691762	<0.01	NA	NA
Haemophilus_parainfluenzae	Capnocytophaga_gingivalis	NA	NA	0.649189	<0.01	NA	NA
Haemophilus_parainfluenzae	Capnocytophaga_sp. oral taxon 380	NA	NA	0.601892	0.01	NA	NA
Haemophilus_parainfluenzae	Centipeda_periodontii	NA	NA	NA	NA	-0.702034	<0.01
Haemophilus_parainfluenzae	Eggerthia_catenaformis	-0.664498	<0.01	-0.626584	<0.01	NA	NA
Haemophilus_parainfluenzae	Filifactor_alocis	-0.613318	<0.01	NA	NA	NA	NA
Haemophilus_parainfluenzae	Fretibacterium_fastidiosum	-0.615407	0.03	NA	NA	NA	NA
Haemophilus_parainfluenzae	Fusobacterium_necrophorum	-0.614992	0.01	NA	NA	NA	NA
Haemophilus_parainfluenzae	Fusobacterium_sp. oral taxon 370	NA	NA	-0.725669	<0.01	NA	NA
Haemophilus_parainfluenzae	Gemella_haemolysans	0.874116	<0.01	0.718949	<0.01	NA	NA
Haemophilus_parainfluenzae	Gemella_sp. oral taxon 928	NA	NA	-0.601917	0.01	NA	NA
Haemophilus_parainfluenzae	Gemella_spp.	0.678183	<0.01	NA	NA	NA	NA
Haemophilus_parainfluenzae	Granulicatella_adiacens	NA	NA	0.772448	<0.01	NA	NA
Haemophilus_parainfluenzae	Granulicatella_elegans	0.689194	0.01	NA	NA	NA	NA
Haemophilus_parainfluenzae	Haemophilus_sputorum	0.746227	<0.01	NA	NA	NA	NA
Haemophilus_parainfluenzae	Lautropia_mirabilis	NA	NA	0.793017	<0.01	NA	NA
Haemophilus_parainfluenzae	Leptotrichia_sp. oral taxon 212	NA	NA	0.664605	<0.01	NA	NA
Haemophilus_parainfluenzae	Mogibacterium_[Eubacterium] nodatum	-0.608827	0.01	NA	NA	NA	NA
Haemophilus_parainfluenzae	Neisseria_sp. oral taxon 014	NA	NA	0.809761	<0.01	NA	NA
Haemophilus_parainfluenzae	Neisseria_subflava	NA	NA	0.723887	<0.01	0.650862	<0.01
Haemophilus_parainfluenzae	Peptostreptococcus_anaerobius	NA	NA	-0.716092	<0.01	NA	NA
Haemophilus_parainfluenzae	Peptostreptococcus_stomatis	NA	NA	-0.743246	<0.01	NA	NA
Haemophilus_parainfluenzae	Porphyromonas_catoniae	NA	NA	0.613726	<0.01	NA	NA
Haemophilus_parainfluenzae	Porphyromonas_endodontalis	-0.631852	<0.01	NA	NA	NA	NA
Haemophilus_parainfluenzae	Porphyromonas_sp. oral taxon 279	NA	NA	0.801294	<0.01	NA	NA
Haemophilus_parainfluenzae	Prevotella_baroniae	NA	NA	-0.677231	<0.01	NA	NA
Haemophilus_parainfluenzae	Prevotella_bivia	NA	NA	-0.603491	<0.01	NA	NA
Haemophilus_parainfluenzae	Prevotella_enoeca	-0.809236	<0.01	NA	NA	NA	NA
Haemophilus_parainfluenzae	Prevotella_oralis	NA	NA	-0.665356	<0.01	NA	NA
Haemophilus_parainfluenzae	Prevotella_pallens	NA	NA	-0.6676	0.01	NA	NA
Haemophilus_parainfluenzae	Prevotella_pleuritidis	-0.782703	<0.01	NA	NA	NA	NA
Haemophilus_parainfluenzae	Prevotella_spp.	NA	NA	-0.671149	<0.01	NA	NA
Haemophilus_parainfluenzae	Rothia_mucilaginosa	0.672454	0.01	0.713252	<0.01	NA	NA
Haemophilus_parainfluenzae	Selenomonas_sp. oral taxon 126	NA	NA	-0.729244	<0.01	-0.6875	<0.01
Haemophilus_parainfluenzae	Selenomonas_sp. oral taxon 136	NA	NA	-0.677291	<0.01	NA	NA
Haemophilus_parainfluenzae	Selenomonas_sp. oral taxon 138	NA	NA	NA	NA	-0.728191	<0.01
Haemophilus_parainfluenzae	Selenomonas_spp.	NA	NA	-0.699501	0.01	-0.690332	<0.01
Haemophilus_parainfluenzae	Slackia_exigua	-0.711526	<0.01	NA	NA	NA	NA
Haemophilus_parainfluenzae	Solobacterium_moorei	NA	NA	-0.633557	0.01	NA	NA
Haemophilus_parainfluenzae	Streptococcus_cristatus	NA	NA	0.659715	<0.01	NA	NA
Haemophilus_parainfluenzae	Streptococcus_gordonii	0.653379	0.01	0.679487	<0.01	NA	NA
Haemophilus_parainfluenzae	Streptococcus_infantis	0.704632	<0.01	0.854437	<0.01	NA	NA
Haemophilus_parainfluenzae	Streptococcus_mitis	0.841646	<0.01	0.862752	<0.01	NA	NA
Haemophilus_parainfluenzae	Streptococcus_oralis	0.692975	<0.01	0.81215	<0.01	NA	NA
Haemophilus_parainfluenzae	Streptococcus_parasanguinis	0.724075	<0.01	0.614707	0.03	NA	NA
Haemophilus_parainfluenzae	Streptococcus_pneumoniae	0.62254	0.01	0.637348	0.03	NA	NA
Haemophilus_parainfluenzae	Streptococcus_sanguinis	NA	NA	0.765804	<0.01	NA	NA
Haemophilus_parainfluenzae	Streptococcus_sp. F0442	0.702822	<0.01	NA	NA	NA	NA
Haemophilus_parainfluenzae	Streptococcus_sp. oral taxon 058	NA	NA	0.730981	<0.01	NA	NA
Haemophilus_parainfluenzae	Streptococcus_sp. oral taxon 431	0.684403	0.01	NA	NA	NA	NA
Haemophilus_parainfluenzae	Streptococcus_spp.	0.723202	<0.01	0.830238	<0.01	NA	NA
Haemophilus_parainfluenzae	Tannerella_forsythia	-0.640476	<0.01	NA	NA	NA	NA
Haemophilus_parainfluenzae	Treponema_putidum	-0.601628	<0.01	NA	NA	NA	NA
Haemophilus_parainfluenzae	Treponema_vincentii	-0.613884	<0.01	NA	NA	NA	NA
Haemophilus_parainfluenzae	Veillonella_parvula	NA	NA	0.616558	<0.01	NA	NA
Haemophilus_parainfluenzae	Veillonella_sp. oral taxon 158	0.675779	<0.01	0.779083	<0.01	NA	NA
Haemophilus_parainfluenzae	Veillonella_spp.	NA	NA	0.615518	0.01	NA	NA
Haemophilus_spp.	[Eubacterium] infirmum	NA	NA	-0.7121	<0.01	NA	NA
Haemophilus_spp.	Actinomyces_sp. oral taxon 180	0.639494	<0.01	NA	NA	NA	NA
Haemophilus_spp.	Aggregatibacter_aphrophilus	0.627038	<0.01	0.62937	0.01	NA	NA
Haemophilus_spp.	Aggregatibacter_segnis	0.618218	0.01	NA	NA	NA	NA
Haemophilus_spp.	Aggregatibacter_sp. oral taxon 458	NA	NA	0.764712	<0.01	NA	NA
Haemophilus_spp.	Anaeroglobus_geminatus	-0.623386	<0.01	NA	NA	NA	NA
Haemophilus_spp.	Bacteroides_Bacteroidetes bacterium oral taxon 272	-0.708899	<0.01	NA	NA	NA	NA
Haemophilus_spp.	Bacteroides_pyogenes	-0.620763	<0.01	NA	NA	NA	NA
Haemophilus_spp.	Bulleidia_extructa	NA	NA	-0.65863	0.01	NA	NA
Haemophilus_spp.	Fusobacterium_necrophorum	-0.606897	<0.01	NA	NA	NA	NA
Haemophilus_spp.	Fusobacterium_periodonticum	0.687878	<0.01	NA	NA	NA	NA
Haemophilus_spp.	Fusobacterium_sp. oral taxon 370	NA	NA	-0.75301	<0.01	NA	NA
Haemophilus_spp.	Gemella_haemolysans	0.837753	<0.01	0.770805	<0.01	NA	NA
Haemophilus_spp.	Gemella_spp.	0.7536	<0.01	NA	NA	NA	NA
Haemophilus_spp.	Granulicatella_adiacens	NA	NA	0.722533	<0.01	NA	NA
Haemophilus_spp.	Granulicatella_elegans	0.636434	<0.01	NA	NA	NA	NA
Haemophilus_spp.	Haemophilus_haemolyticus	0.909284	<0.01	0.925763	<0.01	NA	NA
Haemophilus_spp.	Haemophilus_influenzae	0.614295	<0.01	NA	NA	NA	NA
Haemophilus_spp.	Haemophilus_parainfluenzae	0.916595	<0.01	0.903574	<0.01	NA	NA
Haemophilus_spp.	Haemophilus_sputorum	0.74007	<0.01	NA	NA	NA	NA
Haemophilus_spp.	Lautropia_mirabilis	NA	NA	0.710897	<0.01	NA	NA
Haemophilus_spp.	Leptotrichia_sp. oral taxon 212	NA	NA	0.64229	0.01	NA	NA
Haemophilus_spp.	Leptotrichia_sp. oral taxon 215	0.621845	<0.01	NA	NA	NA	NA
Haemophilus_spp.	Mitsuokella_sp. oral taxon 131	NA	NA	-0.637273	0.01	NA	NA
Haemophilus_spp.	Mogibacterium_[Eubacterium] nodatum	-0.620833	0.01	NA	NA	NA	NA
Haemophilus_spp.	Neisseria_sp. oral taxon 014	NA	NA	0.61279	0.01	NA	NA
Haemophilus_spp.	Neisseria_subflava	NA	NA	0.711846	<0.01	NA	NA
Haemophilus_spp.	Peptostreptococcus_anaerobius	NA	NA	-0.667157	0.01	NA	NA
Haemophilus_spp.	Peptostreptococcus_stomatis	NA	NA	-0.720858	<0.01	NA	NA
Haemophilus_spp.	Porphyromonas_sp. oral taxon 279	NA	NA	0.767441	<0.01	NA	NA
Haemophilus_spp.	Prevotella_baroniae	NA	NA	-0.685544	<0.01	NA	NA
Haemophilus_spp.	Prevotella_buccalis	NA	NA	-0.645372	0.01	NA	NA
Haemophilus_spp.	Prevotella_enoeca	-0.736696	<0.01	NA	NA	NA	NA
Haemophilus_spp.	Prevotella_intermedia	NA	NA	-0.634133	0.01	NA	NA
Haemophilus_spp.	Prevotella_pallens	NA	NA	-0.62431	<0.01	NA	NA
Haemophilus_spp.	Prevotella_pleuritidis	-0.735848	<0.01	-0.615632	<0.01	NA	NA
Haemophilus_spp.	Prevotella_spp.	NA	NA	-0.68393	<0.01	NA	NA
Haemophilus_spp.	Rothia_mucilaginosa	NA	NA	0.678695	<0.01	NA	NA
Haemophilus_spp.	Selenomonas_sp. oral taxon 126	NA	NA	-0.726596	<0.01	NA	NA
Haemophilus_spp.	Selenomonas_sp. oral taxon 136	NA	NA	-0.680146	<0.01	NA	NA
Haemophilus_spp.	Selenomonas_spp.	NA	NA	-0.675399	<0.01	NA	NA
Haemophilus_spp.	Selenomonas_sputigena	NA	NA	-0.668011	<0.01	NA	NA
Haemophilus_spp.	Slackia_exigua	-0.69392	<0.01	NA	NA	NA	NA
Haemophilus_spp.	Stomatobaculum_Lachnospiraceae bacterium oral taxon 082	NA	NA	-0.604376	0.02	NA	NA
Haemophilus_spp.	Streptococcus_cristatus	NA	NA	0.767892	<0.01	NA	NA
Haemophilus_spp.	Streptococcus_gordonii	NA	NA	0.65176	0.01	NA	NA
Haemophilus_spp.	Streptococcus_infantis	0.619595	<0.01	0.801392	<0.01	NA	NA
Haemophilus_spp.	Streptococcus_mitis	0.812394	<0.01	0.889836	<0.01	NA	NA
Haemophilus_spp.	Streptococcus_oralis	0.603956	<0.01	0.737248	<0.01	NA	NA
Haemophilus_spp.	Streptococcus_parasanguinis	NA	NA	0.637239	<0.01	NA	NA
Haemophilus_spp.	Streptococcus_pneumoniae	NA	NA	0.613056	<0.01	NA	NA
Haemophilus_spp.	Streptococcus_sanguinis	NA	NA	0.668752	<0.01	NA	NA
Haemophilus_spp.	Streptococcus_sp. oral taxon 056	NA	NA	0.612768	<0.01	NA	NA
Haemophilus_spp.	Streptococcus_sp. oral taxon 058	NA	NA	0.771386	<0.01	NA	NA
Haemophilus_spp.	Streptococcus_sp. oral taxon 431	0.601676	<0.01	NA	NA	NA	NA
Haemophilus_spp.	Streptococcus_spp.	0.634933	<0.01	0.806077	<0.01	NA	NA
Haemophilus_spp.	Tannerella_forsythia	-0.645945	0.01	NA	NA	NA	NA
Haemophilus_spp.	Treponema_putidum	-0.63237	0.02	NA	NA	NA	NA
Haemophilus_spp.	Veillonella_sp. oral taxon 158	NA	NA	0.69512	<0.01	NA	NA
Johnsonella_ignava	Actinomyces_sp. oral taxon 170	NA	NA	-0.601031	0.02	NA	NA
Johnsonella_ignava	Actinomyces_sp. oral taxon 180	-0.600158	0.01	NA	NA	NA	NA
Johnsonella_ignava	Bacteroides_Bacteroidetes bacterium oral taxon 272	0.678662	<0.01	NA	NA	NA	NA
Johnsonella_ignava	Bacteroides_pyogenes	NA	NA	0.666714	<0.01	NA	NA
Johnsonella_ignava	Desulfobulbus_sp. oral taxon 041	NA	NA	NA	NA	0.638099	<0.01
Johnsonella_ignava	Filifactor_alocis	0.790903	<0.01	0.6357	<0.01	0.669412	<0.01
Johnsonella_ignava	Fretibacterium_fastidiosum	NA	NA	NA	NA	0.630563	<0.01
Johnsonella_ignava	Fusobacterium_sp. oral taxon 370	0.661692	<0.01	NA	NA	NA	NA
Johnsonella_ignava	Gemella_bergeri	NA	NA	0.699492	<0.01	NA	NA
Johnsonella_ignava	Gemella_sp. oral taxon 928	NA	NA	0.629623	<0.01	NA	NA
Johnsonella_ignava	Leptotrichia_wadei	NA	NA	-0.616264	0.01	NA	NA
Johnsonella_ignava	Mogibacterium_[Eubacterium] saphenum	NA	NA	0.637317	0.01	NA	NA
Johnsonella_ignava	Peptoanaerobacter_Peptostreptococcaceae bacterium oral taxon 113	NA	NA	0.646582	<0.01	NA	NA
Johnsonella_ignava	Peptoniphilus_sp. oral taxon 386	NA	NA	0.675618	<0.01	NA	NA
Johnsonella_ignava	Prevotella_baroniae	0.659114	<0.01	NA	NA	NA	NA
Johnsonella_ignava	Prevotella_enoeca	0.607127	0.02	NA	NA	NA	NA
Johnsonella_ignava	Prevotella_pleuritidis	0.636018	<0.01	NA	NA	NA	NA
Johnsonella_ignava	Prevotella_saccharolytica	NA	NA	-0.618832	<0.01	NA	NA
Johnsonella_ignava	Pyramidobacter_piscolens	NA	NA	0.671818	0.01	NA	NA
Johnsonella_ignava	Selenomonas_noxia	NA	NA	-0.653235	0.01	NA	NA
Johnsonella_ignava	Streptococcus_sinensis	-0.623445	<0.01	NA	NA	NA	NA
Johnsonella_ignava	Streptococcus_sp. oral taxon 058	-0.646951	<0.01	NA	NA	NA	NA
Johnsonella_ignava	Streptococcus_sp. oral taxon 071	-0.601183	0.01	NA	NA	NA	NA
Johnsonella_ignava	Tannerella_sp. oral taxon HOT-286	NA	NA	-0.674607	0.03	NA	NA
Johnsonella_ignava	Treponema_lecithinolyticum	0.737161	<0.01	NA	NA	NA	NA
Johnsonella_ignava	Treponema_maltophilum	0.657405	<0.01	NA	NA	NA	NA
Johnsonella_ignava	Treponema_medium	0.80109	<0.01	NA	NA	NA	NA
Johnsonella_ignava	Treponema_putidum	0.7865	<0.01	NA	NA	NA	NA
Johnsonella_ignava	Treponema_socranskii	0.609641	0.02	NA	NA	NA	NA
Johnsonella_ignava	Treponema_vincentii	0.751781	<0.01	NA	NA	NA	NA
Jonquetella_anthropi	Actinomyces_sp. oral taxon 178	NA	NA	-0.607703	<0.01	NA	NA
Jonquetella_anthropi	Actinomyces_sp. oral taxon 877	NA	NA	-0.643755	<0.01	NA	NA
Jonquetella_anthropi	Bacteroides_Bacteroidetes bacterium oral taxon 272	NA	NA	0.630289	<0.01	NA	NA
Jonquetella_anthropi	Capnocytophaga_sp. oral taxon 329	NA	NA	-0.680762	<0.01	NA	NA
Jonquetella_anthropi	Capnocytophaga_sp. oral taxon 335	NA	NA	-0.631028	<0.01	NA	NA
Jonquetella_anthropi	Fretibacterium_fastidiosum	NA	NA	0.649169	<0.01	NA	NA
Jonquetella_anthropi	Fusobacterium_sp. oral taxon 370	NA	NA	0.654093	<0.01	NA	NA
Jonquetella_anthropi	Gemella_sp. oral taxon 928	NA	NA	0.727176	<0.01	NA	NA
Jonquetella_anthropi	Leptotrichia_sp. oral taxon 225	NA	NA	-0.703092	<0.01	NA	NA
Jonquetella_anthropi	Oribacterium_parvum	NA	NA	0.65229	<0.01	NA	NA
Jonquetella_anthropi	Parvimonas_spp.	NA	NA	0.613539	<0.01	NA	NA
Jonquetella_anthropi	Peptoniphilus_sp. oral taxon 386	NA	NA	0.72491	<0.01	NA	NA
Jonquetella_anthropi	Porphyromonas_sp. oral taxon 279	NA	NA	-0.644479	<0.01	NA	NA
Jonquetella_anthropi	Prevotella_saccharolytica	NA	NA	-0.649476	<0.01	NA	NA
Jonquetella_anthropi	Streptococcus_sp. oral taxon 058	NA	NA	-0.676054	<0.01	NA	NA
Jonquetella_anthropi	Tannerella_sp. oral taxon HOT-286	NA	NA	-0.690625	<0.01	NA	NA
Kingella_denitrificans	[Eubacterium] brachy	NA	NA	-0.600981	<0.01	NA	NA
Kingella_denitrificans	Capnocytophaga_gingivalis	NA	NA	0.6766	<0.01	NA	NA
Kingella_denitrificans	Capnocytophaga_sp. oral taxon 329	0.612729	<0.01	NA	NA	NA	NA
Kingella_denitrificans	Capnocytophaga_sputigena	NA	NA	0.629445	<0.01	NA	NA
Kingella_denitrificans	Haemophilus_parainfluenzae	NA	NA	0.611034	0.02	NA	NA
Kingella_denitrificans	Leptotrichia_sp. oral taxon 212	NA	NA	0.601893	<0.01	NA	NA
Kingella_denitrificans	Neisseria_sp. oral taxon 014	NA	NA	0.600152	0.01	NA	NA
[truncated: 3,152 more rows]
