# Supplementary material for: Anna Karenina and the subgingival microbiome associated with periodontitis
Source: Microbiome. 2021 Apr 30;9:97. doi: 10.1186/s40168-021-01056-3 (PMC8091542; doi:10.1186/s40168-021-01056-3)
Supplement: Supplementary file 4 — Additional file 3: Supplemental Table 3. Periodontitis and the Anna Karenina principle. Genes that differed between chronic, localized and generalized aggressive periodontitis are shown, along with log (2) fold differences, p-value, and FDR adjusted p-value (Wald’s Test). [file 40168_2021_1056_MOESM4_ESM.xlsx]

## Sheet: all data collated
CP VS GAP										GAP VS LAP										CP VS LAP
level1	level2	level3	level4	baseMean	log2FoldChange	lfcSE	pvalue	padj		level1	level2	level3	level4	baseMean	log2FoldChange	lfcSE	pvalue	padj		level1	level2	level3	level4	baseMean	log2FoldChange	lfcSE	pvalue	padj
Amino Acids and Derivatives	Alanine, serine, and glycine	Glycine_Biosynthesis	2-amino-3-ketobutyrate coenzyme A ligase (EC 2.3.1.29)	47.1558	0.514059	0.212113	0.00525569	0.0413824		Amino Acids and Derivatives	Alanine, serine, and glycine	Alanine_biosynthesis	Alanine racemase, biosynthetic (EC 5.1.1.1)	26.8919	-1.48787	0.745281	0.00947582	0.0262951		Amino Acids and Derivatives	Alanine, serine, and glycine	Alanine_biosynthesis	Alanine racemase, biosynthetic (EC 5.1.1.1)	10.9464	-2.24067	0.86649	0.00154287	0.00498185
Amino Acids and Derivatives	Arginine; urea cycle, polyamines	Arginine_and_Ornithine_Degradation	Arginase (EC 3.5.3.1)	2.09819	1.39955	0.553402	0.00146291	0.0175868		Amino Acids and Derivatives	Alanine, serine, and glycine	Alanine_biosynthesis	Chaperone protein HscA	23.2875	-12.0115	3.26558	1.56555e-21	8.68872e-21		Amino Acids and Derivatives	Alanine, serine, and glycine	Alanine_biosynthesis	Chaperone protein HscA	9.85797	-11.2703	3.20833	3.07383e-15	1.63992e-14
Amino Acids and Derivatives	Arginine; urea cycle, polyamines	Arginine_and_Ornithine_Degradation	Arginine decarboxylase, catabolic (EC 4.1.1.19)		20					Amino Acids and Derivatives	Alanine, serine, and glycine	Alanine_biosynthesis	Chaperone protein HscA		-20					Amino Acids and Derivatives	Alanine, serine, and glycine	Alanine_biosynthesis	Chaperone protein HscA		-20
Amino Acids and Derivatives	Arginine; urea cycle, polyamines	Arginine_and_Ornithine_Degradation	Arginine N-succinyltransferase (EC 2.3.1.109)		20					Amino Acids and Derivatives	Alanine, serine, and glycine	Alanine_biosynthesis	Cysteine desulfurase (EC 2.8.1.7)	354.057	0.387001	0.156271	0.0122532	0.0329752		Amino Acids and Derivatives	Alanine, serine, and glycine	Alanine_biosynthesis	Cysteine desulfurase (EC 2.8.1.7)	159.73	0.378606	0.113312	0.000811043	0.00275962
Amino Acids and Derivatives	Arginine; urea cycle, polyamines	Arginine_and_Ornithine_Degradation	Arginine utilization protein RocB	4.0649	-1.41249	0.419064	4.68543e-05	0.00168768		Amino Acids and Derivatives	Alanine, serine, and glycine	Alanine_biosynthesis	Cysteine desulfurase (EC 2.8.1.7), NifS subfamily	1.33117	7.21764	2.79026	4.29448e-05	0.000172681		Amino Acids and Derivatives	Alanine, serine, and glycine	Alanine_biosynthesis	Cysteine desulfurase (EC 2.8.1.7), NifS subfamily	0.918102	7.35082	2.98748	9.55377e-05	0.000370373
Amino Acids and Derivatives	Arginine; urea cycle, polyamines	Polyamine_Metabolism	Carboxynorspermidine dehydrogenase, putative (EC 1.1.1.-)	12.447	2.28425	0.290897	4.74762e-16	3.66421e-13		Amino Acids and Derivatives	Alanine, serine, and glycine	Alanine_biosynthesis	Cysteine desulfurase (EC 2.8.1.7), SufS subfamily	11.5867	-11.0238	3.0571	1.92303e-37	1.36301e-36		Amino Acids and Derivatives	Alanine, serine, and glycine	Alanine_biosynthesis	Cysteine desulfurase (EC 2.8.1.7), SufS subfamily	4.15305	-10.0212	2.94138	7.35123e-31	5.00259e-30
Amino Acids and Derivatives	Arginine; urea cycle, polyamines	Polyamine_Metabolism	Putrescine/proton symporter, putrescine/ornithine antiporter PotE	6.90762	-0.962509	0.459806	0.00249243	0.0250145		Amino Acids and Derivatives	Alanine, serine, and glycine	Alanine_biosynthesis	Cysteine desulfurase (EC 2.8.1.7), SufS subfamily		-20					Amino Acids and Derivatives	Alanine, serine, and glycine	Alanine_biosynthesis	Cysteine desulfurase (EC 2.8.1.7), SufS subfamily		-20
Amino Acids and Derivatives	Arginine; urea cycle, polyamines	Polyamine_Metabolism	S-adenosylmethionine decarboxylase proenzyme (EC 4.1.1.50), prokaryotic class 1A	4.13357	-2.20615	0.494563	1.3464e-07	2.07831e-05		Amino Acids and Derivatives	Alanine, serine, and glycine	Alanine_biosynthesis	Cysteine desulfurase CsdA-CsdE (EC 2.8.1.7), main protein CsdA	15.9145	-1.39065	0.474886	0.000948208	0.00335345		Amino Acids and Derivatives	Alanine, serine, and glycine	Alanine_biosynthesis	Cysteine desulfurase CsdA-CsdE (EC 2.8.1.7), main protein CsdA	6.98658	-1.78822	0.594495	0.00038965	0.00139888
Amino Acids and Derivatives	Arginine; urea cycle, polyamines	Polyamine_Metabolism	Spermidine Putrescine ABC transporter permease component potC (TC_3.A.1.11.1)	21.4596	-0.478851	0.192121	0.00461001	0.0380129		Amino Acids and Derivatives	Alanine, serine, and glycine	Alanine_biosynthesis	Iron-sulfur cluster assembly scaffold protein IscU	16.7904	11.6225	2.96064	2.05071e-47	1.74564e-46		Amino Acids and Derivatives	Alanine, serine, and glycine	Alanine_biosynthesis	Iron-sulfur cluster assembly scaffold protein IscU	7.84124	11.3979	2.92858	5.9516e-41	4.89172e-40
Amino Acids and Derivatives	Arginine; urea cycle, polyamines	Urea_carboxylase_and_Allophanate_hydrolase_cluster	Urea carboxylase (EC 6.3.4.6) without Allophanate hydrolase 2 domains		20					Amino Acids and Derivatives	Alanine, serine, and glycine	Alanine_biosynthesis	Valine--pyruvate aminotransferase (EC 2.6.1.66)	3.0479	1.84453	0.781877	0.00364896	0.0115383		Amino Acids and Derivatives	Alanine, serine, and glycine	Glycine_and_Serine_Utilization	2-amino-3-ketobutyrate coenzyme A ligase (EC 2.3.1.29)	15.7686	-12.1399	3.18776	2.76454e-36	2.09534e-35
Amino Acids and Derivatives	Arginine; urea cycle, polyamines	Urea_decomposition	Partial urea carboxylase (EC 6.3.4.6)		-20					Amino Acids and Derivatives	Alanine, serine, and glycine	Glycine_and_Serine_Utilization	2-amino-3-ketobutyrate coenzyme A ligase (EC 2.3.1.29)	45.4119	-13.1793	3.32113	2.40046e-40	1.75683e-39		Amino Acids and Derivatives	Alanine, serine, and glycine	Glycine_and_Serine_Utilization	2-amino-3-ketobutyrate coenzyme A ligase (EC 2.3.1.29)		-20
Amino Acids and Derivatives	Aromatic amino acids and derivatives	Aromatic_amino_acid_degradation	Putative 5-carboxymethyl-2-hydroxymuconate semialdehyde dehydrogenase oxidoreductase protein (EC 1.2.1.60)		20					Amino Acids and Derivatives	Alanine, serine, and glycine	Glycine_and_Serine_Utilization	2-amino-3-ketobutyrate coenzyme A ligase (EC 2.3.1.29)		-20					Amino Acids and Derivatives	Alanine, serine, and glycine	Glycine_and_Serine_Utilization	Cystathionine gamma-lyase (EC 4.4.1.1)	3.27501	9.97316	2.88865	2.03276e-16	1.10904e-15
Amino Acids and Derivatives	Aromatic amino acids and derivatives	Aromatic_amino_acid_degradation	Tryptophan 2-monooxygenase (EC 1.13.12.3)		-20					Amino Acids and Derivatives	Alanine, serine, and glycine	Glycine_and_Serine_Utilization	Cystathionine gamma-lyase (EC 4.4.1.1)	7.1024	10.1042	2.88037	1.66953e-20	9.09008e-20		Amino Acids and Derivatives	Alanine, serine, and glycine	Glycine_and_Serine_Utilization	D-3-phosphoglycerate dehydrogenase (EC 1.1.1.95)	40.0403	14.063	3.14088	9.04537e-87	2.48895e-85
Amino Acids and Derivatives	Aromatic amino acids and derivatives	Aromatic_amino_acid_interconversions_with_aryl_acids	Indolepyruvate ferredoxin oxidoreductase, alpha and beta subunits	2.92325	-5.56103	1.72233	0.000187327	0.0044079		Amino Acids and Derivatives	Alanine, serine, and glycine	Glycine_and_Serine_Utilization	D-3-phosphoglycerate dehydrogenase (EC 1.1.1.95)	87.1744	14.3216	3.16785	8.84551e-97	4.19309e-95		Amino Acids and Derivatives	Alanine, serine, and glycine	Glycine_and_Serine_Utilization	D-serine dehydratase (EC 4.3.1.18)	5.52029	11.0443	2.90961	2.75662e-33	1.94927e-32
Amino Acids and Derivatives	Aromatic amino acids and derivatives	Chorismate:_Intermediate_for_synthesis_of_Tryptophan,_PAPA_antibiotics,_PABA,_3-hydroxyanthranilate_and_more.	2-Amino-2-deoxy-isochorismate synthase (EC 4.1.3.-)		20					Amino Acids and Derivatives	Alanine, serine, and glycine	Glycine_and_Serine_Utilization	D-serine dehydratase (EC 4.3.1.18)	10.3569	10.9315	2.90753	4.37529e-36	3.00627e-35		Amino Acids and Derivatives	Alanine, serine, and glycine	Glycine_and_Serine_Utilization	D-serine/D-alanine/glycine transporter	7.84399	-10.9812	3.10468	1.66643e-22	1.00682e-21
Amino Acids and Derivatives	Aromatic amino acids and derivatives	Chorismate:_Intermediate_for_synthesis_of_Tryptophan,_PAPA_antibiotics,_PABA,_3-hydroxyanthranilate_and_more.	4-amino-4-deoxychorismate synthase, amidotransferase component , aminase component (EC 2.6.1.-)		20					Amino Acids and Derivatives	Alanine, serine, and glycine	Glycine_and_Serine_Utilization	D-serine/D-alanine/glycine transporter	20.6034	-11.8839	3.19345	2.07239e-30	1.32854e-29		Amino Acids and Derivatives	Alanine, serine, and glycine	Glycine_and_Serine_Utilization	D-serine/D-alanine/glycine transporter		-20
Amino Acids and Derivatives	Aromatic amino acids and derivatives	Chorismate:_Intermediate_for_synthesis_of_Tryptophan,_PAPA_antibiotics,_PABA,_3-hydroxyanthranilate_and_more.	Isochorismatase (EC 3.3.2.1)	8.6968	-1.30716	0.375341	2.60079e-05	0.00112408		Amino Acids and Derivatives	Alanine, serine, and glycine	Glycine_and_Serine_Utilization	D-serine/D-alanine/glycine transporter		-20					Amino Acids and Derivatives	Alanine, serine, and glycine	Glycine_and_Serine_Utilization	Glycine cleavage system H protein	5.76954	-10.5401	3.01243	4.08863e-30	2.76748e-29
Amino Acids and Derivatives	Aromatic amino acids and derivatives	Chorismate:_Intermediate_for_synthesis_of_Tryptophan,_PAPA_antibiotics,_PABA,_3-hydroxyanthranilate_and_more.	Isochorismate synthase (EC 5.4.4.2) of siderophore biosynthesis		-20					Amino Acids and Derivatives	Alanine, serine, and glycine	Glycine_and_Serine_Utilization	Glycine cleavage system H protein	16.3868	-11.5639	3.13287	6.59886e-36	4.52806e-35		Amino Acids and Derivatives	Alanine, serine, and glycine	Glycine_and_Serine_Utilization	Glycine cleavage system H protein		-20
Amino Acids and Derivatives	Aromatic amino acids and derivatives	Chorismate:_Intermediate_for_synthesis_of_Tryptophan,_PAPA_antibiotics,_PABA,_3-hydroxyanthranilate_and_more.	Tryptophan synthase alpha chain (EC 4.2.1.20)	23.0879	-0.688487	0.327725	0.00526778	0.0413824		Amino Acids and Derivatives	Alanine, serine, and glycine	Glycine_and_Serine_Utilization	Glycine cleavage system H protein		-20					Amino Acids and Derivatives	Alanine, serine, and glycine	Glycine_and_Serine_Utilization	Glycine dehydrogenase [decarboxylating] (glycine cleavage system P1 protein) (EC 1.4.4.2)	11.3045	11.9887	3.00697	2.2725e-37	1.75124e-36
Amino Acids and Derivatives	Aromatic amino acids and derivatives	Common_Pathway_For_Synthesis_of_Aromatic_Compounds_(DAHP_synthase_to_chorismate)	3-dehydroquinate dehydratase I (EC 4.2.1.10)	7.81896	-0.896147	0.529126	0.00606364	0.0448268		Amino Acids and Derivatives	Alanine, serine, and glycine	Glycine_and_Serine_Utilization	Glycine dehydrogenase [decarboxylating] (glycine cleavage system P1 protein) (EC 1.4.4.2)	29.2904	12.5826	3.06948	1.84233e-44	1.47816e-43		Amino Acids and Derivatives	Alanine, serine, and glycine	Glycine_and_Serine_Utilization	Glycine dehydrogenase [decarboxylating] (glycine cleavage system P2 protein) (EC 1.4.4.2)	8.46979	-11.099	3.14711	1.51157e-18	8.55092e-18
Amino Acids and Derivatives	Aromatic amino acids and derivatives	Phenylalanine_and_Tyrosine_Branches_from_Chorismate	Aromatic amino acid aminotransferase gamma (EC 2.6.1.57)		-20					Amino Acids and Derivatives	Alanine, serine, and glycine	Glycine_and_Serine_Utilization	Glycine dehydrogenase [decarboxylating] (glycine cleavage system P2 protein) (EC 1.4.4.2)	25.0035	-12.1818	3.26328	7.35338e-25	4.3127e-24		Amino Acids and Derivatives	Alanine, serine, and glycine	Glycine_and_Serine_Utilization	Glycine dehydrogenase [decarboxylating] (glycine cleavage system P2 protein) (EC 1.4.4.2)		-20
Amino Acids and Derivatives	Aromatic amino acids and derivatives	Phenylalanine_and_Tyrosine_Branches_from_Chorismate	Biosynthetic Aromatic amino acid aminotransferase alpha (EC 2.6.1.57)	29.4406	-0.600029	0.147978	1.29736e-05	0.000667536		Amino Acids and Derivatives	Alanine, serine, and glycine	Glycine_and_Serine_Utilization	Glycine dehydrogenase [decarboxylating] (glycine cleavage system P2 protein) (EC 1.4.4.2)		-20					Amino Acids and Derivatives	Alanine, serine, and glycine	Glycine_and_Serine_Utilization	L-serine dehydratase (EC 4.3.1.17)	26.6477	-13.0034	3.27318	5.05146e-73	8.3308e-72
Amino Acids and Derivatives	Aromatic amino acids and derivatives	Phenylalanine_and_Tyrosine_Branches_from_Chorismate	Chorismate mutase (EC 5.4.99.5)		20					Amino Acids and Derivatives	Alanine, serine, and glycine	Glycine_and_Serine_Utilization	L-serine dehydratase (EC 4.3.1.17)	69.1677	-13.8544	3.35117	7.95291e-75	1.39297e-73		Amino Acids and Derivatives	Alanine, serine, and glycine	Glycine_and_Serine_Utilization	L-serine dehydratase (EC 4.3.1.17)		-20
Amino Acids and Derivatives	Aromatic amino acids and derivatives	Tryptophan_catabolism	Tryptophan 2,3-dioxygenase (EC 1.13.11.11)		-20					Amino Acids and Derivatives	Alanine, serine, and glycine	Glycine_and_Serine_Utilization	L-serine dehydratase (EC 4.3.1.17)		-20					Amino Acids and Derivatives	Alanine, serine, and glycine	Glycine_and_Serine_Utilization	L-serine dehydratase, beta subunit (EC 4.3.1.17)	8.39177	11.7334	2.96227	2.682e-41	2.21517e-40
Amino Acids and Derivatives	Aromatic amino acids and derivatives	Tryptophan_synthesis	Anthranilate synthase, amidotransferase component (EC 4.1.3.27)	14.0635	-0.69052	0.316248	0.00396931	0.0339636		Amino Acids and Derivatives	Alanine, serine, and glycine	Glycine_and_Serine_Utilization	L-serine dehydratase, beta subunit (EC 4.3.1.17)	13.7014	11.3451	2.92689	2.332e-46	1.94975e-45		Amino Acids and Derivatives	Alanine, serine, and glycine	Glycine_and_Serine_Utilization	Phosphoserine aminotransferase (EC 2.6.1.52)	24.6422	-12.8833	3.25548	8.44855e-81	1.73882e-79
Amino Acids and Derivatives	Branched-chain amino acids	Branched_chain_amino_acid_degradation_regulons	3-hydroxyacyl-CoA dehydrogenase [isoleucine degradation] (EC 1.1.1.35)		-20					Amino Acids and Derivatives	Alanine, serine, and glycine	Glycine_and_Serine_Utilization	Phosphoserine aminotransferase (EC 2.6.1.52)	66.1106	-13.7989	3.34144	2.26586e-76	4.10796e-75		Amino Acids and Derivatives	Alanine, serine, and glycine	Glycine_and_Serine_Utilization	Phosphoserine aminotransferase (EC 2.6.1.52)		-20
Amino Acids and Derivatives	Branched-chain amino acids	Ketoisovalerate_oxidoreductase	Ketoisovalerate oxidoreductase subunit VorD (EC 1.2.7.7)		-20					Amino Acids and Derivatives	Alanine, serine, and glycine	Glycine_and_Serine_Utilization	Phosphoserine aminotransferase (EC 2.6.1.52)		-20					Amino Acids and Derivatives	Alanine, serine, and glycine	Glycine_and_Serine_Utilization	Phosphoserine phosphatase (EC 3.1.3.3)	37.9777	-0.720754	0.209056	0.000389852	0.00139888
Amino Acids and Derivatives	Glutamine, glutamate, aspartate, asparagine; ammonia assimilation	Glutamine,_Glutamate,_Aspartate_and_Asparagine_Biosynthesis	Glutamate synthase [NADPH] large chain (EC 1.4.1.13)	40.5306	-1.00127	0.306297	8.48514e-05	0.00255814		Amino Acids and Derivatives	Alanine, serine, and glycine	Glycine_and_Serine_Utilization	Serine transporter	13.2089	-11.046	3.17003	5.61056e-17	2.90479e-16		Amino Acids and Derivatives	Alanine, serine, and glycine	Glycine_and_Serine_Utilization	Serine transporter	5.60205	-10.29	3.11862	5.29659e-11	2.64986e-10
Amino Acids and Derivatives	Glutamine, glutamate, aspartate, asparagine; ammonia assimilation	Glutamine,_Glutamate,_Aspartate_and_Asparagine_Biosynthesis	Glutamate synthase [NADPH] putative GlxC chain (EC 1.4.1.13)		20					Amino Acids and Derivatives	Alanine, serine, and glycine	Glycine_and_Serine_Utilization	Serine transporter		-20					Amino Acids and Derivatives	Alanine, serine, and glycine	Glycine_and_Serine_Utilization	Serine transporter		-20
Amino Acids and Derivatives	Glutamine, glutamate, aspartate, asparagine; ammonia assimilation	Glutamine,_Glutamate,_Aspartate_and_Asparagine_Biosynthesis	Glutamine amidotransferase protein GlxB (EC 2.4.2.-)		20					Amino Acids and Derivatives	Alanine, serine, and glycine	Glycine_Biosynthesis	2-amino-3-ketobutyrate coenzyme A ligase (EC 2.3.1.29)	75.4255	14.1169	3.18296	3.44596e-76	6.22562e-75		Amino Acids and Derivatives	Alanine, serine, and glycine	Glycine_Biosynthesis	2-amino-3-ketobutyrate coenzyme A ligase (EC 2.3.1.29)	22.7907	13.2248	3.08184	4.22081e-63	5.38286e-62
Amino Acids and Derivatives	Glutamine, glutamate, aspartate, asparagine; ammonia assimilation	Glutamine,_Glutamate,_Aspartate_and_Asparagine_Biosynthesis	Glutamine synthetase, clostridia type (EC 6.3.1.2)	18.8647	-0.841948	0.280868	0.000334168	0.00655465		Amino Acids and Derivatives	Alanine, serine, and glycine	Glycine_Biosynthesis	Low-specificity L-threonine aldolase (EC 4.1.2.5)	42.5426	13.2144	3.10602	1.04848e-63	1.29606e-62		Amino Acids and Derivatives	Alanine, serine, and glycine	Glycine_Biosynthesis	Low-specificity L-threonine aldolase (EC 4.1.2.5)	14.5134	12.4784	3.0185	2.87742e-55	3.05417e-54
Amino Acids and Derivatives	Glutamine, glutamate, aspartate, asparagine; ammonia assimilation	Glutamine,_Glutamate,_Aspartate_and_Asparagine_Biosynthesis	NAD-specific glutamate dehydrogenase (EC 1.4.1.2)	83.1707	0.284092	0.0984232	0.00276476	0.0266861		Amino Acids and Derivatives	Alanine, serine, and glycine	Glycine_cleavage_system	Aminomethyltransferase (glycine cleavage system T protein) (EC 2.1.2.10)	37.183	-12.9041	3.26512	7.9191e-56	8.10257e-55		Amino Acids and Derivatives	Alanine, serine, and glycine	Glycine_cleavage_system	Aminomethyltransferase (glycine cleavage system T protein) (EC 2.1.2.10)	13.2233	-11.9105	3.14306	3.25385e-57	3.58136e-56
Amino Acids and Derivatives	Glutamine, glutamate, aspartate, asparagine; ammonia assimilation	Poly-gamma-glutamate_biosynthesis	Gamma-DL-glutamyl hydrolase PgsS (EC 3.4.19.-), catalyzes PGA release		-20					Amino Acids and Derivatives	Alanine, serine, and glycine	Glycine_cleavage_system	Aminomethyltransferase (glycine cleavage system T protein) (EC 2.1.2.10)		-20					Amino Acids and Derivatives	Alanine, serine, and glycine	Glycine_cleavage_system	Aminomethyltransferase (glycine cleavage system T protein) (EC 2.1.2.10)		-20
Amino Acids and Derivatives	Histidine Metabolism	Histidine_Biosynthesis	ATP phosphoribosyltransferase catalytic subunit (EC 2.4.2.17)	9.43746	-0.715491	0.283172	0.00186373	0.020667		Amino Acids and Derivatives	Alanine, serine, and glycine	Glycine_cleavage_system	Dihydrolipoamide dehydrogenase (EC 1.8.1.4)	74.4912	14.0526	3.13613	5.61426e-91	2.0145e-89		Amino Acids and Derivatives	Alanine, serine, and glycine	Glycine_cleavage_system	Dihydrolipoamide dehydrogenase (EC 1.8.1.4)	36.1528	13.9866	3.13169	1.7839e-87	5.16109e-86
Amino Acids and Derivatives	Histidine Metabolism	Histidine_Biosynthesis	Histidinol dehydrogenase (EC 1.1.1.23)	40.2921	-0.468457	0.197039	0.00633413	0.0458601		Amino Acids and Derivatives	Alanine, serine, and glycine	Glycine_cleavage_system	Glycine cleavage system transcriptional activator GcvA	7.27997	-9.9305	3.15061	1.92502e-09	8.7635e-09		Amino Acids and Derivatives	Alanine, serine, and glycine	Glycine_cleavage_system	Glycine cleavage system transcriptional activator GcvA	3.13614	-9.14546	3.12858	1.71506e-05	7.08266e-05
Amino Acids and Derivatives	Histidine Metabolism	Histidine_Biosynthesis	Phosphoribosyl-AMP cyclohydrolase (EC 3.5.4.19)	17.1052	-0.688988	0.268135	0.00159439	0.0185324		Amino Acids and Derivatives	Alanine, serine, and glycine	Glycine_cleavage_system	Glycine cleavage system transcriptional activator GcvA		-20					Amino Acids and Derivatives	Alanine, serine, and glycine	Glycine_cleavage_system	Glycine cleavage system transcriptional activator GcvA		-20
Amino Acids and Derivatives	Histidine Metabolism	Histidine_Degradation	Formiminoglutamic iminohydrolase (EC 3.5.3.13)		20					Amino Acids and Derivatives	Alanine, serine, and glycine	Glycine_cleavage_system	Glycine dehydrogenase [decarboxylating] (glycine cleavage system P2 protein) (EC 1.4.4.2)	40.0813	13.0942	3.10322	1.82366e-54	1.80169e-53		Amino Acids and Derivatives	Alanine, serine, and glycine	Glycine_cleavage_system	Glycine dehydrogenase [decarboxylating] (glycine cleavage system P2 protein) (EC 1.4.4.2)	15.8178	12.4619	3.06686	1.48011e-36	1.12858e-35
Amino Acids and Derivatives	Lysine, threonine, methionine, and cysteine	Lysine_biosynthesis_AAA_pathway_2	Homoaconitase small subunit (EC 4.2.1.36)		-20					Amino Acids and Derivatives	Alanine, serine, and glycine	Serine_Biosynthesis	Phosphoserine aminotransferase (EC 2.6.1.52)	69.5917	14.01	3.15913	3.51954e-90	1.21237e-88		Amino Acids and Derivatives	Alanine, serine, and glycine	Serine_Biosynthesis	Phosphoserine aminotransferase (EC 2.6.1.52)	30.5306	13.6739	3.11212	1.15723e-76	2.02735e-75
Amino Acids and Derivatives	Lysine, threonine, methionine, and cysteine	Lysine_biosynthesis_AAA_pathway_2	N-acetyl-lysine aminotransferase (EC 2.6.1.-)		20					Amino Acids and Derivatives	Alanine, serine, and glycine	Serine_Biosynthesis	Phosphoserine phosphatase, putative (EC 3.1.3.3)		-20					Amino Acids and Derivatives	Alanine, serine, and glycine	Serine_Biosynthesis	Phosphoserine phosphatase, putative (EC 3.1.3.3)		-20
Amino Acids and Derivatives	Lysine, threonine, methionine, and cysteine	Lysine_biosynthesis_AAA_pathway_2	Saccharopine dehydrogenase [NAD+, L-lysine-forming] (EC 1.5.1.7)		-20					Amino Acids and Derivatives	Arginine; urea cycle, polyamines	Arginine_and_Ornithine_Degradation	Agmatinase (EC 3.5.3.11)	8.4897	-10.5212	3.00982	1.38586e-29	8.7862e-29		Amino Acids and Derivatives	Arginine; urea cycle, polyamines	Arginine_and_Ornithine_Degradation	Agmatinase (EC 3.5.3.11)	3.06036	-9.50837	2.89609	4.88085e-21	2.88688e-20
Amino Acids and Derivatives	Lysine, threonine, methionine, and cysteine	Lysine_Biosynthesis_DAP_Pathway	L,L-diaminopimelate aminotransferase (EC 2.6.1.83)	21.13	-0.919515	0.347649	0.000786735	0.0115438		Amino Acids and Derivatives	Arginine; urea cycle, polyamines	Arginine_and_Ornithine_Degradation	Agmatinase (EC 3.5.3.11)		-20					Amino Acids and Derivatives	Arginine; urea cycle, polyamines	Arginine_and_Ornithine_Degradation	Agmatinase (EC 3.5.3.11)		-20
Amino Acids and Derivatives	Lysine, threonine, methionine, and cysteine	Lysine_Biosynthesis_DAP_Pathway	N-acetyl-L,L-diaminopimelate aminotransferase (EC 2.6.1.-)	11.3232	-1.05716	0.402794	0.000630502	0.0100959		Amino Acids and Derivatives	Arginine; urea cycle, polyamines	Arginine_and_Ornithine_Degradation	Agmatine deiminase (EC 3.5.3.12)	45.8583	0.766316	0.314428	0.0109632	0.0298928		Amino Acids and Derivatives	Arginine; urea cycle, polyamines	Arginine_and_Ornithine_Degradation	Agmatine deiminase (EC 3.5.3.12)	28.7067	1.3594	0.335712	2.17137e-05	8.90172e-05
Amino Acids and Derivatives	Lysine, threonine, methionine, and cysteine	Lysine_degradation	5-aminopentanamidase (EC 3.5.1.30)		-20					Amino Acids and Derivatives	Arginine; urea cycle, polyamines	Arginine_and_Ornithine_Degradation	Arginine ABC transporter, ATP-binding protein ArtP	9.87474	-2.51366	0.768062	9.90732e-05	0.00039018		Amino Acids and Derivatives	Arginine; urea cycle, polyamines	Arginine_and_Ornithine_Degradation	Arginase (EC 3.5.3.1)	1.60493	-1.30826	0.516747	0.00983588	0.026503
Amino Acids and Derivatives	Lysine, threonine, methionine, and cysteine	Lysine_degradation	5-aminovalerate aminotransferase (EC 2.6.1.48)		-20					Amino Acids and Derivatives	Arginine; urea cycle, polyamines	Arginine_and_Ornithine_Degradation	Arginine ABC transporter, periplasmic arginine-binding protein ArtI	10.9395	-2.43874	0.822493	0.000299432	0.00113595		Amino Acids and Derivatives	Arginine; urea cycle, polyamines	Arginine_and_Ornithine_Degradation	Arginine ABC transporter, ATP-binding protein ArtP	4.17535	-2.91766	0.849036	0.000168956	0.000638378
Amino Acids and Derivatives	Lysine, threonine, methionine, and cysteine	Lysine_degradation	L-pipecolate oxidase (1.5.3.7)		-20					Amino Acids and Derivatives	Arginine; urea cycle, polyamines	Arginine_and_Ornithine_Degradation	Arginine ABC transporter, periplasmic arginine-binding protein ArtJ		-20					Amino Acids and Derivatives	Arginine; urea cycle, polyamines	Arginine_and_Ornithine_Degradation	Arginine ABC transporter, periplasmic arginine-binding protein ArtI	5.26117	-1.91826	0.951749	0.00865197	0.02364
Amino Acids and Derivatives	Lysine, threonine, methionine, and cysteine	Lysine_degradation	Lysine 2-monooxygenase (EC 1.13.12.2)		-20					Amino Acids and Derivatives	Arginine; urea cycle, polyamines	Arginine_and_Ornithine_Degradation	Arginine ABC transporter, permease protein ArtM	9.02005	-1.81011	0.90157	0.00626677	0.0183771		Amino Acids and Derivatives	Arginine; urea cycle, polyamines	Arginine_and_Ornithine_Degradation	Arginine ABC transporter, periplasmic arginine-binding protein ArtJ		-20
Amino Acids and Derivatives	Lysine, threonine, methionine, and cysteine	Lysine_degradation	Lysine decarboxylase (EC 4.1.1.18)	13.0543	-0.991829	0.350355	0.000352411	0.0066886		Amino Acids and Derivatives	Arginine; urea cycle, polyamines	Arginine_and_Ornithine_Degradation	Arginine ABC transporter, permease protein ArtQ	12.6517	-1.9342	0.912184	0.00419135	0.0130148		Amino Acids and Derivatives	Arginine; urea cycle, polyamines	Arginine_and_Ornithine_Degradation	Arginine ABC transporter, permease protein ArtM	3.54764	-3.18059	1.16005	0.00151878	0.00491662
Amino Acids and Derivatives	Lysine, threonine, methionine, and cysteine	Lysine_degradation	Lysine decarboxylase 2, constitutive (EC 4.1.1.18)		20					Amino Acids and Derivatives	Arginine; urea cycle, polyamines	Arginine_and_Ornithine_Degradation	Arginine deiminase (EC 3.5.3.6)	42.5434	-13.1197	3.27935	8.02058e-59	8.89321e-58		Amino Acids and Derivatives	Arginine; urea cycle, polyamines	Arginine_and_Ornithine_Degradation	Arginine decarboxylase, catabolic (EC 4.1.1.19)		20
Amino Acids and Derivatives	Lysine, threonine, methionine, and cysteine	Methionine_Biosynthesis	5-methyltetrahydrofolate--homocysteine methyltransferase (EC 2.1.1.13)	74.1696	-0.373912	0.145772	0.00529179	0.0413824		Amino Acids and Derivatives	Arginine; urea cycle, polyamines	Arginine_and_Ornithine_Degradation	Arginine deiminase (EC 3.5.3.6)		-20					Amino Acids and Derivatives	Arginine; urea cycle, polyamines	Arginine_and_Ornithine_Degradation	Arginine deiminase (EC 3.5.3.6)	15.2917	-12.1628	3.17869	5.25931e-61	6.3703e-60
Amino Acids and Derivatives	Lysine, threonine, methionine, and cysteine	Methionine_Biosynthesis	Adenosylhomocysteinase (EC 3.3.1.1)	46.6563	-0.541998	0.161304	0.000243116	0.00514821		Amino Acids and Derivatives	Arginine; urea cycle, polyamines	Arginine_and_Ornithine_Degradation	Arginine/ornithine ABC transporter, periplasmic arginine/ornithine binding protein		-20					Amino Acids and Derivatives	Arginine; urea cycle, polyamines	Arginine_and_Ornithine_Degradation	Arginine deiminase (EC 3.5.3.6)		-20
Amino Acids and Derivatives	Lysine, threonine, methionine, and cysteine	Methionine_Salvage	2,3-diketo-5-methylthiopentyl-1-phosphate enolase		-20					Amino Acids and Derivatives	Arginine; urea cycle, polyamines	Arginine_and_Ornithine_Degradation	Arginine/ornithine ABC transporter, permease protein AotM		-20					Amino Acids and Derivatives	Arginine; urea cycle, polyamines	Arginine_and_Ornithine_Degradation	Arginine N-succinyltransferase (EC 2.3.1.109)		20
Amino Acids and Derivatives	Lysine, threonine, methionine, and cysteine	Threonine_and_Homoserine_Biosynthesis	Homoserine dehydrogenase (EC 1.1.1.3)	50.1859	-0.375563	0.137542	0.00339771	0.0306668		Amino Acids and Derivatives	Arginine; urea cycle, polyamines	Arginine_and_Ornithine_Degradation	Arginine/ornithine antiporter ArcD	35.3624	12.8718	3.06826	7.75318e-67	1.03516e-65		Amino Acids and Derivatives	Arginine; urea cycle, polyamines	Arginine_and_Ornithine_Degradation	Arginine utilization protein RocB	4.03544	1.33591	0.393317	0.000316136	0.00114903
Amino Acids and Derivatives	Lysine, threonine, methionine, and cysteine	Threonine_and_Homoserine_Biosynthesis	Homoserine kinase (EC 2.7.1.39)	28.7593	-0.63752	0.205421	0.000402642	0.00709495		Amino Acids and Derivatives	Arginine; urea cycle, polyamines	Arginine_and_Ornithine_Degradation	NADP-specific glutamate dehydrogenase (EC 1.4.1.4)	67.0499	-13.8027	3.32563	5.15029e-78	1.01185e-76		Amino Acids and Derivatives	Arginine; urea cycle, polyamines	Arginine_and_Ornithine_Degradation	Arginine/ornithine ABC transporter, periplasmic arginine/ornithine binding protein		-20
Amino Acids and Derivatives	NULL	Creatine_and_Creatinine_Degradation	Creatinase (EC 3.5.3.3)		20					Amino Acids and Derivatives	Arginine; urea cycle, polyamines	Arginine_and_Ornithine_Degradation	NADP-specific glutamate dehydrogenase (EC 1.4.1.4)		-20					Amino Acids and Derivatives	Arginine; urea cycle, polyamines	Arginine_and_Ornithine_Degradation	Arginine/ornithine ABC transporter, permease protein AotM		-20
Amino Acids and Derivatives	NULL	Creatine_and_Creatinine_Degradation	N-methylhydantoinase (ATP-hydrolyzing) (EC 3.5.2.14)	11.0597	-0.940101	0.506492	0.00370577	0.0323542		Amino Acids and Derivatives	Arginine; urea cycle, polyamines	Arginine_and_Ornithine_Degradation	Ornithine aminotransferase (EC 2.6.1.13)	11.7803	-10.9914	3.0962	8.90511e-25	5.21095e-24		Amino Acids and Derivatives	Arginine; urea cycle, polyamines	Arginine_and_Ornithine_Degradation	Arginine/ornithine antiporter ArcD	15.0375	12.6257	3.02234	1.07262e-60	1.29301e-59
Amino Acids and Derivatives	Proline and 4-hydroxyproline	Proline,_4-hydroxyproline_uptake_and_utilization	Dipeptidyl peptidase IV in 4-hydroxyproline catabolic gene cluster		20					Amino Acids and Derivatives	Arginine; urea cycle, polyamines	Arginine_and_Ornithine_Degradation	Ornithine aminotransferase (EC 2.6.1.13)		-20					Amino Acids and Derivatives	Arginine; urea cycle, polyamines	Arginine_and_Ornithine_Degradation	NADP-specific glutamate dehydrogenase (EC 1.4.1.4)	25.348	-12.9299	3.25751	3.79058e-80	7.61575e-79
Amino Acids and Derivatives	Proline and 4-hydroxyproline	Proline,_4-hydroxyproline_uptake_and_utilization	Ketoglutarate semialdehyde dehydrogenase (EC 1.2.1.26)		-20					Amino Acids and Derivatives	Arginine; urea cycle, polyamines	Arginine_and_Ornithine_Degradation	Ornithine carbamoyltransferase (EC 2.1.3.3)	84.2461	-14.2296	3.38785	1.29984e-84	3.26033e-83		Amino Acids and Derivatives	Arginine; urea cycle, polyamines	Arginine_and_Ornithine_Degradation	NADP-specific glutamate dehydrogenase (EC 1.4.1.4)		-20
Amino Acids and Derivatives	Proline and 4-hydroxyproline	Proline,_4-hydroxyproline_uptake_and_utilization	Predicted 4-hydroxyproline dipeptidase		20					Amino Acids and Derivatives	Arginine; urea cycle, polyamines	Arginine_and_Ornithine_Degradation	Ornithine carbamoyltransferase (EC 2.1.3.3)		-20					Amino Acids and Derivatives	Arginine; urea cycle, polyamines	Arginine_and_Ornithine_Degradation	Ornithine aminotransferase (EC 2.6.1.13)	4.0991	-9.93186	2.98207	4.83352e-17	2.67163e-16
Amino Acids and Derivatives	Proline and 4-hydroxyproline	Proline,_4-hydroxyproline_uptake_and_utilization	Proline racemase (EC 5.1.1.4)	2.40948	1.32617	0.429781	0.000331989	0.00655465		Amino Acids and Derivatives	Arginine; urea cycle, polyamines	Arginine_and_Ornithine_Degradation	Ornithine cyclodeaminase (EC 4.3.1.12)	8.23274	-10.3756	3.02375	1.90167e-21	1.05315e-20		Amino Acids and Derivatives	Arginine; urea cycle, polyamines	Arginine_and_Ornithine_Degradation	Ornithine aminotransferase (EC 2.6.1.13)		-20
Carbohydrates	Aminosugars	Chitin_and_N-acetylglucosamine_utilization	Chitodextrinase precursor (EC 3.2.1.14)		-20					Amino Acids and Derivatives	Arginine; urea cycle, polyamines	Arginine_and_Ornithine_Degradation	Ornithine cyclodeaminase (EC 4.3.1.12)		-20					Amino Acids and Derivatives	Arginine; urea cycle, polyamines	Arginine_and_Ornithine_Degradation	Ornithine carbamoyltransferase (EC 2.1.3.3)	31.0469	-13.3026	3.29787	2.43336e-94	9.19409e-93
Carbohydrates	Aminosugars	Chitin_and_N-acetylglucosamine_utilization	N-Acetyl-D-glucosamine ABC transport system, permease protein 1	5.93011	0.718816	0.313349	0.00341756	0.0307421		Amino Acids and Derivatives	Arginine; urea cycle, polyamines	Arginine_and_Ornithine_Degradation	Transcriptional regulator ArcR essential for anaerobic expression of the ADI pathway, Crp/Fnr family	1.14361	6.47982	2.82506	0.00139188	0.00479136		Amino Acids and Derivatives	Arginine; urea cycle, polyamines	Arginine_and_Ornithine_Degradation	Ornithine carbamoyltransferase (EC 2.1.3.3)		-20
Carbohydrates	Aminosugars	Chitin_and_N-acetylglucosamine_utilization	N-Acetyl-D-glucosamine ABC transport system, permease protein 2	3.16555	1.2501	0.422791	0.000368919	0.00684452		Amino Acids and Derivatives	Arginine; urea cycle, polyamines	Arginine_Biosynthesis_extended	N-succinyl-L,L-diaminopimelate desuccinylase (EC 3.5.1.18)	17.8623	11.7059	2.98152	2.21391e-42	1.69975e-41		Amino Acids and Derivatives	Arginine; urea cycle, polyamines	Arginine_and_Ornithine_Degradation	Ornithine cyclodeaminase (EC 4.3.1.12)	2.96827	-9.36096	2.9239	1.93958e-13	1.00513e-12
Carbohydrates	Aminosugars	Chitin_and_N-acetylglucosamine_utilization	N-acetylglucosamine-regulated TonB-dependent outer membrane receptor		20					Amino Acids and Derivatives	Arginine; urea cycle, polyamines	Arginine_Biosynthesis_extended	Ornithine carbamoyltransferase (EC 2.1.3.3)	98.0163	14.4937	3.17694	2.12135e-97	1.08525e-95		Amino Acids and Derivatives	Arginine; urea cycle, polyamines	Arginine_and_Ornithine_Degradation	Ornithine cyclodeaminase (EC 4.3.1.12)		-20
Carbohydrates	Aminosugars	Chitin_and_N-acetylglucosamine_utilization	predicted N-acetylglucosamine kinase, glucokinase-like (EC 2.7.1.59)		20					Amino Acids and Derivatives	Arginine; urea cycle, polyamines	Arginine_Deiminase_Pathway	Arginine deiminase (EC 3.5.3.6)	47.8632	13.3825	3.11075	7.07675e-73	1.16451e-71		Amino Acids and Derivatives	Arginine; urea cycle, polyamines	Arginine_and_Ornithine_Degradation	Transcriptional regulator ArcR essential for anaerobic expression of the ADI pathway, Crp/Fnr family	0.677803	6.97392	3.01589	0.000429225	0.0015304
Carbohydrates	Aminosugars	N-Acetyl-Galactosamine_and_Galactosamine_Utilization	Predicted PTS system, galactosamine-specific IIA component (EC 2.7.1.69)	3.71542	-1.5477	0.795776	0.00152838	0.0180368		Amino Acids and Derivatives	Arginine; urea cycle, polyamines	Arginine_Deiminase_Pathway	Arginine/ornithine antiporter ArcD	46.6891	-13.2146	3.27689	8.32749e-66	1.07302e-64		Amino Acids and Derivatives	Arginine; urea cycle, polyamines	Arginine_Biosynthesis_extended	N-succinyl-L,L-diaminopimelate desuccinylase (EC 3.5.1.18)	5.5829	10.8668	2.92243	3.09394e-26	1.96298e-25
Carbohydrates	Aminosugars	N-Acetyl-Galactosamine_and_Galactosamine_Utilization	Predicted PTS system, galactosamine-specific IIB component (EC 2.7.1.69)	2.7092	-1.69976	0.972271	0.00185302	0.020667		Amino Acids and Derivatives	Arginine; urea cycle, polyamines	Arginine_Deiminase_Pathway	Arginine/ornithine antiporter ArcD		-20					Amino Acids and Derivatives	Arginine; urea cycle, polyamines	Arginine_Biosynthesis_extended	Ornithine carbamoyltransferase (EC 2.1.3.3)	44.2169	14.2929	3.16129	2.49625e-88	7.34798e-87
Carbohydrates	Aminosugars	N-Acetyl-Galactosamine_and_Galactosamine_Utilization	PTS system, galactosamine-specific IID component (EC 2.7.1.69)	1.65926	-1.15082	0.951845	0.00515849	0.0410531		Amino Acids and Derivatives	Arginine; urea cycle, polyamines	Arginine_Deiminase_Pathway	Transcriptional regulator ArcR essential for anaerobic expression of the ADI pathway, Crp/Fnr family	1.70803	-7.43975	2.83457	1.42206e-05	5.86882e-05		Amino Acids and Derivatives	Arginine; urea cycle, polyamines	Arginine_Deiminase_Pathway	Arginine deiminase (EC 3.5.3.6)	20.4557	13.0951	3.07199	6.10557e-60	7.13915e-59
Carbohydrates	Aminosugars	N-Acetyl-Galactosamine_and_Galactosamine_Utilization	PTS system, N-acetylgalactosamine-specific IIB component (EC 2.7.1.69)	1.81821	-0.996566	1.08972	0.0047729	0.0388579		Amino Acids and Derivatives	Arginine; urea cycle, polyamines	Arginine_Deiminase_Pathway	Transcriptional regulator ArcR essential for anaerobic expression of the ADI pathway, Crp/Fnr family		-20					Amino Acids and Derivatives	Arginine; urea cycle, polyamines	Arginine_Deiminase_Pathway	Arginine/ornithine antiporter ArcD	18.0243	-12.3639	3.20355	2.94509e-61	3.58437e-60
Carbohydrates	Central carbohydrate metabolism	Glycolate,_glyoxylate_interconversions	Glycolate oxidase (EC 1.1.3.15)		-20					Amino Acids and Derivatives	Arginine; urea cycle, polyamines	Cyanophycin_Metabolism	Asparagine synthetase [glutamine-hydrolyzing] (EC 6.3.5.4)	26.246	0.668789	0.219775	0.00187925	0.00633818		Amino Acids and Derivatives	Arginine; urea cycle, polyamines	Arginine_Deiminase_Pathway	Arginine/ornithine antiporter ArcD		-20
Carbohydrates	Central carbohydrate metabolism	Glycolate,_glyoxylate_interconversions	Hypothetical protein GlcG in glycolate utilization operon		-20					Amino Acids and Derivatives	Arginine; urea cycle, polyamines	Cyanophycin_Metabolism	Secreted cyanophycinase CphE (EC 3.4.15.6)		-20					Amino Acids and Derivatives	Arginine; urea cycle, polyamines	Arginine_Deiminase_Pathway	Transcriptional regulator ArcR essential for anaerobic expression of the ADI pathway, Crp/Fnr family		-20
Carbohydrates	Central carbohydrate metabolism	Glycolysis_and_Gluconeogenesis	Predicted Fructose-bisphosphate aldolase (EC 4.1.2.13) in Geobacter		-20					Amino Acids and Derivatives	Arginine; urea cycle, polyamines	Polyamine_Metabolism	4-aminobutyraldehyde dehydrogenase (EC 1.2.1.19)	6.87484	-9.98688	3.03083	8.84411e-15	4.39822e-14		Amino Acids and Derivatives	Arginine; urea cycle, polyamines	Cyanophycin_Metabolism	Asparagine synthetase [glutamine-hydrolyzing] (EC 6.3.5.4)	15.8936	1.00532	0.258597	5.12317e-05	0.00020408
Carbohydrates	Central carbohydrate metabolism	Glycolysis_and_Gluconeogenesis	Pyrophosphate--fructose 6-phosphate 1-phosphotransferase, alpha subunit (EC 2.7.1.90)	17.1186	1.1458	0.273818	2.51074e-06	0.000176162		Amino Acids and Derivatives	Arginine; urea cycle, polyamines	Polyamine_Metabolism	4-aminobutyraldehyde dehydrogenase (EC 1.2.1.19)		-20					Amino Acids and Derivatives	Arginine; urea cycle, polyamines	Cyanophycin_Metabolism	Secreted cyanophycinase CphE (EC 3.4.15.6)		-20
Carbohydrates	Central carbohydrate metabolism	Glycolysis_and_Gluconeogenesis	Pyruvate,phosphate dikinase (EC 2.7.9.1)	175.837	0.567685	0.169444	0.000243303	0.00514821		Amino Acids and Derivatives	Arginine; urea cycle, polyamines	Polyamine_Metabolism	Agmatinase (EC 3.5.3.11)	11.891	11.1093	2.94291	2.6042e-30	1.6674e-29		Amino Acids and Derivatives	Arginine; urea cycle, polyamines	Polyamine_Metabolism	4-aminobutyraldehyde dehydrogenase (EC 1.2.1.19)	2.5994	-9.02906	2.94771	1.40374e-08	6.66709e-08
Carbohydrates	Central carbohydrate metabolism	HPr_kinase_and_hprK_operon_in_Gram-positive_organisms	Nucleoside binding-domain containing protein YvoD		20					Amino Acids and Derivatives	Arginine; urea cycle, polyamines	Polyamine_Metabolism	Biosynthetic arginine decarboxylase (EC 4.1.1.19)	17.0723	-11.6025	3.15349	1.12798e-30	7.27627e-30		Amino Acids and Derivatives	Arginine; urea cycle, polyamines	Polyamine_Metabolism	4-aminobutyraldehyde dehydrogenase (EC 1.2.1.19)		-20
Carbohydrates	Central carbohydrate metabolism	Pentose_phosphate_pathway	Transaldolase (EC 2.2.1.2)	51.1921	-0.294548	0.106889	0.00368438	0.0322405		Amino Acids and Derivatives	Arginine; urea cycle, polyamines	Polyamine_Metabolism	Biosynthetic arginine decarboxylase (EC 4.1.1.19)		-20					Amino Acids and Derivatives	Arginine; urea cycle, polyamines	Polyamine_Metabolism	ABC transporter, periplasmic spermidine putrescine-binding protein PotD (TC 3.A.1.11.1)	26.2826	-0.947271	0.31854	0.00164559	0.00528658
Carbohydrates	Central carbohydrate metabolism	Pentose_phosphate_pathway	Transketolase, N-terminal section (EC 2.2.1.1)	41.3242	-0.447915	0.173648	0.00396119	0.0339636		Amino Acids and Derivatives	Arginine; urea cycle, polyamines	Polyamine_Metabolism	Carboxynorspermidine decarboxylase, putative (EC 4.1.1.-)	32.4623	1.4627	0.525817	0.00178792	0.00605384		Amino Acids and Derivatives	Arginine; urea cycle, polyamines	Polyamine_Metabolism	Agmatinase (EC 3.5.3.11)	7.53661	11.2242	2.9458	2.66884e-30	1.81131e-29
Carbohydrates	Central carbohydrate metabolism	Pyruvate_Alanine_Serine_Interconversions	D-alanine aminotransferase (EC 2.6.1.21)	7.3714	-1.19117	0.493722	0.00081819	0.0118699		Amino Acids and Derivatives	Arginine; urea cycle, polyamines	Polyamine_Metabolism	N-carbamoylputrescine amidase (3.5.1.53)	44.8647	0.623175	0.267897	0.0167811	0.0433343		Amino Acids and Derivatives	Arginine; urea cycle, polyamines	Polyamine_Metabolism	Biosynthetic arginine decarboxylase (EC 4.1.1.19)	6.06325	-10.591	3.04515	3.14489e-23	1.92534e-22
Carbohydrates	Central carbohydrate metabolism	Pyruvate_metabolism_I:_anaplerotic_reactions,_PEP	Malate permease	10.1312	-0.762423	0.392968	0.00580152	0.0439844		Amino Acids and Derivatives	Arginine; urea cycle, polyamines	Polyamine_Metabolism	Probable two-component sensor, near polyamine transporter		-20					Amino Acids and Derivatives	Arginine; urea cycle, polyamines	Polyamine_Metabolism	Biosynthetic arginine decarboxylase (EC 4.1.1.19)		-20
Carbohydrates	Central carbohydrate metabolism	Pyruvate_metabolism_I:_anaplerotic_reactions,_PEP	Phosphoenolpyruvate carboxykinase [GTP] (EC 4.1.1.32)	25.1181	1.11973	0.286413	7.10064e-06	0.000408975		Amino Acids and Derivatives	Arginine; urea cycle, polyamines	Polyamine_Metabolism	S-adenosylmethionine decarboxylase proenzyme (EC 4.1.1.50), prokaryotic class 1A	4.72947	-0.992654	0.438991	0.0108773	0.0296899		Amino Acids and Derivatives	Arginine; urea cycle, polyamines	Polyamine_Metabolism	Carbamate kinase (EC 2.7.2.2)	43.0974	-0.425146	0.168652	0.010462	0.0280408
Carbohydrates	Central carbohydrate metabolism	Pyruvate_metabolism_I:_anaplerotic_reactions,_PEP	Pyruvate carboxyl transferase (EC 6.4.1.1)	44.4618	-0.790564	0.232545	0.000101282	0.00283224		Amino Acids and Derivatives	Arginine; urea cycle, polyamines	Polyamine_Metabolism	Spermidine N1-acetyltransferase (EC 2.3.1.57)	4.30511	1.0267	0.373757	0.00374259	0.0118203		Amino Acids and Derivatives	Arginine; urea cycle, polyamines	Polyamine_Metabolism	Carboxynorspermidine decarboxylase, putative (EC 4.1.1.-)	12.1271	1.08584	0.468102	0.00935752	0.0253625
Carbohydrates	Central carbohydrate metabolism	Pyruvate_metabolism_II:_acetyl-CoA,_acetogenesis_from_pyruvate	Acetyl-CoA synthetase (ADP-forming) alpha and beta chains, putative	6.58196	0.798728	0.391802	0.00629915	0.0458601		Amino Acids and Derivatives	Arginine; urea cycle, polyamines	Putrescine_utilization_pathways	4-aminobutyraldehyde dehydrogenase (EC 1.2.1.19)	3.20773	8.44824	2.95406	1.09767e-06	4.72638e-06		Amino Acids and Derivatives	Arginine; urea cycle, polyamines	Polyamine_Metabolism	Carboxynorspermidine dehydrogenase, putative (EC 1.1.1.-)	8.99224	-1.64096	0.358232	1.64975e-06	7.22548e-06
Carbohydrates	Central carbohydrate metabolism	Pyruvate_metabolism_II:_acetyl-CoA,_acetogenesis_from_pyruvate	Acetyltransferase AcuA, acetyl-CoA synthetase inhibitor		20					Amino Acids and Derivatives	Arginine; urea cycle, polyamines	Putrescine_utilization_pathways	Monoamine/putrescine oxidase (EC 1.4.3.10)	3.50904	-2.43649	1.10403	0.00336559	0.0107346		Amino Acids and Derivatives	Arginine; urea cycle, polyamines	Polyamine_Metabolism	N-carbamoylputrescine amidase (3.5.1.53)	25.2975	1.06202	0.309243	0.000342655	0.00123919
Carbohydrates	Central carbohydrate metabolism	Pyruvate_metabolism_II:_acetyl-CoA,_acetogenesis_from_pyruvate	Pyruvate oxidase [ubiquinone, cytochrome] (EC 1.2.2.2)	11.9847	-1.28228	0.558029	0.000892815	0.0125744		Amino Acids and Derivatives	Arginine; urea cycle, polyamines	Urea_decomposition	Partial urea carboxylase (EC 6.3.4.6)		20					Amino Acids and Derivatives	Arginine; urea cycle, polyamines	Polyamine_Metabolism	Probable two-component sensor, near polyamine transporter		-20
Carbohydrates	Central carbohydrate metabolism	Soluble_methane_monooxygenase_(sMMO)	Methane monooxygenase component A beta chain (EC 1.14.13.25)		-20					Amino Acids and Derivatives	Arginine; urea cycle, polyamines	Urea_decomposition	Urea carboxylase (EC 6.3.4.6)		-20					Amino Acids and Derivatives	Arginine; urea cycle, polyamines	Polyamine_Metabolism	Putrescine transport ATP-binding protein PotA (TC 3.A.1.11.1)	50.6627	-0.583652	0.163005	0.00029332	0.00107071
Carbohydrates	Central carbohydrate metabolism	TCA_Cycle	Archaeal succinyl-CoA ligase [ADP-forming] beta chain (EC 6.2.1.5)		-20					Amino Acids and Derivatives	Arginine; urea cycle, polyamines	Urea_decomposition	Urease accessory protein UreE	0.796544	5.49908	2.7469	0.0120769	0.0325516		Amino Acids and Derivatives	Arginine; urea cycle, polyamines	Polyamine_Metabolism	S-adenosylmethionine decarboxylase proenzyme (EC 4.1.1.50), prokaryotic class 1A	4.57501	1.00723	0.414286	0.00721191	0.0200626
Carbohydrates	Central carbohydrate metabolism	TCA_Cycle	Citrate lyase gamma chain, acyl carrier protein (EC 4.1.3.6)	6.29744	-1.03601	0.471532	0.00209668	0.0224753		Amino Acids and Derivatives	Arginine; urea cycle, polyamines	Urea_decomposition	Urease accessory protein UreF	1.11486	-6.77608	2.7489	0.000116536	0.000457207		Amino Acids and Derivatives	Arginine; urea cycle, polyamines	Putrescine_utilization_pathways	4-aminobutyraldehyde dehydrogenase (EC 1.2.1.19)	0.828055	6.96511	2.9349	0.000231258	0.000856033
Carbohydrates	Central carbohydrate metabolism	TCA_Cycle	hypothetical protein that often co-occurs with aconitase		-20					Amino Acids and Derivatives	Arginine; urea cycle, polyamines	Urea_decomposition	Urease accessory protein UreF		-20					Amino Acids and Derivatives	Arginine; urea cycle, polyamines	Putrescine_utilization_pathways	Gamma-aminobutyrate:alpha-ketoglutarate aminotransferase (EC 2.6.1.19)	3.07724	-1.47476	0.601549	0.00613364	0.0174171
Carbohydrates	CO2 fixation	Calvin-Benson_cycle	Fructose-1,6-bisphosphatase, GlpX type (EC 3.1.3.11)	31.9586	-0.475906	0.199967	0.006414	0.0461784		Amino Acids and Derivatives	Arginine; urea cycle, polyamines	Urea_decomposition	Urease accessory protein UreG	3.48148	-8.8947	2.85794	3.19139e-14	1.57497e-13		Amino Acids and Derivatives	Arginine; urea cycle, polyamines	Putrescine_utilization_pathways	Monoamine/putrescine oxidase (EC 1.4.3.10)	1.34277	-3.00778	1.33236	0.0136138	0.0355066
Carbohydrates	CO2 fixation	Calvin-Benson_cycle	Transketolase (EC 2.2.1.1)	114.816	0.436184	0.103075	9.41374e-06	0.000526487		Amino Acids and Derivatives	Arginine; urea cycle, polyamines	Urea_decomposition	Urease accessory protein UreG		-20					Amino Acids and Derivatives	Arginine; urea cycle, polyamines	Urea_carboxylase_and_Allophanate_hydrolase_cluster	Urea carboxylase (EC 6.3.4.6) without Allophanate hydrolase 2 domains		20
Carbohydrates	CO2 fixation	Calvin-Benson_cycle	Transketolase, C-terminal section (EC 2.2.1.1)	40.887	-0.476342	0.159503	0.00110583	0.0143244		Amino Acids and Derivatives	Arginine; urea cycle, polyamines	Urea_decomposition	Urease gamma subunit (EC 3.5.1.5)	1.58537	7.13797	2.63092	5.674e-07	2.46366e-06		Amino Acids and Derivatives	Arginine; urea cycle, polyamines	Urea_decomposition	Urea carboxylase (EC 6.3.4.6)		-20
Carbohydrates	CO2 fixation	CO2_uptake,_carboxysome	RuBisCO operon transcriptional regulator CbbR		-20					Amino Acids and Derivatives	Arginine; urea cycle, polyamines	Urease_subunits	Urease accessory protein UreG	3.26387	8.54335	2.85663	1.36046e-08	6.11261e-08		Amino Acids and Derivatives	Arginine; urea cycle, polyamines	Urea_decomposition	Urease accessory protein UreF		-20
Carbohydrates	CO2 fixation	Photorespiration_(oxidative_C2_cycle)	Glycine decarboxylase L-protein 2 (EC 1.8.1.4), mitochondrial		-20					Amino Acids and Derivatives	Aromatic amino acids and derivatives	Aromatic_amino_acid_degradation	2-hydroxyhepta-2,4-diene-1,7-dioate isomerase (EC 5.3.3.-)	0.507075	5.39386	2.59283	0.00452423	0.0138816		Amino Acids and Derivatives	Arginine; urea cycle, polyamines	Urea_decomposition	Urease accessory protein UreG	1.28749	-7.87561	2.76948	6.55272e-07	2.91789e-06
Carbohydrates	CO2 fixation	Photorespiration_(oxidative_C2_cycle)	Ribulose-1,5-bisphosphate carboxylase, Type III (EC 4.1.1.39)		-20					Amino Acids and Derivatives	Aromatic amino acids and derivatives	Aromatic_amino_acid_degradation	Aromatic-L-amino-acid decarboxylase (EC 4.1.1.28)		-20					Amino Acids and Derivatives	Arginine; urea cycle, polyamines	Urea_decomposition	Urease accessory protein UreG		-20
Carbohydrates	Di- and oligosaccharides	Beta-Glucoside_Metabolism	Beta-glucoside ABC transport system, ATP-binding protein 1		-20					Amino Acids and Derivatives	Aromatic amino acids and derivatives	Aromatic_amino_acid_degradation	Phenylalanine hydroxylase transcriptional activator PhhR		-20					Amino Acids and Derivatives	Arginine; urea cycle, polyamines	Urea_decomposition	Urease gamma subunit (EC 3.5.1.5)	0.374255	5.99239	2.92446	0.00142974	0.00464323
Carbohydrates	Di- and oligosaccharides	Beta-Glucoside_Metabolism	Beta-glucoside bgl operon antiterminator, BglG family	5.46672	-0.980357	0.781717	0.00689848	0.0484904		Amino Acids and Derivatives	Aromatic amino acids and derivatives	Aromatic_amino_acid_degradation	Tryptophan 2-monooxygenase (EC 1.13.12.3)		20					Amino Acids and Derivatives	Arginine; urea cycle, polyamines	Urease_subunits	Urease accessory protein UreG	0.711898	7.39449	2.86517	2.16952e-05	8.90136e-05
Carbohydrates	Di- and oligosaccharides	Beta-Glucoside_Metabolism	Glucokinase, ROK family (EC 2.7.1.2)		-20					Amino Acids and Derivatives	Aromatic amino acids and derivatives	Aromatic_amino_acid_interconversions_with_aryl_acids	Indolepyruvate ferredoxin oxidoreductase, alpha and beta subunits	2.26508	-4.85435	1.42731	6.2102e-05	0.000246642		Amino Acids and Derivatives	Aromatic amino acids and derivatives	Aromatic_amino_acid_degradation	Aromatic-L-amino-acid decarboxylase (EC 4.1.1.28)		-20
Carbohydrates	Di- and oligosaccharides	Beta-Glucoside_Metabolism	Outer surface protein of unknown function, cellobiose operon	3.49958	-0.901176	0.76512	0.00566458	0.0433722		Amino Acids and Derivatives	Aromatic amino acids and derivatives	Aromatic_amino_acid_interconversions_with_aryl_acids	Indolepyruvate oxidoreductase subunit IorA (EC 1.2.7.8)	47.9137	13.3497	3.14206	1.37523e-47	1.17646e-46		Amino Acids and Derivatives	Aromatic amino acids and derivatives	Aromatic_amino_acid_degradation	Phenylalanine hydroxylase transcriptional activator PhhR		-20
Carbohydrates	Di- and oligosaccharides	Beta-Glucoside_Metabolism	PTS system, arbutin-, cellobiose-, and salicin-specific IIBC component (EC 2.7.1.69)		-20					Amino Acids and Derivatives	Aromatic amino acids and derivatives	Aromatic_amino_acid_interconversions_with_aryl_acids	Phenylacetate-coenzyme A ligase (EC 6.2.1.30)	45.5891	0.790807	0.357051	0.0185718	0.0473177		Amino Acids and Derivatives	Aromatic amino acids and derivatives	Aromatic_amino_acid_degradation	Putative 5-carboxymethyl-2-hydroxymuconate semialdehyde dehydrogenase oxidoreductase protein (EC 1.2.1.60)		20
Carbohydrates	Di- and oligosaccharides	Beta-Glucoside_Metabolism	PTS system, beta-glucoside-specific IIA component (EC 2.7.1.69)	1.71473	-1.2561	0.615358	0.0012955	0.0161039		Amino Acids and Derivatives	Aromatic amino acids and derivatives	Chorismate_Synthesis	2-keto-3-deoxy-D-arabino-heptulosonate-7-phosphate synthase II (EC 2.5.1.54)	19.6868	-11.835	3.16477	1.88968e-37	1.3412e-36		Amino Acids and Derivatives	Aromatic amino acids and derivatives	Aromatic_amino_acid_interconversions_with_aryl_acids	Indolepyruvate oxidoreductase subunit IorA (EC 1.2.7.8)	15.0299	12.4777	3.06292	1.45897e-37	1.12948e-36
Carbohydrates	Di- and oligosaccharides	Beta-Glucoside_Metabolism	PTS system, cellobiose-specific IIA component (EC 2.7.1.69)	2.95159	-1.12888	0.586031	0.00230656	0.0240568		Amino Acids and Derivatives	Aromatic amino acids and derivatives	Chorismate_Synthesis	2-keto-3-deoxy-D-arabino-heptulosonate-7-phosphate synthase II (EC 2.5.1.54)		-20					Amino Acids and Derivatives	Aromatic amino acids and derivatives	Chorismate_Synthesis	2-keto-3-deoxy-D-arabino-heptulosonate-7-phosphate synthase II (EC 2.5.1.54)	7.27699	-10.8855	3.05991	7.00281e-30	4.72736e-29
Carbohydrates	Di- and oligosaccharides	Beta-Glucoside_Metabolism	PTS system, cellobiose-specific IIC component (EC 2.7.1.69)	13.1964	-1.46393	0.442014	3.95288e-05	0.00152542		Amino Acids and Derivatives	Aromatic amino acids and derivatives	Chorismate_Synthesis	3-dehydroquinate dehydratase I (EC 4.2.1.10)	6.96716	-10.0758	2.99228	5.9121e-20	3.18871e-19		Amino Acids and Derivatives	Aromatic amino acids and derivatives	Chorismate_Synthesis	2-keto-3-deoxy-D-arabino-heptulosonate-7-phosphate synthase II (EC 2.5.1.54)		-20
Carbohydrates	Di- and oligosaccharides	Fructooligosaccharides(FOS)_and_Raffinose_Utilization	Glucan 1,6-alpha-glucosidase (EC 3.2.1.70)	7.04568	-0.967233	0.514892	0.00386447	0.0334843		Amino Acids and Derivatives	Aromatic amino acids and derivatives	Chorismate_Synthesis	3-dehydroquinate dehydratase I (EC 4.2.1.10)		-20					Amino Acids and Derivatives	Aromatic amino acids and derivatives	Chorismate_Synthesis	3-dehydroquinate dehydratase I (EC 4.2.1.10)	2.72138	-9.17078	2.91419	1.36198e-11	6.86822e-11
Carbohydrates	Di- and oligosaccharides	Lactose_and_Galactose_Uptake_and_Utilization	Galactose-1-phosphate uridylyltransferase (EC 2.7.7.10)	41.7606	-0.543099	0.245263	0.00689139	0.0484904		Amino Acids and Derivatives	Aromatic amino acids and derivatives	Chorismate_Synthesis	3-dehydroquinate dehydratase II (EC 4.2.1.10)	35.2196	12.8271	3.04526	1.62163e-70	2.47168e-69		Amino Acids and Derivatives	Aromatic amino acids and derivatives	Chorismate_Synthesis	3-dehydroquinate dehydratase I (EC 4.2.1.10)		-20
Carbohydrates	Di- and oligosaccharides	Lactose_and_Galactose_Uptake_and_Utilization	Galactose/methyl galactoside ABC transport system, ATP-binding protein MglA (EC 3.6.3.17)	25.4648	0.520137	0.220671	0.00624235	0.0456235		Amino Acids and Derivatives	Aromatic amino acids and derivatives	Chorismate_Synthesis	3-dehydroquinate synthase (EC 4.2.3.4)	172.07	-0.287778	0.101673	0.00436467	0.0134784		Amino Acids and Derivatives	Aromatic amino acids and derivatives	Chorismate_Synthesis	3-dehydroquinate dehydratase II (EC 4.2.1.10)	16.1817	12.7007	3.0294	1.99733e-63	2.56012e-62
Carbohydrates	Di- and oligosaccharides	Lactose_and_Galactose_Uptake_and_Utilization	Lactose and galactose permease, GPH translocator family	2.03326	-1.55237	0.720406	0.000709235	0.0108428		Amino Acids and Derivatives	Aromatic amino acids and derivatives	Chorismate_Synthesis	Chorismate mutase I (EC 5.4.99.5)	35.6668	-0.980282	0.308561	0.000724267	0.00262986		Amino Acids and Derivatives	Aromatic amino acids and derivatives	Chorismate_Synthesis	3-dehydroquinate synthase (EC 4.2.3.4)	74.1139	-0.389758	0.137771	0.00426235	0.012431
Carbohydrates	Di- and oligosaccharides	Lactose_and_Galactose_Uptake_and_Utilization	PTS system, lactose-specific IIB component (EC 2.7.1.69)	5.51818	-1.03741	0.791709	0.00693806	0.04868		Amino Acids and Derivatives	Aromatic amino acids and derivatives	Chorismate_Synthesis	Prephenate and/or arogenate dehydrogenase (unknown specificity) (EC 1.3.1.12)(EC 1.3.1.43)	10.0839	-10.8129	3.03535	3.03086e-34	2.03119e-33		Amino Acids and Derivatives	Aromatic amino acids and derivatives	Chorismate_Synthesis	Arogenate dehydrogenase (EC 1.3.1.43)	3.30848	-1.52337	0.538467	0.00236529	0.00733341
Carbohydrates	Di- and oligosaccharides	Maltose_and_Maltodextrin_Utilization	Maltose regulon regulatory protein MalI (repressor for malXY)		20					Amino Acids and Derivatives	Aromatic amino acids and derivatives	Chorismate_Synthesis	Prephenate and/or arogenate dehydrogenase (unknown specificity) (EC 1.3.1.12)(EC 1.3.1.43)		-20					Amino Acids and Derivatives	Aromatic amino acids and derivatives	Chorismate_Synthesis	Chorismate mutase I (EC 5.4.99.5)	16.6733	-0.894102	0.341248	0.00485855	0.0140726
Carbohydrates	Di- and oligosaccharides	Maltose_and_Maltodextrin_Utilization	Maltose/maltodextrin ABC transporter 2, permease protein MalF2		-20					Amino Acids and Derivatives	Aromatic amino acids and derivatives	Chorismate_Synthesis	Quinate/shikimate 5-dehydrogenase I delta (EC 1.1.1.25)		-20					Amino Acids and Derivatives	Aromatic amino acids and derivatives	Chorismate_Synthesis	Prephenate and/or arogenate dehydrogenase (unknown specificity) (EC 1.3.1.12)(EC 1.3.1.43)	3.66019	-9.81157	2.92223	5.64956e-26	3.571e-25
Carbohydrates	Di- and oligosaccharides	Maltose_and_Maltodextrin_Utilization	PTS system, maltose and glucose-specific IIC component (EC 2.7.1.69)	10.0457	-0.938373	0.361547	0.000656072	0.0103338		Amino Acids and Derivatives	Aromatic amino acids and derivatives	Chorismate_Synthesis	Shikimate 5-dehydrogenase I gamma (EC 1.1.1.25)	19.3352	-11.7127	3.2225	1.55331e-21	8.63003e-21		Amino Acids and Derivatives	Aromatic amino acids and derivatives	Chorismate_Synthesis	Prephenate and/or arogenate dehydrogenase (unknown specificity) (EC 1.3.1.12)(EC 1.3.1.43)		-20
Carbohydrates	Di- and oligosaccharides	Maltose_and_Maltodextrin_Utilization	Putative sucrose phosphorylase (EC 2.4.1.7)		20					Amino Acids and Derivatives	Aromatic amino acids and derivatives	Chorismate_Synthesis	Shikimate 5-dehydrogenase I gamma (EC 1.1.1.25)		-20					Amino Acids and Derivatives	Aromatic amino acids and derivatives	Chorismate_Synthesis	Quinate/shikimate 5-dehydrogenase I delta (EC 1.1.1.25)		-20
Carbohydrates	Di- and oligosaccharides	Maltose_and_Maltodextrin_Utilization	Sugar phosphate isomerases/epimerases family protein YcjR		20					Amino Acids and Derivatives	Aromatic amino acids and derivatives	Chorismate:_Intermediate_for_synthesis_of_Tryptophan,_PAPA_antibiotics,_PABA,_3-hydroxyanthranilate_and_more.	2-keto-3-deoxy-D-arabino-heptulosonate-7-phosphate synthase II PhzC (EC 2.5.1.54)		-20					Amino Acids and Derivatives	Aromatic amino acids and derivatives	Chorismate_Synthesis	Shikimate 5-dehydrogenase I gamma (EC 1.1.1.25)	8.03238	-10.937	3.15825	5.59807e-15	2.96786e-14
Carbohydrates	Di- and oligosaccharides	Melibiose_Utilization	Melibiose carrier protein, Na+/melibiose symporter	2.7631	2.00507	0.65627	0.000299479	0.00605073		Amino Acids and Derivatives	Aromatic amino acids and derivatives	Chorismate:_Intermediate_for_synthesis_of_Tryptophan,_PAPA_antibiotics,_PABA,_3-hydroxyanthranilate_and_more.	Anthranilate synthase, aminase component (EC 4.1.3.27)	44.9571	-13.1722	3.30722	1.50304e-50	1.38435e-49		Amino Acids and Derivatives	Aromatic amino acids and derivatives	Chorismate_Synthesis	Shikimate 5-dehydrogenase I gamma (EC 1.1.1.25)		-20
Carbohydrates	Di- and oligosaccharides	Melibiose_Utilization	Melibiose operon regulatory protein		-20					Amino Acids and Derivatives	Aromatic amino acids and derivatives	Chorismate:_Intermediate_for_synthesis_of_Tryptophan,_PAPA_antibiotics,_PABA,_3-hydroxyanthranilate_and_more.	Anthranilate synthase, aminase component (EC 4.1.3.27)		-20					Amino Acids and Derivatives	Aromatic amino acids and derivatives	Chorismate:_Intermediate_for_synthesis_of_Tryptophan,_PAPA_antibiotics,_PABA,_3-hydroxyanthranilate_and_more.	2-Amino-2-deoxy-isochorismate synthase (EC 4.1.3.-)		20
Carbohydrates	Di- and oligosaccharides	Sucrose_utilization	PTS system, sucrose-specific IIA component (EC 2.7.1.69)	3.54327	-1.61561	0.502803	4.73178e-05	0.00168768		Amino Acids and Derivatives	Aromatic amino acids and derivatives	Chorismate:_Intermediate_for_synthesis_of_Tryptophan,_PAPA_antibiotics,_PABA,_3-hydroxyanthranilate_and_more.	Indole-3-glycerol phosphate synthase (EC 4.1.1.48)	16.2764	11.5787	2.98067	1.59249e-37	1.13183e-36		Amino Acids and Derivatives	Aromatic amino acids and derivatives	Chorismate:_Intermediate_for_synthesis_of_Tryptophan,_PAPA_antibiotics,_PABA,_3-hydroxyanthranilate_and_more.	2-keto-3-deoxy-D-arabino-heptulosonate-7-phosphate synthase II PhzC (EC 2.5.1.54)		-20
Carbohydrates	Di- and oligosaccharides	Trehalose_Uptake_and_Utilization	PTS system, glucose-specific IIC component (EC 2.7.1.69)	2.41975	-1.08695	0.585223	0.00223677	0.0235839		Amino Acids and Derivatives	Aromatic amino acids and derivatives	Chorismate:_Intermediate_for_synthesis_of_Tryptophan,_PAPA_antibiotics,_PABA,_3-hydroxyanthranilate_and_more.	Isochorismatase (EC 3.3.2.1) of siderophore biosynthesis		-20					Amino Acids and Derivatives	Aromatic amino acids and derivatives	Chorismate:_Intermediate_for_synthesis_of_Tryptophan,_PAPA_antibiotics,_PABA,_3-hydroxyanthranilate_and_more.	4-amino-4-deoxychorismate synthase, amidotransferase component , aminase component (EC 2.6.1.-)		20
Carbohydrates	Di- and oligosaccharides	Trehalose_Uptake_and_Utilization	Putative cytoplasmic protein clustered with trehalase		-20					Amino Acids and Derivatives	Aromatic amino acids and derivatives	Chorismate:_Intermediate_for_synthesis_of_Tryptophan,_PAPA_antibiotics,_PABA,_3-hydroxyanthranilate_and_more.	Isochorismate pyruvate-lyase of siderophore biosynthesis		-20					Amino Acids and Derivatives	Aromatic amino acids and derivatives	Chorismate:_Intermediate_for_synthesis_of_Tryptophan,_PAPA_antibiotics,_PABA,_3-hydroxyanthranilate_and_more.	Anthranilate synthase, aminase component (EC 4.1.3.27)	17.5354	-12.3178	3.21614	1.53858e-43	1.32031e-42
Carbohydrates	Di- and oligosaccharides	Trehalose_Uptake_and_Utilization	Transcriptional regulator of trehalose utilization, LacI family		20					Amino Acids and Derivatives	Aromatic amino acids and derivatives	Chorismate:_Intermediate_for_synthesis_of_Tryptophan,_PAPA_antibiotics,_PABA,_3-hydroxyanthranilate_and_more.	Isochorismate synthase (EC 5.4.4.2) of siderophore biosynthesis		20					Amino Acids and Derivatives	Aromatic amino acids and derivatives	Chorismate:_Intermediate_for_synthesis_of_Tryptophan,_PAPA_antibiotics,_PABA,_3-hydroxyanthranilate_and_more.	Anthranilate synthase, aminase component (EC 4.1.3.27)		-20
Carbohydrates	Di- and oligosaccharides	Unknown_oligosaccharide_utilization_Sde_1396	LacI family transcriptional regulator, row 218		-20					Amino Acids and Derivatives	Aromatic amino acids and derivatives	Chorismate:_Intermediate_for_synthesis_of_Tryptophan,_PAPA_antibiotics,_PABA,_3-hydroxyanthranilate_and_more.	Para-aminobenzoate synthase, amidotransferase component (EC 2.6.1.85)	19.7997	11.9066	2.98566	2.36957e-51	2.20208e-50		Amino Acids and Derivatives	Aromatic amino acids and derivatives	Chorismate:_Intermediate_for_synthesis_of_Tryptophan,_PAPA_antibiotics,_PABA,_3-hydroxyanthranilate_and_more.	Indole-3-glycerol phosphate synthase (EC 4.1.1.48)	12.2853	12.0876	3.00379	1.65187e-42	1.39159e-41
Carbohydrates	Fermentation	Acetoin,_butanediol_metabolism	Acetolactate synthase, catabolic (EC 2.2.1.6)	2.6172	-1.02974	1.07804	0.00366241	0.032121		Amino Acids and Derivatives	Aromatic amino acids and derivatives	Chorismate:_Intermediate_for_synthesis_of_Tryptophan,_PAPA_antibiotics,_PABA,_3-hydroxyanthranilate_and_more.	Tryptophan synthase alpha chain (EC 4.2.1.20)	18.7937	11.8134	3.0031	2.55547e-39	1.84673e-38		Amino Acids and Derivatives	Aromatic amino acids and derivatives	Chorismate:_Intermediate_for_synthesis_of_Tryptophan,_PAPA_antibiotics,_PABA,_3-hydroxyanthranilate_and_more.	Isochorismatase (EC 3.3.2.1) of siderophore biosynthesis		-20
Carbohydrates	Fermentation	Acetone_Butanol_Ethanol_Synthesis	NADH-dependent butanol dehydrogenase A (EC 1.1.1.-)	38.6282	0.671526	0.175956	3.44948e-05	0.00138662		Amino Acids and Derivatives	Aromatic amino acids and derivatives	Chorismate:_Intermediate_for_synthesis_of_Tryptophan,_PAPA_antibiotics,_PABA,_3-hydroxyanthranilate_and_more.	Tryptophan synthase beta chain (EC 4.2.1.20)	51.654	13.4608	3.13918	3.95429e-59	4.39393e-58		Amino Acids and Derivatives	Aromatic amino acids and derivatives	Chorismate:_Intermediate_for_synthesis_of_Tryptophan,_PAPA_antibiotics,_PABA,_3-hydroxyanthranilate_and_more.	Isochorismate pyruvate-lyase of siderophore biosynthesis		-20
Carbohydrates	Fermentation	Acetyl-CoA_fermentation_to_Butyrate	Probable electron transfer flavoprotein-quinone oxidoreductase FixC (EC 1.5.5.-)	9.1781	-0.913074	0.4277	0.00247793	0.0249669		Amino Acids and Derivatives	Aromatic amino acids and derivatives	Common_Pathway_For_Synthesis_of_Aromatic_Compounds_(DAHP_synthase_to_chorismate)	2-amino-3,7-dideoxy-D-threo-hept-6-ulosonate synthase (EC 2.5.1.-)		-20					Amino Acids and Derivatives	Aromatic amino acids and derivatives	Chorismate:_Intermediate_for_synthesis_of_Tryptophan,_PAPA_antibiotics,_PABA,_3-hydroxyanthranilate_and_more.	Para-aminobenzoate synthase, amidotransferase component (EC 2.6.1.85)	7.88325	11.658	2.94026	1.1408e-48	1.04635e-47
Carbohydrates	Glycoside hydrolases	Predicted_carbohydrate_hydrolases	Carbohydrate Esterase Family 4	20.8341	-0.789263	0.391578	0.00476346	0.0388579		Amino Acids and Derivatives	Aromatic amino acids and derivatives	Common_Pathway_For_Synthesis_of_Aromatic_Compounds_(DAHP_synthase_to_chorismate)	2-keto-3-deoxy-D-arabino-heptulosonate-7-phosphate synthase II (EC 2.5.1.54)	17.274	11.6203	2.98721	2.9461e-37	2.06827e-36		Amino Acids and Derivatives	Aromatic amino acids and derivatives	Chorismate:_Intermediate_for_synthesis_of_Tryptophan,_PAPA_antibiotics,_PABA,_3-hydroxyanthranilate_and_more.	Tryptophan synthase alpha chain (EC 4.2.1.20)	16.2921	12.6991	3.04591	1.5218e-52	1.52271e-51
Carbohydrates	Glycoside hydrolases	Predicted_carbohydrate_hydrolases	COG2152 predicted glycoside hydrolase	9.23745	0.719631	0.340802	0.00583482	0.0440461		Amino Acids and Derivatives	Aromatic amino acids and derivatives	Common_Pathway_For_Synthesis_of_Aromatic_Compounds_(DAHP_synthase_to_chorismate)	3-dehydroquinate dehydratase I (EC 4.2.1.10)	5.45803	9.66571	2.8829	8.55544e-15	4.25876e-14		Amino Acids and Derivatives	Aromatic amino acids and derivatives	Chorismate:_Intermediate_for_synthesis_of_Tryptophan,_PAPA_antibiotics,_PABA,_3-hydroxyanthranilate_and_more.	Tryptophan synthase beta chain (EC 4.2.1.20)	34.5608	13.8861	3.13966	6.82856e-70	1.03823e-68
Carbohydrates	Monosaccharides	2-Ketogluconate_Utilization	2-ketogluconate utilization repressor PtxS		20					Amino Acids and Derivatives	Aromatic amino acids and derivatives	Common_Pathway_For_Synthesis_of_Aromatic_Compounds_(DAHP_synthase_to_chorismate)	3-dehydroquinate dehydratase II (EC 4.2.1.10)	35.1253	-12.7828	3.23904	6.60244e-63	7.93367e-62		Amino Acids and Derivatives	Aromatic amino acids and derivatives	Chorismate:_Intermediate_for_synthesis_of_Tryptophan,_PAPA_antibiotics,_PABA,_3-hydroxyanthranilate_and_more.	Tryptophan synthase beta chain like (EC 4.2.1.20)	38.4258	0.616867	0.211673	0.00295123	0.00894199
Carbohydrates	Monosaccharides	D-galactarate,_D-glucarate_and_D-glycerate_catabolism	Glycerate kinase (EC 2.7.1.31)	26.5928	0.649942	0.230198	0.00113446	0.0145445		Amino Acids and Derivatives	Aromatic amino acids and derivatives	Common_Pathway_For_Synthesis_of_Aromatic_Compounds_(DAHP_synthase_to_chorismate)	3-dehydroquinate dehydratase II (EC 4.2.1.10)		-20					Amino Acids and Derivatives	Aromatic amino acids and derivatives	Common_Pathway_For_Synthesis_of_Aromatic_Compounds_(DAHP_synthase_to_chorismate)	2-amino-3,7-dideoxy-D-threo-hept-6-ulosonate synthase (EC 2.5.1.-)		-20
Carbohydrates	Monosaccharides	D-galactonate_catabolism	D-Galactonate repressor DgoR		20					Amino Acids and Derivatives	Aromatic amino acids and derivatives	Common_Pathway_For_Synthesis_of_Aromatic_Compounds_(DAHP_synthase_to_chorismate)	Chorismate synthase (EC 4.2.3.5)	94.5587	14.4815	3.19795	1.06965e-99	6.14101e-98		Amino Acids and Derivatives	Aromatic amino acids and derivatives	Common_Pathway_For_Synthesis_of_Aromatic_Compounds_(DAHP_synthase_to_chorismate)	2-keto-3-deoxy-D-arabino-heptulosonate-7-phosphate synthase II (EC 2.5.1.54)	8.07492	11.3506	2.98028	4.20584e-27	2.71263e-26
Carbohydrates	Monosaccharides	D-Galacturonate_and_D-Glucuronate_Utilization	2-dehydro-3-deoxygluconate kinase (EC 2.7.1.45)	21.5552	0.496598	0.212746	0.00650567	0.0465777		Amino Acids and Derivatives	Aromatic amino acids and derivatives	Common_Pathway_For_Synthesis_of_Aromatic_Compounds_(DAHP_synthase_to_chorismate)	Shikimate 5-dehydrogenase I gamma (EC 1.1.1.25)	6.63918	9.94698	2.9184	2.21197e-15	1.11288e-14		Amino Acids and Derivatives	Aromatic amino acids and derivatives	Common_Pathway_For_Synthesis_of_Aromatic_Compounds_(DAHP_synthase_to_chorismate)	3-dehydroquinate dehydratase I (EC 4.2.1.10)	5.77027	11.0593	2.92345	1.07078e-28	7.11466e-28
Carbohydrates	Monosaccharides	D-Galacturonate_and_D-Glucuronate_Utilization	Altronate hydrolase (EC 4.2.1.7)	12.3123	-0.973334	0.54365	0.00412268	0.0348891		Amino Acids and Derivatives	Aromatic amino acids and derivatives	Common_Pathway_For_Synthesis_of_Aromatic_Compounds_(DAHP_synthase_to_chorismate)	Transcriptional repressor protein TrpR	8.61682	-2.23355	0.939361	0.001945	0.00654711		Amino Acids and Derivatives	Aromatic amino acids and derivatives	Common_Pathway_For_Synthesis_of_Aromatic_Compounds_(DAHP_synthase_to_chorismate)	3-dehydroquinate dehydratase II (EC 4.2.1.10)	13.2624	-11.8729	3.14393	2.38155e-60	2.82383e-59
Carbohydrates	Monosaccharides	D-Galacturonate_and_D-Glucuronate_Utilization	Exopolygalacturonate lyase (EC 4.2.2.9)		20					Amino Acids and Derivatives	Aromatic amino acids and derivatives	Indole-pyruvate_oxidoreductase_complex	Indolepyruvate oxidoreductase subunit IorA (EC 1.2.7.8)	19.1318	-11.7409	3.21466	1.70381e-22	9.56913e-22		Amino Acids and Derivatives	Aromatic amino acids and derivatives	Common_Pathway_For_Synthesis_of_Aromatic_Compounds_(DAHP_synthase_to_chorismate)	3-dehydroquinate dehydratase II (EC 4.2.1.10)		-20
Carbohydrates	Monosaccharides	D-Galacturonate_and_D-Glucuronate_Utilization	Predicted 2-keto-3-deoxygluconate-responsive regulator of glucuronate utilization, IclR family		-20					Amino Acids and Derivatives	Aromatic amino acids and derivatives	Indole-pyruvate_oxidoreductase_complex	Indolepyruvate oxidoreductase subunit IorA (EC 1.2.7.8)		-20					Amino Acids and Derivatives	Aromatic amino acids and derivatives	Common_Pathway_For_Synthesis_of_Aromatic_Compounds_(DAHP_synthase_to_chorismate)	Chorismate synthase (EC 4.2.3.5)	50.4248	14.4388	3.1665	1.25287e-93	4.66418e-92
Carbohydrates	Monosaccharides	D-Galacturonate_and_D-Glucuronate_Utilization	Predicted D-glucuronide-specific TRAP transporter, small transmembrane component		20					Amino Acids and Derivatives	Aromatic amino acids and derivatives	Phenylalanine_and_Tyrosine_Branches_from_Chorismate	Aromatic amino acid aminotransferase gamma (EC 2.6.1.57)		20					Amino Acids and Derivatives	Aromatic amino acids and derivatives	Common_Pathway_For_Synthesis_of_Aromatic_Compounds_(DAHP_synthase_to_chorismate)	Shikimate 5-dehydrogenase I gamma (EC 1.1.1.25)	1.97307	8.92145	2.95629	3.90259e-08	1.82614e-07
Carbohydrates	Monosaccharides	D-Sorbitol(D-Glucitol)_and_L-Sorbose_Utilization	PTS system, glucitol/sorbitol-specific IIC component (EC 2.7.1.69)	4.88904	-1.24226	0.77781	0.00353047	0.0314644		Amino Acids and Derivatives	Aromatic amino acids and derivatives	Phenylalanine_and_Tyrosine_Branches_from_Chorismate	Periplasmic aromatic amino acid aminotransferase beta precursor (EC 2.6.1.57)	3.30842	-1.62282	1.25002	0.011852	0.0320202		Amino Acids and Derivatives	Aromatic amino acids and derivatives	Common_Pathway_For_Synthesis_of_Aromatic_Compounds_(DAHP_synthase_to_chorismate)	Transcriptional repressor protein TrpR	3.87072	-3.00334	1.11712	0.000548716	0.00192927
Carbohydrates	Monosaccharides	Deoxyribose_and_Deoxynucleoside_Catabolism	Ribokinase (EC 2.7.1.15)	27.0781	-0.660804	0.246631	0.00133724	0.0164792		Amino Acids and Derivatives	Aromatic amino acids and derivatives	Phenylalanine_and_Tyrosine_Branches_from_Chorismate	Prephenate and/or arogenate dehydrogenase (unknown specificity) (EC 1.3.1.12)(EC 1.3.1.43)	12.8161	11.2465	2.93038	4.11773e-42	3.14738e-41		Amino Acids and Derivatives	Aromatic amino acids and derivatives	Indole-pyruvate_oxidoreductase_complex	Indolepyruvate oxidoreductase subunit IorA (EC 1.2.7.8)	6.47312	-10.6516	3.10278	5.43049e-16	2.93746e-15
Carbohydrates	Monosaccharides	Fructose_utilization	PTS system, fructose-specific IIA component (EC 2.7.1.69)	20.7641	-0.81155	0.41093	0.00459705	0.0379872		Amino Acids and Derivatives	Aromatic amino acids and derivatives	Tryptophan_catabolism	2-aminomuconate semialdehyde dehydrogenase (EC 1.2.1.32)		-20					Amino Acids and Derivatives	Aromatic amino acids and derivatives	Indole-pyruvate_oxidoreductase_complex	Indolepyruvate oxidoreductase subunit IorA (EC 1.2.7.8)		-20
Carbohydrates	Monosaccharides	Hexose_Phosphate_Uptake_System	Predicted glucose transporter in beta-glucoside utilization gene cluster	6.24145	1.35686	0.407484	6.44004e-05	0.00212411		Amino Acids and Derivatives	Aromatic amino acids and derivatives	Tryptophan_catabolism	Kynurenine 3-monooxygenase (EC 1.14.13.9)		-20					Amino Acids and Derivatives	Aromatic amino acids and derivatives	Phenylalanine_and_Tyrosine_Branches_from_Chorismate	Chorismate mutase (EC 5.4.99.5)		20
Carbohydrates	Monosaccharides	L-Arabinose_utilization	L-arabinose 1-dehydrogenase (EC 1.1.1.46)		-20					Amino Acids and Derivatives	Aromatic amino acids and derivatives	Tryptophan_catabolism	Tryptophan 2,3-dioxygenase (EC 1.13.11.11)		20					Amino Acids and Derivatives	Aromatic amino acids and derivatives	Phenylalanine_and_Tyrosine_Branches_from_Chorismate	Prephenate and/or arogenate dehydrogenase (unknown specificity) (EC 1.3.1.12)(EC 1.3.1.43)	7.9003	11.4045	2.92575	5.56704e-40	4.50254e-39
Carbohydrates	Monosaccharides	L-Arabinose_utilization	Possible GPH family transporter (TC 2.A.2) for arabinosides		20					Amino Acids and Derivatives	Aromatic amino acids and derivatives	Tryptophan_synthesis	Anthranilate synthase, amidotransferase component (EC 4.1.3.27)	31.8359	-0.761547	0.311482	0.0086715	0.0244424		Amino Acids and Derivatives	Aromatic amino acids and derivatives	Tryptophan_catabolism	2-aminomuconate semialdehyde dehydrogenase (EC 1.2.1.32)		-20
Carbohydrates	Monosaccharides	L-ascorbate_utilization_(and_related_gene_clusters)	3-keto-L-gulonate 6-phosphate decarboxylase	2.5272	-0.990549	0.662779	0.00425995	0.0356597		Amino Acids and Derivatives	Aromatic amino acids and derivatives	Tryptophan_synthesis	Anthranilate synthase, aminase component (EC 4.1.3.27)	35.2955	12.8133	3.12836	1.26854e-36	8.8099e-36		Amino Acids and Derivatives	Aromatic amino acids and derivatives	Tryptophan_catabolism	Kynurenine 3-monooxygenase (EC 1.14.13.9)		-20
Carbohydrates	Monosaccharides	L-ascorbate_utilization_(and_related_gene_clusters)	Ascorbate-specific PTS system, EIIB component (EC 2.7.1.69)	1.77157	-1.14348	0.586267	0.00157221	0.0183854		Amino Acids and Derivatives	Aromatic amino acids and derivatives	Tryptophan_synthesis	Indole-3-glycerol phosphate synthase (EC 4.1.1.48)	26.5492	-12.2978	3.20798	1.97594e-44	1.58289e-43		Amino Acids and Derivatives	Aromatic amino acids and derivatives	Tryptophan_synthesis	Acting phosphoribosylanthranilate isomerase (EC 5.3.1.24)	1.56211	-1.56216	0.659396	0.0136192	0.0355066
Carbohydrates	Monosaccharides	L-ascorbate_utilization_(and_related_gene_clusters)	Transcriptional antiterminator with PTS regulation domain, SPy0181 ortholog	3.40728	-2.12817	0.760289	8.20783e-05	0.00249402		Amino Acids and Derivatives	Aromatic amino acids and derivatives	Tryptophan_synthesis	Indole-3-glycerol phosphate synthase (EC 4.1.1.48)		-20					Amino Acids and Derivatives	Aromatic amino acids and derivatives	Tryptophan_synthesis	Anthranilate synthase, aminase component (EC 4.1.3.27)	19.2002	12.9998	3.07155	1.66315e-54	1.73978e-53
Carbohydrates	Monosaccharides	L-fucose_utilization	L-fucose isomerase (EC 5.3.1.25)	23.0303	0.558694	0.235214	0.00468324	0.0383708		Amino Acids and Derivatives	Branched-chain amino acids	Branched_chain_amino_acid_degradation_regulons	3-hydroxyacyl-CoA dehydrogenase [isoleucine degradation] (EC 1.1.1.35)		20					Amino Acids and Derivatives	Aromatic amino acids and derivatives	Tryptophan_synthesis	Indole-3-glycerol phosphate synthase (EC 4.1.1.48)	10.4428	-11.4543	3.12575	1.28447e-35	9.54956e-35
Carbohydrates	Monosaccharides	L-fucose_utilization	L-fuculokinase (EC 2.7.1.51)	1.59332	2.01089	0.58825	0.000163776	0.00405137		Amino Acids and Derivatives	Branched-chain amino acids	Branched_chain_amino_acid_degradation_regulons	3-hydroxyisobutyryl-CoA hydrolase (EC 3.1.2.4)		-20					Amino Acids and Derivatives	Aromatic amino acids and derivatives	Tryptophan_synthesis	Indole-3-glycerol phosphate synthase (EC 4.1.1.48)		-20
Carbohydrates	Monosaccharides	L-fucose_utilization_temp	Alpha-L-fucosidase (EC 3.2.1.51)	50.3043	0.600394	0.185561	0.000359945	0.00674286		Amino Acids and Derivatives	Branched-chain amino acids	Branched_chain_amino_acid_degradation_regulons	Branched-chain alpha-keto acid dehydrogenase, E1 component, beta subunit (EC 1.2.4.4)	2.48642	8.34399	2.73807	1.18994e-10	5.51429e-10		Amino Acids and Derivatives	Branched-chain amino acids	Branched_chain_amino_acid_degradation_regulons	3-hydroxyisobutyryl-CoA hydrolase (EC 3.1.2.4)		-20
Carbohydrates	Monosaccharides	L-rhamnose_utilization	Predicted lactaldehyde dehydrogenase (EC 1.2.1.22)		-20					Amino Acids and Derivatives	Branched-chain amino acids	Branched_chain_amino_acid_degradation_regulons	Hydroxymethylglutaryl-CoA lyase (EC 4.1.3.4)	1.52932	-7.48115	2.71548	4.91518e-08	2.17998e-07		Amino Acids and Derivatives	Branched-chain amino acids	Branched_chain_amino_acid_degradation_regulons	Branched-chain alpha-keto acid dehydrogenase, E1 component, beta subunit (EC 1.2.4.4)	1.61133	8.90207	2.80926	1.94492e-11	9.79812e-11
Carbohydrates	Monosaccharides	Mannose_Metabolism	Mannoside ABC transport system, permease protein 2		-20					Amino Acids and Derivatives	Branched-chain amino acids	Branched_chain_amino_acid_degradation_regulons	Hydroxymethylglutaryl-CoA lyase (EC 4.1.3.4)		-20					Amino Acids and Derivatives	Branched-chain amino acids	Branched_chain_amino_acid_degradation_regulons	Hydroxymethylglutaryl-CoA lyase (EC 4.1.3.4)	0.542268	-6.28776	2.64904	0.00885085	0.0241054
Carbohydrates	Monosaccharides	Xylose_utilization	D-xylose transport ATP-binding protein XylG	4.69726	1.18332	0.395269	0.000358707	0.00674286		Amino Acids and Derivatives	Branched-chain amino acids	Branched-Chain_Amino_Acid_Biosynthesis	3-isopropylmalate dehydratase small subunit (EC 4.2.1.33)	24.0044	-12.1779	3.19799	4.91674e-42	3.74702e-41		Amino Acids and Derivatives	Branched-chain amino acids	Branched_chain_amino_acid_degradation_regulons	Hydroxymethylglutaryl-CoA lyase (EC 4.1.3.4)		-20
Carbohydrates	Monosaccharides	Xylose_utilization	Putative xylulose kinase (EC 2.7.1.17)		-20					Amino Acids and Derivatives	Branched-chain amino acids	Branched-Chain_Amino_Acid_Biosynthesis	3-isopropylmalate dehydratase small subunit (EC 4.2.1.33)		-20					Amino Acids and Derivatives	Branched-chain amino acids	Branched-Chain_Amino_Acid_Biosynthesis	3-isopropylmalate dehydratase small subunit (EC 4.2.1.33)	8.8103	-11.2256	3.09604	4.96553e-35	3.63301e-34
Carbohydrates	Monosaccharides	Xylose_utilization	Xylonolactonase (EC 3.1.1.68)		-20					Amino Acids and Derivatives	Branched-chain amino acids	Branched-Chain_Amino_Acid_Biosynthesis	Threonine dehydratase biosynthetic (EC 4.3.1.19)	41.5558	-1.24198	0.408371	0.000810809	0.00291745		Amino Acids and Derivatives	Branched-chain amino acids	Branched-Chain_Amino_Acid_Biosynthesis	3-isopropylmalate dehydratase small subunit (EC 4.2.1.33)		-20
Carbohydrates	Monosaccharides	Xylose_utilization	Xylose ABC transporter, permease component	3.53619	1.44125	0.557629	0.00102135	0.0136854		Amino Acids and Derivatives	Branched-chain amino acids	HMG_CoA_Synthesis	Hydroxymethylglutaryl-CoA lyase (EC 4.1.3.4)	3.11715	8.86034	2.75208	7.26586e-15	3.62381e-14		Amino Acids and Derivatives	Branched-chain amino acids	Branched-Chain_Amino_Acid_Biosynthesis	Leucine-responsive regulatory protein, regulator for leucine (or lrp) regulon and high-affinity branched-chain amino acid transport system	6.2176	-1.79839	0.725103	0.00295512	0.00894843
Carbohydrates	Monosaccharides	Xylose_utilization	Xylose ABC transporter, substrate-binding component	2.32947	2.57976	0.596128	2.69358e-06	0.000183927		Amino Acids and Derivatives	Branched-chain amino acids	Isoleucine_degradation	Butyrate kinase (EC 2.7.2.7)	28.2103	12.5155	3.07058	8.88693e-42	6.6937e-41		Amino Acids and Derivatives	Branched-chain amino acids	Branched-Chain_Amino_Acid_Biosynthesis	Threonine dehydratase biosynthetic (EC 4.3.1.19)	16.204	-1.93679	0.424436	8.97224e-07	3.9778e-06
Carbohydrates	NULL	Carbon_storage_regulator	Flagellar assembly factor FliW	3.67344	1.90669	0.392049	1.44419e-07	2.14351e-05		Amino Acids and Derivatives	Branched-chain amino acids	Isoleucine_degradation	Dihydrolipoamide dehydrogenase of branched-chain alpha-keto acid dehydrogenase (EC 1.8.1.4)	15.5664	-11.4301	3.11713	1.29703e-34	8.73762e-34		Amino Acids and Derivatives	Branched-chain amino acids	HMG_CoA_Synthesis	Hydroxymethylglutaryl-CoA lyase (EC 4.1.3.4)	1.3649	7.64206	2.82506	4.16075e-06	1.78525e-05
Carbohydrates	NULL	Lacto-N-Biose_I_and_Galacto-N-Biose_Metabolic_Pathway	Lacto-N-biose phosphorylase (EC 2.4.1.211)	5.87624	0.679352	0.303914	0.00463195	0.0381123		Amino Acids and Derivatives	Branched-chain amino acids	Isoleucine_degradation	Dihydrolipoamide dehydrogenase of branched-chain alpha-keto acid dehydrogenase (EC 1.8.1.4)		-20					Amino Acids and Derivatives	Branched-chain amino acids	Isoleucine_degradation	Butyrate kinase (EC 2.7.2.7)	10.4014	11.8064	3.00332	2.18807e-33	1.55374e-32
Carbohydrates	NULL	Lacto-N-Biose_I_and_Galacto-N-Biose_Metabolic_Pathway	UDP-glucose 4-epimerase (EC 5.1.3.2)	129.437	-0.265276	0.0948653	0.00365838	0.032121		Amino Acids and Derivatives	Branched-chain amino acids	Isoleucine_degradation	Enoyl-CoA hydratase (EC 4.2.1.17)	4.03557	9.39415	2.74784	2.02616e-25	1.20059e-24		Amino Acids and Derivatives	Branched-chain amino acids	Isoleucine_degradation	Dihydrolipoamide dehydrogenase of branched-chain alpha-keto acid dehydrogenase (EC 1.8.1.4)	5.80961	-10.493	3.01944	1.88552e-26	1.20383e-25
Carbohydrates	NULL	Sugar_utilization_in_Thermotogales	1-phosphofructokinase (EC 2.7.1.56)	25.2573	-0.703116	0.323611	0.00410924	0.0348587		Amino Acids and Derivatives	Branched-chain amino acids	Isoleucine_degradation	Phosphate butyryltransferase (EC 2.3.1.19)	7.77374	10.4781	2.88048	6.58065e-28	4.04788e-27		Amino Acids and Derivatives	Branched-chain amino acids	Isoleucine_degradation	Dihydrolipoamide dehydrogenase of branched-chain alpha-keto acid dehydrogenase (EC 1.8.1.4)		-20
Carbohydrates	NULL	Sugar_utilization_in_Thermotogales	Beta-glucoside ABC transport system, ATP-binding protein 2		-20					Amino Acids and Derivatives	Branched-chain amino acids	Ketoisovalerate_oxidoreductase	Ketoisovalerate oxidoreductase subunit VorD (EC 1.2.7.7)		20					Amino Acids and Derivatives	Branched-chain amino acids	Isoleucine_degradation	Enoyl-CoA hydratase (EC 4.2.1.17)	2.52932	9.33382	2.8349	9.34883e-14	4.87468e-13
Carbohydrates	NULL	Sugar_utilization_in_Thermotogales	Glycerol-3-phosphate dehydrogenase (EC 1.1.5.3)	20.925	0.833211	0.220433	2.19196e-05	0.000972274		Amino Acids and Derivatives	Branched-chain amino acids	Leucine_Biosynthesis	3-isopropylmalate dehydratase small subunit (EC 4.2.1.33)	23.5388	12.196	3.01157	3.92227e-53	3.7186e-52		Amino Acids and Derivatives	Branched-chain amino acids	Isoleucine_degradation	Phosphate butyryltransferase (EC 2.3.1.19)	5.31356	10.7281	2.97199	1.33462e-18	7.55836e-18
Carbohydrates	NULL	Sugar_utilization_in_Thermotogales	Iron-containing alcohol dehydrogenase	2.11882	-1.89956	0.687592	7.89313e-05	0.00246898		Amino Acids and Derivatives	Branched-chain amino acids	Leucine_Biosynthesis	3-isopropylmalate dehydrogenase (EC 1.1.1.85)	43.8295	-13.1574	3.29015	9.93147e-57	1.04301e-55		Amino Acids and Derivatives	Branched-chain amino acids	Leucine_Biosynthesis	3-isopropylmalate dehydratase small subunit (EC 4.2.1.33)	14.6286	12.5141	3.02282	6.95256e-55	7.3335e-54
Carbohydrates	NULL	Sugar_utilization_in_Thermotogales	Myo-inositol 2-dehydrogenase 1 (EC 1.1.1.18)	3.91431	0.975669	0.443708	0.00336322	0.0304664		Amino Acids and Derivatives	Branched-chain amino acids	Leucine_Biosynthesis	3-isopropylmalate dehydrogenase (EC 1.1.1.85)		-20					Amino Acids and Derivatives	Branched-chain amino acids	Leucine_Biosynthesis	3-isopropylmalate dehydrogenase (EC 1.1.1.85)	16.0731	-12.2084	3.17918	2.20272e-54	2.29002e-53
Carbohydrates	NULL	Sugar_utilization_in_Thermotogales	Myo-inositol ABC transporter, ATP-binding protein InoK		-20					Amino Acids and Derivatives	Branched-chain amino acids	Leucine_Degradation_and_HMG-CoA_Metabolism	Branched-chain alpha-keto acid dehydrogenase, E1 component, alpha subunit (EC 1.2.4.4)	0.774166	5.81352	2.73315	0.00450446	0.0138374		Amino Acids and Derivatives	Branched-chain amino acids	Leucine_Biosynthesis	3-isopropylmalate dehydrogenase (EC 1.1.1.85)		-20
Carbohydrates	NULL	Sugar_utilization_in_Thermotogales	Ribose ABC transport system, high affinity permease RbsD (TC 3.A.1.2.1)	6.26723	-1.18701	0.417679	0.000236727	0.00510351		Amino Acids and Derivatives	Branched-chain amino acids	Leucine_Degradation_and_HMG-CoA_Metabolism	Branched-chain amino acid aminotransferase (EC 2.6.1.42)	72.2456	14.0278	3.14803	9.71604e-90	3.21813e-88		Amino Acids and Derivatives	Branched-chain amino acids	Leucine_Degradation_and_HMG-CoA_Metabolism	Branched-chain alpha-keto acid dehydrogenase, E1 component, alpha subunit (EC 1.2.4.4)	0.395991	5.61805	3.17645	0.00557526	0.0159748
Carbohydrates	NULL	Sugar_utilization_in_Thermotogales	Uronate isomerase (EC 5.3.1.12)	11.2772	0.688175	0.299181	0.00409324	0.0348587		Amino Acids and Derivatives	Branched-chain amino acids	Valine_degradation	Butyrate kinase (EC 2.7.2.7)	16.2175	-11.4604	3.19288	2.75212e-20	1.49215e-19		Amino Acids and Derivatives	Branched-chain amino acids	Leucine_Degradation_and_HMG-CoA_Metabolism	Branched-chain amino acid aminotransferase (EC 2.6.1.42)	34.6584	13.9575	3.12894	1.60737e-89	5.02354e-88
Carbohydrates	NULL	Sugar_utilization_in_Thermotogales	Xylose oligosaccharides ABC transporter, ATP-binding protein 1		-20					Amino Acids and Derivatives	Branched-chain amino acids	Valine_degradation	Butyrate kinase (EC 2.7.2.7)		-20					Amino Acids and Derivatives	Branched-chain amino acids	Valine_degradation	Butyrate kinase (EC 2.7.2.7)	5.57513	-10.3837	3.08832	1.49236e-13	7.75752e-13
Carbohydrates	NULL	Uncharacterized_sugar_kinase_cluster_(ygc)	Predicted FAD containing dehydrogenase		20					Amino Acids and Derivatives	Branched-chain amino acids	Valine_degradation	Dihydrolipoamide dehydrogenase of branched-chain alpha-keto acid dehydrogenase (EC 1.8.1.4)	10.0155	10.7236	2.90276	2.99795e-30	1.91713e-29		Amino Acids and Derivatives	Branched-chain amino acids	Valine_degradation	Butyrate kinase (EC 2.7.2.7)		-20
Carbohydrates	NULL	Unknown_carbohydrate_utilization_(_cluster_Ydj_)	UPF0229 protein YeaH		20					Amino Acids and Derivatives	Branched-chain amino acids	Valine_degradation	Methylmalonate-semialdehyde dehydrogenase (EC 1.2.1.27)	2.12938	-8.05721	2.79077	2.28018e-09	1.03621e-08		Amino Acids and Derivatives	Branched-chain amino acids	Valine_degradation	Dihydrolipoamide dehydrogenase of branched-chain alpha-keto acid dehydrogenase (EC 1.8.1.4)	3.20132	9.97677	2.82471	7.28693e-23	4.43434e-22
Carbohydrates	One-carbon Metabolism	Methanogenesis	Formylmethanofuran dehydrogenase (molybdenum) subunit B (EC 1.2.99.5)		20					Amino Acids and Derivatives	Branched-chain amino acids	Valine_degradation	Methylmalonate-semialdehyde dehydrogenase (EC 1.2.1.27)		-20					Amino Acids and Derivatives	Branched-chain amino acids	Valine_degradation	Methylmalonate-semialdehyde dehydrogenase (EC 1.2.1.27)	0.755962	-6.86542	2.7067	0.00129769	0.00424898
Carbohydrates	One-carbon Metabolism	Methanogenesis	Methyl coenzyme M reductase gamma subunit (EC 2.8.4.1)		20					Amino Acids and Derivatives	Glutamine, glutamate, aspartate, asparagine; ammonia assimilation	Glutamine_synthetases	Glutamine synthetase type I (EC 6.3.1.2)	58.933	13.6696	3.16357	6.29973e-58	6.80978e-57		Amino Acids and Derivatives	Branched-chain amino acids	Valine_degradation	Methylmalonate-semialdehyde dehydrogenase (EC 1.2.1.27)		-20
Carbohydrates	One-carbon Metabolism	Methanogenesis	Methyl coenzyme M reductase II gamma subunit (EC 2.8.4.1)		20					Amino Acids and Derivatives	Glutamine, glutamate, aspartate, asparagine; ammonia assimilation	Glutamine_synthetases	Glutamine synthetase type II, eukaryotic (EC 6.3.1.2)		-20					Amino Acids and Derivatives	Glutamine, glutamate, aspartate, asparagine; ammonia assimilation	Glutamate_and_Aspartate_uptake_in_Bacteria	Sodium/glutamate symport protein	32.9441	0.441587	0.151784	0.00303143	0.00915213
Carbohydrates	One-carbon Metabolism	Methanogenesis	Methyl coenzyme M reductase operon protein D		20					Amino Acids and Derivatives	Glutamine, glutamate, aspartate, asparagine; ammonia assimilation	Glutamine,_Glutamate,_Aspartate_and_Asparagine_Biosynthesis	Asparagine synthetase [glutamine-hydrolyzing] (EC 6.3.5.4) AsnB		-20					Amino Acids and Derivatives	Glutamine, glutamate, aspartate, asparagine; ammonia assimilation	Glutamine_synthetases	Glutamine synthetase type I (EC 6.3.1.2)	26.6163	13.4442	3.10891	7.80312e-61	9.42893e-60
Carbohydrates	One-carbon Metabolism	Methanogenesis	N(5),N(10)-methenyltetrahydromethanopterin cyclohydrolase (EC 3.5.4.27)		20					Amino Acids and Derivatives	Glutamine, glutamate, aspartate, asparagine; ammonia assimilation	Glutamine,_Glutamate,_Aspartate_and_Asparagine_Biosynthesis	Aspartate ammonia-lyase (EC 4.3.1.1)	155.608	0.265755	0.104931	0.0108178	0.0295586		Amino Acids and Derivatives	Glutamine, glutamate, aspartate, asparagine; ammonia assimilation	Glutamine_synthetases	Glutamine synthetase type II, eukaryotic (EC 6.3.1.2)		-20
Carbohydrates	One-carbon Metabolism	Methanogenesis	N5-methyltetrahydromethanopterin:coenzyme M methyltransferase subunit A (EC 2.1.1.86)		20					Amino Acids and Derivatives	Glutamine, glutamate, aspartate, asparagine; ammonia assimilation	Glutamine,_Glutamate,_Aspartate_and_Asparagine_Biosynthesis	Ferredoxin-dependent glutamate synthase (EC 1.4.7.1)		-20					Amino Acids and Derivatives	Glutamine, glutamate, aspartate, asparagine; ammonia assimilation	Glutamine,_Glutamate,_Aspartate_and_Asparagine_Biosynthesis	Asparagine synthetase [glutamine-hydrolyzing] (EC 6.3.5.4) AsnB		-20
Carbohydrates	One-carbon Metabolism	Methanogenesis	N5-methyltetrahydromethanopterin:coenzyme M methyltransferase subunit B (EC 2.1.1.86)		20					Amino Acids and Derivatives	Glutamine, glutamate, aspartate, asparagine; ammonia assimilation	Glutamine,_Glutamate,_Aspartate_and_Asparagine_Biosynthesis	Glutamate synthase [NADPH] small chain (EC 1.4.1.13)	28.1452	-12.439	3.22519	2.08379e-43	1.62889e-42		Amino Acids and Derivatives	Glutamine, glutamate, aspartate, asparagine; ammonia assimilation	Glutamine,_Glutamate,_Aspartate_and_Asparagine_Biosynthesis	Asparagine synthetase [glutamine-hydrolyzing] (EC 6.3.5.4) AsnH	0.650225	6.4196	3.10467	0.00216818	0.00678655
Carbohydrates	One-carbon Metabolism	Methanogenesis	N5-methyltetrahydromethanopterin:coenzyme M methyltransferase subunit D (EC 2.1.1.86)		-20					Amino Acids and Derivatives	Glutamine, glutamate, aspartate, asparagine; ammonia assimilation	Glutamine,_Glutamate,_Aspartate_and_Asparagine_Biosynthesis	Glutamate synthase [NADPH] small chain (EC 1.4.1.13)		-20					Amino Acids and Derivatives	Glutamine, glutamate, aspartate, asparagine; ammonia assimilation	Glutamine,_Glutamate,_Aspartate_and_Asparagine_Biosynthesis	Aspartate aminotransferase (EC 2.6.1.1)	148.386	-0.259371	0.0644161	5.4117e-05	0.000215066
Carbohydrates	One-carbon Metabolism	Methanogenesis	N5-methyltetrahydromethanopterin:coenzyme M methyltransferase subunit E (EC 2.1.1.86)		20					Amino Acids and Derivatives	Glutamine, glutamate, aspartate, asparagine; ammonia assimilation	Glutamine,_Glutamate,_Aspartate_and_Asparagine_Biosynthesis	Glutamine synthetase (EC 6.3.1.2)		-20					Amino Acids and Derivatives	Glutamine, glutamate, aspartate, asparagine; ammonia assimilation	Glutamine,_Glutamate,_Aspartate_and_Asparagine_Biosynthesis	Ferredoxin-dependent glutamate synthase (EC 1.4.7.1)		-20
Carbohydrates	One-carbon Metabolism	Methanogenesis	N5-methyltetrahydromethanopterin:coenzyme M methyltransferase subunit H (EC 2.1.1.86)		20					Amino Acids and Derivatives	Glutamine, glutamate, aspartate, asparagine; ammonia assimilation	Glutamine,_Glutamate,_Aspartate_and_Asparagine_Biosynthesis	Glutamine synthetase type III, GlnN (EC 6.3.1.2)	47.1978	13.3748	3.10469	2.60634e-77	4.91496e-76		Amino Acids and Derivatives	Glutamine, glutamate, aspartate, asparagine; ammonia assimilation	Glutamine,_Glutamate,_Aspartate_and_Asparagine_Biosynthesis	Glutamate synthase [NADPH] putative GlxC chain (EC 1.4.1.13)		20
Carbohydrates	One-carbon Metabolism	Methanogenesis_from_methylated_compounds	Monomethylamine methyltransferase corrinoid protein		20					Amino Acids and Derivatives	Glutamine, glutamate, aspartate, asparagine; ammonia assimilation	Glutamine,_Glutamate,_Aspartate_and_Asparagine_Biosynthesis	Glutamine synthetase, clostridia type (EC 6.3.1.2)	16.463	11.562	2.96259	8.62775e-44	6.81645e-43		Amino Acids and Derivatives	Glutamine, glutamate, aspartate, asparagine; ammonia assimilation	Glutamine,_Glutamate,_Aspartate_and_Asparagine_Biosynthesis	Glutamate synthase [NADPH] small chain (EC 1.4.1.13)	9.91099	-11.4372	3.11474	1.1281e-39	9.05164e-39
Carbohydrates	One-carbon Metabolism	One-carbon_metabolism_by_tetrahydropterines	F420-dependent methylenetetrahydromethanopterin dehydrogenase (EC 1.5.99.9)		-20					Amino Acids and Derivatives	Glutamine, glutamate, aspartate, asparagine; ammonia assimilation	Glutamine,_Glutamate,_Aspartate_and_Asparagine_Biosynthesis	L-asparaginase I, cytoplasmic (EC 3.5.1.1)	39.6541	0.886702	0.357574	0.00851876	0.0240396		Amino Acids and Derivatives	Glutamine, glutamate, aspartate, asparagine; ammonia assimilation	Glutamine,_Glutamate,_Aspartate_and_Asparagine_Biosynthesis	Glutamate synthase [NADPH] small chain (EC 1.4.1.13)		-20
Carbohydrates	One-carbon Metabolism	Serine-glyoxylate_cycle	Methylmalonyl-CoA mutase, small subunit (EC 5.4.99.2)	16.5869	-1.24344	0.330724	1.15625e-05	0.000602968		Amino Acids and Derivatives	Glutamine, glutamate, aspartate, asparagine; ammonia assimilation	Glutamine,_Glutamate,_Aspartate_and_Asparagine_Biosynthesis	NAD-specific glutamate dehydrogenase (EC 1.4.1.2)	197.387	0.508821	0.198239	0.00908871	0.0254671		Amino Acids and Derivatives	Glutamine, glutamate, aspartate, asparagine; ammonia assimilation	Glutamine,_Glutamate,_Aspartate_and_Asparagine_Biosynthesis	Glutamine amidotransferase protein GlxB (EC 2.4.2.-)		20
Carbohydrates	Organic acids	Lactate_utilization	Lactate-responsive regulator LldR in Betaproteobacteria, LysR family		-20					Amino Acids and Derivatives	Glutamine, glutamate, aspartate, asparagine; ammonia assimilation	Glutamine,_Glutamate,_Aspartate_and_Asparagine_Biosynthesis	NADP-specific glutamate dehydrogenase (EC 1.4.1.4)	61.9063	13.7592	3.1297	2.84523e-84	7.06794e-83		Amino Acids and Derivatives	Glutamine, glutamate, aspartate, asparagine; ammonia assimilation	Glutamine,_Glutamate,_Aspartate_and_Asparagine_Biosynthesis	Glutamine synthetase (EC 6.3.1.2)		-20
Carbohydrates	Organic acids	Malonate_decarboxylase	Malonate decarboxylase delta subunit		20					Amino Acids and Derivatives	Glutamine, glutamate, aspartate, asparagine; ammonia assimilation	Poly-gamma-glutamate_biosynthesis	Gamma-DL-glutamyl hydrolase PgsS (EC 3.4.19.-), catalyzes PGA release		20					Amino Acids and Derivatives	Glutamine, glutamate, aspartate, asparagine; ammonia assimilation	Glutamine,_Glutamate,_Aspartate_and_Asparagine_Biosynthesis	Glutamine synthetase type III, GlnN (EC 6.3.1.2)	30.8167	13.4871	3.09028	3.44476e-73	5.69962e-72
Carbohydrates	Organic acids	Malonate_decarboxylase	Phosphoribosyl-dephospho-CoA transferase (EC 2.7.7.-)		20					Amino Acids and Derivatives	Glutamine, glutamate, aspartate, asparagine; ammonia assimilation	Poly-gamma-glutamate_biosynthesis	Gamma-glutamyltranspeptidase (EC 2.3.2.2)	22.2862	12.1131	3.01519	8.27796e-48	7.11684e-47		Amino Acids and Derivatives	Glutamine, glutamate, aspartate, asparagine; ammonia assimilation	Glutamine,_Glutamate,_Aspartate_and_Asparagine_Biosynthesis	Glutamine synthetase, clostridia type (EC 6.3.1.2)	13.0065	12.488	3.02587	6.33653e-51	6.08763e-50
Carbohydrates	Organic acids	Propionate-CoA_to_Succinate_Module	Propionate catabolism operon transcriptional regulator of GntR family [predicted]		-20					Amino Acids and Derivatives	Histidine Metabolism	Histidine_Biosynthesis	Phosphoribosyl-AMP cyclohydrolase (EC 3.5.4.19)	13.6348	11.3114	2.94009	6.23192e-41	4.63314e-40		Amino Acids and Derivatives	Glutamine, glutamate, aspartate, asparagine; ammonia assimilation	Glutamine,_Glutamate,_Aspartate_and_Asparagine_Biosynthesis	NADP-specific glutamate dehydrogenase (EC 1.4.1.4)	26.6113	13.5385	3.0941	6.37288e-76	1.11262e-74
Carbohydrates	Organic acids	Propionyl-CoA_to_Succinyl-CoA_Module	Propionyl-CoA carboxylase carboxyl transferase subunit (EC 6.4.1.3)	2.62453	0.967245	0.482957	0.00622441	0.0456235		Amino Acids and Derivatives	Histidine Metabolism	Histidine_Degradation	Conserved hypothetical protein (perhaps related to histidine degradation)		-20					Amino Acids and Derivatives	Glutamine, glutamate, aspartate, asparagine; ammonia assimilation	Poly-gamma-glutamate_biosynthesis	Gamma-glutamyltranspeptidase (EC 2.3.2.2)	12.4456	12.3106	3.01028	5.31972e-50	5.02495e-49
Carbohydrates	Organic acids	Tricarballylate_Utilization	TcuA: flavoprotein used to oxidize tricarballylate to cis-aconitate		20					Amino Acids and Derivatives	Histidine Metabolism	Histidine_Degradation	Formiminoglutamase (EC 3.5.3.8)	8.61919	10.5222	2.8803	1.5641e-29	9.89194e-29		Amino Acids and Derivatives	Histidine Metabolism	Histidine_Biosynthesis	ATP phosphoribosyltransferase catalytic subunit (EC 2.4.2.17)	8.91612	0.888525	0.279046	0.0010137	0.00340343
Carbohydrates	Organic acids	Tricarballylate_Utilization	TcuB: works with TcuA to oxidize tricarballylate to cis-aconitate		-20					Amino Acids and Derivatives	Lysine, threonine, methionine, and cysteine	Cysteine_Biosynthesis	Cys regulon transcriptional activator CysB	2.83255	8.57804	2.84915	1.11122e-08	4.99712e-08		Amino Acids and Derivatives	Histidine Metabolism	Histidine_Biosynthesis	ATP phosphoribosyltransferase regulatory subunit (EC 2.4.2.17)	6.67183	0.995885	0.408396	0.00766651	0.0211875
Carbohydrates	Polysaccharides	Alpha-Amylase_locus_in_Streptocococcus	putative esterase	7.13274	1.26975	0.443535	0.000320725	0.00637979		Amino Acids and Derivatives	Lysine, threonine, methionine, and cysteine	Cysteine_Biosynthesis	Cysteine synthase (EC 2.5.1.47)	70.761	-13.9151	3.35578	6.82404e-78	1.32556e-76		Amino Acids and Derivatives	Histidine Metabolism	Histidine_Biosynthesis	Histidinol-phosphatase [alternative form] (EC 3.1.3.15)	4.87378	-1.7119	0.568675	0.00108685	0.00362261
Carbohydrates	Polysaccharides	Glycogen_metabolism	Glycogen biosynthesis protein GlgD, glucose-1-phosphate adenylyltransferase family	20.4216	-0.914589	0.272328	7.50392e-05	0.00239319		Amino Acids and Derivatives	Lysine, threonine, methionine, and cysteine	Cysteine_Biosynthesis	Cysteine synthase (EC 2.5.1.47)		-20					Amino Acids and Derivatives	Histidine Metabolism	Histidine_Biosynthesis	Phosphoribosyl-AMP cyclohydrolase (EC 3.5.4.19)	12.2213	12.0747	2.98478	9.6578e-50	9.08874e-49
Carbohydrates	Polysaccharides	Glycogen_metabolism	Glycogen debranching enzyme (EC 3.2.1.-)	48.6016	0.72292	0.205338	7.93349e-05	0.00246898		Amino Acids and Derivatives	Lysine, threonine, methionine, and cysteine	Cysteine_Biosynthesis	Cysteine synthase A (EC 2.5.1.47)	10.8641	-0.73843	0.292056	0.00794577	0.0225759		Amino Acids and Derivatives	Histidine Metabolism	Histidine_Degradation	Conserved hypothetical protein (perhaps related to histidine degradation)		-20
Carbohydrates	Sugar alcohols	Erythritol_utilization	Erythritol phosphate dehydrogenase EryB		-20					Amino Acids and Derivatives	Lysine, threonine, methionine, and cysteine	Cysteine_Biosynthesis	Cysteine synthase B (EC 2.5.1.47)	13.8575	-0.918629	0.345153	0.00457526	0.0140133		Amino Acids and Derivatives	Histidine Metabolism	Histidine_Degradation	Formiminoglutamase (EC 3.5.3.8)	4.11832	10.5337	2.92831	1.03119e-19	5.98044e-19
Carbohydrates	Sugar alcohols	Ethanolamine_utilization	Ethanolamine ammonia-lyase heavy chain (EC 4.3.1.7)	26.686	-0.610039	0.229597	0.00185055	0.020667		Amino Acids and Derivatives	Lysine, threonine, methionine, and cysteine	Cysteine_Biosynthesis	Phosphoadenylyl-sulfate reductase [thioredoxin] (EC 1.8.4.8)	4.07075	-9.12744	2.92758	3.76023e-12	1.79235e-11		Amino Acids and Derivatives	Histidine Metabolism	Histidine_Degradation	Formiminoglutamic iminohydrolase (EC 3.5.3.13)		20
Carbohydrates	Sugar alcohols	Ethanolamine_utilization	Ethanolamine sensory transduction histidine kinase	10.1243	-0.811634	0.414927	0.00522647	0.0413824		Amino Acids and Derivatives	Lysine, threonine, methionine, and cysteine	Cysteine_Biosynthesis	Phosphoadenylyl-sulfate reductase [thioredoxin] (EC 1.8.4.8)		-20					Amino Acids and Derivatives	Lysine, threonine, methionine, and cysteine	Cysteine_Biosynthesis	Cys regulon transcriptional activator CysB	1.05119	7.8262	2.85809	1.85478e-06	8.10948e-06
Carbohydrates	Sugar alcohols	Ethanolamine_utilization	Ethanolamine two-component response regulator	5.49481	-0.80085	0.410231	0.00530649	0.0413824		Amino Acids and Derivatives	Lysine, threonine, methionine, and cysteine	Cysteine_Biosynthesis	Serine acetyltransferase (EC 2.3.1.30)	28.7708	12.5314	3.03905	9.63742e-62	1.12662e-60		Amino Acids and Derivatives	Lysine, threonine, methionine, and cysteine	Cysteine_Biosynthesis	Cysteine synthase (EC 2.5.1.47)	26.9338	-13.0304	3.26169	1.09329e-78	2.05774e-77
Carbohydrates	Sugar alcohols	Ethanolamine_utilization	Ethanolamine utilization protein similar to PduU	4.15977	-0.804991	0.418911	0.00494922	0.04004		Amino Acids and Derivatives	Lysine, threonine, methionine, and cysteine	Cysteine_Biosynthesis	Sulfate adenylyltransferase subunit 2 (EC 2.7.7.4)	11.3711	10.9522	2.97693	8.13651e-23	4.59468e-22		Amino Acids and Derivatives	Lysine, threonine, methionine, and cysteine	Cysteine_Biosynthesis	Cysteine synthase (EC 2.5.1.47)		-20
Carbohydrates	Sugar alcohols	Ethanolamine_utilization	Protein clustered with ethanolamine utilization	3.11908	-0.908916	0.576105	0.00634909	0.0458823		Amino Acids and Derivatives	Lysine, threonine, methionine, and cysteine	Cysteine_Biosynthesis	Sulfate and thiosulfate binding protein CysP	3.56447	7.73842	3.75611	0.00439256	0.0135339		Amino Acids and Derivatives	Lysine, threonine, methionine, and cysteine	Cysteine_Biosynthesis	Phosphoadenylyl-sulfate reductase [thioredoxin] (EC 1.8.4.8)	1.51309	-8.09644	2.85835	8.1978e-06	3.45591e-05
Carbohydrates	Sugar alcohols	Glycerol_and_Glycerol-3-phosphate_Uptake_and_Utilization	Glycerol uptake facilitator protein	25.1318	-0.541061	0.206266	0.0023288	0.0242233		Amino Acids and Derivatives	Lysine, threonine, methionine, and cysteine	Cysteine_Biosynthesis	Sulfate permease	83.4047	0.841314	0.201823	2.34421e-05	9.56757e-05		Amino Acids and Derivatives	Lysine, threonine, methionine, and cysteine	Cysteine_Biosynthesis	Phosphoadenylyl-sulfate reductase [thioredoxin] (EC 1.8.4.8)		-20
Carbohydrates	Sugar alcohols	Glycerol_and_Glycerol-3-phosphate_Uptake_and_Utilization	Glycerol-3-phosphate ABC transporter, ATP-binding protein UgpC (TC 3.A.1.1.3)	4.8083	1.05971	0.357386	0.000265879	0.00549867		Amino Acids and Derivatives	Lysine, threonine, methionine, and cysteine	Cysteine_Biosynthesis	Sulfate transport system permease protein CysW	4.30046	9.01171	3.07695	1.15524e-06	4.96601e-06		Amino Acids and Derivatives	Lysine, threonine, methionine, and cysteine	Cysteine_Biosynthesis	Serine acetyltransferase (EC 2.3.1.30)	16.9104	12.8443	3.03277	1.67339e-62	2.10755e-61
Carbohydrates	Sugar alcohols	Glycerol_and_Glycerol-3-phosphate_Uptake_and_Utilization	Glycerol-3-phosphate ABC transporter, periplasmic glycerol-3-phosphate-binding protein (TC 3.A.1.1.3)	1.34405	1.48884	0.681502	0.00530375	0.0413824		Amino Acids and Derivatives	Lysine, threonine, methionine, and cysteine	Cysteine_Biosynthesis	Sulfate transporter, CysZ-type	12.8757	-2.39207	0.648186	2.51313e-05	0.000102247		Amino Acids and Derivatives	Lysine, threonine, methionine, and cysteine	Cysteine_Biosynthesis	Sulfate adenylyltransferase subunit 2 (EC 2.7.7.4)	4.48693	10.4955	2.91824	2.11568e-20	1.24122e-19
Carbohydrates	Sugar alcohols	Glycerol_and_Glycerol-3-phosphate_Uptake_and_Utilization	Probable glycerol transport protein	2.30999	1.57644	0.711296	0.0019896	0.0218122		Amino Acids and Derivatives	Lysine, threonine, methionine, and cysteine	Cysteine_Biosynthesis	Sulfite reductase [NADPH] flavoprotein alpha-component (EC 1.8.1.2)	3.00062	-8.50752	2.96161	2.80295e-07	1.22425e-06		Amino Acids and Derivatives	Lysine, threonine, methionine, and cysteine	Cysteine_Biosynthesis	Sulfate and thiosulfate binding protein CysP	1.82263	8.60988	2.94291	2.55596e-07	1.15853e-06
Carbohydrates	Sugar alcohols	Inositol_catabolism	Epi-inositol hydrolase (EC 3.7.1.-)	8.63622	1.01379	0.321713	0.000175119	0.0042502		Amino Acids and Derivatives	Lysine, threonine, methionine, and cysteine	Cysteine_Biosynthesis	Sulfite reductase [NADPH] flavoprotein alpha-component (EC 1.8.1.2)		-20					Amino Acids and Derivatives	Lysine, threonine, methionine, and cysteine	Cysteine_Biosynthesis	Sulfate permease	34.5745	0.590067	0.177646	0.000795338	0.00270982
Carbohydrates	Sugar alcohols	Inositol_catabolism	Inositol transport system ATP-binding protein	8.62822	0.987461	0.349794	0.000402238	0.00709495		Amino Acids and Derivatives	Lysine, threonine, methionine, and cysteine	Lysine_biosynthesis_AAA_pathway_2	Homoaconitase small subunit (EC 4.2.1.36)		20					Amino Acids and Derivatives	Lysine, threonine, methionine, and cysteine	Cysteine_Biosynthesis	Sulfate transport system permease protein CysW	1.45307	7.95356	2.98822	3.01908e-05	0.000122776
Carbohydrates	Sugar alcohols	Inositol_catabolism	Inositol transport system permease protein	2.59449	1.27136	0.419976	0.000390579	0.00701043		Amino Acids and Derivatives	Lysine, threonine, methionine, and cysteine	Lysine_biosynthesis_AAA_pathway_2	Saccharopine dehydrogenase [NAD+, L-lysine-forming] (EC 1.5.1.7)		20					Amino Acids and Derivatives	Lysine, threonine, methionine, and cysteine	Cysteine_Biosynthesis	Sulfate transporter, CysZ-type	5.51983	-2.77586	0.756928	4.39076e-05	0.000175734
Carbohydrates	Sugar alcohols	Inositol_catabolism	Inositol transport system sugar-binding protein	2.2907	1.3612	0.872714	4.85444e-05	0.00168768		Amino Acids and Derivatives	Lysine, threonine, methionine, and cysteine	Lysine_Biosynthesis_DAP_Pathway	2,3,4,5-tetrahydropyridine-2,6-dicarboxylate N-acetyltransferase (EC 2.3.1.89)	36.3453	0.4773	0.189885	0.0106687	0.0291978		Amino Acids and Derivatives	Lysine, threonine, methionine, and cysteine	Cysteine_Biosynthesis	Sulfite reductase [NADPH] flavoprotein alpha-component (EC 1.8.1.2)	1.12998	-7.38747	2.95421	0.00357815	0.0106312
Carbohydrates	Sugar alcohols	Inositol_catabolism	Inosose dehydratase (EC 4.2.1.44)	6.99508	1.31601	0.451263	0.00017882	0.00431292		Amino Acids and Derivatives	Lysine, threonine, methionine, and cysteine	Lysine_Biosynthesis_DAP_Pathway	2,3,4,5-tetrahydropyridine-2,6-dicarboxylate N-succinyltransferase (EC 2.3.1.117)	44.4391	-0.807493	0.33427	0.00958258	0.0265486		Amino Acids and Derivatives	Lysine, threonine, methionine, and cysteine	Cysteine_Biosynthesis	Sulfite reductase [NADPH] flavoprotein alpha-component (EC 1.8.1.2)		-20
Carbohydrates	Sugar alcohols	Inositol_catabolism	Minor myo-inositol transporter IolF		20					Amino Acids and Derivatives	Lysine, threonine, methionine, and cysteine	Lysine_Biosynthesis_DAP_Pathway	Aspartokinase (EC 2.7.2.4)	106.8	-14.5812	3.43413	3.5909e-87	1.06024e-85		Amino Acids and Derivatives	Lysine, threonine, methionine, and cysteine	Lysine_biosynthesis_AAA_pathway_2	N-acetyl-lysine aminotransferase (EC 2.6.1.-)		20
Carbohydrates	Sugar alcohols	Inositol_catabolism	Myo-inositol 2-dehydrogenase (EC 1.1.1.18)	12.1989	0.569434	0.240308	0.00441644	0.0366517		Amino Acids and Derivatives	Lysine, threonine, methionine, and cysteine	Lysine_Biosynthesis_DAP_Pathway	Aspartokinase (EC 2.7.2.4)		-20					Amino Acids and Derivatives	Lysine, threonine, methionine, and cysteine	Lysine_Biosynthesis_DAP_Pathway	2,3,4,5-tetrahydropyridine-2,6-dicarboxylate N-succinyltransferase (EC 2.3.1.117)	18.5656	-0.967325	0.352353	0.00332285	0.00996657
Carbohydrates	Sugar alcohols	Mannitol_Utilization	PTS system, mannitol-specific IIB component (EC 2.7.1.69)	2.9063	-1.219	0.557524	0.00149271	0.017779		Amino Acids and Derivatives	Lysine, threonine, methionine, and cysteine	Lysine_Biosynthesis_DAP_Pathway	Diaminopimelate decarboxylase (EC 4.1.1.20)	72.1111	-13.9579	3.36723	8.13395e-81	1.7585e-79		Amino Acids and Derivatives	Lysine, threonine, methionine, and cysteine	Lysine_Biosynthesis_DAP_Pathway	Aspartokinase (EC 2.7.2.4)	40.8005	-13.7009	3.33269	2.21042e-90	7.17395e-89
Cell Division and Cell Cycle	NULL	Control_of_cell_elongation_-_division_cycle_in_Bacilli	FIG005686: hypothetical protein	1.99242	-1.17041	0.742194	0.00343293	0.0308086		Amino Acids and Derivatives	Lysine, threonine, methionine, and cysteine	Lysine_Biosynthesis_DAP_Pathway	Diaminopimelate decarboxylase (EC 4.1.1.20)		-20					Amino Acids and Derivatives	Lysine, threonine, methionine, and cysteine	Lysine_Biosynthesis_DAP_Pathway	Aspartokinase (EC 2.7.2.4)		-20
Cell Division and Cell Cycle	NULL	Control_of_cell_elongation_-_division_cycle_in_Bacilli	Penicillin-binding protein 1A/1B (PBP1)	4.26499	-1.3285	0.5907	0.000812155	0.0118268		Amino Acids and Derivatives	Lysine, threonine, methionine, and cysteine	Lysine_Biosynthesis_DAP_Pathway	Diaminopimelate epimerase (EC 5.1.1.7)	23.2651	12.1481	3.0052	2.61825e-53	2.49603e-52		Amino Acids and Derivatives	Lysine, threonine, methionine, and cysteine	Lysine_Biosynthesis_DAP_Pathway	Diaminopimelate decarboxylase (EC 4.1.1.20)	27.1355	-13.0544	3.27368	1.1588e-84	2.87599e-83
Cell Division and Cell Cycle	NULL	Control_of_cell_elongation_-_division_cycle_in_Bacilli	Recombination protein RecU	4.97584	-1.25038	0.504861	0.000649569	0.0103156		Amino Acids and Derivatives	Lysine, threonine, methionine, and cysteine	Lysine_Biosynthesis_DAP_Pathway	Meso-diaminopimelate D-dehydrogenase (EC 1.4.1.16)	51.1036	0.559957	0.241203	0.0177664	0.0455805		Amino Acids and Derivatives	Lysine, threonine, methionine, and cysteine	Lysine_Biosynthesis_DAP_Pathway	Diaminopimelate decarboxylase (EC 4.1.1.20)		-20
Cell Division and Cell Cycle	NULL	Macromolecular_synthesis_operon	Carbamoyl-phosphate synthase large chain (EC 6.3.5.5)	239.489	-0.26356	0.0942081	0.00359711	0.0318377		Amino Acids and Derivatives	Lysine, threonine, methionine, and cysteine	Lysine_Biosynthesis_DAP_Pathway	N-succinyl-L,L-diaminopimelate desuccinylase (EC 3.5.1.18)	39.0133	-12.9115	3.29455	3.94934e-40	2.88224e-39		Amino Acids and Derivatives	Lysine, threonine, methionine, and cysteine	Lysine_Biosynthesis_DAP_Pathway	Diaminopimelate epimerase (EC 5.1.1.7)	13.7985	12.5159	3.02452	5.94595e-54	6.14374e-53
Cell Wall and Capsule	Capsular and extracellular polysacchrides	Alginate_metabolism	Alginate biosynthesis protein Alg8		20					Amino Acids and Derivatives	Lysine, threonine, methionine, and cysteine	Lysine_Biosynthesis_DAP_Pathway	N-succinyl-L,L-diaminopimelate desuccinylase (EC 3.5.1.18)		-20					Amino Acids and Derivatives	Lysine, threonine, methionine, and cysteine	Lysine_Biosynthesis_DAP_Pathway	L,L-diaminopimelate aminotransferase (EC 2.6.1.83)	21.026	0.875624	0.337694	0.00616158	0.0174866
Cell Wall and Capsule	Capsular and extracellular polysacchrides	Alginate_metabolism	Alginate lyase precursor (EC 4.2.2.3)		-20					Amino Acids and Derivatives	Lysine, threonine, methionine, and cysteine	Lysine_degradation	5-aminopentanamidase (EC 3.5.1.30)		20					Amino Acids and Derivatives	Lysine, threonine, methionine, and cysteine	Lysine_Biosynthesis_DAP_Pathway	Meso-diaminopimelate D-dehydrogenase (EC 1.4.1.16)	23.9034	0.594566	0.239579	0.0109161	0.0291087
Cell Wall and Capsule	Capsular and extracellular polysacchrides	Alginate_metabolism	alginate o-acetyltransferase AlgF		20					Amino Acids and Derivatives	Lysine, threonine, methionine, and cysteine	Lysine_degradation	5-aminovalerate aminotransferase (EC 2.6.1.48)		20					Amino Acids and Derivatives	Lysine, threonine, methionine, and cysteine	Lysine_Biosynthesis_DAP_Pathway	N-succinyl-L,L-diaminopimelate aminotransferase alternative (EC 2.6.1.17)	8.55373	-1.26371	0.456869	0.00221182	0.00690835
Cell Wall and Capsule	Capsular and extracellular polysacchrides	Alginate_metabolism	Mannose-1-phosphate guanylyltransferase (GDP) (EC 2.7.7.22)	25.6827	0.786244	0.155896	7.84943e-08	1.317e-05		Amino Acids and Derivatives	Lysine, threonine, methionine, and cysteine	Lysine_degradation	L-pipecolate dehydrogenase (EC 1.5.99.3)		-20					Amino Acids and Derivatives	Lysine, threonine, methionine, and cysteine	Lysine_Biosynthesis_DAP_Pathway	N-succinyl-L,L-diaminopimelate desuccinylase (EC 3.5.1.18)	15.9231	-12.1153	3.20491	6.79477e-32	4.71259e-31
Cell Wall and Capsule	Capsular and extracellular polysacchrides	Alginate_metabolism	Poly(beta-D-mannuronate) C5 epimerase precursor (EC 5.1.3.-)		20					Amino Acids and Derivatives	Lysine, threonine, methionine, and cysteine	Lysine_degradation	L-pipecolate oxidase (1.5.3.7)		20					Amino Acids and Derivatives	Lysine, threonine, methionine, and cysteine	Lysine_Biosynthesis_DAP_Pathway	N-succinyl-L,L-diaminopimelate desuccinylase (EC 3.5.1.18)		-20
Cell Wall and Capsule	Capsular and extracellular polysacchrides	Capsular_heptose_biosynthesis	D-glycero-D-manno-heptose 1,7-bisphosphate phosphatase (EC 3.1.1.-)	6.38283	-1.06342	0.328751	9.97923e-05	0.00281094		Amino Acids and Derivatives	Lysine, threonine, methionine, and cysteine	Lysine_degradation	Lysine 2-monooxygenase (EC 1.13.12.2)		20					Amino Acids and Derivatives	Lysine, threonine, methionine, and cysteine	Lysine_degradation	L-pipecolate dehydrogenase (EC 1.5.99.3)		-20
Cell Wall and Capsule	Capsular and extracellular polysacchrides	Capsular_Polysaccharides_Biosynthesis_and_Assembly	Low molecular weight protein-tyrosine-phosphatase Wzb (EC 3.1.3.48)		-20					Amino Acids and Derivatives	Lysine, threonine, methionine, and cysteine	Lysine_degradation	Lysine 2,3-aminomutase (EC 5.4.3.2)	60.4955	13.7717	3.15047	1.56462e-73	2.60786e-72		Amino Acids and Derivatives	Lysine, threonine, methionine, and cysteine	Lysine_degradation	Lysine 2,3-aminomutase (EC 5.4.3.2)	25.6723	13.3418	3.08779	1.6307e-68	2.36568e-67
Cell Wall and Capsule	Capsular and extracellular polysacchrides	Exopolysaccharide_Biosynthesis	Glycosyl transferase, group 2 family protein	36.115	0.622331	0.210107	0.000755059	0.0112491		Amino Acids and Derivatives	Lysine, threonine, methionine, and cysteine	Lysine_degradation	Outer membrane porin, OprD family		-20					Amino Acids and Derivatives	Lysine, threonine, methionine, and cysteine	Lysine_degradation	Lysine decarboxylase (EC 4.1.1.18)	13.1324	0.846846	0.271252	0.00125537	0.00412188
Cell Wall and Capsule	Capsular and extracellular polysacchrides	Legionaminic_Acid_Biosynthesis	Bacillosamine/Legionaminic acid biosynthesis N-acetyltrasferase PglD (PseH and NeuD homolog)		-20					Amino Acids and Derivatives	Lysine, threonine, methionine, and cysteine	Lysine_fermentation	Electron transfer flavoprotein, beta subunit	82.2479	14.2616	3.1842	3.92013e-86	1.10083e-84		Amino Acids and Derivatives	Lysine, threonine, methionine, and cysteine	Lysine_degradation	Lysine decarboxylase 2, constitutive (EC 4.1.1.18)		20
Cell Wall and Capsule	Capsular and extracellular polysacchrides	O-Methyl_Phosphoramidate_Capsule_Modification_in_Campylobacter	Pyruvate phosphate dikinase	1.92039	1.5924	0.44842	7.04364e-05	0.00226512		Amino Acids and Derivatives	Lysine, threonine, methionine, and cysteine	Lysine_fermentation	Lysine 2,3-aminomutase (EC 5.4.3.2)	48.8005	-13.3229	3.30051	2.27301e-62	2.69373e-61		Amino Acids and Derivatives	Lysine, threonine, methionine, and cysteine	Lysine_degradation	Outer membrane porin, OprD family		-20
Cell Wall and Capsule	Capsular and extracellular polysacchrides	Phosphorylcholine_incorporation_in_LPS	Cholinephosphate cytidylyltransferase (EC 2.7.7.15)	13.2188	0.719429	0.269078	0.00176728	0.0201177		Amino Acids and Derivatives	Lysine, threonine, methionine, and cysteine	Lysine_fermentation	Lysine 2,3-aminomutase (EC 5.4.3.2)		-20					Amino Acids and Derivatives	Lysine, threonine, methionine, and cysteine	Lysine_fermentation	Electron transfer flavoprotein, alpha subunit	79.5435	0.365401	0.157199	0.0192829	0.0484994
Cell Wall and Capsule	Capsular and extracellular polysacchrides	Phosphorylcholine_incorporation_in_LPS	Lipopolysaccharide cholinephosphotransferase LicD1 (EC 2.7.8.-)	12.2051	-0.952204	0.346456	0.000512981	0.00858688		Amino Acids and Derivatives	Lysine, threonine, methionine, and cysteine	Methionine_Biosynthesis	5,10-methylenetetrahydrofolate reductase (EC 1.5.1.20)	38.6107	-12.9185	3.26684	3.52349e-56	3.64117e-55		Amino Acids and Derivatives	Lysine, threonine, methionine, and cysteine	Lysine_fermentation	Electron transfer flavoprotein, beta subunit	38.7915	14.0587	3.13646	4.45023e-86	1.16142e-84
Cell Wall and Capsule	Capsular and extracellular polysacchrides	Polysaccharide_deacetylases	Peptidoglycan N-acetylglucosamine deacetylase (EC 3.5.1.-)	8.32015	-0.850076	0.463897	0.00573393	0.0436434		Amino Acids and Derivatives	Lysine, threonine, methionine, and cysteine	Methionine_Biosynthesis	5,10-methylenetetrahydrofolate reductase (EC 1.5.1.20)		-20					Amino Acids and Derivatives	Lysine, threonine, methionine, and cysteine	Lysine_fermentation	Lysine 2,3-aminomutase (EC 5.4.3.2)	17.9576	-12.3791	3.1976	1.41791e-62	1.79472e-61
Cell Wall and Capsule	Capsular and extracellular polysacchrides	Pseudaminic_Acid_Biosynthesis	Pseudaminic acid biosynthesis protein PseA, possible Pse5Ac7Ac acetamidino synthase		-20					Amino Acids and Derivatives	Lysine, threonine, methionine, and cysteine	Methionine_Biosynthesis	Cystathionine beta-lyase (EC 4.4.1.8)	13.1105	11.1931	2.94726	8.87297e-34	5.9157e-33		Amino Acids and Derivatives	Lysine, threonine, methionine, and cysteine	Lysine_fermentation	Lysine 2,3-aminomutase (EC 5.4.3.2)		-20
Cell Wall and Capsule	Capsular and extracellular polysacchrides	Serotype_determining_Capsular_polysaccharide_biosynthesis_in_Staphylococcus	Capsular polysaccharide synthesis enzyme Cap5B		-20					Amino Acids and Derivatives	Lysine, threonine, methionine, and cysteine	Methionine_Biosynthesis	Cystathionine gamma-lyase (EC 4.4.1.1)	8.97815	-10.5487	3.037	6.89149e-24	3.97414e-23		Amino Acids and Derivatives	Lysine, threonine, methionine, and cysteine	Methionine_Biosynthesis	5-methyltetrahydrofolate--homocysteine methyltransferase (EC 2.1.1.13)	69.897	0.514451	0.169586	0.00223954	0.00697342
Cell Wall and Capsule	Capsular and extracellular polysacchrides	Serotype_determining_Capsular_polysaccharide_biosynthesis_in_Staphylococcus	Capsular polysaccharide synthesis enzyme Cap5C		20					Amino Acids and Derivatives	Lysine, threonine, methionine, and cysteine	Methionine_Biosynthesis	Cystathionine gamma-lyase (EC 4.4.1.1)		-20					Amino Acids and Derivatives	Lysine, threonine, methionine, and cysteine	Methionine_Biosynthesis	5-methyltetrahydropteroyltriglutamate--homocysteine methyltransferase (EC 2.1.1.14)	59.8831	-0.805337	0.337887	0.0113919	0.0302132
Cell Wall and Capsule	Capsular and extracellular polysacchrides	Serotype_determining_Capsular_polysaccharide_biosynthesis_in_Staphylococcus	Capsular polysaccharide synthesis enzyme Cap8H		-20					Amino Acids and Derivatives	Lysine, threonine, methionine, and cysteine	Methionine_Biosynthesis	Cysteine synthase (EC 2.5.1.47)	60.9734	13.7213	3.13269	6.67877e-78	1.30223e-76		Amino Acids and Derivatives	Lysine, threonine, methionine, and cysteine	Methionine_Biosynthesis	5,10-methylenetetrahydrofolate reductase (EC 1.5.1.20)	15.0633	-12.0604	3.17151	4.1596e-49	3.84307e-48
Cell Wall and Capsule	Capsular and extracellular polysacchrides	Sialic_Acid_Metabolism	Glucosamine--fructose-6-phosphate aminotransferase [isomerizing] (EC 2.6.1.16)	128.557	-0.397898	0.127104	0.00084011	0.0120074		Amino Acids and Derivatives	Lysine, threonine, methionine, and cysteine	Methionine_Biosynthesis	Homoserine dehydrogenase (EC 1.1.1.3)	51.6748	-13.4373	3.31268	2.43649e-68	3.38423e-67		Amino Acids and Derivatives	Lysine, threonine, methionine, and cysteine	Methionine_Biosynthesis	5,10-methylenetetrahydrofolate reductase (EC 1.5.1.20)		-20
Cell Wall and Capsule	Capsular and extracellular polysacchrides	Sialic_Acid_Metabolism	Glucosamine-6-phosphate deaminase (EC 3.5.99.6)	57.5235	0.504678	0.142559	0.000152426	0.00384452		Amino Acids and Derivatives	Lysine, threonine, methionine, and cysteine	Methionine_Biosynthesis	Homoserine dehydrogenase (EC 1.1.1.3)		-20					Amino Acids and Derivatives	Lysine, threonine, methionine, and cysteine	Methionine_Biosynthesis	Adenosylhomocysteinase (EC 3.3.1.1)	41.7726	1.04686	0.213271	5.47324e-07	2.4415e-06
Cell Wall and Capsule	Capsular and extracellular polysacchrides	Sialic_Acid_Metabolism	N-acetylmannosamine kinase (EC 2.7.1.60)	21.4685	-0.602089	0.220136	0.00149797	0.0177866		Amino Acids and Derivatives	Lysine, threonine, methionine, and cysteine	Methionine_Biosynthesis	Homoserine kinase (EC 2.7.1.39)	39.9847	-12.995	3.26721	1.6657e-63	2.04434e-62		Amino Acids and Derivatives	Lysine, threonine, methionine, and cysteine	Methionine_Biosynthesis	Cystathionine beta-lyase (EC 4.4.1.8)	5.39599	10.9969	2.90186	1.06493e-33	7.64788e-33
Cell Wall and Capsule	Capsular and extracellular polysacchrides	Sialic_Acid_Metabolism	N-acetylneuraminate lyase (EC 4.1.3.3)	25.3344	-0.488255	0.185076	0.00281717	0.0269695		Amino Acids and Derivatives	Lysine, threonine, methionine, and cysteine	Methionine_Biosynthesis	Homoserine kinase (EC 2.7.1.39)		-20					Amino Acids and Derivatives	Lysine, threonine, methionine, and cysteine	Methionine_Biosynthesis	Cystathionine gamma-lyase (EC 4.4.1.1)	3.28975	-9.55703	2.93533	2.59501e-15	1.39032e-14
Cell Wall and Capsule	Capsular and extracellular polysacchrides	Sialic_Acid_Metabolism	N-acylglucosamine 2-epimerase (EC 5.1.3.8)	13.1837	0.654779	0.265922	0.00294636	0.0277995		Amino Acids and Derivatives	Lysine, threonine, methionine, and cysteine	Methionine_Biosynthesis	Homoserine O-acetyltransferase (EC 2.3.1.31)	28.8753	-12.4354	3.21936	1.80408e-47	1.53823e-46		Amino Acids and Derivatives	Lysine, threonine, methionine, and cysteine	Methionine_Biosynthesis	Cystathionine gamma-lyase (EC 4.4.1.1)		-20
Cell Wall and Capsule	Capsular and extracellular polysacchrides	Streptococcal_Hyaluronic_Acid_Capsule	Hyaluronan synthase (EC 2.4.1.212)	4.82979	-1.05894	0.744523	0.00632251	0.0458601		Amino Acids and Derivatives	Lysine, threonine, methionine, and cysteine	Methionine_Biosynthesis	Homoserine O-acetyltransferase (EC 2.3.1.31)		-20					Amino Acids and Derivatives	Lysine, threonine, methionine, and cysteine	Methionine_Biosynthesis	Cysteine synthase (EC 2.5.1.47)	32.7981	13.878	3.12526	2.32546e-80	4.70951e-79
Cell Wall and Capsule	Capsular and extracellular polysacchrides	Vibrio_Polysaccharide_(VPS)_Biosynthesis	CapK protein, putative		-20					Amino Acids and Derivatives	Lysine, threonine, methionine, and cysteine	Methionine_Biosynthesis	Methionine ABC transporter ATP-binding protein	194.261	-0.257912	0.100453	0.00949631	0.0263379		Amino Acids and Derivatives	Lysine, threonine, methionine, and cysteine	Methionine_Biosynthesis	Homoserine dehydrogenase (EC 1.1.1.3)	18.86	-12.4928	3.21143	7.94404e-72	1.27685e-70
Cell Wall and Capsule	Capsular and extracellular polysacchrides	Vibrio_Polysaccharide_(VPS)_Biosynthesis	Hypothetical protein VpsJ		-20					Amino Acids and Derivatives	Lysine, threonine, methionine, and cysteine	Methionine_Biosynthesis	Methionine ABC transporter permease protein	43.6568	-13.1498	3.27723	6.9368e-67	9.28561e-66		Amino Acids and Derivatives	Lysine, threonine, methionine, and cysteine	Methionine_Biosynthesis	Homoserine dehydrogenase (EC 1.1.1.3)		-20
Cell Wall and Capsule	Capsular and extracellular polysacchrides	Xanthan_Exopolysaccharide_Biosynthesis_and_Export	Xanthan biosynthesis chain length determinant protein GumC		20					Amino Acids and Derivatives	Lysine, threonine, methionine, and cysteine	Methionine_Biosynthesis	Methionine ABC transporter permease protein		-20					Amino Acids and Derivatives	Lysine, threonine, methionine, and cysteine	Methionine_Biosynthesis	Homoserine kinase (EC 2.7.1.39)	15.1259	-12.0903	3.16619	1.49231e-60	1.78618e-59
Cell Wall and Capsule	Capsular and extracellular polysacchrides	Xanthan_Exopolysaccharide_Biosynthesis_and_Export	Xanthan biosynthesis glycosyltransferase GumH		-20					Amino Acids and Derivatives	Lysine, threonine, methionine, and cysteine	Methionine_Biosynthesis	Methionine repressor MetJ	8.73683	-1.85607	1.02918	0.00600774	0.0177079		Amino Acids and Derivatives	Lysine, threonine, methionine, and cysteine	Methionine_Biosynthesis	Homoserine kinase (EC 2.7.1.39)		-20
Cell Wall and Capsule	Capsular and extracellular polysacchrides	Xanthan_Exopolysaccharide_Biosynthesis_and_Export	Xanthan biosynthesis oligosaccharidyl-lipid flippase GumJ		20					Amino Acids and Derivatives	Lysine, threonine, methionine, and cysteine	Methionine_Biosynthesis	Serine acetyltransferase (EC 2.3.1.30)	46.3375	-13.2099	3.30511	1.6134e-54	1.59702e-53		Amino Acids and Derivatives	Lysine, threonine, methionine, and cysteine	Methionine_Biosynthesis	Homoserine O-acetyltransferase (EC 2.3.1.31)	11.2414	-11.5772	3.13372	2.45269e-39	1.95251e-38
Cell Wall and Capsule	Capsular and extracellular polysacchrides	YjbEFGH_Locus_Involved_in_Exopolysaccharide_Production	YjbH outer membrane lipoprotein		-20					Amino Acids and Derivatives	Lysine, threonine, methionine, and cysteine	Methionine_Biosynthesis	Serine acetyltransferase (EC 2.3.1.30)		-20					Amino Acids and Derivatives	Lysine, threonine, methionine, and cysteine	Methionine_Biosynthesis	Homoserine O-acetyltransferase (EC 2.3.1.31)		-20
Cell Wall and Capsule	Cell wall of Mycobacteria	mycolic_acid_synthesis	PHENOLPTHIOCEROL SYNTHESIS TYPE-I POLYKETIDE SYNTHASE PPSD		-20					Amino Acids and Derivatives	Lysine, threonine, methionine, and cysteine	Methionine_Degradation	2-Oxobutyrate dehydrogenase E1 (EC:1.2.4.1)		-20					Amino Acids and Derivatives	Lysine, threonine, methionine, and cysteine	Methionine_Biosynthesis	Methionine ABC transporter permease protein	16.3157	-12.2281	3.17648	2.44536e-66	3.36437e-65
Cell Wall and Capsule	Cell wall of Mycobacteria	mycolic_acid_synthesis	POSSIBLE LINOLEOYL-CoA DESATURASE (DELTA(6)-DESATURASE)		20					Amino Acids and Derivatives	Lysine, threonine, methionine, and cysteine	Methionine_Degradation	Methionine ABC transporter permease protein	40.8387	13.0817	3.0876	1.2994e-68	1.82943e-67		Amino Acids and Derivatives	Lysine, threonine, methionine, and cysteine	Methionine_Biosynthesis	Methionine ABC transporter permease protein		-20
Cell Wall and Capsule	Gram-Negative cell wall components	Core_Oligosaccharide_Glycosylation_in_Pseudomonas	Carbamoyltransferase in large core OS assembly cluster		20					Amino Acids and Derivatives	Lysine, threonine, methionine, and cysteine	Methionine_Degradation	Pyruvate-flavodoxin oxidoreductase (EC 1.2.7.-)	458.315	16.9358	3.40413	3.82719e-122	1.23594e-119		Amino Acids and Derivatives	Lysine, threonine, methionine, and cysteine	Methionine_Biosynthesis	Serine acetyltransferase (EC 2.3.1.30)	18.4137	-12.3908	3.22468	9.69407e-47	8.59563e-46
Cell Wall and Capsule	Gram-Negative cell wall components	Core_Oligosaccharide_Glycosylation_in_Pseudomonas	Probable transcription regulator Mig-14		20					Amino Acids and Derivatives	Lysine, threonine, methionine, and cysteine	Methionine_Salvage	2-hydroxy-3-keto-5-methylthiopentenyl-1-phosphate phosphatase		-20					Amino Acids and Derivatives	Lysine, threonine, methionine, and cysteine	Methionine_Biosynthesis	Serine acetyltransferase (EC 2.3.1.30)		-20
Cell Wall and Capsule	Gram-Negative cell wall components	KDO2-Lipid_A_biosynthesis	UDP-3-O-[3-hydroxymyristoyl] N-acetylglucosamine deacetylase (EC 3.5.1.-)	19.6615	-0.501573	0.207568	0.00531891	0.0413824		Amino Acids and Derivatives	Lysine, threonine, methionine, and cysteine	Methionine_Salvage	2,3-diketo-5-methylthiopentyl-1-phosphate enolase		20					Amino Acids and Derivatives	Lysine, threonine, methionine, and cysteine	Methionine_Biosynthesis	Transcriptional activator MetR	6.28577	-1.68595	0.683729	0.00394012	0.011578
Cell Wall and Capsule	Gram-Negative cell wall components	Lipid_A_modifications	Lipid A 3-O-deacylase		20					Amino Acids and Derivatives	Lysine, threonine, methionine, and cysteine	Methionine_Salvage	Glutamine-dependent 2-keto-4-methylthiobutyrate transaminase		-20					Amino Acids and Derivatives	Lysine, threonine, methionine, and cysteine	Methionine_Degradation	2-Oxobutyrate dehydrogenase E1 (EC:1.2.4.1)		-20
Cell Wall and Capsule	Gram-Negative cell wall components	Lipid_A_modifications	UPF0141 membrane protein YijP possibly required for phosphoethanolamine modification of lipopolysaccharide	8.49493	-1.55089	0.580222	0.000217982	0.00483443		Amino Acids and Derivatives	Lysine, threonine, methionine, and cysteine	Threonine_anaerobic_catabolism_gene_cluster	Serine transporter	3.8979	8.98005	2.89318	1.17953e-09	5.3887e-09		Amino Acids and Derivatives	Lysine, threonine, methionine, and cysteine	Methionine_Degradation	Methionine ABC transporter permease protein	24.4921	13.3044	3.08627	1.31465e-66	1.82859e-65
Cell Wall and Capsule	Gram-Negative cell wall components	Lipid_A-Ara4N_pathway_(_Polymyxin_resistance_)	Polymyxin resistance protein PmrM		-20					Amino Acids and Derivatives	Lysine, threonine, methionine, and cysteine	Threonine_and_Homoserine_Biosynthesis	Homoserine dehydrogenase (EC 1.1.1.3)	54.2213	13.5823	3.1234	1.11335e-79	2.32902e-78		Amino Acids and Derivatives	Lysine, threonine, methionine, and cysteine	Methionine_Degradation	Pyruvate-flavodoxin oxidoreductase (EC 1.2.7.-)	210.06	16.7142	3.34622	7.67796e-133	2.99027e-130
Cell Wall and Capsule	Gram-Negative cell wall components	Lipid_A-Ara4N_pathway_(_Polymyxin_resistance_)	UDP-4-amino-4-deoxy-L-arabinose--oxoglutarate aminotransferase (EC 2.6.1.-)	37.0663	0.72856	0.164622	1.87726e-06	0.000142046		Amino Acids and Derivatives	Lysine, threonine, methionine, and cysteine	Threonine_and_Homoserine_Biosynthesis	Homoserine kinase (EC 2.7.1.39)	25.2685	12.328	3.01928	7.14943e-58	7.71213e-57		Amino Acids and Derivatives	Lysine, threonine, methionine, and cysteine	Methionine_Salvage	2-hydroxy-3-keto-5-methylthiopentenyl-1-phosphate phosphatase		-20
Cell Wall and Capsule	Gram-Negative cell wall components	Lipid_A-Ara4N_pathway_(_Polymyxin_resistance_)	UDP-glucose dehydrogenase (EC 1.1.1.22)	76.5013	0.637663	0.113776	5.65619e-09	1.23928e-06		Amino Acids and Derivatives	Lysine, threonine, methionine, and cysteine	Threonine_degradation	Low-specificity L-threonine aldolase (EC 4.1.2.5)	30.1707	-12.5303	3.24999	2.79365e-37	1.96928e-36		Amino Acids and Derivatives	Lysine, threonine, methionine, and cysteine	Methionine_Salvage	Glutamine-dependent 2-keto-4-methylthiobutyrate transaminase		-20
Cell Wall and Capsule	Gram-Negative cell wall components	Lipopolysaccharide_assembly	Lipopolysaccharide ABC transporter, ATP-binding protein LptB	5.92787	1.27814	0.348577	2.01624e-05	0.000926481		Amino Acids and Derivatives	Lysine, threonine, methionine, and cysteine	Threonine_degradation	Low-specificity L-threonine aldolase (EC 4.1.2.5)		-20					Amino Acids and Derivatives	Lysine, threonine, methionine, and cysteine	Threonine_anaerobic_catabolism_gene_cluster	Serine transporter	1.14637	7.97563	3.04247	3.45512e-05	0.000139722
Cell Wall and Capsule	Gram-Negative cell wall components	Lipopolysaccharide_assembly	Lipoprotein releasing system ATP-binding protein LolD	17.6265	0.869422	0.266868	0.000152247	0.00384452		Amino Acids and Derivatives	Lysine, threonine, methionine, and cysteine	Threonine_degradation	Threonine dehydratase (EC 4.3.1.19)	93.3519	-0.648266	0.229116	0.00337422	0.0107555		Amino Acids and Derivatives	Lysine, threonine, methionine, and cysteine	Threonine_and_Homoserine_Biosynthesis	Homoserine dehydrogenase (EC 1.1.1.3)	31.7423	13.8585	3.12291	5.42795e-84	1.30245e-82
Cell Wall and Capsule	Gram-Negative cell wall components	Lipopolysaccharide_assembly	Outer membrane protein assembly factor YaeT precursor	77.8128	0.553137	0.224283	0.00376658	0.032737		Amino Acids and Derivatives	NULL	Creatine_and_Creatinine_Degradation	N-methylhydantoinase A (EC 3.5.2.14)	0.819284	-6.10292	2.76156	0.00223095	0.00742262		Amino Acids and Derivatives	Lysine, threonine, methionine, and cysteine	Threonine_and_Homoserine_Biosynthesis	Homoserine kinase (EC 2.7.1.39)	19.8399	12.9749	3.05532	1.91005e-65	2.54489e-64
Cell Wall and Capsule	Gram-Negative cell wall components	Lipopolysaccharide-related_cluster_in_Alphaproteobacteria	TldE/PmbA protein, part of proposed TldE/TldD proteolytic complex (PMID 12029038)	15.024	0.60446	0.268549	0.00590365	0.0442244		Amino Acids and Derivatives	NULL	Creatine_and_Creatinine_Degradation	N-methylhydantoinase A (EC 3.5.2.14)		-20					Amino Acids and Derivatives	Lysine, threonine, methionine, and cysteine	Threonine_degradation	Low-specificity L-threonine aldolase (EC 4.1.2.5)	10.5794	-11.5206	3.14269	5.68688e-32	3.94961e-31
Cell Wall and Capsule	Gram-Negative cell wall components	Lipoprotein_sorting_system	Lipoprotein releasing system transmembrane protein LolE	7.04462	1.19406	0.391403	0.000221414	0.00485475		Amino Acids and Derivatives	NULL	Creatine_and_Creatinine_Degradation	Sarcosine dehydrogenase, mitochondrial precursor (EC 1.5.99.1)		-20					Amino Acids and Derivatives	Lysine, threonine, methionine, and cysteine	Threonine_degradation	Low-specificity L-threonine aldolase (EC 4.1.2.5)		-20
Cell Wall and Capsule	Gram-Negative cell wall components	LOS_core_oligosaccharide_biosynthesis	ADP-heptose synthase (EC 2.7.-.-)	27.1431	-0.992979	0.241698	3.68412e-06	0.000237514		Amino Acids and Derivatives	Proline and 4-hydroxyproline	A_Hypothetical_Protein_Related_to_Proline_Metabolism	Pyrroline-5-carboxylate reductase (EC 1.5.1.2)	24.2553	-12.1521	3.18343	7.45092e-48	6.41648e-47		Amino Acids and Derivatives	NULL	Creatine_and_Creatinine_Degradation	Creatinase (EC 3.5.3.3)		20
Cell Wall and Capsule	Gram-Negative cell wall components	LOS_core_oligosaccharide_biosynthesis	Lipopolysaccharide core biosynthesis protein WaaP (EC 2.7.-.-), heptosyl-I-kinase		20					Amino Acids and Derivatives	Proline and 4-hydroxyproline	A_Hypothetical_Protein_Related_to_Proline_Metabolism	Pyrroline-5-carboxylate reductase (EC 1.5.1.2)		-20					Amino Acids and Derivatives	NULL	Creatine_and_Creatinine_Degradation	N-methylhydantoinase (ATP-hydrolyzing) (EC 3.5.2.14)	10.0944	1.47322	0.397991	6.01139e-05	0.000237222
Cell Wall and Capsule	Gram-Negative cell wall components	Vibrio_Core_Oligosaccharide_Biosynthesis	ADP-L-glycero-D-manno-heptose-6-epimerase (EC 5.1.3.20)	31.3617	-0.626159	0.226506	0.00114581	0.0146413		Amino Acids and Derivatives	Proline and 4-hydroxyproline	Proline,_4-hydroxyproline_uptake_and_utilization	1-pyrroline-4-hydroxy-2-carboxylate deaminase (EC 3.5.4.22)		-20					Amino Acids and Derivatives	NULL	Creatine_and_Creatinine_Degradation	N-methylhydantoinase A (EC 3.5.2.14)		-20
Cell Wall and Capsule	Gram-Positive cell wall components	Polyglycerolphosphate_lipoteichoic_acid_biosynthesis	Integral membrane protein LafC, accessory function in glycolipid and LTA synthesis		-20					Amino Acids and Derivatives	Proline and 4-hydroxyproline	Proline,_4-hydroxyproline_uptake_and_utilization	Aldehyde dehydrogenase (EC 1.2.1.3) in 4-hydroxyproline catabolic gene cluster		-20					Amino Acids and Derivatives	NULL	Creatine_and_Creatinine_Degradation	Sarcosine dehydrogenase, mitochondrial precursor (EC 1.5.99.1)		-20
Cell Wall and Capsule	Gram-Positive cell wall components	Polyglycerolphosphate_lipoteichoic_acid_biosynthesis	Lipoteichoic acid synthase LtaS Type IIa		-20					Amino Acids and Derivatives	Proline and 4-hydroxyproline	Proline,_4-hydroxyproline_uptake_and_utilization	D-amino acid dehydrogenase (EC 1.4.99.1) family protein in hydroxy-L-proline catabolic cluster		-20					Amino Acids and Derivatives	Proline and 4-hydroxyproline	A_Hypothetical_Protein_Related_to_Proline_Metabolism	Pyrroline-5-carboxylate reductase (EC 1.5.1.2)	9.36113	-11.2737	3.09278	7.72032e-40	6.23413e-39
Cell Wall and Capsule	Gram-Positive cell wall components	Polyglycerolphosphate_lipoteichoic_acid_biosynthesis	Lipoteichoic acid synthase LtaS Type IIIb2		-20					Amino Acids and Derivatives	Proline and 4-hydroxyproline	Proline,_4-hydroxyproline_uptake_and_utilization	D-proline reductase, 23 kDa subunit (EC 1.21.4.1)	9.0886	0.720495	0.286482	0.0100279	0.0277081		Amino Acids and Derivatives	Proline and 4-hydroxyproline	A_Hypothetical_Protein_Related_to_Proline_Metabolism	Pyrroline-5-carboxylate reductase (EC 1.5.1.2)		-20
Cell Wall and Capsule	Gram-Positive cell wall components	Sortase	Sortase A, LPXTG specific	4.83609	-1.0806	0.451071	0.000973606	0.0133769		Amino Acids and Derivatives	Proline and 4-hydroxyproline	Proline,_4-hydroxyproline_uptake_and_utilization	D-proline reductase, 45 kDa subunit (EC 1.21.4.1)	11.607	0.768923	0.298414	0.00769819	0.0219517		Amino Acids and Derivatives	Proline and 4-hydroxyproline	Proline,_4-hydroxyproline_uptake_and_utilization	1-pyrroline-4-hydroxy-2-carboxylate deaminase (EC 3.5.4.22)		-20
Cell Wall and Capsule	Gram-Positive cell wall components	Teichoic_and_lipoteichoic_acids_biosynthesis	Lipopolysaccharide cholinephosphotransferase LicD3 (EC 2.7.8.-)	4.42017	-1.04843	0.731841	0.00546874	0.0422923		Amino Acids and Derivatives	Proline and 4-hydroxyproline	Proline,_4-hydroxyproline_uptake_and_utilization	Ketoglutarate semialdehyde dehydrogenase (EC 1.2.1.26)		20					Amino Acids and Derivatives	Proline and 4-hydroxyproline	Proline,_4-hydroxyproline_uptake_and_utilization	Aldehyde dehydrogenase (EC 1.2.1.3) in 4-hydroxyproline catabolic gene cluster		-20
Cell Wall and Capsule	Gram-Positive cell wall components	Teichoic_and_lipoteichoic_acids_biosynthesis	N-acetylmannosaminyltransferase (EC 2.4.1.187)	5.75454	-0.851426	0.378591	0.00210928	0.0225477		Amino Acids and Derivatives	Proline and 4-hydroxyproline	Proline,_4-hydroxyproline_uptake_and_utilization	Proline racemase (EC 5.1.1.4)	8.08712	0.779635	0.329304	0.0135104	0.0356711		Amino Acids and Derivatives	Proline and 4-hydroxyproline	Proline,_4-hydroxyproline_uptake_and_utilization	D-amino acid dehydrogenase (EC 1.4.99.1) family protein in hydroxy-L-proline catabolic cluster		-20
Cell Wall and Capsule	NULL	Murein_Hydrolases	Membrane-bound lytic murein transglycosylase B (EC 3.2.1.-)		-20					Amino Acids and Derivatives	Proline and 4-hydroxyproline	Proline,_4-hydroxyproline_uptake_and_utilization	ProQ: influences osmotic activation of compatible solute ProP	12.3408	-2.5445	0.828388	0.000107544	0.000422569		Amino Acids and Derivatives	Proline and 4-hydroxyproline	Proline,_4-hydroxyproline_uptake_and_utilization	Dipeptidyl peptidase IV in 4-hydroxyproline catabolic gene cluster		20
Cell Wall and Capsule	NULL	Murein_Hydrolases	Soluble lytic murein transglycosylase precursor (EC 3.2.1.-)	13.9402	0.507989	0.221372	0.00646518	0.0463738		Carbohydrates	Aminosugars	Chitin_and_N-acetylglucosamine_utilization	Chitobiose-specific 6-phospho-beta-glucosidase ChbF (EC 3.2.1.86)		-20					Amino Acids and Derivatives	Proline and 4-hydroxyproline	Proline,_4-hydroxyproline_uptake_and_utilization	L-Proline/Glycine betaine transporter ProP	0.986472	-2.26905	0.757052	0.0027828	0.00846204
Cell Wall and Capsule	NULL	Peptidoglycan_Biosynthesis	Rare lipoprotein A precursor	4.91168	1.04136	0.497565	0.00314919	0.0290041		Carbohydrates	Aminosugars	Chitin_and_N-acetylglucosamine_utilization	Chitodextrinase precursor (EC 3.2.1.14)		20					Amino Acids and Derivatives	Proline and 4-hydroxyproline	Proline,_4-hydroxyproline_uptake_and_utilization	Predicted 4-hydroxyproline dipeptidase		20
Cell Wall and Capsule	NULL	Peptidoglycan_biosynthesis--gjo	UDP-N-acetylmuramoylalanyl-D-glutamate--L-ornithine ligase	10.7329	1.88052	0.359314	1.82448e-08	3.52106e-06		Carbohydrates	Aminosugars	Chitin_and_N-acetylglucosamine_utilization	N-acetylglucosamine-6-phosphate deacetylase (EC 3.5.1.25)	39.1498	-12.9514	3.26164	5.26125e-63	6.35161e-62		Amino Acids and Derivatives	Proline and 4-hydroxyproline	Proline,_4-hydroxyproline_uptake_and_utilization	ProQ: influences osmotic activation of compatible solute ProP	5.32198	-2.88475	1.02582	0.000605822	0.00211245
Cell Wall and Capsule	NULL	tRNA-dependent_amino_acid_transfers	tRNA-dependent lipid II--glycine ligase		-20					Carbohydrates	Aminosugars	Chitin_and_N-acetylglucosamine_utilization	N-acetylglucosamine-6-phosphate deacetylase (EC 3.5.1.25)		-20					Carbohydrates	Aminosugars	Chitin_and_N-acetylglucosamine_utilization	Chitobiose-specific 6-phospho-beta-glucosidase ChbF (EC 3.2.1.86)		-20
Cell Wall and Capsule	NULL	tRNA-dependent_amino_acid_transfers	tRNA-dependent lipid II--glycine ligase (FmhB)		20					Carbohydrates	Aminosugars	Chitin_and_N-acetylglucosamine_utilization	N-acetylglucosamine-6P-responsive transcriptional repressor NagC, ROK family	11.5251	-1.75109	0.906125	0.00667817	0.0193937		Carbohydrates	Aminosugars	Chitin_and_N-acetylglucosamine_utilization	N-Acetyl-D-glucosamine ABC transport system, permease protein 2	2.93492	-1.26981	0.400712	0.000961379	0.00323634
Cell Wall and Capsule	NULL	tRNA-dependent_amino_acid_transfers	tRNA-dependent lipid II--L-serine ligase		20					Carbohydrates	Aminosugars	Chitin_and_N-acetylglucosamine_utilization	Predicted transcriptional regulator of N-Acetylglucosamine utilization, LacI family		-20					Carbohydrates	Aminosugars	Chitin_and_N-acetylglucosamine_utilization	N-acetylglucosamine-6-phosphate deacetylase (EC 3.5.1.25)	14.9256	-12.0583	3.16613	3.70422e-59	4.25271e-58
Cell Wall and Capsule	NULL	tRNA-dependent_amino_acid_transfers	tRNA-dependent lipid II-Gly--glycine ligase		20					Carbohydrates	Aminosugars	Chitin_and_N-acetylglucosamine_utilization	PTS system, N-acetylglucosamine-specific IIA component (EC 2.7.1.69)	5.65949	9.72231	2.80481	1.91565e-23	1.09614e-22		Carbohydrates	Aminosugars	Chitin_and_N-acetylglucosamine_utilization	N-acetylglucosamine-6-phosphate deacetylase (EC 3.5.1.25)		-20
Clustering-based subsystems	Biosynthesis of galactoglycans and related lipopolysacharides	CBSS-376686.6.peg.291	Bacterial sugar transferase	2.29408	1.61548	0.528154	0.000349392	0.0066886		Carbohydrates	Aminosugars	Chitin_and_N-acetylglucosamine_utilization	PTS system, N-acetylglucosamine-specific IIB component (EC 2.7.1.69)	15.8503	-11.5147	3.11045	1.34527e-42	1.03746e-41		Carbohydrates	Aminosugars	Chitin_and_N-acetylglucosamine_utilization	N-acetylglucosamine-6P-responsive transcriptional repressor NagC, ROK family	4.27733	-3.68531	1.05192	0.000139138	0.000530465
Clustering-based subsystems	Cell Division	Cell_Division_Cluster	Cell division initiation protein DivIVA	5.69085	-0.860726	0.519082	0.0070036	0.0489387		Carbohydrates	Aminosugars	Chitin_and_N-acetylglucosamine_utilization	PTS system, N-acetylglucosamine-specific IIB component (EC 2.7.1.69)		-20					Carbohydrates	Aminosugars	Chitin_and_N-acetylglucosamine_utilization	N-acetylglucosamine-regulated TonB-dependent outer membrane receptor		20
Clustering-based subsystems	Cell Division	Cell_Division_Cluster	FIG001583: hypothetical protein, contains S4-like RNA binding domain	13.2511	-1.36549	0.327672	1.79916e-06	0.00013899		Carbohydrates	Aminosugars	N-Acetyl-Galactosamine_and_Galactosamine_Utilization	Beta-hexosaminidase (EC 3.2.1.52)	120.407	14.8401	3.22865	2.14171e-90	7.42699e-89		Carbohydrates	Aminosugars	Chitin_and_N-acetylglucosamine_utilization	predicted N-acetylglucosamine kinase, glucokinase-like (EC 2.7.1.59)		20
Clustering-based subsystems	Cell Division	Cell_Division_Cluster	FIG001960: FtsZ-interacting protein related to cell division	6.71585	-0.854059	0.488686	0.00585531	0.0440461		Carbohydrates	Aminosugars	N-Acetyl-Galactosamine_and_Galactosamine_Utilization	Tagatose-1,6-bisphosphate aldolase AgaY (EC 4.1.2.-)	0.999242	-6.66048	2.71506	0.000117564	0.00046054		Carbohydrates	Aminosugars	Chitin_and_N-acetylglucosamine_utilization	Predicted transcriptional regulator of N-Acetylglucosamine utilization, LacI family		-20
Clustering-based subsystems	Clustering-based subsystems	CBSS-262719.3.peg.410	Phosphoesterase, DHH family protein	41.3403	-0.707213	0.210746	0.000136601	0.00353786		Carbohydrates	Aminosugars	N-Acetyl-Galactosamine_and_Galactosamine_Utilization	Tagatose-1,6-bisphosphate aldolase AgaY (EC 4.1.2.-)		-20					Carbohydrates	Aminosugars	Chitin_and_N-acetylglucosamine_utilization	PTS system, N-acetylglucosamine-specific IIA component (EC 2.7.1.69)	3.31348	9.92214	2.86902	2.89803e-17	1.60709e-16
Clustering-based subsystems	Clustering-based subsystems	CBSS-262719.3.peg.410	Replicative DNA helicase (EC 3.6.1.-) [SA14-24]	25.3234	-0.65647	0.311705	0.0058499	0.0440461		Carbohydrates	Aminosugars	Neotrehalosadiamine_(NTD)_Biosynthesis_Operon	NTD biosynthesis operon putative oxidoreductase NtdC (EC 1.-.-.-)		-20					Carbohydrates	Aminosugars	Chitin_and_N-acetylglucosamine_utilization	PTS system, N-acetylglucosamine-specific IIB component (EC 2.7.1.69)	5.85082	-10.5589	3.0066	1.2365e-35	9.20647e-35
Clustering-based subsystems	Clustering-based subsystems	Putative_diaminopropionate_ammonia-lyase_cluster	Xanthine dehydrogenase, molybdenum binding subunit (EC 1.17.1.4)	51.1099	-0.569275	0.219462	0.00242478	0.0248356		Carbohydrates	Central carbohydrate metabolism	Dehydrogenase_complexes	2-oxoglutarate dehydrogenase E1 component (EC 1.2.4.2)	88.649	-0.881401	0.380127	0.0116706	0.0315883		Carbohydrates	Aminosugars	Chitin_and_N-acetylglucosamine_utilization	PTS system, N-acetylglucosamine-specific IIB component (EC 2.7.1.69)		-20
Clustering-based subsystems	CRISPRs and associated hypotheticals	CBSS-216592.1.peg.3534	Alkaline phosphatase isozyme conversion protein precursor (EC 3.4.11.-)		-20					Carbohydrates	Central carbohydrate metabolism	Dehydrogenase_complexes	Branched-chain alpha-keto acid dehydrogenase, E1 component, alpha subunit (EC 1.2.4.4)	3.36873	-8.74947	2.91492	1.02285e-09	4.68121e-09		Carbohydrates	Aminosugars	N-Acetyl-Galactosamine_and_Galactosamine_Utilization	Beta-hexosaminidase (EC 3.2.1.52)	43.7733	14.2444	3.14592	2.62221e-85	6.63813e-84
Clustering-based subsystems	Cytochrome biogenesis	CBSS-196164.1.peg.1690	ABC-type multidrug transport system, ATPase component	23.0196	0.751607	0.209533	4.85301e-05	0.00168768		Carbohydrates	Central carbohydrate metabolism	Dehydrogenase_complexes	Branched-chain alpha-keto acid dehydrogenase, E1 component, alpha subunit (EC 1.2.4.4)		-20					Carbohydrates	Aminosugars	N-Acetyl-Galactosamine_and_Galactosamine_Utilization	Tagatose-1,6-bisphosphate aldolase AgaY (EC 4.1.2.-)		-20
Clustering-based subsystems	Cytochrome biogenesis	CBSS-196164.1.peg.1690	ABC-type multidrug transport system, permease component	31.6097	0.504895	0.199221	0.00389964	0.033666		Carbohydrates	Central carbohydrate metabolism	Dehydrogenase_complexes	Branched-chain alpha-keto acid dehydrogenase, E1 component, beta subunit (EC 1.2.4.4)	5.98055	-9.81024	2.98732	6.99239e-16	3.54908e-15		Carbohydrates	Aminosugars	Neotrehalosadiamine_(NTD)_Biosynthesis_Operon	NTD biosynthesis operon putative oxidoreductase NtdC (EC 1.-.-.-)		-20
Clustering-based subsystems	Hypothetical protein possible functionally linked with Alanyl-tRNA synthetase	CBSS-257314.1.peg.488	Hypothetical protein possible functionally linked with Alanyl-tRNA synthetase	7.40596	-1.1756	0.38539	0.000126178	0.0033124		Carbohydrates	Central carbohydrate metabolism	Dehydrogenase_complexes	Branched-chain alpha-keto acid dehydrogenase, E1 component, beta subunit (EC 1.2.4.4)		-20					Carbohydrates	Central carbohydrate metabolism	Dehydrogenase_complexes	2-oxoglutarate dehydrogenase E1 component (EC 1.2.4.2)	40.7944	-0.964789	0.378425	0.00547459	0.0157309
Clustering-based subsystems	Hypothetical protein possible functionally linked with Alanyl-tRNA synthetase	CBSS-257314.1.peg.488	Putative Holliday junction resolvase (EC 3.1.-.-)	12.9033	-0.9055	0.303783	0.000310047	0.00623163		Carbohydrates	Central carbohydrate metabolism	Dehydrogenase_complexes	Dihydrolipoamide succinyltransferase component (E2) of 2-oxoglutarate dehydrogenase complex (EC 2.3.1.61)	26.0242	12.3061	3.09168	9.65057e-32	6.31196e-31		Carbohydrates	Central carbohydrate metabolism	Dehydrogenase_complexes	Acetoin dehydrogenase E1 component alpha-subunit (EC 1.2.4.-)	17.7356	0.64698	0.249468	0.00729178	0.0202625
Clustering-based subsystems	Isoprenoid/cell wall biosynthesis: PREDICTED UNDECAPRENYL DIPHOSPHATE PHOSPHATASE	CBSS-83331.1.peg.3039	Penicillin-binding protein 2 (PBP-2)	63.3044	0.587536	0.17293	0.000184752	0.00440097		Carbohydrates	Central carbohydrate metabolism	Dihydroxyacetone_kinases	DHA-specific IIA component	5.65848	-0.997751	0.366562	0.0032097	0.010301		Carbohydrates	Central carbohydrate metabolism	Dehydrogenase_complexes	Branched-chain alpha-keto acid dehydrogenase, E1 component, alpha subunit (EC 1.2.4.4)	1.24412	-7.69907	2.84523	0.000138639	0.000528961
Clustering-based subsystems	Lysine, threonine, methionine, and cysteine	YeiH	DNA binding protein HpkR		20					Carbohydrates	Central carbohydrate metabolism	Dihydroxyacetone_kinases	Phosphoenolpyruvate-dihydroxyacetone phosphotransferase (EC 2.7.1.121), subunit DhaM	5.91291	-0.778489	0.331233	0.0126716	0.0338367		Carbohydrates	Central carbohydrate metabolism	Dehydrogenase_complexes	Branched-chain alpha-keto acid dehydrogenase, E1 component, alpha subunit (EC 1.2.4.4)		-20
Clustering-based subsystems	Methylamine utilization	Glutamate-mediated_methylamine_utilization_pathway	Sarcosine oxidase alpha subunit (EC 1.5.3.1)	7.11263	1.29564	0.306338	2.4034e-06	0.000174995		Carbohydrates	Central carbohydrate metabolism	Entner-Doudoroff_Pathway	2-dehydro-3-deoxygluconate kinase (EC 2.7.1.45)	44.1872	-13.1364	3.30426	3.20678e-50	2.9223e-49		Carbohydrates	Central carbohydrate metabolism	Dehydrogenase_complexes	Branched-chain alpha-keto acid dehydrogenase, E1 component, beta subunit (EC 1.2.4.4)	2.18029	-8.78525	2.89877	1.16615e-08	5.54907e-08
Clustering-based subsystems	Monosaccharides	Unspecified_monosaccharide_transport_cluster	Unspecified monosaccharide ABC transport system, permease component 2	6.65175	1.73352	0.267739	4.47101e-12	1.91707e-09		Carbohydrates	Central carbohydrate metabolism	Entner-Doudoroff_Pathway	2-dehydro-3-deoxygluconate kinase (EC 2.7.1.45)		-20					Carbohydrates	Central carbohydrate metabolism	Dehydrogenase_complexes	Branched-chain alpha-keto acid dehydrogenase, E1 component, beta subunit (EC 1.2.4.4)		-20
Clustering-based subsystems	Nucleotidyl-phosphate metabolic cluster	CBSS-222523.1.peg.1311	Adenylate cyclase	15.1053	1.40479	0.248962	1.67939e-09	4.05047e-07		Carbohydrates	Central carbohydrate metabolism	Entner-Doudoroff_Pathway	2-dehydro-3-deoxyphosphogluconate aldolase (EC 4.1.2.14)	25.1598	-12.1972	3.20362	8.57402e-41	6.34698e-40		Carbohydrates	Central carbohydrate metabolism	Dehydrogenase_complexes	Dihydrolipoamide acetyltransferase component (E2) of acetoin dehydrogenase complex (EC 2.3.1.-)	10.7129	0.813978	0.347973	0.0125685	0.0330053
Clustering-based subsystems	NULL	Aerotolerance_operon_in_Bacteroides_and_potentially_orthologous_operons_in_other_organisms	BatE	4.44725	1.46159	0.535893	0.000625439	0.0100565		Carbohydrates	Central carbohydrate metabolism	Entner-Doudoroff_Pathway	2-dehydro-3-deoxyphosphogluconate aldolase (EC 4.1.2.14)		-20					Carbohydrates	Central carbohydrate metabolism	Dehydrogenase_complexes	Dihydrolipoamide dehydrogenase of acetoin dehydrogenase (EC 1.8.1.4)	18.4341	0.968253	0.241135	3.99681e-05	0.000160534
Clustering-based subsystems	NULL	Aerotolerance_operon_in_Bacteroides_and_potentially_orthologous_operons_in_other_organisms	hypothetical protein PA3071	17.9305	0.768579	0.291089	0.00156853	0.0183854		Carbohydrates	Central carbohydrate metabolism	Entner-Doudoroff_Pathway	6-phosphogluconolactonase (EC 3.1.1.31)	8.87743	10.5062	2.91503	6.21161e-23	3.52309e-22		Carbohydrates	Central carbohydrate metabolism	Dehydrogenase_complexes	Dihydrolipoamide succinyltransferase component (E2) of 2-oxoglutarate dehydrogenase complex (EC 2.3.1.61)	10.5881	11.7902	3.03949	1.15188e-26	7.38222e-26
Clustering-based subsystems	NULL	Aerotolerance_operon_in_Bacteroides_and_potentially_orthologous_operons_in_other_organisms	MoxR-like ATPase in aerotolerance operon	22.4789	1.20792	0.299202	4.34573e-06	0.000270486		Carbohydrates	Central carbohydrate metabolism	Entner-Doudoroff_Pathway	Gluconate dehydratase (EC 4.2.1.39)	0.999744	-6.66028	2.74869	0.00023611	0.000906375		Carbohydrates	Central carbohydrate metabolism	Dihydroxyacetone_kinases	Dihydroxyacetone kinase, ATP-dependent (EC 2.7.1.29)	3.17239	-0.872839	0.375807	0.01722	0.0437895
Clustering-based subsystems	NULL	Allophanate_hydrolase_2_and_Biotin_carboxylase_cluster	Allophanate hydrolase 2 subunit 2 (EC 3.5.1.54)	18.0475	-1.0599	0.241268	1.30224e-06	0.000106922		Carbohydrates	Central carbohydrate metabolism	Entner-Doudoroff_Pathway	Gluconate dehydratase (EC 4.2.1.39)		-20					Carbohydrates	Central carbohydrate metabolism	Entner-Doudoroff_Pathway	2-dehydro-3-deoxygluconate kinase (EC 2.7.1.45)	17.2309	-12.2826	3.2179	3.95752e-43	3.37322e-42
Clustering-based subsystems	NULL	Allophanate_hydrolase_2_and_Biotin_carboxylase_cluster	Lactam utilization protein LamB	20.4688	-1.02525	0.236211	1.20584e-06	0.000105758		Carbohydrates	Central carbohydrate metabolism	Entner-Doudoroff_Pathway	Glucose 1-dehydrogenase (EC 1.1.1.47)		-20					Carbohydrates	Central carbohydrate metabolism	Entner-Doudoroff_Pathway	2-dehydro-3-deoxygluconate kinase (EC 2.7.1.45)		-20
Clustering-based subsystems	NULL	Bacterial_Cell_Division	Cell division protein FtsJ	3.41711	2.15935	0.494273	2.23524e-06	0.000165881		Carbohydrates	Central carbohydrate metabolism	Entner-Doudoroff_Pathway	Non-phosphorylating glyceraldehyde-3-phosphate dehydrogenase (NADP) (EC 1.2.1.9)	5.84676	9.83198	2.91395	1.96063e-14	9.72225e-14		Carbohydrates	Central carbohydrate metabolism	Entner-Doudoroff_Pathway	2-dehydro-3-deoxyphosphogluconate aldolase (EC 4.1.2.14)	9.94775	-11.3518	3.11765	9.41329e-32	6.51086e-31
Clustering-based subsystems	NULL	Bacterial_RNA-metabolizing_Zn-dependent_hydrolases	Hydrolase (HAD superfamily) in cluster with DUF1447	4.68851	-1.72226	0.496656	2.00466e-05	0.000926481		Carbohydrates	Central carbohydrate metabolism	Entner-Doudoroff_Pathway	Phosphoglycerate mutase (EC 5.4.2.1)	70.9546	-13.9285	3.36277	2.61536e-82	6.05989e-81		Carbohydrates	Central carbohydrate metabolism	Entner-Doudoroff_Pathway	2-dehydro-3-deoxyphosphogluconate aldolase (EC 4.1.2.14)		-20
Clustering-based subsystems	NULL	Bacterial_RNA-metabolizing_Zn-dependent_hydrolases	Zn-dependent hydrolase, RNA-metabolising, CPSF 100 kDa analog	46.0206	-0.458224	0.1513	0.000954348	0.0132954		Carbohydrates	Central carbohydrate metabolism	Entner-Doudoroff_Pathway	Phosphoglycerate mutase (EC 5.4.2.1)		-20					Carbohydrates	Central carbohydrate metabolism	Entner-Doudoroff_Pathway	6-phosphogluconolactonase (EC 3.1.1.31)	5.26347	10.7831	2.9047	2.05832e-27	1.33606e-26
Clustering-based subsystems	NULL	Bacterial_RNA-metabolizing_Zn-dependent_hydrolases	Zn-dependent hydrolase, RNA-metabolising, CPSF 73 kDa analog	9.57838	-1.16966	0.399607	0.000201471	0.00457339		Carbohydrates	Central carbohydrate metabolism	Ethylmalonyl-CoA_pathway_of_C2_assimilation	Ethylmalonyl-CoA mutase, methylsuccinyl-CoA-forming		-20					Carbohydrates	Central carbohydrate metabolism	Entner-Doudoroff_Pathway	Gluconate dehydratase (EC 4.2.1.39)		-20
Clustering-based subsystems	NULL	CBSS-159087.4.peg.2189	Phage T7 exclusion protein associated hypothetical protein		-20					Carbohydrates	Central carbohydrate metabolism	Glycolate,_glyoxylate_interconversions	Glycolate dehydrogenase (EC 1.1.99.14), iron-sulfur subunit GlcF	1.15589	6.22936	2.82174	0.00347423	0.0110538		Carbohydrates	Central carbohydrate metabolism	Entner-Doudoroff_Pathway	Glucose 1-dehydrogenase (EC 1.1.1.47)		-20
Clustering-based subsystems	NULL	CBSS-176279.3.peg.868	50S ribosomal protein acetyltransferase		20					Carbohydrates	Central carbohydrate metabolism	Glycolate,_glyoxylate_interconversions	Glycolate dehydrogenase (EC 1.1.99.14), subunit GlcD	4.11219	-9.23785	2.89404	5.0521e-16	2.57947e-15		Carbohydrates	Central carbohydrate metabolism	Entner-Doudoroff_Pathway	Non-phosphorylating glyceraldehyde-3-phosphate dehydrogenase (NADP) (EC 1.2.1.9)	4.21688	10.4068	2.92608	2.33052e-18	1.31397e-17
Clustering-based subsystems	NULL	CBSS-176279.3.peg.868	FIG139598: Potential ribosomal protein	5.61282	-1.09619	0.36961	0.000238067	0.00510389		Carbohydrates	Central carbohydrate metabolism	Glycolate,_glyoxylate_interconversions	Glycolate dehydrogenase (EC 1.1.99.14), subunit GlcD		-20					Carbohydrates	Central carbohydrate metabolism	Entner-Doudoroff_Pathway	Phosphoglycerate mutase (EC 5.4.2.1)	26.4913	-12.9995	3.26488	4.28264e-89	1.29838e-87
Clustering-based subsystems	NULL	CBSS-176280.1.peg.1561	Aminopeptidase S (Leu, Val, Phe, Tyr preference) (EC 3.4.11.24)	21.1979	-0.789961	0.307849	0.00136377	0.0167072		Carbohydrates	Central carbohydrate metabolism	Glycolate,_glyoxylate_interconversions	Glycolate oxidase (EC 1.1.3.15)		20					Carbohydrates	Central carbohydrate metabolism	Entner-Doudoroff_Pathway	Phosphoglycerate mutase (EC 5.4.2.1)		-20
Clustering-based subsystems	NULL	CBSS-176280.1.peg.1561	Hypothetical protein SAV1869		20					Carbohydrates	Central carbohydrate metabolism	Glycolate,_glyoxylate_interconversions	Hydroxypyruvate reductase (EC 1.1.1.81)	22.642	-12.0348	3.18889	3.1759e-38	2.27284e-37		Carbohydrates	Central carbohydrate metabolism	Entner-Doudoroff_Pathway	Polyphosphate glucokinase (EC 2.7.1.63)	5.00871	-1.48882	0.542767	0.00269431	0.00822259
Clustering-based subsystems	NULL	CBSS-176280.1.peg.1561	Teichoic acid translocation permease protein TagG	4.33561	2.08165	0.479209	1.24471e-06	0.000106741		Carbohydrates	Central carbohydrate metabolism	Glycolate,_glyoxylate_interconversions	Hydroxypyruvate reductase (EC 1.1.1.81)		-20					Carbohydrates	Central carbohydrate metabolism	Ethylmalonyl-CoA_pathway_of_C2_assimilation	Ethylmalonyl-CoA mutase, methylsuccinyl-CoA-forming		-20
Clustering-based subsystems	NULL	CBSS-228410.1.peg.134	Hydroxyacylglutathione hydrolase (EC 3.1.2.6)	20.8216	-0.722715	0.20717	8.07802e-05	0.00247405		Carbohydrates	Central carbohydrate metabolism	Glycolate,_glyoxylate_interconversions	Hypothetical protein GlcG in glycolate utilization operon		20					Carbohydrates	Central carbohydrate metabolism	Glycolate,_glyoxylate_interconversions	Glycolate dehydrogenase (EC 1.1.99.14), subunit GlcD	1.4816	-8.17008	2.79229	2.75897e-08	1.29941e-07
Clustering-based subsystems	NULL	CBSS-269801.1.peg.1715	FIG007079: UPF0348 protein family	15.7319	-0.646214	0.267606	0.00302432	0.0281504		Carbohydrates	Central carbohydrate metabolism	Glycolate,_glyoxylate_interconversions	Phosphoglycolate phosphatase (EC 3.1.3.18)	34.0312	-12.6991	3.24085	2.71753e-54	2.67967e-53		Carbohydrates	Central carbohydrate metabolism	Glycolate,_glyoxylate_interconversions	Glycolate dehydrogenase (EC 1.1.99.14), subunit GlcD		-20
Clustering-based subsystems	NULL	CBSS-269801.1.peg.1715	FIGfam003972: membrane protein		20					Carbohydrates	Central carbohydrate metabolism	Glycolate,_glyoxylate_interconversions	Phosphoglycolate phosphatase (EC 3.1.3.18)		-20					Carbohydrates	Central carbohydrate metabolism	Glycolate,_glyoxylate_interconversions	Hydroxypyruvate reductase (EC 1.1.1.81)	8.77081	-11.1536	3.10061	1.0964e-29	7.37193e-29
Clustering-based subsystems	NULL	CBSS-291331.3.peg.3674	FIG005069: Hypothetical protein		20					Carbohydrates	Central carbohydrate metabolism	Glycolysis_and_Gluconeogenesis	6-phosphofructokinase (EC 2.7.1.11)	90.617	-14.2905	3.37152	1.77568e-86	5.04118e-85		Carbohydrates	Central carbohydrate metabolism	Glycolate,_glyoxylate_interconversions	Hydroxypyruvate reductase (EC 1.1.1.81)		-20
Clustering-based subsystems	NULL	CBSS-296591.1.peg.2330	NAD-dependent epimerase/dehydratase	16.831	0.750321	0.242544	0.000384507	0.0069337		Carbohydrates	Central carbohydrate metabolism	Glycolysis_and_Gluconeogenesis	6-phosphofructokinase (EC 2.7.1.11)		-20					Carbohydrates	Central carbohydrate metabolism	Glycolate,_glyoxylate_interconversions	Phosphoglycolate phosphatase (EC 3.1.3.18)	13.4072	-11.8657	3.15991	4.97125e-46	4.36969e-45
Clustering-based subsystems	NULL	CBSS-296591.1.peg.2330	Nucleoside-diphosphate sugar epimerase/dehydratase	4.23078	1.0338	0.476971	0.00329689	0.0300063		Carbohydrates	Central carbohydrate metabolism	Glycolysis_and_Gluconeogenesis	Fructose-1,6-bisphosphatase, GlpX type (EC 3.1.3.11)	34.4641	-12.7573	3.23808	2.13662e-63	2.6099e-62		Carbohydrates	Central carbohydrate metabolism	Glycolate,_glyoxylate_interconversions	Phosphoglycolate phosphatase (EC 3.1.3.18)		-20
Clustering-based subsystems	NULL	CBSS-296591.1.peg.2330	Putative glycosyltransferase	6.37709	1.1141	0.402825	0.000523015	0.00869964		Carbohydrates	Central carbohydrate metabolism	Glycolysis_and_Gluconeogenesis	Fructose-1,6-bisphosphatase, GlpX type (EC 3.1.3.11)		-20					Carbohydrates	Central carbohydrate metabolism	Glycolysis_and_Gluconeogenesis	2,3-bisphosphoglycerate-independent phosphoglycerate mutase (EC 5.4.2.1)	43.1309	0.488027	0.186404	0.00810846	0.0222752
Clustering-based subsystems	NULL	CBSS-314269.3.peg.1840	Carbon monoxide dehydrogenase F protein		20					Carbohydrates	Central carbohydrate metabolism	Glycolysis_and_Gluconeogenesis	NAD-dependent glyceraldehyde-3-phosphate dehydrogenase (EC 1.2.1.12)	129.528	-14.8596	3.41539	3.11372e-97	1.53852e-95		Carbohydrates	Central carbohydrate metabolism	Glycolysis_and_Gluconeogenesis	6-phosphofructokinase (EC 2.7.1.11)	33.862	-13.4011	3.30922	1.97957e-94	7.65083e-93
Clustering-based subsystems	NULL	CBSS-314269.3.peg.1840	Carbon monoxide dehydrogenase medium chain (EC 1.2.99.2)		-20					Carbohydrates	Central carbohydrate metabolism	Glycolysis_and_Gluconeogenesis	NAD-dependent glyceraldehyde-3-phosphate dehydrogenase (EC 1.2.1.12)		-20					Carbohydrates	Central carbohydrate metabolism	Glycolysis_and_Gluconeogenesis	6-phosphofructokinase (EC 2.7.1.11)		-20
Clustering-based subsystems	NULL	CBSS-316273.3.peg.2378	FIG045374: Type II restriction enzyme, methylase subunit YeeA	17.5844	1.08306	0.367033	0.000334612	0.00655465		Carbohydrates	Central carbohydrate metabolism	Glycolysis_and_Gluconeogenesis	Non-phosphorylating glyceraldehyde-3-phosphate dehydrogenase (NADP) (EC 1.2.1.9)	6.92865	-10.0223	3.04278	7.74165e-14	3.79157e-13		Carbohydrates	Central carbohydrate metabolism	Glycolysis_and_Gluconeogenesis	6-phosphofructokinase, eukaryotic type (EC 2.7.1.11)	3.09799	-1.41998	0.479864	0.00134147	0.00437338
Clustering-based subsystems	NULL	CBSS-316273.3.peg.2709	FIG034376: Hypothetical protein		20					Carbohydrates	Central carbohydrate metabolism	Glycolysis_and_Gluconeogenesis	Non-phosphorylating glyceraldehyde-3-phosphate dehydrogenase (NADP) (EC 1.2.1.9)		-20					Carbohydrates	Central carbohydrate metabolism	Glycolysis_and_Gluconeogenesis	Fructose-1,6-bisphosphatase, GlpX type (EC 3.1.3.11)	12.8979	-11.8283	3.1389	2.05135e-62	2.57717e-61
Clustering-based subsystems	NULL	CBSS-316273.3.peg.2709	FIG076210: Hypothetical protein		20					Carbohydrates	Central carbohydrate metabolism	Glycolysis_and_Gluconeogenesis	Phosphoenolpyruvate synthase (EC 2.7.9.2)	55.6512	13.5929	3.11952	1.45122e-81	3.31789e-80		Carbohydrates	Central carbohydrate metabolism	Glycolysis_and_Gluconeogenesis	Fructose-1,6-bisphosphatase, GlpX type (EC 3.1.3.11)		-20
Clustering-based subsystems	NULL	CBSS-316273.3.peg.2709	FIG076676: Hypothetical protein		20					Carbohydrates	Central carbohydrate metabolism	Glycolysis_and_Gluconeogenesis	Predicted Fructose-bisphosphate aldolase (EC 4.1.2.13) in Geobacter		20					Carbohydrates	Central carbohydrate metabolism	Glycolysis_and_Gluconeogenesis	Glucose-6-phosphate isomerase (EC 5.3.1.9)	128.721	-0.275312	0.115729	0.0158052	0.040415
Clustering-based subsystems	NULL	CBSS-316273.3.peg.448	FIG033680: Hypothetical protein		20					Carbohydrates	Central carbohydrate metabolism	Glycolysis_and_Gluconeogenesis	Pyrophosphate--fructose 6-phosphate 1-phosphotransferase, beta subunit (EC 2.7.1.90)	98.0565	0.913706	0.406627	0.014711	0.038487		Carbohydrates	Central carbohydrate metabolism	Glycolysis_and_Gluconeogenesis	NAD-dependent glyceraldehyde-3-phosphate dehydrogenase (EC 1.2.1.12)	48.0237	-13.9721	3.36783	2.9308e-111	2.74789e-109
Clustering-based subsystems	NULL	CBSS-316273.3.peg.448	FIG045085: Hypothetical protein		20					Carbohydrates	Central carbohydrate metabolism	Glycolysis_and_Gluconeogenesis	Pyruvate,phosphate dikinase (EC 2.7.9.1)	277.424	16.1452	3.33363	4.00065e-109	4.49377e-107		Carbohydrates	Central carbohydrate metabolism	Glycolysis_and_Gluconeogenesis	NAD-dependent glyceraldehyde-3-phosphate dehydrogenase (EC 1.2.1.12)		-20
Clustering-based subsystems	NULL	CBSS-316407.3.peg.2816	Arginine exporter protein ArgO		-20					Carbohydrates	Central carbohydrate metabolism	Glycolysis_and_Gluconeogenesis,_including_Archaeal_enzymes	Phosphoenolpyruvate synthase (EC 2.7.9.2)	35.9814	-12.8516	3.25948	8.51786e-54	8.27289e-53		Carbohydrates	Central carbohydrate metabolism	Glycolysis_and_Gluconeogenesis	Non-phosphorylating glyceraldehyde-3-phosphate dehydrogenase (NADP) (EC 1.2.1.9)	2.58468	-9.03056	2.97622	1.2693e-07	5.82109e-07
Clustering-based subsystems	NULL	CBSS-350688.3.peg.1509	COG2740: Predicted nucleic-acid-binding protein implicated in transcription termination	5.08301	-0.908848	0.401744	0.00217667	0.023013		Carbohydrates	Central carbohydrate metabolism	Glycolysis_and_Gluconeogenesis,_including_Archaeal_enzymes	Phosphoenolpyruvate synthase (EC 2.7.9.2)		-20					Carbohydrates	Central carbohydrate metabolism	Glycolysis_and_Gluconeogenesis	Non-phosphorylating glyceraldehyde-3-phosphate dehydrogenase (NADP) (EC 1.2.1.9)		-20
Clustering-based subsystems	NULL	CBSS-350688.3.peg.1509	ribosomal protein L7Ae family protein	6.47009	-0.805184	0.36807	0.00299531	0.0280556		Carbohydrates	Central carbohydrate metabolism	Glycolysis_and_Gluconeogenesis,_including_Archaeal_enzymes	Phosphoglycerate mutase (EC 5.4.2.1)	67.8165	13.9687	3.14421	5.88877e-89	1.88989e-87		Carbohydrates	Central carbohydrate metabolism	Glycolysis_and_Gluconeogenesis	Phosphoenolpyruvate synthase (EC 2.7.9.2)	23.8923	13.3042	3.079	1.16241e-68	1.70589e-67
Clustering-based subsystems	NULL	CBSS-370552.3.peg.1240	Hypothetical protein DUF194, DegV family	30.1622	-0.706527	0.36687	0.00701298	0.0489387		Carbohydrates	Central carbohydrate metabolism	Glycolysis_and_Gluconeogenesis,_including_Archaeal_enzymes	Pyruvate,phosphate dikinase (EC 2.7.9.1)	202.733	-15.5869	3.53312	3.24277e-81	7.19115e-80		Carbohydrates	Central carbohydrate metabolism	Glycolysis_and_Gluconeogenesis	Pyrophosphate--fructose 6-phosphate 1-phosphotransferase, alpha subunit (EC 2.7.1.90)	15.7883	-0.960978	0.335435	0.00206664	0.00650753
Clustering-based subsystems	NULL	CBSS-370552.3.peg.1240	YfaA		20					Carbohydrates	Central carbohydrate metabolism	Glycolysis_and_Gluconeogenesis,_including_Archaeal_enzymes	Pyruvate,phosphate dikinase (EC 2.7.9.1)		-20					Carbohydrates	Central carbohydrate metabolism	Glycolysis_and_Gluconeogenesis	Pyruvate,phosphate dikinase (EC 2.7.9.1)	85.9138	15.2429	3.21505	6.11279e-102	3.36403e-100
Clustering-based subsystems	NULL	CBSS-393121.3.peg.1913	His repressor	8.10486	-0.921082	0.280647	0.000113078	0.0030914		Carbohydrates	Central carbohydrate metabolism	Glycolysis_and_Gluconeogenesis,_including_Archaeal_enzymes	Triosephosphate isomerase (EC 5.3.1.1)	81.5917	-14.1624	3.38772	3.4742e-85	9.15878e-84		Carbohydrates	Central carbohydrate metabolism	Glycolysis_and_Gluconeogenesis,_including_Archaeal_enzymes	Phosphoenolpyruvate synthase (EC 2.7.9.2)	12.8706	-11.8812	3.15288	6.7132e-54	6.92239e-53
Clustering-based subsystems	NULL	CBSS-562.2.peg.5158_SK3_including	Protein YaiI		20					Carbohydrates	Central carbohydrate metabolism	Glycolysis_and_Gluconeogenesis,_including_Archaeal_enzymes	Triosephosphate isomerase (EC 5.3.1.1)		-20					Carbohydrates	Central carbohydrate metabolism	Glycolysis_and_Gluconeogenesis,_including_Archaeal_enzymes	Phosphoenolpyruvate synthase (EC 2.7.9.2)		-20
Clustering-based subsystems	NULL	Cell_division-ribosomal_stress_proteins_cluster	Hypoxanthine-guanine phosphoribosyltransferase (EC 2.4.2.8)	50.6118	-0.41346	0.137083	0.00118978	0.0150045		Carbohydrates	Central carbohydrate metabolism	Glyoxylate_bypass	Aconitate hydratase (EC 4.2.1.3)	45.2929	-13.2068	3.30638	1.10898e-53	1.07305e-52		Carbohydrates	Central carbohydrate metabolism	Glycolysis_and_Gluconeogenesis,_including_Archaeal_enzymes	Phosphoglycerate mutase (EC 5.4.2.1)	31.2846	13.7018	3.10907	9.91218e-82	2.17253e-80
Clustering-based subsystems	NULL	Cell_division-ribosomal_stress_proteins_cluster	RNA binding protein, contains ribosomal protein S1 domain	3.17732	-1.08869	0.692575	0.00395002	0.0339636		Carbohydrates	Central carbohydrate metabolism	Glyoxylate_bypass	Aconitate hydratase (EC 4.2.1.3)		-20					Carbohydrates	Central carbohydrate metabolism	Glycolysis_and_Gluconeogenesis,_including_Archaeal_enzymes	Pyruvate,phosphate dikinase (EC 2.7.9.1)	71.1557	-14.6205	3.44751	5.2983e-95	2.14602e-93
Clustering-based subsystems	NULL	Cell_division-ribosomal_stress_proteins_cluster	SSU ribosomal protein S1p	110.175	0.315535	0.100849	0.00106477	0.0141063		Carbohydrates	Central carbohydrate metabolism	HPr_kinase_and_hprK_operon_in_Gram-positive_organisms	Prolipoprotein diacylglyceryl transferase (EC 2.4.99.-)	72.8962	-13.9426	3.34306	2.50066e-81	5.6178e-80		Carbohydrates	Central carbohydrate metabolism	Glycolysis_and_Gluconeogenesis,_including_Archaeal_enzymes	Pyruvate,phosphate dikinase (EC 2.7.9.1)		-20
Clustering-based subsystems	NULL	Cell_wall_related_cluster	Eight transmembrane protein EpsH		20					Carbohydrates	Central carbohydrate metabolism	HPr_kinase_and_hprK_operon_in_Gram-positive_organisms	Prolipoprotein diacylglyceryl transferase (EC 2.4.99.-)		-20					Carbohydrates	Central carbohydrate metabolism	Glycolysis_and_Gluconeogenesis,_including_Archaeal_enzymes	Triosephosphate isomerase (EC 5.3.1.1)	30.1105	-13.2176	3.28753	1.87647e-95	7.78736e-94
Clustering-based subsystems	NULL	Cell_wall_related_cluster	EpsI protein		-20					Carbohydrates	Central carbohydrate metabolism	HPr_kinase_and_hprK_operon_in_Gram-positive_organisms	Putative acetyltransferase YvoF		-20					Carbohydrates	Central carbohydrate metabolism	Glycolysis_and_Gluconeogenesis,_including_Archaeal_enzymes	Triosephosphate isomerase (EC 5.3.1.1)		-20
Clustering-based subsystems	NULL	Cell_wall_related_cluster	FIG004655: Polysaccharide deacetylase		20					Carbohydrates	Central carbohydrate metabolism	HPr_kinase_and_hprK_operon_in_Gram-positive_organisms	Pyrophosphatase PpaX (EC 3.6.1.1)		-20					Carbohydrates	Central carbohydrate metabolism	Glyoxylate_bypass	Aconitate hydratase (EC 4.2.1.3)	16.4166	-12.2478	3.19963	2.16342e-51	2.10238e-50
Clustering-based subsystems	NULL	Cell_wall_related_cluster	FIG070318: hypothetical protein		20					Carbohydrates	Central carbohydrate metabolism	Methylglyoxal_Metabolism	Aldehyde dehydrogenase (EC 1.2.1.3)	21.7898	-12.0313	3.18103	1.04221e-40	7.67108e-40		Carbohydrates	Central carbohydrate metabolism	Glyoxylate_bypass	Aconitate hydratase (EC 4.2.1.3)		-20
Clustering-based subsystems	NULL	Cell_wall_related_cluster	Glycine-rich cell wall structural protein precursor		-20					Carbohydrates	Central carbohydrate metabolism	Methylglyoxal_Metabolism	Aldehyde dehydrogenase (EC 1.2.1.3)		-20					Carbohydrates	Central carbohydrate metabolism	HPr_kinase_and_hprK_operon_in_Gram-positive_organisms	Nucleoside binding-domain containing protein YvoD		20
Clustering-based subsystems	NULL	Cluster_containing_CofD-like_protein_and_co-occuring_with_DNA_repair	FIG000506: Predicted P-loop-containing kinase	39.1315	-0.562633	0.234705	0.00406434	0.0346998		Carbohydrates	Central carbohydrate metabolism	Methylglyoxal_Metabolism	Hydroxyacylglutathione hydrolase (EC 3.1.2.6)	35.3747	-12.7669	3.24651	3.80954e-54	3.73509e-53		Carbohydrates	Central carbohydrate metabolism	HPr_kinase_and_hprK_operon_in_Gram-positive_organisms	Prolipoprotein diacylglyceryl transferase (EC 2.4.99.-)	27.4293	-13.0585	3.2735	1.02511e-85	2.6346e-84
Clustering-based subsystems	NULL	Cluster_containing_CofD-like_protein_and_co-occuring_with_DNA_repair	FIG001886: Cytoplasmic hypothetical protein	24.7307	-0.874521	0.289822	0.000245328	0.00514821		Carbohydrates	Central carbohydrate metabolism	Methylglyoxal_Metabolism	Hydroxyacylglutathione hydrolase (EC 3.1.2.6)		-20					Carbohydrates	Central carbohydrate metabolism	HPr_kinase_and_hprK_operon_in_Gram-positive_organisms	Prolipoprotein diacylglyceryl transferase (EC 2.4.99.-)		-20
Clustering-based subsystems	NULL	Cluster_containing_CofD-like_protein_and_co-occuring_with_DNA_repair	FIG002813: LPPG:FO 2-phospho-L-lactate transferase like, CofD-like	27.858	-0.691428	0.240237	0.000700525	0.0108133		Carbohydrates	Central carbohydrate metabolism	Pentose_phosphate_pathway	6-phosphogluconolactonase (EC 3.1.1.31)	15.507	-11.3695	3.1304	5.44001e-29	3.4071e-28		Carbohydrates	Central carbohydrate metabolism	HPr_kinase_and_hprK_operon_in_Gram-positive_organisms	Putative acetyltransferase YvoF		-20
Clustering-based subsystems	NULL	Cluster_with_phosphopentomutase_paralog	Phosphopentomutase (EC 5.4.2.7)	24.799	-1.0207	0.24043	1.80086e-06	0.00013899		Carbohydrates	Central carbohydrate metabolism	Pentose_phosphate_pathway	6-phosphogluconolactonase (EC 3.1.1.31)		-20					Carbohydrates	Central carbohydrate metabolism	HPr_kinase_and_hprK_operon_in_Gram-positive_organisms	Pyrophosphatase PpaX (EC 3.6.1.1)		-20
Clustering-based subsystems	NULL	Cluster_with_second_YidC_in_Bacilli	Inner membrane protein translocase component YidC, OxaA protein	6.32786	-0.996671	0.625255	0.00576285	0.0437773		Carbohydrates	Central carbohydrate metabolism	Pentose_phosphate_pathway	6-phosphogluconolactonase (EC 3.1.1.31), eukaryotic type	8.3485	-1.20303	0.491096	0.00472244	0.0143873		Carbohydrates	Central carbohydrate metabolism	Methylglyoxal_Metabolism	Aldehyde dehydrogenase (EC 1.2.1.3)	7.72152	-11.0296	3.06764	9.18875e-36	6.88204e-35
Clustering-based subsystems	NULL	Cluster_with_second_YidC_in_Bacilli	Inner membrane protein translocase component YidC, short form OxaI-like	19.5973	-1.00369	0.317275	0.000113755	0.0030914		Carbohydrates	Central carbohydrate metabolism	Pentose_phosphate_pathway	Glucose-6-phosphate 1-dehydrogenase (EC 1.1.1.49)	50.8209	-13.3647	3.31051	2.04018e-56	2.12532e-55		Carbohydrates	Central carbohydrate metabolism	Methylglyoxal_Metabolism	Aldehyde dehydrogenase (EC 1.2.1.3)		-20
Clustering-based subsystems	NULL	Conjugative_transfer_related_cluster	IncF plasmid conjugative transfer pilus assembly protein TraB		-20					Carbohydrates	Central carbohydrate metabolism	Pentose_phosphate_pathway	Glucose-6-phosphate 1-dehydrogenase (EC 1.1.1.49)		-20					Carbohydrates	Central carbohydrate metabolism	Methylglyoxal_Metabolism	Hydroxyacylglutathione hydrolase (EC 3.1.2.6)	13.8772	-11.927	3.16584	2.55235e-46	2.25525e-45
Clustering-based subsystems	NULL	Conjugative_transfer_related_cluster	IncF plasmid conjugative transfer pilus assembly protein TraH		-20					Carbohydrates	Central carbohydrate metabolism	Pentose_phosphate_pathway	Transketolase, C-terminal section (EC 2.2.1.1)	59.7975	-13.6424	3.3267	6.10044e-72	9.69877e-71		Carbohydrates	Central carbohydrate metabolism	Methylglyoxal_Metabolism	Hydroxyacylglutathione hydrolase (EC 3.1.2.6)		-20
Clustering-based subsystems	NULL	Conjugative_transfer_related_cluster	IncF plasmid conjugative transfer pilus assembly protein TraK		20					Carbohydrates	Central carbohydrate metabolism	Pentose_phosphate_pathway	Transketolase, C-terminal section (EC 2.2.1.1)		-20					Carbohydrates	Central carbohydrate metabolism	Methylglyoxal_Metabolism	Methylglyoxal synthase (EC 4.2.3.3)	7.65484	-0.978239	0.455276	0.01739	0.0441775
Clustering-based subsystems	NULL	Conserved_gene_cluster_associated_with_Met-tRNA_formyltransferase	GTP-sensing transcriptional pleiotropic repressor codY	15.3847	-0.784179	0.29076	0.00111924	0.0143972		Carbohydrates	Central carbohydrate metabolism	Pentose_phosphate_pathway	Transketolase, N-terminal section (EC 2.2.1.1)	42.8436	13.1795	3.09399	2.66861e-69	3.83019e-68		Carbohydrates	Central carbohydrate metabolism	Pentose_phosphate_pathway	6-phosphogluconolactonase (EC 3.1.1.31)	6.31567	-10.5644	3.05707	4.95734e-20	2.89159e-19
Clustering-based subsystems	NULL	Conserved_gene_cluster_associated_with_Met-tRNA_formyltransferase	Protein serine/threonine phosphatase PrpC, regulation of stationary phase	11.3605	-0.648787	0.304095	0.00552984	0.0425092		Carbohydrates	Central carbohydrate metabolism	Pentose_phosphate_pathway	Xylulose-5-phosphate phosphoketolase (EC 4.1.2.9)	10.3946	-10.7699	3.0749	8.81315e-23	4.97135e-22		Carbohydrates	Central carbohydrate metabolism	Pentose_phosphate_pathway	6-phosphogluconolactonase (EC 3.1.1.31)		-20
Clustering-based subsystems	NULL	Conserved_gene_cluster_associated_with_Met-tRNA_formyltransferase	tRNA:m(5)U-54 MTase gid	45.0738	-0.699867	0.213793	0.000197992	0.00455608		Carbohydrates	Central carbohydrate metabolism	Pentose_phosphate_pathway	Xylulose-5-phosphate phosphoketolase (EC 4.1.2.9)		-20					Carbohydrates	Central carbohydrate metabolism	Pentose_phosphate_pathway	6-phosphogluconolactonase (EC 3.1.1.31), eukaryotic type	3.9944	-1.51448	0.676299	0.00495424	0.0143333
Clustering-based subsystems	NULL	CTP_synthase_(EC_6.3.4.2)_cluster	Inner membrane protein translocase component YidC, long form	52.3877	0.473912	0.190388	0.00475939	0.0388579		Carbohydrates	Central carbohydrate metabolism	Peripheral_Glucose_Catabolism_Pathways	Glucokinase (EC 2.7.1.2)	58.3251	1.00502	0.229172	7.66873e-06	3.21105e-05		Carbohydrates	Central carbohydrate metabolism	Pentose_phosphate_pathway	Glucose-6-phosphate 1-dehydrogenase (EC 1.1.1.49)	19.7697	-12.5226	3.23612	3.18245e-50	3.02303e-49
Clustering-based subsystems	NULL	Divergent_RNA_modification_related_clusters	FIG005986: HD family hydrolase	1.25507	-1.36862	1.03875	0.0024669	0.0249209		Carbohydrates	Central carbohydrate metabolism	Peripheral_Glucose_Catabolism_Pathways	Integral membrane sensor signal transduction histidine kinase (EC 2.7.13.3), glucose catabolism cluster		-20					Carbohydrates	Central carbohydrate metabolism	Pentose_phosphate_pathway	Glucose-6-phosphate 1-dehydrogenase (EC 1.1.1.49)		-20
Clustering-based subsystems	NULL	Divergent_RNA_modification_related_clusters	FIG011178: rRNA methylase	11.0502	-1.48757	0.336911	4.87704e-07	4.86221e-05		Carbohydrates	Central carbohydrate metabolism	Pyruvate_Alanine_Serine_Interconversions	Branched-chain amino acid aminotransferase (EC 2.6.1.42)	71.4806	-13.9315	3.36381	2.10676e-81	4.7744e-80		Carbohydrates	Central carbohydrate metabolism	Pentose_phosphate_pathway	Transketolase, C-terminal section (EC 2.2.1.1)	22.5836	-12.7354	3.22374	4.9273e-72	7.97026e-71
Clustering-based subsystems	NULL	EC699-706	Di/tripeptide permease YbgH		20					Carbohydrates	Central carbohydrate metabolism	Pyruvate_Alanine_Serine_Interconversions	Branched-chain amino acid aminotransferase (EC 2.6.1.42)		-20					Carbohydrates	Central carbohydrate metabolism	Pentose_phosphate_pathway	Transketolase, C-terminal section (EC 2.2.1.1)		-20
Clustering-based subsystems	NULL	EC699-706	FIG042796: Hypothetical protein	32.1357	0.410793	0.152079	0.00327505	0.0299488		Carbohydrates	Central carbohydrate metabolism	Pyruvate_Alanine_Serine_Interconversions	D-serine dehydratase (EC 4.3.1.18)	10.0994	-10.7825	3.04826	1.01441e-28	6.31502e-28		Carbohydrates	Central carbohydrate metabolism	Pentose_phosphate_pathway	Transketolase, N-terminal section (EC 2.2.1.1)	26.6815	13.5667	3.09871	9.50951e-77	1.67758e-75
Clustering-based subsystems	NULL	Glutaredoxin_3_containing_cluster_2	Competence protein F homolog, phosphoribosyltransferase domain	10.1174	0.785751	0.336494	0.00268199	0.0263354		Carbohydrates	Central carbohydrate metabolism	Pyruvate_Alanine_Serine_Interconversions	D-serine dehydratase (EC 4.3.1.18)		-20					Carbohydrates	Central carbohydrate metabolism	Pentose_phosphate_pathway	Xylulose-5-phosphate phosphoketolase (EC 4.1.2.9)	3.72831	-9.75131	2.97007	6.01196e-15	3.18395e-14
Clustering-based subsystems	NULL	Listeria_bile_tolerance_locus_BltB	Transcriptional regulator in BltB locus		-20					Carbohydrates	Central carbohydrate metabolism	Pyruvate_Alanine_Serine_Interconversions	D-serine/D-alanine/glycine transporter	12.2012	10.9847	2.98694	2.28796e-22	1.27942e-21		Carbohydrates	Central carbohydrate metabolism	Pentose_phosphate_pathway	Xylulose-5-phosphate phosphoketolase (EC 4.1.2.9)		-20
Clustering-based subsystems	NULL	LMPTP_YwlE_cluster	Hypothetical protein ywlG	10.9286	-1.12854	0.347781	9.32266e-05	0.00268479		Carbohydrates	Central carbohydrate metabolism	Pyruvate_Alanine_Serine_Interconversions	L-alanine:glyoxylate aminotransferase (EC 2.6.1.44)		-20					Carbohydrates	Central carbohydrate metabolism	Peripheral_Glucose_Catabolism_Pathways	Glucokinase (EC 2.7.1.2)	25.5525	0.693155	0.208097	0.000609218	0.00211991
Clustering-based subsystems	NULL	Nucleoside_Catabolism_cluster	D-Ribose 1,5-phosphomutase (EC 5.4.2.7)	6.28556	1.05794	0.313983	7.69042e-05	0.00243257		Carbohydrates	Central carbohydrate metabolism	Pyruvate_Alanine_Serine_Interconversions	L-serine dehydratase (EC 4.3.1.17)	58.3267	13.7216	3.13558	2.62917e-85	7.03882e-84		Carbohydrates	Central carbohydrate metabolism	Peripheral_Glucose_Catabolism_Pathways	Integral membrane sensor signal transduction histidine kinase (EC 2.7.13.3), glucose catabolism cluster		-20
Clustering-based subsystems	NULL	NusA-TFII_Cluster	FIG000325: clustered with transcription termination protein NusA	28.2627	-0.371156	0.138841	0.00374522	0.0326248		Carbohydrates	Central carbohydrate metabolism	Pyruvate_Alanine_Serine_Interconversions	L-serine dehydratase, beta subunit (EC 4.3.1.17)	13.103	-11.2116	3.06699	7.28492e-45	5.89987e-44		Carbohydrates	Central carbohydrate metabolism	Pyruvate_Alanine_Serine_Interconversions	Branched-chain amino acid aminotransferase (EC 2.6.1.42)	26.9707	-13.0358	3.27136	5.21834e-85	1.30794e-83
Clustering-based subsystems	NULL	PA0057_cluster	LysR-family transcriptional regulator clustered with PA0057		20					Carbohydrates	Central carbohydrate metabolism	Pyruvate_Alanine_Serine_Interconversions	L-serine dehydratase, beta subunit (EC 4.3.1.17)		-20					Carbohydrates	Central carbohydrate metabolism	Pyruvate_Alanine_Serine_Interconversions	Branched-chain amino acid aminotransferase (EC 2.6.1.42)		-20
Clustering-based subsystems	NULL	PFGI-1-like_cluster_2	hypothetical protein in PFGI-1-like cluster		-20					Carbohydrates	Central carbohydrate metabolism	Pyruvate_metabolism_I:_anaplerotic_reactions,_PEP	Aerobic C4-dicarboxylate transporter for fumarate, L-malate, D-malate, succunate, aspartate		-20					Carbohydrates	Central carbohydrate metabolism	Pyruvate_Alanine_Serine_Interconversions	D-alanine aminotransferase (EC 2.6.1.21)	7.95587	0.802726	0.336627	0.0105223	0.0281876
Clustering-based subsystems	NULL	Possible_Ammonia_conversion_cluster	Allophanate hydrolase 2 subunit 1 (EC 3.5.1.54)	13.1621	-0.827103	0.236158	6.75129e-05	0.00218935		Carbohydrates	Central carbohydrate metabolism	Pyruvate_metabolism_I:_anaplerotic_reactions,_PEP	Oxaloacetate decarboxylase beta chain (EC 4.1.1.3)	41.2722	13.1644	3.09321	2.13802e-66	2.82535e-65		Carbohydrates	Central carbohydrate metabolism	Pyruvate_Alanine_Serine_Interconversions	D-serine dehydratase (EC 4.3.1.18)	3.55996	-9.74847	2.93255	7.4854e-21	4.40681e-20
Clustering-based subsystems	NULL	Putative_sulfate_assimilation_cluster	Putative reductase (alkanesulfonate metabolism)		20					Carbohydrates	Central carbohydrate metabolism	Pyruvate_metabolism_I:_anaplerotic_reactions,_PEP	Phosphoenolpyruvate carboxykinase [ATP] (EC 4.1.1.49)	108.006	-14.6221	3.43641	1.79119e-91	6.47207e-90		Carbohydrates	Central carbohydrate metabolism	Pyruvate_Alanine_Serine_Interconversions	D-serine dehydratase (EC 4.3.1.18)		-20
Clustering-based subsystems	NULL	Spore_Coat	Major transcriptional regulator of spore coat formation GerE		20					Carbohydrates	Central carbohydrate metabolism	Pyruvate_metabolism_I:_anaplerotic_reactions,_PEP	Phosphoenolpyruvate carboxykinase [ATP] (EC 4.1.1.49)		-20					Carbohydrates	Central carbohydrate metabolism	Pyruvate_Alanine_Serine_Interconversions	D-serine/D-alanine/glycine transporter	11.0617	11.9559	3.02165	2.15551e-33	1.53277e-32
Clustering-based subsystems	NULL	tRNA-methylthiotransferase_containing_cluster	Apolipoprotein N-acyltransferase (EC 2.3.1.-)	19.1156	0.947679	0.401143	0.00175012	0.0199814		Carbohydrates	Central carbohydrate metabolism	Pyruvate_metabolism_II:_acetyl-CoA,_acetogenesis_from_pyruvate	Acetyl-coenzyme A synthetase (EC 6.2.1.1)	10.0802	-10.6885	3.07204	2.05532e-21	1.13703e-20		Carbohydrates	Central carbohydrate metabolism	Pyruvate_Alanine_Serine_Interconversions	L-alanine:glyoxylate aminotransferase (EC 2.6.1.44)		-20
Clustering-based subsystems	NULL	tRNA-methylthiotransferase_containing_cluster	Phosphate starvation-inducible ATPase PhoH with RNA binding motif	7.30318	1.03562	0.397957	0.000879153	0.0124502		Carbohydrates	Central carbohydrate metabolism	Pyruvate_metabolism_II:_acetyl-CoA,_acetogenesis_from_pyruvate	Acetyl-coenzyme A synthetase (EC 6.2.1.1)		-20					Carbohydrates	Central carbohydrate metabolism	Pyruvate_Alanine_Serine_Interconversions	L-serine dehydratase (EC 4.3.1.17)	26.1487	13.3757	3.08962	8.83865e-70	1.33582e-68
Clustering-based subsystems	NULL	USS-DB-1	Hypothetical protein USSDB1A		20					Carbohydrates	Central carbohydrate metabolism	Pyruvate_metabolism_II:_acetyl-CoA,_acetogenesis_from_pyruvate	Dihydrolipoamide acetyltransferase component of pyruvate dehydrogenase complex (EC 2.3.1.12)	27.9014	-12.3691	3.23514	2.10502e-37	1.48995e-36		Carbohydrates	Central carbohydrate metabolism	Pyruvate_Alanine_Serine_Interconversions	L-serine dehydratase, beta subunit (EC 4.3.1.17)	4.82029	-10.2356	2.95484	5.98153e-39	4.72457e-38
Clustering-based subsystems	NULL	USS-DB-1	Sugar ABC transporter, periplasmic sugar-binding protein USSDB1B		20					Carbohydrates	Central carbohydrate metabolism	Pyruvate_metabolism_II:_acetyl-CoA,_acetogenesis_from_pyruvate	Dihydrolipoamide acetyltransferase component of pyruvate dehydrogenase complex (EC 2.3.1.12)		-20					Carbohydrates	Central carbohydrate metabolism	Pyruvate_Alanine_Serine_Interconversions	L-serine dehydratase, beta subunit (EC 4.3.1.17)		-20
Clustering-based subsystems	NULL	USS-DB-1	Sugar ABC transporter, sugar permease protein 2 USSDB1D	2.083	2.38023	0.591852	1.15489e-05	0.000602968		Carbohydrates	Central carbohydrate metabolism	Pyruvate_metabolism_II:_acetyl-CoA,_acetogenesis_from_pyruvate	NAD-independent protein deacetylase AcuC		-20					Carbohydrates	Central carbohydrate metabolism	Pyruvate_metabolism_I:_anaplerotic_reactions,_PEP	Aerobic C4-dicarboxylate transporter for fumarate, L-malate, D-malate, succunate, aspartate		-20
Clustering-based subsystems	NULL	USS-DB-2	Response regulator, ompR family [USSDB2A]		-20					Carbohydrates	Central carbohydrate metabolism	Pyruvate_metabolism_II:_acetyl-CoA,_acetogenesis_from_pyruvate	Protein acetyltransferase		-20					Carbohydrates	Central carbohydrate metabolism	Pyruvate_metabolism_I:_anaplerotic_reactions,_PEP	Oxaloacetate decarboxylase beta chain (EC 4.1.1.3)	14.6713	12.4681	3.02434	1.11013e-51	1.08926e-50
Clustering-based subsystems	NULL	USS-DB-7	Uncharacterized protein ImpF		20					Carbohydrates	Central carbohydrate metabolism	Pyruvate_metabolism_II:_acetyl-CoA,_acetogenesis_from_pyruvate	Pyruvate dehydrogenase E1 component (EC 1.2.4.1)	127.288	-0.963092	0.411576	0.00993492	0.0274659		Carbohydrates	Central carbohydrate metabolism	Pyruvate_metabolism_I:_anaplerotic_reactions,_PEP	Phosphoenolpyruvate carboxykinase [ATP] (EC 4.1.1.49)	39.9656	-13.6955	3.33943	4.38199e-103	2.64119e-101
Clustering-based subsystems	NULL	Yfa_cluster	Uncharacterized protein YfaD		-20					Carbohydrates	Central carbohydrate metabolism	Pyruvate:ferredoxin_oxidoreductase	Pyruvate-flavodoxin oxidoreductase (EC 1.2.7.-)	299.437	-16.2183	3.61732	1.34066e-85	3.70437e-84		Carbohydrates	Central carbohydrate metabolism	Pyruvate_metabolism_I:_anaplerotic_reactions,_PEP	Phosphoenolpyruvate carboxykinase [ATP] (EC 4.1.1.49)		-20
Clustering-based subsystems	NULL	Yfa_cluster	Uncharacterized protein YfaU		20					Carbohydrates	Central carbohydrate metabolism	Pyruvate:ferredoxin_oxidoreductase	Pyruvate-flavodoxin oxidoreductase (EC 1.2.7.-)		-20					Carbohydrates	Central carbohydrate metabolism	Pyruvate_metabolism_I:_anaplerotic_reactions,_PEP	Phosphoenolpyruvate carboxykinase [GTP] (EC 4.1.1.32)	24.0194	-1.08346	0.33347	0.000537168	0.00188998
Clustering-based subsystems	NULL	Yfa_cluster	Uncharacterized transcriptional regulator YfaX, HTH-type		20					Carbohydrates	Central carbohydrate metabolism	Soluble_methane_monooxygenase_(sMMO)	Methane monooxygenase component A beta chain (EC 1.14.13.25)		20					Carbohydrates	Central carbohydrate metabolism	Pyruvate_metabolism_I:_anaplerotic_reactions,_PEP	Pyruvate carboxyl transferase (EC 6.4.1.1)	43.3047	0.858428	0.221318	7.94062e-05	0.000309972
Clustering-based subsystems	Probably GTP or GMP signaling related	CBSS-176299.4.peg.1292	DNA-directed RNA polymerase omega subunit (EC 2.7.7.6)	9.96012	-0.764802	0.410852	0.00540366	0.0418729		Carbohydrates	Central carbohydrate metabolism	TCA_Cycle	Archaeal succinyl-CoA ligase [ADP-forming] beta chain (EC 6.2.1.5)		20					Carbohydrates	Central carbohydrate metabolism	Pyruvate_metabolism_II:_acetyl-CoA,_acetogenesis_from_pyruvate	Acetyl-coenzyme A synthetase (EC 6.2.1.1)	3.73018	-9.71915	2.97725	8.27431e-14	4.31885e-13
Clustering-based subsystems	Probably organic hydroperoxide resistance related hypothetical protein	CBSS-269482.1.peg.1294	Organic hydroperoxide resistance transcriptional regulator	5.19218	-1.42709	0.471143	8.80173e-05	0.00261276		Carbohydrates	Central carbohydrate metabolism	TCA_Cycle	Dihydrolipoamide succinyltransferase component (E2) of 2-oxoglutarate dehydrogenase complex (EC 2.3.1.61)	43.894	-13.1105	3.30559	1.02113e-43	8.04294e-43		Carbohydrates	Central carbohydrate metabolism	Pyruvate_metabolism_II:_acetyl-CoA,_acetogenesis_from_pyruvate	Acetyl-coenzyme A synthetase (EC 6.2.1.1)		-20
Clustering-based subsystems	Proteasome related clusters	Proteasome_subunit_alpha_archaeal_cluster	Exosome complex exonuclease 1		20					Carbohydrates	Central carbohydrate metabolism	TCA_Cycle	Dihydrolipoamide succinyltransferase component (E2) of 2-oxoglutarate dehydrogenase complex (EC 2.3.1.61)		-20					Carbohydrates	Central carbohydrate metabolism	Pyruvate_metabolism_II:_acetyl-CoA,_acetogenesis_from_pyruvate	Acetyltransferase AcuA, acetyl-CoA synthetase inhibitor		20
Clustering-based subsystems	Proteasome related clusters	Proteasome_subunit_alpha_archaeal_cluster	LSU ribosomal protein L15e		20					Carbohydrates	Central carbohydrate metabolism	TCA_Cycle	hypothetical protein that often co-occurs with aconitase		20					Carbohydrates	Central carbohydrate metabolism	Pyruvate_metabolism_II:_acetyl-CoA,_acetogenesis_from_pyruvate	Acylphosphate phosphohydrolase (EC 3.6.1.7), putative	2.24408	-1.2754	0.402639	0.00109721	0.00365472
Clustering-based subsystems	Proteasome related clusters	Proteasome_subunit_alpha_archaeal_cluster	Probable exosome complex exonuclease 2 (EC 3.1.13.-)		20					Carbohydrates	Central carbohydrate metabolism	TCA_Cycle	Isocitrate dehydrogenase [NADP] (EC 1.1.1.42)	39.1899	13.0455	3.08922	1.35899e-63	1.67587e-62		Carbohydrates	Central carbohydrate metabolism	Pyruvate_metabolism_II:_acetyl-CoA,_acetogenesis_from_pyruvate	Dihydrolipoamide acetyltransferase component of pyruvate dehydrogenase complex (EC 2.3.1.12)	11.2171	-11.5557	3.15664	1.01743e-28	6.76905e-28
Clustering-based subsystems	Putative asociate of RNA polymerase sigma-54 factor rpoN	CBSS-316057.3.peg.1308	ECF family sigma factor		20					Carbohydrates	Central carbohydrate metabolism	TCA_Cycle	Isocitrate dehydrogenase 3 subunit beta, mitochondrial precursor (EC 1.1.1.41)		-20					Carbohydrates	Central carbohydrate metabolism	Pyruvate_metabolism_II:_acetyl-CoA,_acetogenesis_from_pyruvate	Dihydrolipoamide acetyltransferase component of pyruvate dehydrogenase complex (EC 2.3.1.12)		-20
Clustering-based subsystems	Putative asociate of RNA polymerase sigma-54 factor rpoN	CBSS-316057.3.peg.1308	RNA polymerase sigma-70 factor, ECF family		-20					Carbohydrates	Central carbohydrate metabolism	TCA_Cycle	Isocitrate dehydrogenase 3 subunit gamma, mitochondrial precursor (EC 1.1.1.41)		-20					Carbohydrates	Central carbohydrate metabolism	Pyruvate_metabolism_II:_acetyl-CoA,_acetogenesis_from_pyruvate	NAD-independent protein deacetylase AcuC		-20
Clustering-based subsystems	Putrescine/GABA utilization cluster-temporal,to add to SSs	GABA_and_putrescine_metabolism_from_cluters	Gamma-glutamyl-putrescine oxidase (EC1.4.3.-)		-20					Carbohydrates	Central carbohydrate metabolism	TCA_Cycle	Succinyl-CoA ligase [ADP-forming] alpha chain (EC 6.2.1.5)	39.4744	-12.9429	3.27062	9.94003e-53	9.35522e-52		Carbohydrates	Central carbohydrate metabolism	Pyruvate_metabolism_II:_acetyl-CoA,_acetogenesis_from_pyruvate	Protein acetyltransferase		-20
Clustering-based subsystems	Putrescine/GABA utilization cluster-temporal,to add to SSs	GABA_and_putrescine_metabolism_from_cluters	Putrescine importer		20					Carbohydrates	Central carbohydrate metabolism	TCA_Cycle	Succinyl-CoA ligase [ADP-forming] alpha chain (EC 6.2.1.5)		-20					Carbohydrates	Central carbohydrate metabolism	Pyruvate_metabolism_II:_acetyl-CoA,_acetogenesis_from_pyruvate	Pyruvate dehydrogenase E1 component (EC 1.2.4.1)	52.2751	-1.4081	0.452975	0.000646341	0.00224139
Clustering-based subsystems	recX and regulatory cluster	CBSS-261594.1.peg.788	Cysteinyl-tRNA synthetase related protein	6.02732	-1.91727	0.572596	2.6216e-05	0.00112408		Carbohydrates	Central carbohydrate metabolism	TCA_Cycle	Succinyl-CoA ligase [ADP-forming] beta chain (EC 6.2.1.5)	28.1098	12.4644	3.04919	1.11001e-50	1.02601e-49		Carbohydrates	Central carbohydrate metabolism	Pyruvate:ferredoxin_oxidoreductase	Pyruvate-flavodoxin oxidoreductase (EC 1.2.7.-)	104.862	-15.2349	3.51247	1.41525e-101	7.62275e-100
Clustering-based subsystems	Ribosomal Protein L28P relates to a set of uncharacterized proteins	A_Gram-positive_cluster_that_relates_ribosomal_protein_L28P_to_a_set_of_uncharacterized_proteins	FIG001802: Putative alkaline-shock protein	4.20487	-1.19269	0.535613	0.00104219	0.0139163		Carbohydrates	CO2 fixation	Calvin-Benson_cycle	Fructose-1,6-bisphosphatase, GlpX type (EC 3.1.3.11)	31.8635	12.7485	3.05939	4.89942e-63	5.92864e-62		Carbohydrates	Central carbohydrate metabolism	Pyruvate:ferredoxin_oxidoreductase	Pyruvate-flavodoxin oxidoreductase (EC 1.2.7.-)		-20
Clustering-based subsystems	Ribosomal Protein L28P relates to a set of uncharacterized proteins	A_Gram-positive_cluster_that_relates_ribosomal_protein_L28P_to_a_set_of_uncharacterized_proteins	Serine/threonine protein kinase PrkC, regulator of stationary phase	29.8857	-0.82348	0.287894	0.000485956	0.00826125		Carbohydrates	CO2 fixation	Calvin-Benson_cycle	Fructose-1,6-bisphosphatase, type I (EC 3.1.3.11)	21.5868	12.1057	3.01204	3.89029e-49	3.4538e-48		Carbohydrates	Central carbohydrate metabolism	TCA_Cycle	Dihydrolipoamide succinyltransferase component (E2) of 2-oxoglutarate dehydrogenase complex (EC 2.3.1.61)	17.5952	-12.2971	3.22143	7.12358e-36	5.35114e-35
Clustering-based subsystems	Ribosome-related cluster	A_Gammaproteobacteria_Cluster_Relating_to_Translation	FIG002082: Protein sirB2		20					Carbohydrates	CO2 fixation	Calvin-Benson_cycle	Transketolase (EC 2.2.1.1)	302.156	0.267447	0.104172	0.0100695	0.0277933		Carbohydrates	Central carbohydrate metabolism	TCA_Cycle	Dihydrolipoamide succinyltransferase component (E2) of 2-oxoglutarate dehydrogenase complex (EC 2.3.1.61)		-20
Clustering-based subsystems	Three hypotheticals linked to lipoprotein biosynthesis	CBSS-188.1.peg.9880	FIG018229: hypothetical protein		20					Carbohydrates	CO2 fixation	Calvin-Benson_cycle	Transketolase, C-terminal section (EC 2.2.1.1)	42.3116	13.175	3.09499	4.23003e-70	6.31693e-69		Carbohydrates	Central carbohydrate metabolism	TCA_Cycle	Fumarate hydratase class II (EC 4.2.1.2)	66.7557	-0.549088	0.16987	0.000987154	0.0033187
Clustering-based subsystems	Translation	CBSS-326442.4.peg.1852	ABC-type polar amino acid transport system, ATPase component	7.36998	0.819807	0.253271	0.00018972	0.00443367		Carbohydrates	CO2 fixation	Calvin-Benson_cycle	Transketolase, N-terminal section (EC 2.2.1.1)	46.0536	-13.2459	3.29277	4.02714e-64	5.02615e-63		Carbohydrates	Central carbohydrate metabolism	TCA_Cycle	Isocitrate dehydrogenase [NADP] (EC 1.1.1.42)	17.845	12.7881	3.05122	7.30728e-55	7.69163e-54
Clustering-based subsystems	Translation	CBSS-326442.4.peg.1852	Seryl-tRNA synthetase (EC 6.1.1.11)	128.656	-0.191362	0.0705273	0.00558858	0.0428754		Carbohydrates	CO2 fixation	Calvin-Benson_cycle	Transketolase, N-terminal section (EC 2.2.1.1)		-20					Carbohydrates	Central carbohydrate metabolism	TCA_Cycle	Isocitrate dehydrogenase 3 subunit beta, mitochondrial precursor (EC 1.1.1.41)		-20
Clustering-based subsystems	tRNA sulfuration	CBSS-89187.3.peg.2957	Glutathione S-transferase domain protein	1.57055	-0.935161	1.28526	0.00249562	0.0250145		Carbohydrates	CO2 fixation	Calvin-Benson_cycle	Triosephosphate isomerase (EC 5.3.1.1)	84.2113	14.2598	3.11906	1.91686e-95	8.68808e-94		Carbohydrates	Central carbohydrate metabolism	TCA_Cycle	Isocitrate dehydrogenase 3 subunit gamma, mitochondrial precursor (EC 1.1.1.41)		-20
Clustering-based subsystems	Two related proteases	CBSS-257314.1.peg.676	Unspecified monosaccharide ABC transport system, ATP-binding protein	9.65208	1.68793	0.253008	2.68293e-12	1.29418e-09		Carbohydrates	CO2 fixation	Carboxysome	NADH dehydrogenase (EC 1.6.99.3)	86.5688	-0.817397	0.222811	0.000142499	0.000555693		Carbohydrates	Central carbohydrate metabolism	TCA_Cycle	Succinyl-CoA ligase [ADP-forming] alpha chain (EC 6.2.1.5)	15.4891	-12.1007	3.18544	3.84181e-45	3.35364e-44
Cofactors, Vitamins, Prosthetic Groups, Pigments	Biotin	Biotin_biosynthesis	Adenosylmethionine-8-amino-7-oxononanoate aminotransferase (EC 2.6.1.62)	59.3678	-0.428043	0.133745	0.000621105	0.0100286		Carbohydrates	CO2 fixation	CO2_uptake,_carboxysome	Bicarbonate transporter, bicarbonate binding protein 2		-20					Carbohydrates	Central carbohydrate metabolism	TCA_Cycle	Succinyl-CoA ligase [ADP-forming] alpha chain (EC 6.2.1.5)		-20
Cofactors, Vitamins, Prosthetic Groups, Pigments	Biotin	Biotin_biosynthesis	Pimeloyl-CoA synthase (EC 6.2.1.14)	2.82668	-1.37597	0.813771	0.00228707	0.0239831		Carbohydrates	CO2 fixation	CO2_uptake,_carboxysome	ribulose 1,5-bisphosphate carboxylase/oxygenase activase		-20					Carbohydrates	Central carbohydrate metabolism	TCA_Cycle	Succinyl-CoA ligase [ADP-forming] beta chain (EC 6.2.1.5)	16.138	12.6028	3.02755	5.72865e-58	6.47414e-57
Cofactors, Vitamins, Prosthetic Groups, Pigments	Biotin	Biotin_biosynthesis	Substrate-specific component BioY of biotin ECF transporter	11.5031	-0.465692	0.198001	0.00706161	0.0491891		Carbohydrates	CO2 fixation	CO2_uptake,_carboxysome	Rubisco activation protein CbbQ		-20					Carbohydrates	CO2 fixation	Calvin-Benson_cycle	Fructose-1,6-bisphosphatase, GlpX type (EC 3.1.3.11)	21.2216	13.1694	3.07705	7.32506e-64	9.50944e-63
Cofactors, Vitamins, Prosthetic Groups, Pigments	Coenzyme A	Coenzyme_A_Biosynthesis	2-dehydropantoate 2-reductase (EC 1.1.1.169)	17.0131	0.9279	0.334288	0.000767921	0.0113107		Carbohydrates	CO2 fixation	CO2_uptake,_carboxysome	RuBisCO operon transcriptional regulator CbbR		20					Carbohydrates	CO2 fixation	Calvin-Benson_cycle	Fructose-1,6-bisphosphatase, type I (EC 3.1.3.11)	9.41498	11.8178	2.99288	5.78005e-36	4.35482e-35
Cofactors, Vitamins, Prosthetic Groups, Pigments	Coenzyme A	Coenzyme_A_Biosynthesis	Dephospho-CoA kinase archaeal, predicted (EC 2.7.1.24)		20					Carbohydrates	CO2 fixation	CO2_uptake,_carboxysome	Sensory subunit of low CO2-induced protein complex, putative		-20					Carbohydrates	CO2 fixation	Calvin-Benson_cycle	Ribose 5-phosphate isomerase A (EC 5.3.1.6)	14.1963	-0.930914	0.356994	0.0054731	0.0157309
Cofactors, Vitamins, Prosthetic Groups, Pigments	Coenzyme A	Coenzyme_A_Biosynthesis	Pantothenate kinase type III, CoaX-like (EC 2.7.1.33)	40.3862	-0.678327	0.214344	0.000347549	0.0066886		Carbohydrates	CO2 fixation	Photorespiration_(oxidative_C2_cycle)	2-hydroxy-3-oxopropionate reductase (EC 1.1.1.60)	18.1643	11.8605	2.98432	4.95108e-49	4.37303e-48		Carbohydrates	CO2 fixation	Calvin-Benson_cycle	Transketolase (EC 2.2.1.1)	111.384	-0.371365	0.127213	0.00298487	0.00902234
Cofactors, Vitamins, Prosthetic Groups, Pigments	Coenzyme B	Coenzyme_B_synthesis	Coenzyme B synthesis from 2-oxoglutarate: steps 1, 6, and 10		20					Carbohydrates	CO2 fixation	Photorespiration_(oxidative_C2_cycle)	2-oxoglutarate/malate translocator	55.3912	-0.984342	0.459615	0.0151615	0.0395654		Carbohydrates	CO2 fixation	Calvin-Benson_cycle	Transketolase, C-terminal section (EC 2.2.1.1)	26.4711	13.571	3.0982	2.44941e-78	4.55933e-77
Cofactors, Vitamins, Prosthetic Groups, Pigments	Coenzyme B	Coenzyme_B_synthesis	Coenzyme B synthesis from 2-oxoglutarate: steps 4, 7, 8, 11, and 12 [small subunit]		20					Carbohydrates	CO2 fixation	Photorespiration_(oxidative_C2_cycle)	Aminomethyltransferase (glycine cleavage system T protein) (EC 2.1.2.10)	58.2756	13.7141	3.13541	1.08463e-76	2.00154e-75		Carbohydrates	CO2 fixation	Calvin-Benson_cycle	Transketolase, N-terminal section (EC 2.2.1.1)	16.8598	-12.2954	3.18588	1.41093e-65	1.89483e-64
Cofactors, Vitamins, Prosthetic Groups, Pigments	Coenzyme B	Coenzyme_B_synthesis	Coenzyme B synthesis from 2-oxoglutarate: steps 5, 9, and 13		-20					Carbohydrates	CO2 fixation	Photorespiration_(oxidative_C2_cycle)	Catalase (EC 1.11.1.6)	50.3758	-13.3256	3.35158	5.53684e-39	3.97345e-38		Carbohydrates	CO2 fixation	Calvin-Benson_cycle	Transketolase, N-terminal section (EC 2.2.1.1)		-20
Cofactors, Vitamins, Prosthetic Groups, Pigments	Folate and pterines	5-FCL-like_protein	Hydroxyethylthiazole kinase (EC 2.7.1.50)	16.9909	-0.749334	0.403495	0.00688323	0.0484904		Carbohydrates	CO2 fixation	Photorespiration_(oxidative_C2_cycle)	Catalase (EC 1.11.1.6)		-20					Carbohydrates	CO2 fixation	Calvin-Benson_cycle	Triosephosphate isomerase (EC 5.3.1.1)	39.1478	14.1572	3.1471	5.59109e-90	1.79163e-88
Cofactors, Vitamins, Prosthetic Groups, Pigments	Folate and pterines	5-FCL-like_protein	YjbQ (alternate ThiE)		-20					Carbohydrates	CO2 fixation	Photorespiration_(oxidative_C2_cycle)	Dihydrolipoamide dehydrogenase (EC 1.8.1.4)	70.8416	-13.9257	3.36427	9.05198e-80	1.91687e-78		Carbohydrates	CO2 fixation	Carboxysome	Carbonic anhydrase (EC 4.2.1.1)	23.1432	-0.895119	0.312844	0.00241499	0.00745554
Cofactors, Vitamins, Prosthetic Groups, Pigments	Folate and pterines	Folate_Biosynthesis	Thymidylate synthase thyX (EC 2.1.1.-)	16.2739	0.58414	0.225054	0.00274065	0.0265733		Carbohydrates	CO2 fixation	Photorespiration_(oxidative_C2_cycle)	Dihydrolipoamide dehydrogenase (EC 1.8.1.4)		-20					Carbohydrates	CO2 fixation	Carboxysome	NADH dehydrogenase (EC 1.6.99.3)	35.9611	-1.00155	0.248029	2.72429e-05	0.000111055
Cofactors, Vitamins, Prosthetic Groups, Pigments	Folate and pterines	methanopterin_biosynthesis	7,8 dihydropteroate synthase (methanopterin)		-20					Carbohydrates	CO2 fixation	Photorespiration_(oxidative_C2_cycle)	Glycine cleavage system H protein	23.8371	12.3266	3.01465	4.50709e-61	5.16366e-60		Carbohydrates	CO2 fixation	CO2_uptake,_carboxysome	Bicarbonate transporter, bicarbonate binding protein 2		-20
Cofactors, Vitamins, Prosthetic Groups, Pigments	Folate and pterines	methanopterin_biosynthesis	beta-ribofuranosylaminobenzene 5'-phosphate synthase		-20					Carbohydrates	CO2 fixation	Photorespiration_(oxidative_C2_cycle)	Glycine decarboxylase L-protein 2 (EC 1.8.1.4), mitochondrial		20					Carbohydrates	CO2 fixation	CO2_uptake,_carboxysome	ribulose 1,5-bisphosphate carboxylase/oxygenase activase		-20
Cofactors, Vitamins, Prosthetic Groups, Pigments	Folate and pterines	Methanopterin_biosynthesis2	DUF447 family protein		20					Carbohydrates	CO2 fixation	Photorespiration_(oxidative_C2_cycle)	Glycine dehydrogenase [decarboxylating] (glycine cleavage system P1 protein) (EC 1.4.4.2)	17.3057	-11.6088	3.17382	2.84524e-26	1.70946e-25		Carbohydrates	CO2 fixation	CO2_uptake,_carboxysome	Rubisco activation protein CbbQ		-20
Cofactors, Vitamins, Prosthetic Groups, Pigments	Folate and pterines	p-Aminobenzoyl-Glutamate_Utilization	Aminobenzoyl-glutamate transport protein	13.0673	1.3479	0.298495	5.94737e-07	5.4645e-05		Carbohydrates	CO2 fixation	Photorespiration_(oxidative_C2_cycle)	Glycine dehydrogenase [decarboxylating] (glycine cleavage system P1 protein) (EC 1.4.4.2)		-20					Carbohydrates	CO2 fixation	CO2_uptake,_carboxysome	Sensory subunit of low CO2-induced protein complex, putative		-20
Cofactors, Vitamins, Prosthetic Groups, Pigments	Folate and pterines	Pterin_metabolism	Phenylalanine-4-hydroxylase (EC 1.14.16.1)		20					Carbohydrates	CO2 fixation	Photorespiration_(oxidative_C2_cycle)	Glycolate dehydrogenase (EC 1.1.99.14), FAD-binding subunit GlcE		-20					Carbohydrates	CO2 fixation	Photorespiration_(oxidative_C2_cycle)	2-hydroxy-3-oxopropionate reductase (EC 1.1.1.60)	7.15282	11.3161	2.95188	3.57879e-31	2.44527e-30
Cofactors, Vitamins, Prosthetic Groups, Pigments	Folate and pterines	Pterin_metabolism_3	Fumarylacetoacetate hydrolase family protein	15.9755	0.716611	0.30243	0.00293927	0.0277995		Carbohydrates	CO2 fixation	Photorespiration_(oxidative_C2_cycle)	Glycolate dehydrogenase (EC 1.1.99.14), iron-sulfur subunit GlcF		-20					Carbohydrates	CO2 fixation	Photorespiration_(oxidative_C2_cycle)	Aminomethyltransferase (glycine cleavage system T protein) (EC 2.1.2.10)	22.2154	13.0975	3.07562	3.42663e-60	4.04407e-59
Cofactors, Vitamins, Prosthetic Groups, Pigments	Folate and pterines	YgfZ-Iron	COG1272: Predicted membrane protein hemolysin III homolog	10.9116	1.09202	0.341025	0.000130042	0.00339076		Carbohydrates	CO2 fixation	Photorespiration_(oxidative_C2_cycle)	Glycolate dehydrogenase (EC 1.1.99.14), subunit GlcD	5.74051	9.90041	2.82488	4.2057e-24	2.4362e-23		Carbohydrates	CO2 fixation	Photorespiration_(oxidative_C2_cycle)	Catalase (EC 1.11.1.6)	20.612	-12.5511	3.2775	1.027e-31	7.09373e-31
Cofactors, Vitamins, Prosthetic Groups, Pigments	Folate and pterines	YgfZ-Iron	Tricarboxylate transport protein TctB	3.21043	-0.980979	0.625536	0.00698421	0.0489148		Carbohydrates	CO2 fixation	Photorespiration_(oxidative_C2_cycle)	Glycolate oxidase (EC 1.1.3.15)		-20					Carbohydrates	CO2 fixation	Photorespiration_(oxidative_C2_cycle)	Catalase (EC 1.11.1.6)		-20
Cofactors, Vitamins, Prosthetic Groups, Pigments	Lipoic acid	Lipoic_acid_metabolism	Lipoate-protein ligase A, N-terminal 30 percent		20					Carbohydrates	CO2 fixation	Photorespiration_(oxidative_C2_cycle)	Hydroxypyruvate reductase (EC 1.1.1.81)	27.932	12.5404	3.04781	2.21484e-55	2.23954e-54		Carbohydrates	CO2 fixation	Photorespiration_(oxidative_C2_cycle)	Dihydrolipoamide dehydrogenase (EC 1.8.1.4)	26.5621	-12.9901	3.23719	7.49059e-84	1.78051e-82
Cofactors, Vitamins, Prosthetic Groups, Pigments	NAD and NADP	NAD_and_NADP_cofactor_biosynthesis_global	3-hydroxyanthranilate 3,4-dioxygenase (EC 1.13.11.6)		20					Carbohydrates	CO2 fixation	Photorespiration_(oxidative_C2_cycle)	Malate synthase (EC 2.3.3.9)		-20					Carbohydrates	CO2 fixation	Photorespiration_(oxidative_C2_cycle)	Dihydrolipoamide dehydrogenase (EC 1.8.1.4)		-20
Cofactors, Vitamins, Prosthetic Groups, Pigments	NAD and NADP	NAD_and_NADP_cofactor_biosynthesis_global	Kynurenine 3-monooxygenase (EC 1.14.13.9)		-20					Carbohydrates	CO2 fixation	Photorespiration_(oxidative_C2_cycle)	Phosphoglycolate phosphatase (EC 3.1.3.18)	26.7586	12.4492	3.02711	1.29859e-62	1.54961e-61		Carbohydrates	CO2 fixation	Photorespiration_(oxidative_C2_cycle)	Glycine cleavage system H protein	7.55926	11.5756	2.94859	5.90608e-41	4.86219e-40
Cofactors, Vitamins, Prosthetic Groups, Pigments	NAD and NADP	NAD_and_NADP_cofactor_biosynthesis_global	L-Aspartate dehydrogenase (EC 1.4.1.21)		20					Carbohydrates	CO2 fixation	Photorespiration_(oxidative_C2_cycle)	Ribulose-1,5-bisphosphate carboxylase, Type III (EC 4.1.1.39)		20					Carbohydrates	CO2 fixation	Photorespiration_(oxidative_C2_cycle)	Glycine dehydrogenase [decarboxylating] (glycine cleavage system P1 protein) (EC 1.4.4.2)	5.90226	-10.5296	3.05199	1.77537e-19	1.02611e-18
Cofactors, Vitamins, Prosthetic Groups, Pigments	NAD and NADP	NAD_and_NADP_cofactor_biosynthesis_global	Nicotinamide-nucleotide adenylyltransferase (EC 2.7.7.1), eukaryotic PNAT family		20					Carbohydrates	Di- and oligosaccharides	Beta-Glucoside_Metabolism	Beta-glucoside ABC transport system, ATP-binding protein 1		20					Carbohydrates	CO2 fixation	Photorespiration_(oxidative_C2_cycle)	Glycine dehydrogenase [decarboxylating] (glycine cleavage system P1 protein) (EC 1.4.4.2)		-20
Cofactors, Vitamins, Prosthetic Groups, Pigments	NAD and NADP	NAD_and_NADP_cofactor_biosynthesis_global	NMN 5'-nucleotidase, extracellular (EC 3.1.3.5)	4.02801	1.4032	0.490217	0.000352298	0.0066886		Carbohydrates	Di- and oligosaccharides	Beta-Glucoside_Metabolism	Beta-glucoside ABC transport system, ATP-binding protein 2		-20					Carbohydrates	CO2 fixation	Photorespiration_(oxidative_C2_cycle)	Glycolate dehydrogenase (EC 1.1.99.14), FAD-binding subunit GlcE		-20
Cofactors, Vitamins, Prosthetic Groups, Pigments	NAD and NADP	NAD_regulation	Hypothetical Nudix-like regulator	2.46934	0.969505	0.42979	0.0039594	0.0339636		Carbohydrates	Di- and oligosaccharides	Beta-Glucoside_Metabolism	Glucokinase, ROK family (EC 2.7.1.2)		20					Carbohydrates	CO2 fixation	Photorespiration_(oxidative_C2_cycle)	Glycolate dehydrogenase (EC 1.1.99.14), iron-sulfur subunit GlcF		-20
Cofactors, Vitamins, Prosthetic Groups, Pigments	NAD and NADP	NAD_regulation	Transcriptional repressor for NAD biosynthesis in gram-positives	7.14159	-0.724162	0.383919	0.00721525	0.0499886		Carbohydrates	Di- and oligosaccharides	Beta-Glucoside_Metabolism	Predicted regulator of cellobiose and glucan utilization, LacI family		-20					Carbohydrates	CO2 fixation	Photorespiration_(oxidative_C2_cycle)	Glycolate dehydrogenase (EC 1.1.99.14), subunit GlcD	2.41426	9.59387	2.84174	1.09241e-15	5.87141e-15
Cofactors, Vitamins, Prosthetic Groups, Pigments	NULL	Thiamin_biosynthesis	Predicted hydroxymethylpyrimidine transporter CytX	7.42911	-1.74894	0.441494	4.49906e-06	0.00027128		Carbohydrates	Di- and oligosaccharides	Beta-Glucoside_Metabolism	PTS system, arbutin-, cellobiose-, and salicin-specific IIBC component (EC 2.7.1.69)		20					Carbohydrates	CO2 fixation	Photorespiration_(oxidative_C2_cycle)	Glycolate oxidase (EC 1.1.3.15)		-20
Cofactors, Vitamins, Prosthetic Groups, Pigments	NULL	Thiamin_biosynthesis	Substrate-specific component ThiT of thiamin ECF transporter	8.00561	-1.072	0.36883	0.000281341	0.00575546		Carbohydrates	Di- and oligosaccharides	Beta-Glucoside_Metabolism	PTS system, cellobiose-specific IIA component (EC 2.7.1.69)	6.64345	-1.07909	0.535532	0.0174754	0.0449455		Carbohydrates	CO2 fixation	Photorespiration_(oxidative_C2_cycle)	Hydroxypyruvate reductase (EC 1.1.1.81)	8.33826	11.6087	2.9667	1.90847e-36	1.45083e-35
Cofactors, Vitamins, Prosthetic Groups, Pigments	NULL	Thiamin_biosynthesis	Thiamin ABC transporter, ATPase component	6.68058	0.865454	0.299291	0.000582208	0.00954978		Carbohydrates	Di- and oligosaccharides	Beta-Glucoside_Metabolism	PTS system, cellobiose-specific IIB component (EC 2.7.1.69)	5.66313	-1.11054	0.551346	0.0167819	0.0433343		Carbohydrates	CO2 fixation	Photorespiration_(oxidative_C2_cycle)	Malate synthase (EC 2.3.3.9)		-20
Cofactors, Vitamins, Prosthetic Groups, Pigments	NULL	Thiamin_biosynthesis	Thiamin ABC transporter, substrate-binding component	9.24019	2.02473	0.344433	9.35032e-11	3.28026e-08		Carbohydrates	Di- and oligosaccharides	Beta-Glucoside_Metabolism	PTS system, cellobiose-specific IIC component (EC 2.7.1.69)	23.241	-1.07599	0.471149	0.0095668	0.0265191		Carbohydrates	CO2 fixation	Photorespiration_(oxidative_C2_cycle)	Phosphoglycolate phosphatase (EC 3.1.3.18)	14.2549	12.5331	3.02723	1.13766e-53	1.17073e-52
Cofactors, Vitamins, Prosthetic Groups, Pigments	NULL	Thiamin_biosynthesis	Thiamin ABC transporter, transmembrane component	10.0874	0.985344	0.452189	0.00213564	0.0227037		Carbohydrates	Di- and oligosaccharides	Fructooligosaccharides(FOS)_and_Raffinose_Utilization	Alpha-galactosidase (EC 3.2.1.22)	46.7655	13.3636	3.11511	8.41831e-70	1.23572e-68		Carbohydrates	Di- and oligosaccharides	Beta-Glucoside_Metabolism	Beta-glucoside ABC transport system, ATP-binding protein 2		-20
Cofactors, Vitamins, Prosthetic Groups, Pigments	Pyridoxine	Pyridoxin_(Vitamin_B6)_Biosynthesis	Predicted transcriptional regulator of pyridoxine metabolism	19.6417	-0.862714	0.352503	0.00125555	0.0157311		Carbohydrates	Di- and oligosaccharides	Fructooligosaccharides(FOS)_and_Raffinose_Utilization	Alpha-mannosidase (EC 3.2.1.24)	15.137	11.4462	2.97371	4.81614e-35	3.2572e-34		Carbohydrates	Di- and oligosaccharides	Beta-Glucoside_Metabolism	Predicted regulator of cellobiose and glucan utilization, LacI family		-20
Cofactors, Vitamins, Prosthetic Groups, Pigments	Pyridoxine	Pyridoxin_(Vitamin_B6)_Biosynthesis	Pyridoxal kinase (EC 2.7.1.35)	12.9543	-0.687965	0.270465	0.00183864	0.020667		Carbohydrates	Di- and oligosaccharides	Fructooligosaccharides(FOS)_and_Raffinose_Utilization	Hyaluronoglucosaminidase (EC 3.2.1.35)		-20					Carbohydrates	Di- and oligosaccharides	Beta-Glucoside_Metabolism	PTS system, beta-glucoside-specific IIA component (EC 2.7.1.69)	1.73945	1.32126	0.550544	0.00380604	0.0112492
Cofactors, Vitamins, Prosthetic Groups, Pigments	Pyridoxine	Pyridoxin(Vitamin_B6)_Degradation_Pathway	4-pyridoxolactonase (EC 3.1.1.27)		-20					Carbohydrates	Di- and oligosaccharides	Fructooligosaccharides(FOS)_and_Raffinose_Utilization	Multiple sugar ABC transporter, ATP-binding protein	18.6589	11.8735	2.96829	1.35248e-52	1.2706e-51		Carbohydrates	Di- and oligosaccharides	Fructooligosaccharides(FOS)_and_Raffinose_Utilization	Alpha-galactosidase (EC 3.2.1.22)	19.1	12.9467	3.06778	1.00075e-55	1.07121e-54
Cofactors, Vitamins, Prosthetic Groups, Pigments	Quinone cofactors	Coenzyme_PQQ_synthesis	Coenzyme PQQ synthesis protein C		20					Carbohydrates	Di- and oligosaccharides	Fructooligosaccharides(FOS)_and_Raffinose_Utilization	Raffinose operon transcriptional regulatory protein RafR		-20					Carbohydrates	Di- and oligosaccharides	Fructooligosaccharides(FOS)_and_Raffinose_Utilization	Alpha-mannosidase (EC 3.2.1.24)	11.2615	12.0589	2.99763	4.8076e-43	4.0772e-42
Cofactors, Vitamins, Prosthetic Groups, Pigments	Quinone cofactors	Coenzyme_PQQ_synthesis	Coenzyme PQQ synthesis protein D		20					Carbohydrates	Di- and oligosaccharides	Fructooligosaccharides(FOS)_and_Raffinose_Utilization	Sucrose phosphorylase (EC 2.4.1.7)	8.30314	10.4366	2.89724	2.64119e-24	1.5351e-23		Carbohydrates	Di- and oligosaccharides	Fructooligosaccharides(FOS)_and_Raffinose_Utilization	Hyaluronoglucosaminidase (EC 3.2.1.35)		-20
Cofactors, Vitamins, Prosthetic Groups, Pigments	Quinone cofactors	Ubiquinone_Biosynthesis	Ubiquinone biosynthesis methyltransferase COQ5, mitochondrial precursor (EC 2.1.1.-)		20					Carbohydrates	Di- and oligosaccharides	Lactose_and_Galactose_Uptake_and_Utilization	Beta-galactosidase (EC 3.2.1.23)	248.053	15.9831	3.32576	3.7066e-113	6.84e-111		Carbohydrates	Di- and oligosaccharides	Fructooligosaccharides(FOS)_and_Raffinose_Utilization	Multiple sugar ABC transporter, ATP-binding protein	11.0996	12.1125	2.9939	2.03655e-47	1.8282e-46
Cofactors, Vitamins, Prosthetic Groups, Pigments	Riboflavin, FMN, FAD	riboflavin_to_FAD	3,4-dihydroxy-2-butanone 4-phosphate synthase	33.454	-0.626618	0.166017	3.77985e-05	0.00148841		Carbohydrates	Di- and oligosaccharides	Lactose_and_Galactose_Uptake_and_Utilization	Beta-galactosidase large subunit (EC 3.2.1.23)		-20					Carbohydrates	Di- and oligosaccharides	Fructooligosaccharides(FOS)_and_Raffinose_Utilization	Raffinose operon transcriptional regulatory protein RafR		-20
Cofactors, Vitamins, Prosthetic Groups, Pigments	Riboflavin, FMN, FAD	Riboflavin,_FMN_and_FAD_metabolism	5-amino-6-(5-phosphoribosylamino)uracil reductase (EC 1.1.1.193)	57.3715	-0.322199	0.105724	0.00140539	0.0170547		Carbohydrates	Di- and oligosaccharides	Lactose_and_Galactose_Uptake_and_Utilization	Galactokinase (EC 2.7.1.6)	72.3151	14.0494	3.14885	4.30498e-90	1.4731e-88		Carbohydrates	Di- and oligosaccharides	Fructooligosaccharides(FOS)_and_Raffinose_Utilization	Sucrose phosphorylase (EC 2.4.1.7)	6.43673	11.1051	2.94602	2.60064e-27	1.68592e-26
Cofactors, Vitamins, Prosthetic Groups, Pigments	Riboflavin, FMN, FAD	Riboflavin,_FMN_and_FAD_metabolism	CTP-dependent archaeal riboflavin kinase		20					Carbohydrates	Di- and oligosaccharides	Lactose_and_Galactose_Uptake_and_Utilization	Galactose/methyl galactoside ABC transport system, ATP-binding protein MglA (EC 3.6.3.17)	99.9943	-0.46618	0.174724	0.00670795	0.0194391		Carbohydrates	Di- and oligosaccharides	Lactose_and_Galactose_Uptake_and_Utilization	Beta-galactosidase (EC 3.2.1.23)	100.892	15.5297	3.25677	4.51191e-112	4.662e-110
Cofactors, Vitamins, Prosthetic Groups, Pigments	Riboflavin, FMN, FAD	Riboflavin,_FMN_and_FAD_metabolism	Riboflavin synthase alpha chain (EC 2.5.1.9)	40.3535	-0.328257	0.128223	0.0062185	0.0456235		Carbohydrates	Di- and oligosaccharides	Maltose_and_Maltodextrin_Utilization	Alpha-amylase (EC 3.2.1.1)	148.169	0.806343	0.256761	0.00119959	0.0041683		Carbohydrates	Di- and oligosaccharides	Lactose_and_Galactose_Uptake_and_Utilization	Beta-galactosidase large subunit (EC 3.2.1.23)		-20
Cofactors, Vitamins, Prosthetic Groups, Pigments	Riboflavin, FMN, FAD	Riboflavin,_FMN_and_FAD_metabolism	Substrate-specific component RibU of riboflavin ECF transporter	4.94275	-0.983288	0.465291	0.00243853	0.0248356		Carbohydrates	Di- and oligosaccharides	Maltose_and_Maltodextrin_Utilization	Alpha-glucosidase (EC 3.2.1.20)	65.2561	-1.32707	0.324122	1.28804e-05	5.33278e-05		Carbohydrates	Di- and oligosaccharides	Lactose_and_Galactose_Uptake_and_Utilization	Galactokinase (EC 2.7.1.6)	35.2117	13.8372	3.12172	6.39472e-84	1.52719e-82
Cofactors, Vitamins, Prosthetic Groups, Pigments	Tetrapyrroles	Cobalamin_synthesis	Alpha-ribazole-5'-phosphate phosphatase (EC 3.1.3.73)	15.4191	0.646618	0.257317	0.00280152	0.0269603		Carbohydrates	Di- and oligosaccharides	Maltose_and_Maltodextrin_Utilization	Beta-phosphoglucomutase (EC 5.4.2.6)	3.37147	-8.99249	2.84024	9.37302e-18	4.90186e-17		Carbohydrates	Di- and oligosaccharides	Lactose_and_Galactose_Uptake_and_Utilization	Galactose/methyl galactoside ABC transport system, ATP-binding protein MglA (EC 3.6.3.17)	34.391	-1.31322	0.257265	1.51447e-07	6.92662e-07
Cofactors, Vitamins, Prosthetic Groups, Pigments	Tetrapyrroles	Cobalamin_synthesis	Cob(I)alamin adenosyltransferase (EC 2.5.1.17)	20.549	-0.761885	0.239632	0.000250583	0.00522703		Carbohydrates	Di- and oligosaccharides	Maltose_and_Maltodextrin_Utilization	Beta-phosphoglucomutase (EC 5.4.2.6)		-20					Carbohydrates	Di- and oligosaccharides	Lactose_and_Galactose_Uptake_and_Utilization	Lactose and galactose permease, GPH translocator family	2.10844	1.13968	0.599066	0.0190586	0.0479829
Cofactors, Vitamins, Prosthetic Groups, Pigments	Tetrapyrroles	Cobalamin_synthesis	Cobalamin biosynthesis protein CbiG	18.8294	-0.529577	0.20203	0.00261325	0.0257916		Carbohydrates	Di- and oligosaccharides	Maltose_and_Maltodextrin_Utilization	Glucoamylase (EC 3.2.1.3)	1.59455	-7.49955	2.71758	3.9845e-08	1.77024e-07		Carbohydrates	Di- and oligosaccharides	Lactose_utilization	Galactoside O-acetyltransferase (EC 2.3.1.18)	7.07899	-1.45936	0.378911	4.1113e-05	0.00016481
Cofactors, Vitamins, Prosthetic Groups, Pigments	Tetrapyrroles	Cobalamin_synthesis	Cobalt-precorrin-8x methylmutase (EC 5.4.1.2)	18.2261	-0.458592	0.170141	0.00290458	0.02754		Carbohydrates	Di- and oligosaccharides	Maltose_and_Maltodextrin_Utilization	Glucoamylase (EC 3.2.1.3)		-20					Carbohydrates	Di- and oligosaccharides	Maltose_and_Maltodextrin_Utilization	Alpha-glucosidase (EC 3.2.1.20)	26.8318	-1.93997	0.344062	2.67208e-09	1.28722e-08
Cofactors, Vitamins, Prosthetic Groups, Pigments	Tetrapyrroles	Cobalamin_synthesis	Sirohydrochlorin cobaltochelatase CbiK (EC 4.99.1.3)	37.3682	-0.702405	0.168305	6.68759e-06	0.000391021		Carbohydrates	Di- and oligosaccharides	Maltose_and_Maltodextrin_Utilization	Glycogen phosphorylase (EC 2.4.1.1)	135.678	-14.9846	3.47456	3.20946e-95	1.41737e-93		Carbohydrates	Di- and oligosaccharides	Maltose_and_Maltodextrin_Utilization	Beta-phosphoglucomutase (EC 5.4.2.6)	1.19718	-7.8925	2.72868	6.62013e-09	3.17102e-08
Cofactors, Vitamins, Prosthetic Groups, Pigments	Tetrapyrroles	Coenzyme_B12_biosynthesis	ChlD component of cobalt chelatase involved in B12 biosynthesis	18.0112	-0.944701	0.432339	0.00201528	0.0218527		Carbohydrates	Di- and oligosaccharides	Maltose_and_Maltodextrin_Utilization	Glycogen phosphorylase (EC 2.4.1.1)		-20					Carbohydrates	Di- and oligosaccharides	Maltose_and_Maltodextrin_Utilization	Beta-phosphoglucomutase (EC 5.4.2.6)		-20
Cofactors, Vitamins, Prosthetic Groups, Pigments	Tetrapyrroles	Coenzyme_B12_biosynthesis	Cobalamine-related hypothetical metal-binding protein CrdX		20					Carbohydrates	Di- and oligosaccharides	Maltose_and_Maltodextrin_Utilization	Malto-oligosyltrehalose synthase (EC 5.4.99.15)	14.3036	-1.21442	0.503083	0.00565885	0.0168526		Carbohydrates	Di- and oligosaccharides	Maltose_and_Maltodextrin_Utilization	Glucoamylase (EC 3.2.1.3)	0.584078	-6.37848	2.65641	0.00631549	0.0178533
Cofactors, Vitamins, Prosthetic Groups, Pigments	Tetrapyrroles	Coenzyme_B12_biosynthesis	Cobalt-precorrin-6y C15-methyltransferase [decarboxylating] (EC 2.1.1.-)	11.0147	1.1347	0.298237	2.02304e-05	0.000926481		Carbohydrates	Di- and oligosaccharides	Maltose_and_Maltodextrin_Utilization	Maltose operon periplasmic protein MalM	13.611	-2.15392	1.59189	0.00585754	0.0173842		Carbohydrates	Di- and oligosaccharides	Maltose_and_Maltodextrin_Utilization	Glucoamylase (EC 3.2.1.3)		-20
Cofactors, Vitamins, Prosthetic Groups, Pigments	Tetrapyrroles	Coenzyme_B12_biosynthesis	Predicted alpha-ribazole-5'-phosphate phosphatase CobZ (EC 3.1.3.73)		20					Carbohydrates	Di- and oligosaccharides	Maltose_and_Maltodextrin_Utilization	Maltose/maltodextrin ABC transporter 2, permease protein MalF2		20					Carbohydrates	Di- and oligosaccharides	Maltose_and_Maltodextrin_Utilization	Glycogen phosphorylase (EC 2.4.1.1)	49.5227	-14.0491	3.37606	1.6381e-112	1.84304e-110
Cofactors, Vitamins, Prosthetic Groups, Pigments	Tetrapyrroles	Coenzyme_B12_biosynthesis	Putative 2Fe-2S ferredoxin CbiW involved in B12 biosynthesis		-20					Carbohydrates	Di- and oligosaccharides	Maltose_and_Maltodextrin_Utilization	Maltose/maltodextrin ABC transporter 2, permease protein MalG2		-20					Carbohydrates	Di- and oligosaccharides	Maltose_and_Maltodextrin_Utilization	Glycogen phosphorylase (EC 2.4.1.1)		-20
Cofactors, Vitamins, Prosthetic Groups, Pigments	Tetrapyrroles	Coenzyme_B12_biosynthesis	Vitamin B12 ABC transporter, B12-binding component BtuF	17.0695	0.673448	0.231281	0.000822518	0.011888		Carbohydrates	Di- and oligosaccharides	Maltose_and_Maltodextrin_Utilization	Maltose/maltodextrin ABC transporter, substrate binding periplasmic protein MalE	19.5121	11.8337	3.00292	1.15526e-41	8.65106e-41		Carbohydrates	Di- and oligosaccharides	Maltose_and_Maltodextrin_Utilization	Malto-oligosyltrehalose synthase (EC 5.4.99.15)	6.52568	-1.10437	0.544468	0.0176004	0.0446222
Cofactors, Vitamins, Prosthetic Groups, Pigments	Tetrapyrroles	Heme_and_Siroheme_Biosynthesis	Glutamyl-tRNA reductase (EC 1.2.1.70)	28.908	-0.625061	0.260088	0.00307414	0.0284487		Carbohydrates	Di- and oligosaccharides	Maltose_and_Maltodextrin_Utilization	Maltose/maltodextrin transport ATP-binding protein MalK (EC 3.6.3.19)	48.2176	-1.20741	0.362923	0.000345528	0.00130032		Carbohydrates	Di- and oligosaccharides	Maltose_and_Maltodextrin_Utilization	Maltodextrin glucosidase (EC 3.2.1.20)	13.2187	-0.674425	0.287165	0.014081	0.0364852
Cofactors, Vitamins, Prosthetic Groups, Pigments	Tetrapyrroles	Heme_and_Siroheme_Biosynthesis	Radical SAM family protein HutW, similar to coproporphyrinogen III oxidase, oxygen-independent, associated with heme uptake	12.4279	-0.935866	0.450502	0.0025658	0.0254535		Carbohydrates	Di- and oligosaccharides	Maltose_and_Maltodextrin_Utilization	Multiple sugar ABC transporter, ATP-binding protein	17.6699	-11.6921	3.13096	9.82702e-44	7.75209e-43		Carbohydrates	Di- and oligosaccharides	Maltose_and_Maltodextrin_Utilization	Maltose operon periplasmic protein MalM	5.69649	-2.74407	1.62933	0.0146748	0.0378109
Cofactors, Vitamins, Prosthetic Groups, Pigments	Tetrapyrroles	Heme_biosynthesis_orphans	Radical SAM domain heme biosynthesis protein	19.5417	-0.830857	0.310482	0.000993217	0.0134959		Carbohydrates	Di- and oligosaccharides	Maltose_and_Maltodextrin_Utilization	Multiple sugar ABC transporter, ATP-binding protein		-20					Carbohydrates	Di- and oligosaccharides	Maltose_and_Maltodextrin_Utilization	Maltose regulon regulatory protein MalI (repressor for malXY)		20
DNA Metabolism	CRISPs	CRISPRs	CRISPR-associated protein, CT1134 family	8.63866	-0.763521	0.301904	0.00156576	0.0183854		Carbohydrates	Di- and oligosaccharides	Maltose_and_Maltodextrin_Utilization	Periplasmic alpha-amylase (EC 3.2.1.1)	23.0217	-2.64942	0.936237	0.000311375	0.0011778		Carbohydrates	Di- and oligosaccharides	Maltose_and_Maltodextrin_Utilization	Maltose/maltodextrin ABC transporter 2, permease protein MalG2		-20
DNA Metabolism	CRISPs	CRISPRs	CRISPR-associated RecB family exonuclease Cas4b	5.95381	-1.17825	0.388311	0.00012472	0.00330175		Carbohydrates	Di- and oligosaccharides	Maltose_and_Maltodextrin_Utilization	Predicted maltose-specific TonB-dependent receptor		-20					Carbohydrates	Di- and oligosaccharides	Maltose_and_Maltodextrin_Utilization	Maltose/maltodextrin ABC transporter, permease protein MalG	23.2518	-0.699722	0.272031	0.00751758	0.02081
DNA Metabolism	DNA recombination	DNA_recombination,_archaeal	DNA repair and recombination protein RadA		20					Carbohydrates	Di- and oligosaccharides	Maltose_and_Maltodextrin_Utilization	Transcriptional activator of maltose regulon, MalT	7.26041	9.84762	3.18109	1.31503e-07	5.79756e-07		Carbohydrates	Di- and oligosaccharides	Maltose_and_Maltodextrin_Utilization	Maltose/maltodextrin ABC transporter, substrate binding periplasmic protein MalE	10.3316	12.0007	3.00175	1.22661e-39	9.81097e-39
DNA Metabolism	DNA repair	ATP-dependent_Nuclease	ATP-dependent nuclease, subunit A	47.722	-0.886631	0.286282	0.000214895	0.00479353		Carbohydrates	Di- and oligosaccharides	Maltose_and_Maltodextrin_Utilization	Zinc-type alcohol dehydrogenase YcjQ		-20					Carbohydrates	Di- and oligosaccharides	Maltose_and_Maltodextrin_Utilization	Maltose/maltodextrin transport ATP-binding protein MalK (EC 3.6.3.19)	17.7998	-2.21086	0.419078	2.78398e-08	1.30997e-07
DNA Metabolism	DNA repair	DNA_repair_and_recombination_eukaryotic	DNA repair protein RAD51		-20					Carbohydrates	Di- and oligosaccharides	Melibiose_Utilization	Melibiose operon regulatory protein		20					Carbohydrates	Di- and oligosaccharides	Maltose_and_Maltodextrin_Utilization	Multiple sugar ABC transporter, ATP-binding protein	6.53757	-10.7407	3.02989	3.47411e-36	2.62138e-35
DNA Metabolism	DNA repair	DNA_Repair_Base_Excision	DNA polymerase II (EC 2.7.7.7)		20					Carbohydrates	Di- and oligosaccharides	Sucrose_utilization	Fructokinase (EC 2.7.1.4)	20.5079	-11.9395	3.16197	1.02461e-44	8.25925e-44		Carbohydrates	Di- and oligosaccharides	Maltose_and_Maltodextrin_Utilization	Multiple sugar ABC transporter, ATP-binding protein		-20
DNA Metabolism	DNA repair	DNA_Repair_Base_Excision	Flap structure-specific endonuclease (EC 3.-.-.-)		20					Carbohydrates	Di- and oligosaccharides	Sucrose_utilization	Fructokinase (EC 2.7.1.4)		-20					Carbohydrates	Di- and oligosaccharides	Maltose_and_Maltodextrin_Utilization	Oligo-1,6-glucosidase (EC 3.2.1.10)	9.54328	-0.85287	0.367312	0.0128294	0.0336032
DNA Metabolism	DNA repair	DNA_Repair_Base_Excision	Single-stranded-DNA-specific exonuclease RecJ (EC 3.1.-.-)	127.726	-0.196495	0.0700558	0.00417842	0.0352834		Carbohydrates	Di- and oligosaccharides	Sucrose_utilization	Sucrose phosphorylase (EC 2.4.1.7)	5.58637	-9.75769	2.94301	3.12652e-19	1.66715e-18		Carbohydrates	Di- and oligosaccharides	Maltose_and_Maltodextrin_Utilization	Periplasmic alpha-amylase (EC 3.2.1.1)	9.47241	-3.6227	1.16056	0.000394029	0.00141287
DNA Metabolism	DNA repair	DNA_Repair_Base_Excision	Uracil-DNA glycosylase, family 1	51.6271	-0.364106	0.0965394	8.72995e-05	0.00261154		Carbohydrates	Di- and oligosaccharides	Sucrose_utilization	Sucrose phosphorylase (EC 2.4.1.7)		-20					Carbohydrates	Di- and oligosaccharides	Maltose_and_Maltodextrin_Utilization	Predicted maltose-specific TonB-dependent receptor		-20
DNA Metabolism	DNA repair	DNA_repair,_bacterial	DNA repair protein RecN	83.8695	0.252649	0.0872789	0.00283644	0.0269695		Carbohydrates	Di- and oligosaccharides	Trehalose_Biosynthesis	Glucoamylase (EC 3.2.1.3)	1.93148	7.60507	2.77291	1.7672e-06	7.54014e-06		Carbohydrates	Di- and oligosaccharides	Maltose_and_Maltodextrin_Utilization	PTS system, maltose and glucose-specific IIC component (EC 2.7.1.69)	10.0028	0.817629	0.334494	0.00919963	0.0249613
DNA Metabolism	DNA repair	DNA_repair,_bacterial	Exonuclease SbcC	67.6654	-0.422046	0.159719	0.00360886	0.0318686		Carbohydrates	Di- and oligosaccharides	Trehalose_Uptake_and_Utilization	Beta-phosphoglucomutase (EC 5.4.2.6)	6.28738	10.0983	2.84853	1.20652e-24	7.05214e-24		Carbohydrates	Di- and oligosaccharides	Maltose_and_Maltodextrin_Utilization	Putative sucrose phosphorylase (EC 2.4.1.7)		20
DNA Metabolism	DNA repair	DNA_repair,_bacterial_RecBCD_pathway	RecD-like DNA helicase YrrC	43.541	-0.875832	0.246248	4.39914e-05	0.00163233		Carbohydrates	Di- and oligosaccharides	Trehalose_Uptake_and_Utilization	Predicted trehalose ABC transporter, permease component 1, Archaea-type		-20					Carbohydrates	Di- and oligosaccharides	Maltose_and_Maltodextrin_Utilization	Sugar phosphate isomerases/epimerases family protein YcjR		20
DNA Metabolism	DNA repair	DNA_repair,_bacterial_UvrD_and_related_helicases	ATP-dependent DNA helicase Rep	34.228	0.946579	0.338465	0.000447017	0.00766684		Carbohydrates	Di- and oligosaccharides	Trehalose_Uptake_and_Utilization	PTS system, glucose-specific IIA component (EC 2.7.1.69)	27.4659	-1.80274	0.415242	1.93039e-06	8.2161e-06		Carbohydrates	Di- and oligosaccharides	Maltose_and_Maltodextrin_Utilization	Transcriptional activator of maltose regulon, MalT	1.34646	7.84732	3.32033	0.000489167	0.0017283
DNA Metabolism	DNA repair	DNA_repair,_bacterial_UvrD_and_related_helicases	ATP-dependent DNA helicase UvrD/PcrA/Rep, cyanobacterial paralog		20					Carbohydrates	Di- and oligosaccharides	Trehalose_Uptake_and_Utilization	Putative cytoplasmic protein clustered with trehalase		20					Carbohydrates	Di- and oligosaccharides	Maltose_and_Maltodextrin_Utilization	Zinc-type alcohol dehydrogenase YcjQ		-20
DNA Metabolism	DNA repair	Nonhomologous_End-Joining_in_Bacteria	ATP-dependent DNA ligase (EC 6.5.1.1) clustered with Ku protein, LigD		-20					Carbohydrates	Di- and oligosaccharides	Trehalose_Uptake_and_Utilization	Trehalose-regulated TonB-dependent outer membrane receptor		-20					Carbohydrates	Di- and oligosaccharides	Sucrose_utilization	Fructokinase (EC 2.7.1.4)	7.5381	-10.9855	3.05861	9.37696e-38	7.29271e-37
DNA Metabolism	DNA repair	Uracil-DNA_glycosylase	Domain often clustered or fused with uracil-DNA glycosylase	10.9918	-0.856342	0.309615	0.000652623	0.0103216		Carbohydrates	Di- and oligosaccharides	Unknown_oligosaccharide_utilization_Sde_1396	Family 3 glycosyl hydrolase in unknown oligosaccharide utilization Sde 1396		-20					Carbohydrates	Di- and oligosaccharides	Sucrose_utilization	Fructokinase (EC 2.7.1.4)		-20
DNA Metabolism	DNA replication	DNA_Helicase_of_Unknown_Function	DNA helicase (Rad25 homolog)		20					Carbohydrates	Di- and oligosaccharides	Unknown_oligosaccharide_utilization_Sde_1396	LacI family transcriptional regulator, row 218		20					Carbohydrates	Di- and oligosaccharides	Sucrose_utilization	PTS system, sucrose-specific IIA component (EC 2.7.1.69)	3.82004	1.03734	0.394901	0.00349541	0.0104224
DNA Metabolism	DNA replication	DNA_Helicase_of_Unknown_Function	Hypothetical protein (associated with DNA helicase - Rad25 homolog)		20					Carbohydrates	Fermentation	Acetone_Butanol_Ethanol_Synthesis	Acetyl-CoA:acetoacetyl-CoA transferase, alpha subunit (EC 2.8.3.8)	4.33222	9.26133	2.77485	1.87604e-18	9.89131e-18		Carbohydrates	Di- and oligosaccharides	Sucrose_utilization	Sucrose phosphorylase (EC 2.4.1.7)	2.03717	-8.74014	2.85297	1.12711e-10	5.60014e-10
DNA Metabolism	DNA replication	DNA_replication,_archaeal	Archaeal DNA polymerase I (EC 2.7.7.7)		-20					Carbohydrates	Fermentation	Acetone_Butanol_Ethanol_Synthesis	Alcohol dehydrogenase (EC 1.1.1.1)	68.4708	-13.8467	3.35823	4.52364e-67	6.07107e-66		Carbohydrates	Di- and oligosaccharides	Sucrose_utilization	Sucrose phosphorylase (EC 2.4.1.7)		-20
DNA Metabolism	DNA replication	DNA_replication,_archaeal	Archaeal DNA polymerase II large subunit (EC 2.7.7.7)		20					Carbohydrates	Fermentation	Acetone_Butanol_Ethanol_Synthesis	Alcohol dehydrogenase (EC 1.1.1.1)		-20					Carbohydrates	Di- and oligosaccharides	Trehalose_Biosynthesis	Glucoamylase (EC 3.2.1.3)	0.656297	6.70109	3.08006	0.00111831	0.00370549
DNA Metabolism	DNA replication	DNA_topoisomerases,_Type_I,_ATP-independent	DNA topoisomerase III, Bacillus plasimid type (EC 5.99.1.2)		-20					Carbohydrates	Fermentation	Acetyl-CoA_fermentation_to_Butyrate	3-hydroxybutyrate dehydrogenase (EC 1.1.1.30)		-20					Carbohydrates	Di- and oligosaccharides	Trehalose_Biosynthesis	Malto-oligosyltrehalose trehalohydrolase (EC 3.2.1.141)	5.77081	-1.18259	0.440855	0.00384845	0.0113283
DNA Metabolism	DNA replication	DNA_topoisomerases,_Type_I,_ATP-independent	DNA topoisomerase V		-20					Carbohydrates	Fermentation	Acetyl-CoA_fermentation_to_Butyrate	3-hydroxybutyryl-CoA epimerase (EC 5.1.2.3)		-20					Carbohydrates	Di- and oligosaccharides	Trehalose_Biosynthesis	Trehalose synthase (EC 5.4.99.16)	5.24438	-1.97621	0.549641	3.78228e-05	0.000152466
DNA Metabolism	DNA replication	DNA_topoisomerases,_Type_II,_ATP-dependent	DNA topoisomerase VI subunit B (EC 5.99.1.3)		-20					Carbohydrates	Fermentation	Acetyl-CoA_fermentation_to_Butyrate	Acetyl-CoA:acetoacetyl-CoA transferase, alpha subunit (EC 2.8.3.8)	14.2177	-11.1599	3.19328	1.46011e-16	7.51435e-16		Carbohydrates	Di- and oligosaccharides	Trehalose_Uptake_and_Utilization	Beta-phosphoglucomutase (EC 5.4.2.6)	2.69751	9.36504	2.94506	4.55424e-10	2.23648e-09
DNA Metabolism	DNA replication	Plasmid_replication	Plasmid replication protein RepA		-20					Carbohydrates	Fermentation	Acetyl-CoA_fermentation_to_Butyrate	Acetyl-CoA:acetoacetyl-CoA transferase, alpha subunit (EC 2.8.3.8)		-20					Carbohydrates	Di- and oligosaccharides	Trehalose_Uptake_and_Utilization	Glucose/mannose:H+ symporter GlcP	2.59821	-1.82226	0.630064	0.00171587	0.00548795
DNA Metabolism	DNA replication	Plasmid_replication	Plasmid replication protein RepC		-20					Carbohydrates	Fermentation	Acetyl-CoA_fermentation_to_Butyrate	Acetyl-CoA:acetoacetyl-CoA transferase, beta subunit (EC 2.8.3.8)	21.2821	-1.33379	0.551736	0.00415616	0.0129445		Carbohydrates	Di- and oligosaccharides	Trehalose_Uptake_and_Utilization	Predicted trehalose ABC transporter, permease component 1, Archaea-type		-20
DNA Metabolism	DNA uptake, competence	Competence_in_Streptococci	Transcriptional regulator SpxA2	2.42047	-1.30373	0.718701	0.00234758	0.0242877		Carbohydrates	Fermentation	Acetyl-CoA_fermentation_to_Butyrate	Electron transfer flavoprotein, beta subunit	63.6573	-13.7645	3.36234	7.3098e-62	8.56457e-61		Carbohydrates	Di- and oligosaccharides	Trehalose_Uptake_and_Utilization	PTS system, glucose-specific IIA component (EC 2.7.1.69)	10.7782	-2.674	0.469457	1.14375e-09	5.5842e-09
DNA Metabolism	DNA uptake, competence	DNA_processing_cluster	Recombination protein RecR	62.9236	-0.262665	0.0905069	0.00272543	0.0264923		Carbohydrates	Fermentation	Acetyl-CoA_fermentation_to_Butyrate	Electron transfer flavoprotein, beta subunit		-20					Carbohydrates	Di- and oligosaccharides	Trehalose_Uptake_and_Utilization	Transcriptional regulator of trehalose utilization, LacI family		20
DNA Metabolism	DNA uptake, competence	Gram_Positive_Competence	ComF operon protein A, DNA transporter ATPase	7.6453	-1.31978	0.55594	0.00092537	0.0129384		Carbohydrates	Fermentation	Acetyl-CoA_fermentation_to_Butyrate	Phosphate butyryltransferase (EC 2.3.1.19)	4.40418	-9.30621	2.95886	5.45014e-12	2.58832e-11		Carbohydrates	Di- and oligosaccharides	Trehalose_Uptake_and_Utilization	Trehalose-regulated TonB-dependent outer membrane receptor		-20
DNA Metabolism	DNA uptake, competence	Gram_Positive_Competence	DNA-entry nuclease (Competence-specific nuclease) (EC 3.1.30.-)	4.15712	-0.91748	0.528891	0.0050427	0.0404513		Carbohydrates	Fermentation	Acetyl-CoA_fermentation_to_Butyrate	Phosphate butyryltransferase (EC 2.3.1.19)		-20					Carbohydrates	Di- and oligosaccharides	Unknown_oligosaccharide_utilization_Sde_1396	Family 3 glycosyl hydrolase in unknown oligosaccharide utilization Sde 1396		-20
DNA Metabolism	DNA uptake, competence	Gram_Positive_Competence	Negative regulator of genetic competence MecA	4.76332	-1.13065	0.83017	0.00464634	0.0381494		Carbohydrates	Fermentation	Butanol_Biosynthesis	Pyruvate formate-lyase (EC 2.3.1.54)	163.405	15.3263	3.26788	5.31022e-113	8.85093e-111		Carbohydrates	Fermentation	Acetoin,_butanediol_metabolism	Acetoin dehydrogenase E1 component beta-subunit (EC 1.2.4.-)	13.4368	0.812791	0.265697	0.00164667	0.00528668
DNA Metabolism	NULL	DNA_structural_proteins,_bacterial	DNA-binding protein HBsu	8.69279	-0.737379	0.285983	0.0017783	0.0201838		Carbohydrates	Fermentation	Fermentations:_Lactate	D-lactate dehydrogenase (EC 1.1.1.28)	81.3751	-0.841348	0.197358	1.14433e-05	4.75301e-05		Carbohydrates	Fermentation	Acetone_Butanol_Ethanol_Synthesis	Acetyl-CoA:acetoacetyl-CoA transferase, alpha subunit (EC 2.8.3.8)	0.89358	7.73574	2.9247	1.55793e-05	6.44427e-05
DNA Metabolism	NULL	Restriction-Modification_System	Putative DNA-binding protein in cluster with Type I restriction-modification system	19.7692	0.777151	0.22684	0.000110497	0.00304576		Carbohydrates	Fermentation	Fermentations:_Lactate	Xylulose-5-phosphate phosphoketolase (EC 4.1.2.9)	7.18633	10.2173	2.87533	6.58898e-23	3.72895e-22		Carbohydrates	Fermentation	Acetone_Butanol_Ethanol_Synthesis	Alcohol dehydrogenase (EC 1.1.1.1)	26.8398	-13.0199	3.28375	3.85612e-62	4.80875e-61
Dormancy and Sporulation	NULL	Bacillus_biofilm_matrix_protein_component_TasA_and_homologs	Immune inhibitor A metalloprotease		20					Carbohydrates	Fermentation	Fermentations:_Mixed_acid	Alcohol dehydrogenase (EC 1.1.1.1)	54.5667	13.5709	3.12194	3.79701e-74	6.51798e-73		Carbohydrates	Fermentation	Acetone_Butanol_Ethanol_Synthesis	Alcohol dehydrogenase (EC 1.1.1.1)		-20
Dormancy and Sporulation	NULL	Bacillus_biofilm_matrix_protein_component_TasA_and_homologs	Subtilase family domain protein		20					Carbohydrates	Fermentation	Fermentations:_Mixed_acid	Pyruvate formate-lyase (EC 2.3.1.54)	192.39	-15.4934	3.48874	2.07184e-105	1.64696e-103		Carbohydrates	Fermentation	Acetyl-CoA_fermentation_to_Butyrate	3-hydroxybutyrate dehydrogenase (EC 1.1.1.30)		-20
Dormancy and Sporulation	NULL	Persister_Cells	Cell division inhibitor	7.28325	1.13713	0.669376	0.00653484	0.0466999		Carbohydrates	Fermentation	Fermentations:_Mixed_acid	Pyruvate formate-lyase (EC 2.3.1.54)		-20					Carbohydrates	Fermentation	Acetyl-CoA_fermentation_to_Butyrate	3-hydroxybutyryl-CoA epimerase (EC 5.1.2.3)		-20
Dormancy and Sporulation	NULL	Spore_germination	Germination-specific N-acetylmuramoyl-L-alanine amidase (EC 3.5.1.28), cell wall hydrolase CwlD		-20					Carbohydrates	Fermentation	Fermentations:_Mixed_acid	Sugar/maltose fermentation stimulation protein homolog	18.7895	-1.0539	0.435581	0.00590026	0.0174709		Carbohydrates	Fermentation	Acetyl-CoA_fermentation_to_Butyrate	Acetyl-CoA:acetoacetyl-CoA transferase, alpha subunit (EC 2.8.3.8)	6.06107	-10.4137	3.14345	7.23771e-11	3.6103e-10
Dormancy and Sporulation	NULL	Spore_germination	Spore germination protein GerAA, germination response to L-alanine and related amino acids (earliest stage)		20					Carbohydrates	Glycoside hydrolases	Predicted_carbohydrate_hydrolases	Carbohydrate Esterase Family 4	45.1856	-0.866145	0.321695	0.00438554	0.0135284		Carbohydrates	Fermentation	Acetyl-CoA_fermentation_to_Butyrate	Acetyl-CoA:acetoacetyl-CoA transferase, alpha subunit (EC 2.8.3.8)		-20
Dormancy and Sporulation	NULL	Spore_germination	Spore germination protein GerKA		20					Carbohydrates	Glycoside hydrolases	Predicted_carbohydrate_hydrolases	COG1649 predicted glycoside hydrolase	73.3028	1.08293	0.423365	0.00529713	0.0158945		Carbohydrates	Fermentation	Acetyl-CoA_fermentation_to_Butyrate	Acetyl-CoA:acetoacetyl-CoA transferase, beta subunit (EC 2.8.3.8)	7.58814	-2.90131	0.605791	3.65403e-07	1.64741e-06
Dormancy and Sporulation	NULL	Sporulation_Cluster	Stage V sporulation protein T, AbrB family transcriptional regulator (SpoVT)		20					Carbohydrates	Glycoside hydrolases	Predicted_carbohydrate_hydrolases	Peptidoglycan N-acetylglucosamine deacetylase (EC 3.5.1.-)	8.77132	-10.4791	3.02962	1.02921e-23	5.91537e-23		Carbohydrates	Fermentation	Acetyl-CoA_fermentation_to_Butyrate	Electron transfer flavoprotein, beta subunit	22.5615	-12.7746	3.23951	6.13216e-66	8.32362e-65
Dormancy and Sporulation	NULL	Sporulation_draft	FIG006789: Stage V sporulation protein	9.92681	-1.88922	0.344706	1.33448e-09	3.67841e-07		Carbohydrates	Glycoside hydrolases	Predicted_carbohydrate_hydrolases	Peptidoglycan N-acetylglucosamine deacetylase (EC 3.5.1.-)		-20					Carbohydrates	Fermentation	Acetyl-CoA_fermentation_to_Butyrate	Electron transfer flavoprotein, beta subunit		-20
Dormancy and Sporulation	NULL	Sporulation_gene_orphans	RNA polymerase sporulation specific sigma factor SigE		20					Carbohydrates	Monosaccharides	2-Ketogluconate_Utilization	2-ketogluconate kinase (EC 2.7.1.13)		-20					Carbohydrates	Fermentation	Acetyl-CoA_fermentation_to_Butyrate	Phosphate butyryltransferase (EC 2.3.1.19)	1.48895	-8.11891	2.86438	9.75094e-06	4.09361e-05
Dormancy and Sporulation	NULL	Sporulation_gene_orphans	RNA polymerase sporulation specific sigma factor SigG		-20					Carbohydrates	Monosaccharides	D-galactarate,_D-glucarate_and_D-glycerate_catabolism	2-hydroxy-3-oxopropionate reductase (EC 1.1.1.60)	13.6616	-11.2489	3.11215	5.52703e-29	3.45741e-28		Carbohydrates	Fermentation	Acetyl-CoA_fermentation_to_Butyrate	Phosphate butyryltransferase (EC 2.3.1.19)		-20
Dormancy and Sporulation	NULL	Sporulation_gene_orphans	Stage III sporulation protein AD		20					Carbohydrates	Monosaccharides	D-galactarate,_D-glucarate_and_D-glycerate_catabolism	2-hydroxy-3-oxopropionate reductase (EC 1.1.1.60)		-20					Carbohydrates	Fermentation	Acetyl-CoA_fermentation_to_Butyrate	Probable electron transfer flavoprotein-quinone oxidoreductase FixC (EC 1.5.5.-)	9.15726	0.916477	0.361173	0.00625958	0.017725
Dormancy and Sporulation	NULL	Sporulation_gene_orphans	Stage III sporulation protein D		-20					Carbohydrates	Monosaccharides	D-galactarate,_D-glucarate_and_D-glycerate_catabolism	Predicted D-glucarate or D-galactorate regulator, IclR family		-20					Carbohydrates	Fermentation	Butanol_Biosynthesis	NADPH-dependent butanol dehydrogenase (EC 1.1.1.-)	8.03693	-1.54842	0.436512	7.92353e-05	0.000309543
Dormancy and Sporulation	NULL	Sporulation_gene_orphans	Stage IV sporulation pro-sigma-K processing enzyme (SpoIVFB)		20					Carbohydrates	Monosaccharides	D-galactarate,_D-glucarate_and_D-glycerate_catabolism	Sugar diacid utilization regulator SdaR	19.3545	-1.71093	0.57548	0.0005201	0.00191954		Carbohydrates	Fermentation	Butanol_Biosynthesis	Pyruvate formate-lyase (EC 2.3.1.54)	98.0431	15.5096	3.24509	4.46346e-112	4.662e-110
Dormancy and Sporulation	NULL	Sporulation_gene_orphans	Stage V sporulation protein AD (SpoVAD)		20					Carbohydrates	Monosaccharides	D-Galacturonate_and_D-Glucuronate_Utilization	2-dehydro-3-deoxygluconate kinase (EC 2.7.1.45)	34.3143	12.8542	3.06905	2.91903e-62	3.4514e-61		Carbohydrates	Fermentation	Fermentations:_Lactate	D-lactate dehydrogenase (EC 1.1.1.28)	34.1765	-1.06431	0.280625	7.46095e-05	0.000292601
Dormancy and Sporulation	NULL	Sporulation_gene_orphans	Stage V sporulation protein AE (SpoVAE)		20					Carbohydrates	Monosaccharides	D-Galacturonate_and_D-Glucuronate_Utilization	D-mannonate oxidoreductase (EC 1.1.1.57)	23.8577	-12.0977	3.2052	4.62975e-35	3.13524e-34		Carbohydrates	Fermentation	Fermentations:_Lactate	Xylulose-5-phosphate phosphoketolase (EC 4.1.2.9)	5.7597	10.8576	2.90515	4.04175e-29	2.69965e-28
Dormancy and Sporulation	NULL	Sporulation_gene_orphans	Stage V sporulation protein AF (SpoVAF)		20					Carbohydrates	Monosaccharides	D-Galacturonate_and_D-Glucuronate_Utilization	D-mannonate oxidoreductase (EC 1.1.1.57)		-20					Carbohydrates	Fermentation	Fermentations:_Mixed_acid	Alcohol dehydrogenase (EC 1.1.1.1)	27.5773	13.4405	3.09481	2.40051e-69	3.58518e-68
Dormancy and Sporulation	NULL	Sporulation_gene_orphans	Stage VI sporulation protein D		20					Carbohydrates	Monosaccharides	D-Galacturonate_and_D-Glucuronate_Utilization	Hexuronate utilization operon transcriptional repressor ExuR	8.93949	-2.20006	0.861538	0.000458428	0.00170165		Carbohydrates	Fermentation	Fermentations:_Mixed_acid	Formate efflux transporter (TC 2.A.44 family)	17.8528	-1.00268	0.397699	0.00610766	0.017353
Dormancy and Sporulation	NULL	SpoVS_protein_family	SpoVS-related protein, type 4		-20					Carbohydrates	Monosaccharides	D-Galacturonate_and_D-Glucuronate_Utilization	Mannonate dehydratase (EC 4.2.1.8)	19.545	-11.7609	3.16301	2.79559e-34	1.87839e-33		Carbohydrates	Fermentation	Fermentations:_Mixed_acid	Pyruvate formate-lyase (EC 2.3.1.54)	73.2379	-14.631	3.40949	1.74532e-115	2.26578e-113
Dormancy and Sporulation	NULL	SpoVS_protein_family	Stage V sporulation protein required for dehydratation of the spore core and assembly of the coat (SpoVS)	0.696365	-2.71246	0.931974	6.16853e-05	0.00206994		Carbohydrates	Monosaccharides	D-Galacturonate_and_D-Glucuronate_Utilization	Mannonate dehydratase (EC 4.2.1.8)		-20					Carbohydrates	Fermentation	Fermentations:_Mixed_acid	Pyruvate formate-lyase (EC 2.3.1.54)		-20
Dormancy and Sporulation	Spore DNA protection	Dipicolinate_Synthesis	Dipicolinate synthase subunit A (EC 4.2.1.52)		20					Carbohydrates	Monosaccharides	D-Galacturonate_and_D-Glucuronate_Utilization	Pectinesterase (EC 3.1.1.11)		-20					Carbohydrates	Glycoside hydrolases	Predicted_carbohydrate_hydrolases	GH101	23.0792	1.03777	0.45877	0.0112072	0.0297546
Dormancy and Sporulation	Spore DNA protection	Small_acid-soluble_spore_proteins	Endopeptidase spore protease Gpr (EC 3.4.24.78)		-20					Carbohydrates	Monosaccharides	D-Galacturonate_and_D-Glucuronate_Utilization	Predicted 2-keto-3-deoxygluconate-responsive regulator of glucuronate utilization, IclR family		20					Carbohydrates	Glycoside hydrolases	Predicted_carbohydrate_hydrolases	Peptidoglycan N-acetylglucosamine deacetylase (EC 3.5.1.-)	3.37244	-9.56116	2.94001	4.73725e-15	2.51412e-14
Dormancy and Sporulation	Spore DNA protection	Small_acid-soluble_spore_proteins	Small acid-soluble spore protein, alpha/beta family, SASP_2		-20					Carbohydrates	Monosaccharides	D-Galacturonate_and_D-Glucuronate_Utilization	Predicted D-mannonate epimerase	5.30655	9.85673	2.83647	2.68959e-21	1.48474e-20		Carbohydrates	Glycoside hydrolases	Predicted_carbohydrate_hydrolases	Peptidoglycan N-acetylglucosamine deacetylase (EC 3.5.1.-)		-20
Dormancy and Sporulation	Spore DNA protection	Small_acid-soluble_spore_proteins	Small acid-soluble spore protein, alpha/beta family, SASP_5		-20					Carbohydrates	Monosaccharides	D-Galacturonate_and_D-Glucuronate_Utilization	Uronate isomerase (EC 5.3.1.12)	33.4313	-12.6545	3.28129	2.89958e-34	1.94573e-33		Carbohydrates	Monosaccharides	2-Ketogluconate_Utilization	2-ketogluconate kinase (EC 2.7.1.13)		-20
Fatty Acids, Lipids, and Isoprenoids	Fatty acids	Acyl-CoA_thioesterase_II	TesB-like acyl-CoA thioesterase 1		20					Carbohydrates	Monosaccharides	D-Galacturonate_and_D-Glucuronate_Utilization	Uronate isomerase (EC 5.3.1.12)		-20					Carbohydrates	Monosaccharides	2-Ketogluconate_Utilization	2-ketogluconate utilization repressor PtxS		20
Fatty Acids, Lipids, and Isoprenoids	Fatty acids	Fatty_Acid_Biosynthesis_FASI	Biotin carboxylase of ACAC1 (EC 6.3.4.14)		20					Carbohydrates	Monosaccharides	D-Galacturonate_and_D-Glucuronate_Utilization	Uronate isomerase, family BH0493 (EC 5.3.1.12)		-20					Carbohydrates	Monosaccharides	D-galactarate,_D-glucarate_and_D-glycerate_catabolism	2-hydroxy-3-oxopropionate reductase (EC 1.1.1.60)	4.76217	-10.1993	2.98999	9.00625e-22	5.38354e-21
Fatty Acids, Lipids, and Isoprenoids	Fatty acids	Fatty_Acid_Biosynthesis_FASII	Enoyl-[acyl-carrier-protein] reductase [FMN] (EC 1.3.1.9)	65.2689	-0.515925	0.123601	1.13559e-05	0.000602968		Carbohydrates	Monosaccharides	D-gluconate_and_ketogluconates_metabolism	Gluconate dehydratase (EC 4.2.1.39)	2.13474	8.143	2.71014	1.90021e-10	8.78996e-10		Carbohydrates	Monosaccharides	D-galactarate,_D-glucarate_and_D-glycerate_catabolism	2-hydroxy-3-oxopropionate reductase (EC 1.1.1.60)		-20
Fatty Acids, Lipids, and Isoprenoids	Fatty acids	Fatty_acid_degradation_regulons	2,4-dienoyl-CoA reductase [NADPH] (EC 1.3.1.34)	9.06643	1.06208	0.327357	9.08061e-05	0.00264741		Carbohydrates	Monosaccharides	D-gluconate_and_ketogluconates_metabolism	Gluconate transporter family protein	1.85685	-2.07247	0.794821	0.00140116	0.00482011		Carbohydrates	Monosaccharides	D-galactarate,_D-glucarate_and_D-glycerate_catabolism	D-glycerate transporter (predicted)	20.965	-0.881353	0.274946	0.000819332	0.00278595
Fatty Acids, Lipids, and Isoprenoids	Fatty acids	Fatty_acid_degradation_regulons	Predicted transcriptional regulator for fatty acid degradation FadQ, TetR family		20					Carbohydrates	Monosaccharides	D-gluconate_and_ketogluconates_metabolism	Gluconate utilization system Gnt-I transcriptional repressor	23.6581	-2.48431	0.922257	0.000635107	0.00233234		Carbohydrates	Monosaccharides	D-galactarate,_D-glucarate_and_D-glycerate_catabolism	Glycerate kinase (EC 2.7.1.31)	28.5002	-0.900693	0.235058	8.28307e-05	0.000322594
Fatty Acids, Lipids, and Isoprenoids	Fatty acids	Phospholipid_and_Fatty_acid_biosynthesis_related_cluster	3-oxoacyl-[ACP] synthase	5.62886	0.909529	0.36005	0.00129783	0.0161039		Carbohydrates	Monosaccharides	D-gluconate_and_ketogluconates_metabolism	L-idonate 5-dehydrogenase (EC 1.1.1.264)	1.41748	-1.95303	1.02095	0.0107159	0.0293112		Carbohydrates	Monosaccharides	D-galactarate,_D-glucarate_and_D-glycerate_catabolism	Predicted D-glucarate or D-galactorate regulator, IclR family		-20
Fatty Acids, Lipids, and Isoprenoids	Fatty acids	Phospholipid_and_Fatty_acid_biosynthesis_related_cluster	3-oxoacyl-[ACP] synthase (EC 2.3.1.41) FabV like	5.84117	0.913598	0.46433	0.00435509	0.0362987		Carbohydrates	Monosaccharides	D-gluconate_and_ketogluconates_metabolism	L-idonate, D-gluconate, 5-keto-D-gluconate transporter	2.66307	-1.57481	0.6878	0.00297095	0.00965465		Carbohydrates	Monosaccharides	D-galactarate,_D-glucarate_and_D-glycerate_catabolism	Sugar diacid utilization regulator SdaR	8.62056	-1.85915	0.607536	0.000487223	0.00172263
Fatty Acids, Lipids, and Isoprenoids	Fatty acids	Phospholipid_and_Fatty_acid_biosynthesis_related_cluster	Putative histidine ammonia-lyase protein	1.95797	2.98995	0.78345	2.85043e-05	0.00119563		Carbohydrates	Monosaccharides	D-gluconate_and_ketogluconates_metabolism	Low-affinity gluconate/H+ symporter GntU	32.866	-1.58796	0.665193	0.00320538	0.0102935		Carbohydrates	Monosaccharides	D-galactonate_catabolism	D-Galactonate repressor DgoR		20
Fatty Acids, Lipids, and Isoprenoids	Isoprenoids	Acyclic_terpenes_utilization	Citronellol and citronellal dehydrogenase		20					Carbohydrates	Monosaccharides	D-ribose_utilization	Putative ribose uptake protein RbsU, GRP transporter family (TC 2.A.7.5)		-20					Carbohydrates	Monosaccharides	D-Galacturonate_and_D-Glucuronate_Utilization	2-dehydro-3-deoxygluconate kinase (EC 2.7.1.45)	10.3832	12.0041	2.98218	1.12779e-47	1.01964e-46
Fatty Acids, Lipids, and Isoprenoids	Isoprenoids	Archaeal_lipids	Hexaprenyl pyrophosphate synthetase		-20					Carbohydrates	Monosaccharides	D-ribose_utilization	Ribose 5-phosphate isomerase B (EC 5.3.1.6)	36.7112	12.9734	3.06753	1.94788e-72	3.14521e-71		Carbohydrates	Monosaccharides	D-Galacturonate_and_D-Glucuronate_Utilization	Altronate hydrolase (EC 4.2.1.7)	12.0578	1.1409	0.481296	0.00641501	0.0181246
Fatty Acids, Lipids, and Isoprenoids	Isoprenoids	Carotenoids	4,4'-diapolycopene oxidase		20					Carbohydrates	Monosaccharides	D-ribose_utilization	Ribose ABC transport system, ATP-binding protein RbsA (TC 3.A.1.2.1)	97.4965	-14.4072	3.39575	7.4996e-82	1.72224e-80		Carbohydrates	Monosaccharides	D-Galacturonate_and_D-Glucuronate_Utilization	D-mannonate oxidoreductase (EC 1.1.1.57)	9.71741	-11.2989	3.12838	4.67605e-26	2.95935e-25
Fatty Acids, Lipids, and Isoprenoids	Isoprenoids	Carotenoids	Beta-carotene ketolase (EC 1.14.-.-)		-20					Carbohydrates	Monosaccharides	D-ribose_utilization	Ribose ABC transport system, ATP-binding protein RbsA (TC 3.A.1.2.1)		-20					Carbohydrates	Monosaccharides	D-Galacturonate_and_D-Glucuronate_Utilization	D-mannonate oxidoreductase (EC 1.1.1.57)		-20
Fatty Acids, Lipids, and Isoprenoids	Isoprenoids	Carotenoids	C50 carotenoid epsilon cyclase		-20					Carbohydrates	Monosaccharides	D-ribose_utilization	Ribose ABC transport system, periplasmic ribose-binding protein RbsB (TC 3.A.1.2.1)	37.5426	-12.8386	3.2981	2.97795e-36	2.05161e-35		Carbohydrates	Monosaccharides	D-Galacturonate_and_D-Glucuronate_Utilization	Exopolygalacturonate lyase (EC 4.2.2.9)		20
Fatty Acids, Lipids, and Isoprenoids	Isoprenoids	Carotenoids	Hydroxyneurosporene dehydrogenase (EC 1.-.-.-)		20					Carbohydrates	Monosaccharides	D-ribose_utilization	Ribose ABC transport system, periplasmic ribose-binding protein RbsB (TC 3.A.1.2.1)		-20					Carbohydrates	Monosaccharides	D-Galacturonate_and_D-Glucuronate_Utilization	Hexuronate utilization operon transcriptional repressor ExuR	3.62188	-2.69418	0.8773	0.000703	0.00242129
Fatty Acids, Lipids, and Isoprenoids	Isoprenoids	Carotenoids	Hydroxyneurosporene methyltransferase (EC 2.1.1.-)		-20					Carbohydrates	Monosaccharides	D-Sorbitol(D-Glucitol)_and_L-Sorbose_Utilization	Glucitol operon repressor		-20					Carbohydrates	Monosaccharides	D-Galacturonate_and_D-Glucuronate_Utilization	Mannonate dehydratase (EC 4.2.1.8)	7.93513	-10.9606	3.09159	7.6332e-25	4.74195e-24
Fatty Acids, Lipids, and Isoprenoids	Isoprenoids	Carotenoids	Lycopene cyclase		20					Carbohydrates	Monosaccharides	D-Sorbitol(D-Glucitol)_and_L-Sorbose_Utilization	PTS system, sorbose-specific IIA component (EC 2.7.1.69)		-20					Carbohydrates	Monosaccharides	D-Galacturonate_and_D-Glucuronate_Utilization	Mannonate dehydratase (EC 4.2.1.8)		-20
Fatty Acids, Lipids, and Isoprenoids	Isoprenoids	Dolichol_metabolism	Dolichol-phosphate mannosyltransferase (EC 2.4.1.83)	2.58487	3.50912	0.579606	3.67327e-10	1.18126e-07		Carbohydrates	Monosaccharides	D-Tagatose_and_Galactitol_Utilization	6-phosphofructokinase (EC 2.7.1.11)	97.5173	14.5262	3.20127	1.89628e-97	9.79806e-96		Carbohydrates	Monosaccharides	D-Galacturonate_and_D-Glucuronate_Utilization	Pectinesterase (EC 3.1.1.11)		-20
Fatty Acids, Lipids, and Isoprenoids	Isoprenoids	Polyprenyl_Diphosphate_Biosynthesis	Geranylgeranyl reductase (EC 1.3.1.83)	7.40568	1.37992	0.341935	3.69288e-06	0.000237514		Carbohydrates	Monosaccharides	D-Tagatose_and_Galactitol_Utilization	Galactitol utilization operon repressor	8.51329	-2.04401	1.22029	0.00283437	0.00923405		Carbohydrates	Monosaccharides	D-Galacturonate_and_D-Glucuronate_Utilization	Predicted D-glucuronide-specific TRAP transporter, small transmembrane component		20
Fatty Acids, Lipids, and Isoprenoids	Isoprenoids	polyprenyl_synthesis	4-hydroxy-3-methylbut-2-enyl diphosphate reductase (EC 1.17.1.2)	70.9582	-0.399716	0.120552	0.000480924	0.00821188		Carbohydrates	Monosaccharides	D-Tagatose_and_Galactitol_Utilization	Galactitol-1-phosphate 5-dehydrogenase (EC 1.1.1.251)	9.95086	-2.80921	0.692652	1.11887e-06	4.81365e-06		Carbohydrates	Monosaccharides	D-Galacturonate_and_D-Glucuronate_Utilization	Predicted D-mannonate epimerase	3.85191	9.99957	2.84076	5.09427e-21	3.00609e-20
Fatty Acids, Lipids, and Isoprenoids	NULL	Polyhydroxybutyrate_metabolism	polyhydroxyalkanoate granule-associated protein PhaI		-20					Carbohydrates	Monosaccharides	D-Tagatose_and_Galactitol_Utilization	PTS system, galactitol-specific IIA component (EC 2.7.1.69)	4.52258	-3.0044	1.00412	9.49879e-05	0.000375231		Carbohydrates	Monosaccharides	D-Galacturonate_and_D-Glucuronate_Utilization	Uronate isomerase (EC 5.3.1.12)	13.6347	-11.8671	3.2105	2.39688e-26	1.52647e-25
Fatty Acids, Lipids, and Isoprenoids	Phospholipids	Glycerolipid_and_Glycerophospholipid_Metabolism_in_Bacteria	Acyl-phosphate:glycerol-3-phosphate O-acyltransferase PlsY	23.3717	-0.65513	0.189167	0.000121893	0.00326656		Carbohydrates	Monosaccharides	D-Tagatose_and_Galactitol_Utilization	PTS system, galactitol-specific IIB component (EC 2.7.1.69)	6.80852	-3.09033	0.947931	5.94097e-05	0.000236312		Carbohydrates	Monosaccharides	D-Galacturonate_and_D-Glucuronate_Utilization	Uronate isomerase (EC 5.3.1.12)		-20
Fatty Acids, Lipids, and Isoprenoids	Phospholipids	Glycerolipid_and_Glycerophospholipid_Metabolism_in_Bacteria	Aldehyde dehydrogenase (EC 1.2.1.3)	18.6459	0.686523	0.224117	0.000431374	0.0074649		Carbohydrates	Monosaccharides	D-Tagatose_and_Galactitol_Utilization	PTS system, galactitol-specific IIC component (EC 2.7.1.69)	26.948	-1.49306	0.346159	3.77381e-06	1.59048e-05		Carbohydrates	Monosaccharides	D-Galacturonate_and_D-Glucuronate_Utilization	Uronate isomerase, family BH0493 (EC 5.3.1.12)		-20
Fatty Acids, Lipids, and Isoprenoids	Phospholipids	Glycerolipid_and_Glycerophospholipid_Metabolism_in_Bacteria	Aldehyde dehydrogenase B (EC 1.2.1.22)	21.334	-0.816289	0.255789	0.00017306	0.00422682		Carbohydrates	Monosaccharides	D-Tagatose_and_Galactitol_Utilization	Tagatose-6-phosphate kinase GatZ (EC 2.7.1.144)	16.4282	-3.93027	0.988489	7.09137e-06	2.97412e-05		Carbohydrates	Monosaccharides	D-gluconate_and_ketogluconates_metabolism	6-phosphogluconate dehydrogenase, decarboxylating (EC 1.1.1.44)	55.9433	-0.5599	0.21039	0.00619401	0.0175688
Fatty Acids, Lipids, and Isoprenoids	Phospholipids	Glycerolipid_and_Glycerophospholipid_Metabolism_in_Bacteria	Dihydroxyacetone kinase family protein	21.8754	-0.908092	0.232881	1.05691e-05	0.000574451		Carbohydrates	Monosaccharides	Deoxyribose_and_Deoxynucleoside_Catabolism	Deoxyribose operon repressor, DeoR family	3.30021	-1.95493	0.923974	0.00416767	0.0129725		Carbohydrates	Monosaccharides	D-gluconate_and_ketogluconates_metabolism	Gluconate dehydratase (EC 4.2.1.39)	0.3985	5.66438	3.07739	0.0044276	0.0128833
Fatty Acids, Lipids, and Isoprenoids	Triacylglycerols	Triacylglycerol_metabolism	Monoglyceride lipase (EC 3.1.1.23)	5.35587	0.929243	0.398854	0.00243762	0.0248356		Carbohydrates	Monosaccharides	Deoxyribose_and_Deoxynucleoside_Catabolism	Nucleoside permease NupC	22.4651	-1.77214	0.706364	0.00176042	0.00596856		Carbohydrates	Monosaccharides	D-gluconate_and_ketogluconates_metabolism	Gluconate utilization system Gnt-I transcriptional repressor	9.47226	-4.04881	1.27279	0.000351365	0.00126707
Iron acquisition and metabolism	NULL	ABC-type_iron_transport_system	ABC-type spermidine/putrescine transport systems, ATPase components	1.24122	1.98624	0.754012	0.00281876	0.0269695		Carbohydrates	Monosaccharides	Deoxyribose_and_Deoxynucleoside_Catabolism	Purine nucleoside phosphorylase (EC 2.4.2.1)	81.3111	-14.171	3.39484	6.90925e-77	1.28881e-75		Carbohydrates	Monosaccharides	D-gluconate_and_ketogluconates_metabolism	High-affinity gluconate transporter GntT	1.30766	1.12652	0.556926	0.0120032	0.0316522
Iron acquisition and metabolism	NULL	Campylobacter_Iron_Metabolism	Haemin uptake system periplasmic haemin-binding protein	8.39806	-0.854095	0.544425	0.00689002	0.0484904		Carbohydrates	Monosaccharides	Deoxyribose_and_Deoxynucleoside_Catabolism	Purine nucleoside phosphorylase (EC 2.4.2.1)		-20					Carbohydrates	Monosaccharides	D-gluconate_and_ketogluconates_metabolism	Low-affinity gluconate/H+ symporter GntU	12.2572	-3.02085	0.700927	3.02593e-06	1.30719e-05
Iron acquisition and metabolism	NULL	Campylobacter_Iron_Metabolism	Magnesium and cobalt transport protein CorA	40.2474	-0.436704	0.161559	0.00272274	0.0264923		Carbohydrates	Monosaccharides	Deoxyribose_and_Deoxynucleoside_Catabolism	Pyrimidine-nucleoside phosphorylase (EC 2.4.2.2)	33.4431	12.8173	3.05649	4.70107e-64	5.85312e-63		Carbohydrates	Monosaccharides	D-ribose_utilization	Putative ribose uptake protein RbsU, GRP transporter family (TC 2.A.7.5)		-20
Iron acquisition and metabolism	NULL	Campylobacter_Iron_Metabolism	Peroxide stress regulator	7.40736	-0.72054	0.26298	0.000983696	0.0134137		Carbohydrates	Monosaccharides	Fructose_utilization	Fructose repressor FruR, LacI family	6.41457	-3.04691	0.968571	6.17876e-05	0.000245582		Carbohydrates	Monosaccharides	D-ribose_utilization	Ribose 5-phosphate isomerase B (EC 5.3.1.6)	19.2552	12.9267	3.04847	1.95556e-64	2.5584e-63
Iron acquisition and metabolism	NULL	Encapsulating_protein_for_DyP-type_peroxidase_and_ferritin-like_protein_oligomers	Uncharacterized protein COG3461		-20					Carbohydrates	Monosaccharides	Fructose_utilization	Fructose-specific phosphocarrier protein HPr (EC 2.7.1.69)	15.0748	-1.51014	0.80479	0.011705	0.0316648		Carbohydrates	Monosaccharides	D-ribose_utilization	Ribose ABC transport system, ATP-binding protein RbsA (TC 3.A.1.2.1)	37.3997	-13.5561	3.32677	6.7052e-83	1.55016e-81
Iron acquisition and metabolism	NULL	Heme,_hemin_uptake_and_utilization_systems_in_GramNegatives	ABC-type hemin transport system, ATPase component	6.53776	-1.02279	0.379149	0.000619283	0.0100286		Carbohydrates	Monosaccharides	Fructose_utilization	PTS system, fructose-specific IIB component (EC 2.7.1.69)	36.6178	-12.8443	3.2515	2.79013e-54	2.74602e-53		Carbohydrates	Monosaccharides	D-ribose_utilization	Ribose ABC transport system, ATP-binding protein RbsA (TC 3.A.1.2.1)		-20
Iron acquisition and metabolism	NULL	Heme,_hemin_uptake_and_utilization_systems_in_GramNegatives	Ferric siderophore transport system, biopolymer transport protein ExbB	6.29592	1.89052	0.375388	1.82486e-08	3.52106e-06		Carbohydrates	Monosaccharides	Fructose_utilization	PTS system, fructose-specific IIB component (EC 2.7.1.69)		-20					Carbohydrates	Monosaccharides	D-ribose_utilization	Ribose ABC transport system, periplasmic ribose-binding protein RbsB (TC 3.A.1.2.1)	15.5132	-12.0762	3.2307	2.91017e-28	1.91851e-27
Iron acquisition and metabolism	NULL	Heme,_hemin_uptake_and_utilization_systems_in_GramPositives	Cell surface protein Shp, transfers heme from hemoglobin to apo-SiaA/HtsA		20					Carbohydrates	Monosaccharides	Hexose_Phosphate_Uptake_System	Hexose phosphate uptake regulatory protein UhpC	11.1151	-2.59641	1.00088	0.000519732	0.00191954		Carbohydrates	Monosaccharides	D-ribose_utilization	Ribose ABC transport system, periplasmic ribose-binding protein RbsB (TC 3.A.1.2.1)		-20
Iron acquisition and metabolism	NULL	Heme,_hemin_uptake_and_utilization_systems_in_GramPositives	Hemin transport protein HmuS		-20					Carbohydrates	Monosaccharides	Hexose_Phosphate_Uptake_System	Predicted glucose transporter in beta-glucoside utilization gene cluster	18.216	0.954835	0.354972	0.00462747	0.0141396		Carbohydrates	Monosaccharides	D-Sorbitol(D-Glucitol)_and_L-Sorbose_Utilization	Glucitol operon repressor		-20
Iron acquisition and metabolism	NULL	Heme,_hemin_uptake_and_utilization_systems_in_GramPositives	Iron compound ABC uptake transporter permease protein	7.26326	-1.80436	0.645107	0.00018606	0.00440495		Carbohydrates	Monosaccharides	L-Arabinose_utilization	Alpha-L-arabinofuranosidase II precursor (EC 3.2.1.55)	0.956927	-6.4517	2.78679	0.000916855	0.00325594		Carbohydrates	Monosaccharides	D-Sorbitol(D-Glucitol)_and_L-Sorbose_Utilization	PTS system, sorbose-specific IIA component (EC 2.7.1.69)		-20
Iron acquisition and metabolism	NULL	Heme,_hemin_uptake_and_utilization_systems_in_GramPositives	Metallo-beta-lactamase superfamily domain protein in prophage	1.20159	-0.702918	1.54215	0.00537956	0.0417701		Carbohydrates	Monosaccharides	L-Arabinose_utilization	Alpha-L-arabinofuranosidase II precursor (EC 3.2.1.55)		-20					Carbohydrates	Monosaccharides	D-Tagatose_and_Galactitol_Utilization	6-phosphofructokinase (EC 2.7.1.11)	52.6365	14.5353	3.16948	6.48645e-98	2.98553e-96
Iron acquisition and metabolism	NULL	Heme,_hemin_uptake_and_utilization_systems_in_GramPositives	NPQTN specific sortase B	2.25845	-1.96942	0.744767	0.000281882	0.00575546		Carbohydrates	Monosaccharides	L-Arabinose_utilization	Alpha-N-arabinofuranosidase 2 (EC 3.2.1.55)	1.49827	7.28092	2.77475	1.80406e-05	7.3981e-05		Carbohydrates	Monosaccharides	D-Tagatose_and_Galactitol_Utilization	Galactitol utilization operon repressor	3.31817	-3.673	1.28254	0.0016832	0.00539647
Iron acquisition and metabolism	NULL	Heme,_hemin_uptake_and_utilization_systems_in_GramPositives	Two-component response regulator SA14-24	8.57352	-0.643436	0.282581	0.00425481	0.0356597		Carbohydrates	Monosaccharides	L-Arabinose_utilization	Alternative L-arabinose isomerase (EC 5.3.1.4)		-20					Carbohydrates	Monosaccharides	D-Tagatose_and_Galactitol_Utilization	Galactitol-1-phosphate 5-dehydrogenase (EC 1.1.1.251)	4.40888	-2.12583	0.621373	0.000193705	0.000726465
Iron acquisition and metabolism	NULL	Heme,_hemin_uptake_and_utilization_systems_in_GramPositives	Zn-dependent hydrolase YycJ/WalJ, required for cell wall metabolism and coordination of cell division with DNA replication	18.6464	-0.54314	0.203539	0.00237532	0.0244637		Carbohydrates	Monosaccharides	L-Arabinose_utilization	L-arabinose 1-dehydrogenase (EC 1.1.1.46)		20					Carbohydrates	Monosaccharides	D-Tagatose_and_Galactitol_Utilization	PTS system, galactitol-specific IIA component (EC 2.7.1.69)	1.81838	-3.45637	1.05224	0.00104129	0.00348566
Iron acquisition and metabolism	NULL	Iron_acquisition_in_Vibrio	Catechol siderophore ABC transporter, ATP-binding component		-20					Carbohydrates	Monosaccharides	L-Arabinose_utilization	L-arabinose transport ATP-binding protein AraG (TC 3.A.1.2.2)	8.75219	10.6026	2.88313	6.41759e-31	4.16579e-30		Carbohydrates	Monosaccharides	D-Tagatose_and_Galactitol_Utilization	PTS system, galactitol-specific IIB component (EC 2.7.1.69)	2.85335	-3.88943	1.10713	0.000342047	0.00123876
Iron acquisition and metabolism	NULL	Iron_acquisition_in_Vibrio	Enterobactin receptor IrgA	12.8181	-1.709	0.507813	2.05363e-05	0.000926481		Carbohydrates	Monosaccharides	L-Arabinose_utilization	L-arabinose transport system permease protein (TC 3.A.1.2.2)	3.136	-8.83972	2.81928	3.12351e-17	1.6253e-16		Carbohydrates	Monosaccharides	D-Tagatose_and_Galactitol_Utilization	PTS system, galactitol-specific IIC component (EC 2.7.1.69)	11.9277	-1.25202	0.407302	0.00100371	0.0033721
Iron acquisition and metabolism	NULL	Iron_acquisition_in_Vibrio	Ferric hydroxamate ABC transporter (TC 3.A.1.14.3), periplasmic substrate binding protein FhuD		20					Carbohydrates	Monosaccharides	L-Arabinose_utilization	L-arabinose transport system permease protein (TC 3.A.1.2.2)		-20					Carbohydrates	Monosaccharides	D-Tagatose_and_Galactitol_Utilization	Tagatose-6-phosphate kinase GatZ (EC 2.7.1.144)	7.14051	-4.18395	1.0462	1.92654e-05	7.93658e-05
Iron acquisition and metabolism	NULL	Iron_acquisition_in_Vibrio	Ferric vibriobactin, enterobactin transport system, substrate-binding protein ViuP (TC 3.A.1.14.6)		20					Carbohydrates	Monosaccharides	L-Arabinose_utilization	L-ribulose-5-phosphate 4-epimerase (EC 5.1.3.4)	23.0216	-12.0582	3.18378	1.04292e-41	7.83251e-41		Carbohydrates	Monosaccharides	Deoxyribose_and_Deoxynucleoside_Catabolism	Nucleoside permease NupC	8.93105	-2.82794	0.780492	3.13593e-05	0.000127221
Iron acquisition and metabolism	NULL	Iron_acquisition_in_Vibrio	Isochorismate pyruvate-lyase of siderophore biosynthesis		-20					Carbohydrates	Monosaccharides	L-Arabinose_utilization	L-ribulose-5-phosphate 4-epimerase (EC 5.1.3.4)		-20					Carbohydrates	Monosaccharides	Deoxyribose_and_Deoxynucleoside_Catabolism	Purine nucleoside phosphorylase (EC 2.4.2.1)	29.1891	-13.2119	3.2814	2.12829e-88	6.30148e-87
Iron acquisition and metabolism	NULL	Iron_acquisition_in_Vibrio	Non-ribosomal peptide synthetase modules, siderophore biosynthesis		-20					Carbohydrates	Monosaccharides	L-Arabinose_utilization	Ribulokinase (EC 2.7.1.16)	11.444	11.008	2.93746	1.56445e-30	1.00666e-29		Carbohydrates	Monosaccharides	Deoxyribose_and_Deoxynucleoside_Catabolism	Purine nucleoside phosphorylase (EC 2.4.2.1)		-20
Iron acquisition and metabolism	NULL	Transport_of_Iron	Putative high-affinity iron permease	15.0332	0.846402	0.2792	0.000373893	0.00690361		Carbohydrates	Monosaccharides	L-ascorbate_utilization_(and_related_gene_clusters)	3-keto-L-gulonate 6-phosphate decarboxylase	8.90424	-2.33267	0.602283	7.84116e-06	3.28059e-05		Carbohydrates	Monosaccharides	Deoxyribose_and_Deoxynucleoside_Catabolism	Pyrimidine-nucleoside phosphorylase (EC 2.4.2.2)	14.6068	12.5838	3.02575	2.60751e-57	2.8888e-56
Iron acquisition and metabolism	Siderophores	Siderophore_[Alcaligin-like]	Iron-siderophore [Alcaligin-like] transport system, permease component		-20					Carbohydrates	Monosaccharides	L-ascorbate_utilization_(and_related_gene_clusters)	3-keto-L-gulonate 6-phosphate decarboxylase homolog	3.14999	-1.56037	0.59942	0.00182449	0.00616959		Carbohydrates	Monosaccharides	Fructose_utilization	Fructose repressor FruR, LacI family	2.69773	-3.26607	1.29703	0.00545074	0.0156802
Iron acquisition and metabolism	Siderophores	Siderophore_Achromobactin	Uncharacterized siderophore S biosynthesis protein, AcsD-like		20					Carbohydrates	Monosaccharides	L-ascorbate_utilization_(and_related_gene_clusters)	Ascorbate utilization transcriptional regulator UlaR, HTH-type	13.9268	-2.37049	1.40738	0.00419011	0.0130148		Carbohydrates	Monosaccharides	Fructose_utilization	Fructose-specific phosphocarrier protein HPr (EC 2.7.1.69)	5.97875	-2.45723	0.952642	0.00183289	0.00582911
Iron acquisition and metabolism	Siderophores	Siderophore_Anthrachelin	Anthrachelin biosynthesis protein AsbB		20					Carbohydrates	Monosaccharides	L-ascorbate_utilization_(and_related_gene_clusters)	Ascorbate-specific PTS system, EIIA component (EC 2.7.1.-)	13.4948	-1.31885	0.471843	0.00149758	0.00512111		Carbohydrates	Monosaccharides	Fructose_utilization	PTS system, fructose-specific IIB component (EC 2.7.1.69)	13.8057	-11.9455	3.1623	3.59956e-49	3.34395e-48
Iron acquisition and metabolism	Siderophores	Siderophore_assembly_kit	Iron-siderophore transport system, transmembran component		-20					Carbohydrates	Monosaccharides	L-ascorbate_utilization_(and_related_gene_clusters)	Ascorbate-specific PTS system, EIIC component	48.4756	-1.50184	0.38738	2.83899e-05	0.000115142		Carbohydrates	Monosaccharides	Fructose_utilization	PTS system, fructose-specific IIB component (EC 2.7.1.69)		-20
Iron acquisition and metabolism	Siderophores	Siderophore_assembly_kit	Siderophore transport protein		20					Carbohydrates	Monosaccharides	L-ascorbate_utilization_(and_related_gene_clusters)	L-ribulose-5-phosphate 4-epimerase (EC 5.1.3.4)	11.2247	10.9689	2.89659	8.95578e-42	6.73574e-41		Carbohydrates	Monosaccharides	Hexose_Phosphate_Uptake_System	Hexose phosphate uptake regulatory protein UhpC	4.97155	-2.6607	1.30731	0.00318458	0.00958024
Iron acquisition and metabolism	Siderophores	Siderophore_pyochelin	Isochorismate pyruvate-lyase (EC 4.-.-.-) [enantio-pyochelin] siderophore		-20					Carbohydrates	Monosaccharides	L-ascorbate_utilization_(and_related_gene_clusters)	L-xylulose 5-phosphate 3-epimerase (EC 5.1.3.-)	26.8028	-1.10277	0.35468	0.000797708	0.00287431		Carbohydrates	Monosaccharides	L-Arabinose_utilization	Alpha-L-arabinofuranosidase II precursor (EC 3.2.1.55)		-20
Iron acquisition and metabolism	Siderophores	Siderophore_pyochelin	Isochorismate pyruvate-lyase (EC 4.-.-.-) [pyochelin] siderophore		-20					Carbohydrates	Monosaccharides	L-ascorbate_utilization_(and_related_gene_clusters)	L-xylulose 5-phosphate 3-epimerase (EC 5.1.3.-) homolog	2.09659	-1.61916	0.626703	0.00221307	0.00737263		Carbohydrates	Monosaccharides	L-Arabinose_utilization	Alpha-N-arabinofuranosidase 2 (EC 3.2.1.55)	1.21467	7.59666	3.13098	0.000294091	0.00107276
Iron acquisition and metabolism	Siderophores	Siderophore_Pyoverdine	FIG137877: Hypothetical protein in pyoverdin gene cluster		-20					Carbohydrates	Monosaccharides	L-ascorbate_utilization_(and_related_gene_clusters)	L-xylulose/3-keto-L-gulonate kinase (EC 2.7.1.-)	22.6677	-1.86317	1.22332	0.0126573	0.0338161		Carbohydrates	Monosaccharides	L-Arabinose_utilization	Alternative L-arabinose isomerase (EC 5.3.1.4)		-20
Iron acquisition and metabolism	Siderophores	Siderophore_Pyoverdine	Outer membrane pyoverdine eflux protein		-20					Carbohydrates	Monosaccharides	L-ascorbate_utilization_(and_related_gene_clusters)	Probable L-ascorbate-6-phosphate lactonase UlaG (EC 3.1.1.-) (L-ascorbate utilization protein G)	24.6568	-1.13518	0.335954	0.000300943	0.00113918		Carbohydrates	Monosaccharides	L-Arabinose_utilization	L-arabinose transport ATP-binding protein AraG (TC 3.A.1.2.2)	3.04908	9.49135	2.85059	2.83432e-14	1.48861e-13
Iron acquisition and metabolism	Siderophores	Siderophore_Pyoverdine	PvdO, pyoverdine responsive serine/threonine kinase (predicted by OlgaV)		20					Carbohydrates	Monosaccharides	L-ascorbate_utilization_(and_related_gene_clusters)	Transcriptional antiterminator with PTS regulation domain, SPy0181 ortholog	4.52857	-1.52756	0.710945	0.00588235	0.0174378		Carbohydrates	Monosaccharides	L-Arabinose_utilization	L-arabinose transport system permease protein (TC 3.A.1.2.2)	1.13084	-7.76326	2.71498	2.60295e-08	1.22821e-07
Iron acquisition and metabolism	Siderophores	Vibrioferrin_synthesis	Vibrioferrin amide bond forming protein PvsB		20					Carbohydrates	Monosaccharides	L-fucose_utilization	2-keto-3-deoxy-L-fuconate dehydrogenase		-20					Carbohydrates	Monosaccharides	L-Arabinose_utilization	L-arabinose transport system permease protein (TC 3.A.1.2.2)		-20
Iron acquisition and metabolism	Siderophores	Vibrioferrin_synthesis	Vibrioferrin receptor PvuA		20					Carbohydrates	Monosaccharides	L-fucose_utilization	2,4-diketo-3-deoxy-L-fuconate hydrolase		-20					Carbohydrates	Monosaccharides	L-Arabinose_utilization	L-ribulose-5-phosphate 4-epimerase (EC 5.1.3.4)	9.1506	-11.2229	3.09952	2.99966e-32	2.08903e-31
Membrane Transport	ABC transporters	ABC_transporter_alkylphosphonate_(TC_3.A.1.9.1)	Phosphonate ABC transporter permease protein phnE2 (TC 3.A.1.9.1)	4.16822	0.970021	0.364118	0.00101699	0.0136744		Carbohydrates	Monosaccharides	L-fucose_utilization	Lactaldehyde reductase (EC 1.1.1.77)	8.20523	10.3754	2.93232	4.25763e-19	2.26562e-18		Carbohydrates	Monosaccharides	L-Arabinose_utilization	L-ribulose-5-phosphate 4-epimerase (EC 5.1.3.4)		-20
Membrane Transport	ABC transporters	ABC_transporter_branched-chain_amino_acid_(TC_3.A.1.4.1)	High-affinity leucine-specific transport system, periplasmic binding protein LivK (TC 3.A.1.4.1)	29.782	-0.715932	0.19977	6.62429e-05	0.00216637		Carbohydrates	Monosaccharides	L-fucose_utilization_temp	Alpha-L-fucosidase (EC 3.2.1.51)	129.056	0.798015	0.3265	0.0100452	0.027741		Carbohydrates	Monosaccharides	L-Arabinose_utilization	Possible GPH family transporter (TC 2.A.2) for arabinosides		20
Membrane Transport	ABC transporters	ATP-dependent_efflux_pump_transporter_Ybh	ABC transport system, permease component YbhR	10.8707	-1.03838	0.335247	0.000198347	0.00455608		Carbohydrates	Monosaccharides	L-rhamnose_utilization	L-lactate dehydrogenase (EC 1.1.2.3)	19.4727	11.8026	3.07965	4.3434e-24	2.51314e-23		Carbohydrates	Monosaccharides	L-Arabinose_utilization	Ribulokinase (EC 2.7.1.16)	5.86224	10.8831	2.91014	6.82898e-29	4.54936e-28
Membrane Transport	ABC transporters	ATP-dependent_efflux_pump_transporter_Ybh	ABC transport system, permease component YbhS	13.4244	-0.783157	0.299141	0.00126639	0.0158155		Carbohydrates	Monosaccharides	L-rhamnose_utilization	Lactaldehyde reductase (EC 1.1.1.77)	9.18563	-10.5931	3.03417	9.13048e-26	5.42266e-25		Carbohydrates	Monosaccharides	L-ascorbate_utilization_(and_related_gene_clusters)	3-keto-L-gulonate 6-phosphate decarboxylase	5.18201	-1.15706	0.571531	0.0148715	0.0382982
Membrane Transport	ABC transporters	ATP-dependent_efflux_pump_transporter_Ybh	Predicted membrane fusion protein (MFP) component of efflux pump, membrane anchor protein YbhG	8.59573	-1.25671	0.431796	0.00019072	0.00443367		Carbohydrates	Monosaccharides	L-rhamnose_utilization	Lactaldehyde reductase (EC 1.1.1.77)		-20					Carbohydrates	Monosaccharides	L-ascorbate_utilization_(and_related_gene_clusters)	3-keto-L-gulonate 6-phosphate decarboxylase homolog	0.99012	-3.52237	0.873847	7.0903e-05	0.000278929
Membrane Transport	NULL	ECF_class_transporters	ATPase component of general energizing module of ECF transporters	48.5065	-0.617159	0.208735	0.000757909	0.0112491		Carbohydrates	Monosaccharides	L-rhamnose_utilization	Predicted lactaldehyde dehydrogenase (EC 1.2.1.22)		20					Carbohydrates	Monosaccharides	L-ascorbate_utilization_(and_related_gene_clusters)	Ascorbate utilization transcriptional regulator UlaR, HTH-type	5.89588	-2.98721	1.43605	0.00711071	0.0198137
Membrane Transport	NULL	ECF_class_transporters	Duplicated ATPase component Cce_1530 of energizing module of predicted ECF transporter		20					Carbohydrates	Monosaccharides	L-rhamnose_utilization	Predicted rhamnose oligosaccharide ABC transport system, permease component		-20					Carbohydrates	Monosaccharides	L-ascorbate_utilization_(and_related_gene_clusters)	Ascorbate-specific PTS system, EIIC component	22.6617	-1.47998	0.394482	5.04442e-05	0.00020126
Membrane Transport	NULL	ECF_class_transporters	Substrate-specific component BL0695 of predicted ECF transporter	43.9062	0.647735	0.246683	0.0019593	0.0215411		Carbohydrates	Monosaccharides	L-rhamnose_utilization	Transcriptional regulator of rhamnose utilization, GntR family		-20					Carbohydrates	Monosaccharides	L-ascorbate_utilization_(and_related_gene_clusters)	L-ribulose-5-phosphate 4-epimerase (EC 5.1.3.4)	5.52444	11.1006	2.89658	2.17831e-39	1.73955e-38
Membrane Transport	NULL	ECF_class_transporters	Substrate-specific component FolT of folate ECF transporter	2.49699	-2.14055	0.650051	1.97948e-05	0.000926481		Carbohydrates	Monosaccharides	Mannose_Metabolism	Alpha-1,2-mannosidase	296.009	0.966516	0.366243	0.0047068	0.0143481		Carbohydrates	Monosaccharides	L-ascorbate_utilization_(and_related_gene_clusters)	L-xylulose 5-phosphate 3-epimerase (EC 5.1.3.-)	11.0913	-1.34392	0.4168	0.000534557	0.0018821
Membrane Transport	NULL	ECF_class_transporters	Substrate-specific component ThiW of predicted thiazole ECF transporter	5.32763	-1.18846	0.390321	0.00016503	0.00405636		Carbohydrates	Monosaccharides	Mannose_Metabolism	Beta-mannosidase (EC 3.2.1.25)	90.8762	1.14164	0.542113	0.0150102	0.0392102		Carbohydrates	Monosaccharides	L-ascorbate_utilization_(and_related_gene_clusters)	L-xylulose/3-keto-L-gulonate kinase (EC 2.7.1.-)	8.65868	-4.61899	1.30093	0.000128016	0.000489536
Membrane Transport	NULL	ECF_class_transporters	Transmembrane component of general energizing module of ECF transporters	18.3059	-0.8573	0.259356	0.000148048	0.00378357		Carbohydrates	Monosaccharides	Mannose_Metabolism	Mannose-6-phosphate isomerase (EC 5.3.1.8)	52.4606	13.5444	3.11659	4.70044e-81	1.0335e-79		Carbohydrates	Monosaccharides	L-ascorbate_utilization_(and_related_gene_clusters)	Probable L-ascorbate-6-phosphate lactonase UlaG (EC 3.1.1.-) (L-ascorbate utilization protein G)	10.8426	-1.16018	0.365997	0.000723198	0.00248241
Membrane Transport	NULL	Phosphoglycerate_transport_system	FIGfam009438: Two-component system DNA-binding response regulator		-20					Carbohydrates	Monosaccharides	Mannose_Metabolism	Mannose-6-phosphate isomerase, class I (EC 5.3.1.8)		-20					Carbohydrates	Monosaccharides	L-fucose_utilization	2-keto-3-deoxy-L-fuconate dehydrogenase		-20
Membrane Transport	NULL	Ton_and_Tol_transport_systems	Aerobactin siderophore receptor IutA		20					Carbohydrates	Monosaccharides	Mannose_Metabolism	Mannoside ABC transport system, permease protein 1		-20					Carbohydrates	Monosaccharides	L-fucose_utilization	2,4-diketo-3-deoxy-L-fuconate hydrolase		-20
Membrane Transport	NULL	Ton_and_Tol_transport_systems	Hemophore HasA		-20					Carbohydrates	Monosaccharides	Mannose_Metabolism	Mannoside ABC transport system, permease protein 2		20					Carbohydrates	Monosaccharides	L-fucose_utilization	Lactaldehyde reductase (EC 1.1.1.77)	4.94327	10.8157	2.91204	1.19429e-26	7.64435e-26
Membrane Transport	NULL	Ton_and_Tol_transport_systems	Predicted beta-glucoside specific TonB-dependent outer membrane receptor		20					Carbohydrates	Monosaccharides	Mannose_Metabolism	Predicted glycosylase TM1225		-20					Carbohydrates	Monosaccharides	L-rhamnose_utilization	L-lactate dehydrogenase (EC 1.1.2.3)	6.31982	11.0429	2.97957	6.93071e-22	4.15268e-21
Membrane Transport	NULL	Transport_of_Manganese	Manganese ABC transporter, inner membrane permease protein SitD	33.3907	-0.604921	0.207072	0.000853597	0.0121551		Carbohydrates	Monosaccharides	Mannose_Metabolism	PTS system, mannose-specific IIA component (EC 2.7.1.69)	7.09466	-10.0466	2.99537	8.2572e-19	4.37589e-18		Carbohydrates	Monosaccharides	L-rhamnose_utilization	Lactaldehyde dehydrogenase involved in fucose or rhamnose utilization (EC 1.2.1.22)	4.24273	1.31999	0.478202	0.00222849	0.00695183
Membrane Transport	NULL	Transport_of_Nickel_and_Cobalt	Nickel transport system permease protein NikB (TC 3.A.1.5.3)	9.08502	-0.984661	0.263904	2.06472e-05	0.000926481		Carbohydrates	Monosaccharides	Mannose_Metabolism	PTS system, mannose-specific IIA component (EC 2.7.1.69)		-20					Carbohydrates	Monosaccharides	L-rhamnose_utilization	Lactaldehyde reductase (EC 1.1.1.77)	3.44904	-9.63949	2.94054	1.14774e-16	6.29577e-16
Membrane Transport	NULL	Transport_of_Nickel_and_Cobalt	Nickel transport system permease protein nikC2 (TC 3.A.1.5.3)		-20					Carbohydrates	Monosaccharides	Mannose_Metabolism	PTS system, mannose-specific IIB component (EC 2.7.1.69)	51.8428	-1.29818	0.438066	0.000908484	0.00322843		Carbohydrates	Monosaccharides	L-rhamnose_utilization	Lactaldehyde reductase (EC 1.1.1.77)		-20
Membrane Transport	NULL	Transport_of_Zinc	Transcriptional repressor AdcR for Zn(2+)-responsive expression	3.28863	-0.984467	0.690605	0.00531591	0.0413824		Carbohydrates	Monosaccharides	Mannose_Metabolism	PTS system, mannose-specific IIC component (EC 2.7.1.69)	16.1692	11.5201	2.98966	4.54265e-33	3.01695e-32		Carbohydrates	Monosaccharides	L-rhamnose_utilization	Predicted rhamnose oligosaccharide ABC transport system, permease component		-20
Membrane Transport	NULL	Tricarboxylate_transport_system	Tricarboxylate transport protein TctC	14.4361	-0.800296	0.317719	0.00150699	0.0178389		Carbohydrates	Monosaccharides	Xylose_utilization	Beta-xylosidase (EC 3.2.1.37)	2.02987	-8.02295	2.78635	2.91917e-09	1.32543e-08		Carbohydrates	Monosaccharides	L-rhamnose_utilization	Transcriptional regulator of rhamnose utilization, GntR family		-20
Membrane Transport	Protein and nucleoprotein secretion system, Type IV	Conjugative_transfer	Conjugative transfer entry exclusion protein TrbK		-20					Carbohydrates	Monosaccharides	Xylose_utilization	Beta-xylosidase (EC 3.2.1.37)		-20					Carbohydrates	Monosaccharides	Mannose_Metabolism	Mannose-6-phosphate isomerase (EC 5.3.1.8)	22.7134	13.1888	3.06648	1.25194e-74	2.1414e-73
Membrane Transport	Protein and nucleoprotein secretion system, Type IV	Conjugative_transfer	Conjugative transfer protein TrbA		20					Carbohydrates	Monosaccharides	Xylose_utilization	D-xylose transport ATP-binding protein XylG	32.3598	-0.978951	0.403627	0.00780393	0.0222165		Carbohydrates	Monosaccharides	Mannose_Metabolism	Mannose-6-phosphate isomerase, class I (EC 5.3.1.8)		-20
Membrane Transport	Protein and nucleoprotein secretion system, Type IV	Conjugative_transfer	Conjugative transfer protein TrbB	11.3599	-1.12245	0.415043	0.000380949	0.0069337		Carbohydrates	Monosaccharides	Xylose_utilization	Putative xylulose kinase (EC 2.7.1.17)		20					Carbohydrates	Monosaccharides	Mannose_Metabolism	Mannoside ABC transport system, permease protein 1		-20
Membrane Transport	Protein and nucleoprotein secretion system, Type IV	Conjugative_transfer	Conjugative transfer protein TrbD		-20					Carbohydrates	Monosaccharides	Xylose_utilization	Xylonolactonase (EC 3.1.1.68)		20					Carbohydrates	Monosaccharides	Mannose_Metabolism	Predicted glycosylase TM1225		-20
Membrane Transport	Protein and nucleoprotein secretion system, Type IV	Conjugative_transfer	Conjugative transfer protein TrbJ		-20					Carbohydrates	Monosaccharides	Xylose_utilization	Xylose ABC transporter, ATP-binding component	1.41626	7.62068	2.62641	8.12024e-10	3.72954e-09		Carbohydrates	Monosaccharides	Mannose_Metabolism	PTS system, mannose-specific IIA component (EC 2.7.1.69)	2.88935	-9.21369	2.93183	5.26654e-11	2.63744e-10
Membrane Transport	Protein and nucleoprotein secretion system, Type IV	Conjugative_transfer	IncF plasmid conjugative transfer DNA-nicking and unwinding protein TraI		20					Carbohydrates	Monosaccharides	Xylose_utilization	Xylose ABC transporter, periplasmic xylose-binding protein XylF	11.4007	-2.54241	0.661229	1.53839e-05	6.33377e-05		Carbohydrates	Monosaccharides	Mannose_Metabolism	PTS system, mannose-specific IIA component (EC 2.7.1.69)		-20
Membrane Transport	Protein and nucleoprotein secretion system, Type IV	Conjugative_transfer	IncF plasmid conjugative transfer protein TraG		20					Carbohydrates	Monosaccharides	Xylose_utilization	Xylose ABC transporter, permease protein XylH	24.3203	-2.00909	0.76832	0.000964467	0.00340164		Carbohydrates	Monosaccharides	Mannose_Metabolism	PTS system, mannose-specific IIB component (EC 2.7.1.69)	23.9878	-1.181	0.404663	0.00161644	0.00519808
Membrane Transport	Protein and nucleoprotein secretion system, Type IV	Type_4_conjugative_transfer_system,_IncI1_type	IncI1 plasmid conjugative transfer integral membrane protein TraY		-20					Carbohydrates	Monosaccharides	Xylose_utilization	Xylose activator XylR (AraC family)	22.8104	-1.80155	1.32981	0.0176017	0.0452252		Carbohydrates	Monosaccharides	Mannose_Metabolism	PTS system, mannose-specific IIC component (EC 2.7.1.69)	9.62492	11.8651	2.98024	2.73611e-41	2.25617e-40
Membrane Transport	Protein and nucleoprotein secretion system, Type IV	Vir-like_type_4_secretion_system	Lipoprotein of type IV secretion complex that spans outer membrane and periplasm, VirB7		-20					Carbohydrates	Monosaccharides	Xylose_utilization	Xylose isomerase (EC 5.3.1.5)	42.7181	-13.0619	3.30837	1.64823e-41	1.2307e-40		Carbohydrates	Monosaccharides	Xylose_utilization	Beta-xylosidase (EC 3.2.1.37)	0.70745	-6.80439	2.7156	0.00206678	0.00650753
Membrane Transport	Protein and nucleoprotein secretion system, Type IV	Vir-like_type_4_secretion_system	T-DNA border endonuclease VirD2, RP4 TraG-like relaxase		-20					Carbohydrates	Monosaccharides	Xylose_utilization	Xylose isomerase (EC 5.3.1.5)		-20					Carbohydrates	Monosaccharides	Xylose_utilization	Beta-xylosidase (EC 3.2.1.37)		-20
Membrane Transport	Protein secretion system, Type II	General_Secretion_Pathway	General secretion pathway protein E	38.0919	-0.53982	0.2034	0.00233884	0.0242623		Carbohydrates	Monosaccharides	Xylose_utilization	Xyloside transporter XynT	2.47387	-1.51056	0.654069	0.00463549	0.0141558		Carbohydrates	Monosaccharides	Xylose_utilization	D-xylose transport ATP-binding protein XylG	10.5574	-2.76139	0.540683	7.36018e-08	3.41251e-07
Membrane Transport	Protein secretion system, Type II	General_Secretion_Pathway	General secretion pathway protein F	9.24489	-1.06619	0.380536	0.000375907	0.00690774		Carbohydrates	Monosaccharides	Xylose_utilization	Xylulose kinase (EC 2.7.1.17)	30.595	-12.517	3.23821	4.95099e-42	3.76756e-41		Carbohydrates	Monosaccharides	Xylose_utilization	Possible alpha-xyloside ABC transporter, permease component	1.53204	-1.27718	0.506132	0.0111859	0.0297138
Membrane Transport	Protein secretion system, Type II	Predicted_secretion_system_X	Predicted secretion system X protein GspG-like		20					Carbohydrates	Monosaccharides	Xylose_utilization	Xylulose kinase (EC 2.7.1.17)		-20					Carbohydrates	Monosaccharides	Xylose_utilization	Xylose ABC transporter, ATP-binding component	0.544035	6.38365	3.04725	0.00161702	0.00519808
Membrane Transport	Protein secretion system, Type III	Type_III_secretion_system	Type III secretion bridge between inner and outermembrane lipoprotein (YscJ,HrcJ,EscJ, PscJ)		-20					Carbohydrates	NULL	Carbon_storage_regulator	Flagellar assembly factor FliW	12.5176	0.908549	0.408697	0.0170373	0.0439281		Carbohydrates	Monosaccharides	Xylose_utilization	Xylose ABC transporter, periplasmic xylose-binding protein XylF	5.67328	-2.15799	0.769341	0.000916579	0.00309789
Membrane Transport	Protein secretion system, Type III	Type_III_secretion_system	Type III secretion cytoplasmic protein (YscL)		20					Carbohydrates	NULL	Conserved_cluster_around_inner_membrane_protein_gene_yghQ,_probably_involved_in_polysaccharide_biosynthesis	Permease Ygh-P2, YjgP/YjgQ family		-20					Carbohydrates	Monosaccharides	Xylose_utilization	Xylose ABC transporter, permease protein XylH	9.02418	-4.20508	0.776363	1.78507e-08	8.45446e-08
Membrane Transport	Protein secretion system, Type III	Type_III_secretion_system	Type III secretion protein (YscP)		20					Carbohydrates	NULL	Lacto-N-Biose_I_and_Galacto-N-Biose_Metabolic_Pathway	Lacto-N-biose phosphorylase (EC 2.4.1.211)	14.6589	0.652368	0.276842	0.0139496	0.0366621		Carbohydrates	Monosaccharides	Xylose_utilization	Xylose ABC transporter, substrate-binding component	1.5667	-1.92145	0.60828	0.00115201	0.00380471
Membrane Transport	Protein secretion system, Type III	Type_III_secretion_systems	HrpB4 protein		20					Carbohydrates	NULL	Lacto-N-Biose_I_and_Galacto-N-Biose_Metabolic_Pathway	N-acetylhexosamine 1-kinase	13.4965	0.822419	0.366635	0.0177546	0.0455727		Carbohydrates	Monosaccharides	Xylose_utilization	Xylose activator XylR (AraC family)	8.99082	-3.87275	1.49813	0.00199241	0.006289
Membrane Transport	Protein secretion system, Type III	Type_III_secretion_systems	Type III effector		20					Carbohydrates	NULL	Lacto-N-Biose_I_and_Galacto-N-Biose_Metabolic_Pathway	Predicted galacto-N-biose-/lacto-N-biose I ABC transporter, permease component 1	2.01529	-1.58609	0.796685	0.0092405	0.0258085		Carbohydrates	Monosaccharides	Xylose_utilization	Xylose isomerase (EC 5.3.1.5)	17.2534	-12.2686	3.23774	1.28954e-33	9.2217e-33
Membrane Transport	Protein secretion system, Type III	Type_III_secretion_systems	Type III secretion inner membrane protein (YscD,homologous to flagellar export components)		20					Carbohydrates	NULL	Lacto-N-Biose_I_and_Galacto-N-Biose_Metabolic_Pathway	UDP-glucose 4-epimerase (EC 5.1.3.2)	139.108	15.0626	3.22646	1.13471e-110	1.46577e-108		Carbohydrates	Monosaccharides	Xylose_utilization	Xylose isomerase (EC 5.3.1.5)		-20
Membrane Transport	Protein secretion system, Type III	Type_III_secretion_systems	Type III secretion inner membrane protein SctL		20					Carbohydrates	NULL	Sugar_utilization_in_Thermotogales	1-phosphofructokinase (EC 2.7.1.56)	69.3514	-1.34103	0.315533	6.78148e-06	2.84877e-05		Carbohydrates	Monosaccharides	Xylose_utilization	Xylulose kinase (EC 2.7.1.17)	12.213	-11.6935	3.15633	2.66113e-33	1.88438e-32
Membrane Transport	Protein secretion system, Type III	Type_III_secretion_systems	Type III secretion protein, HrpB1		20					Carbohydrates	NULL	Sugar_utilization_in_Thermotogales	2-dehydro-3-deoxyphosphogluconate aldolase (EC 4.1.2.14)	17.0069	11.74	2.97117	2.61971e-49	2.33783e-48		Carbohydrates	Monosaccharides	Xylose_utilization	Xylulose kinase (EC 2.7.1.17)		-20
Membrane Transport	Protein secretion system, Type III	Type_III_secretion_systems	Type III secretion translocator of effector proteins (HrpF, NolX)		20					Carbohydrates	NULL	Sugar_utilization_in_Thermotogales	Alpha-mannosidase (EC 3.2.1.24)	18.9179	-11.7678	3.16123	1.70353e-35	1.16276e-34		Carbohydrates	NULL	Conserved_cluster_around_inner_membrane_protein_gene_yghQ,_probably_involved_in_polysaccharide_biosynthesis	Permease Ygh-P2, YjgP/YjgQ family		-20
Membrane Transport	Protein secretion system, Type V	Two_partner_secretion_pathway_(TPS)	Channel-forming transporter/cytolysins activator of TpsB family	40.5081	-1.09854	0.230245	1.7003e-07	2.34338e-05		Carbohydrates	NULL	Sugar_utilization_in_Thermotogales	Alpha-mannosidase (EC 3.2.1.24)		-20					Carbohydrates	NULL	Lacto-N-Biose_I_and_Galacto-N-Biose_Metabolic_Pathway	UDP-glucose 4-epimerase (EC 5.1.3.2)	82.201	15.1976	3.21852	1.03592e-109	8.59814e-108
Membrane Transport	Protein secretion system, Type VI	Type_VI_secretion_systems	Serine/threonine protein kinase (EC 2.7.11.1) PpkA		20					Carbohydrates	NULL	Sugar_utilization_in_Thermotogales	Alpha-N-arabinofuranosidase (EC 3.2.1.55)	3.82222	9.32632	2.76777	2.04609e-20	1.11169e-19		Carbohydrates	NULL	Sugar_utilization_in_Thermotogales	1-phosphofructokinase (EC 2.7.1.56)	38.1504	-0.70775	0.289384	0.00991677	0.0267067
Membrane Transport	Protein secretion system, Type VII (Chaperone/Usher pathway, CU)	Colonization_factor_antigen_I_fimbriae	CFA/I fimbrial major subunit		20					Carbohydrates	NULL	Sugar_utilization_in_Thermotogales	Beta-glucoside ABC transport system, ATP-binding protein 2		20					Carbohydrates	NULL	Sugar_utilization_in_Thermotogales	2-dehydro-3-deoxyphosphogluconate aldolase (EC 4.1.2.14)	6.36059	10.9273	2.89486	1.14867e-33	8.22588e-33
Membrane Transport	Protein secretion system, Type VII (Chaperone/Usher pathway, CU)	sigma-Fimbriae	Sigma-fimbriae tip adhesin		20					Carbohydrates	NULL	Sugar_utilization_in_Thermotogales	Beta-glucoside ABC transport system, permease protein 2		-20					Carbohydrates	NULL	Sugar_utilization_in_Thermotogales	Alpha-mannosidase (EC 3.2.1.24)	7.31753	-10.8844	3.07301	1.74473e-26	1.11535e-25
Membrane Transport	Protein secretion system, Type VIII (Extracellular nucleation/precipitation pathway, ENP)	Curli_production	Curli production assembly/transport component CsgG		20					Carbohydrates	NULL	Sugar_utilization_in_Thermotogales	Beta-hexosaminidase (EC 3.2.1.52)	75.8974	-14.032	3.3557	2.1087e-76	3.8365e-75		Carbohydrates	NULL	Sugar_utilization_in_Thermotogales	Alpha-mannosidase (EC 3.2.1.24)		-20
Membrane Transport	Protein translocation across cytoplasmic membrane	Bacterial_signal_recognition_particle_(SRP)	Signal recognition particle associated protein	6.17938	-1.65795	0.369418	2.70982e-07	3.07565e-05		Carbohydrates	NULL	Sugar_utilization_in_Thermotogales	Beta-hexosaminidase (EC 3.2.1.52)		-20					Carbohydrates	NULL	Sugar_utilization_in_Thermotogales	Alpha-N-arabinofuranosidase (EC 3.2.1.55)	2.21723	9.18382	2.82437	4.59873e-13	2.3662e-12
Membrane Transport	Protein translocation across cytoplasmic membrane	ESAT-6_proteins_secretion_system_in_Actinobacteria	FtsK/SpoIIIE family protein Rv3870, component of ESX-1 secretion system		-20					Carbohydrates	NULL	Sugar_utilization_in_Thermotogales	Beta-xylosidase (EC 3.2.1.37)	1.87338	7.92816	2.67637	3.40053e-10	1.5674e-09		Carbohydrates	NULL	Sugar_utilization_in_Thermotogales	Beta-glucoside ABC transport system, permease protein 2		-20
Membrane Transport	Protein translocation across cytoplasmic membrane	ESAT-6_proteins_secretion_system_in_Firmicutes	Putative secretion accessory protein EsaA/YueB	5.10421	-1.33035	0.725689	0.00215339	0.0228295		Carbohydrates	NULL	Sugar_utilization_in_Thermotogales	D-glycerate 2-kinase (EC 2.7.1.-)	6.64812	10.219	2.86695	3.83202e-24	2.22223e-23		Carbohydrates	NULL	Sugar_utilization_in_Thermotogales	Beta-hexosaminidase (EC 3.2.1.52)	27.6788	-13.1048	3.27957	3.16926e-84	7.7144e-83
Membrane Transport	Protein translocation across cytoplasmic membrane	HtrA_and_Sec_secretion	Protein-export membrane protein SecD (TC 3.A.5.1.1)	83.7228	0.344276	0.110017	0.00107022	0.0141063		Carbohydrates	NULL	Sugar_utilization_in_Thermotogales	D-mannonate oxidoreductase (EC 1.1.1.57)	13.7745	11.3666	2.9458	5.33221e-41	3.96996e-40		Carbohydrates	NULL	Sugar_utilization_in_Thermotogales	Beta-hexosaminidase (EC 3.2.1.52)		-20
Membrane Transport	Sugar Phosphotransferase Systems, PTS	Fructose_and_Mannose_Inducible_PTS	periplasmic fructose-binding protein component of signal transduction system LevQ	3.43973	-1.12169	0.505047	0.00148434	0.017734		Carbohydrates	NULL	Sugar_utilization_in_Thermotogales	Galactokinase (EC 2.7.1.6)	82.9294	-14.17	3.38816	6.04139e-86	1.68734e-84		Carbohydrates	NULL	Sugar_utilization_in_Thermotogales	Beta-xylosidase (EC 3.2.1.37)	1.53553	8.2445	2.75388	1.29248e-09	6.28609e-09
Membrane Transport	Sugar Phosphotransferase Systems, PTS	Fructose_and_Mannose_Inducible_PTS	PTS system, fructose- and mannose-inducible IIA component (EC 2.7.1.69)	1.41794	-1.13491	0.993498	0.00276612	0.0266861		Carbohydrates	NULL	Sugar_utilization_in_Thermotogales	Galactokinase (EC 2.7.1.6)		-20					Carbohydrates	NULL	Sugar_utilization_in_Thermotogales	D-glycerate 2-kinase (EC 2.7.1.-)	4.32524	10.5464	2.88614	3.94671e-25	2.46999e-24
Membrane Transport	Sugar Phosphotransferase Systems, PTS	Fructose_and_Mannose_Inducible_PTS	PTS system, fructose- and mannose-inducible IIB component (EC 2.7.1.69)	1.82165	-1.40566	0.670105	0.00115169	0.0146679		Carbohydrates	NULL	Sugar_utilization_in_Thermotogales	Gluconokinase (EC 2.7.1.12)	15.6005	-1.47503	0.516154	0.00108088	0.00378125		Carbohydrates	NULL	Sugar_utilization_in_Thermotogales	D-mannonate oxidoreductase (EC 1.1.1.57)	7.27001	11.1973	2.92441	3.7893e-34	2.74074e-33
Membrane Transport	Sugar Phosphotransferase Systems, PTS	Fructose_and_Mannose_Inducible_PTS	PTS system, fructose- and mannose-inducible IID component (EC 2.7.1.69)	3.89868	-1.07204	0.605606	0.00344908	0.0308816		Carbohydrates	NULL	Sugar_utilization_in_Thermotogales	Glucose-6-phosphate 1-dehydrogenase (EC 1.1.1.49)	36.2846	12.8835	3.07799	3.15152e-55	3.17425e-54		Carbohydrates	NULL	Sugar_utilization_in_Thermotogales	Galactokinase (EC 2.7.1.6)	31.1103	-13.2623	3.29388	9.64664e-93	3.4395e-91
Membrane Transport	Sugar Phosphotransferase Systems, PTS	Galactose-inducible_PTS	Tagatose-6-phosphate kinase (EC 2.7.1.144) / 1-phosphofructokinase (EC 2.7.1.56)	4.16334	-1.35611	0.609123	0.00100654	0.0135813		Carbohydrates	NULL	Sugar_utilization_in_Thermotogales	Glycerol uptake facilitator protein	28.1913	-12.4325	3.21935	4.35125e-45	3.53505e-44		Carbohydrates	NULL	Sugar_utilization_in_Thermotogales	Galactokinase (EC 2.7.1.6)		-20
Membrane Transport	Sugar Phosphotransferase Systems, PTS	Sucrose-specific_PTS	PTS system, sucrose-specific IIB component (EC 2.7.1.69) / PTS system, sucrose-specific IIC component (EC 2.7.1.69) / PTS system, sucrose-specific IIA component (EC 2.7.1.69)	10.3772	-0.812488	0.472414	0.00682241	0.0483077		Carbohydrates	NULL	Sugar_utilization_in_Thermotogales	Glycerol uptake facilitator protein		-20					Carbohydrates	NULL	Sugar_utilization_in_Thermotogales	Gluconokinase (EC 2.7.1.12)	6.12587	-2.07577	0.573309	8.88084e-05	0.000345078
Metabolism of Aromatic Compounds	Anaerobic degradation of aromatic compounds	Hydroxyaromatic_decarboxylase_family	Hydroxyaromatic non-oxidative decarboxylase protein C (EC 4.1.1.-)		-20					Carbohydrates	NULL	Sugar_utilization_in_Thermotogales	Glycerol-3-phosphate ABC transporter, periplasmic glycerol-3-phosphate-binding protein (TC 3.A.1.1.3)	1.35237	-7.36755	2.69423	6.84874e-08	3.02716e-07		Carbohydrates	NULL	Sugar_utilization_in_Thermotogales	Glucose-6-phosphate 1-dehydrogenase (EC 1.1.1.49)	16.4519	12.6247	3.02573	1.40934e-60	1.69087e-59
Metabolism of Aromatic Compounds	Metabolism of central aromatic intermediates	4-Hydroxyphenylacetic_acid_catabolic_pathway	3,4-dihydroxyphenylacetate 2,3-dioxygenase (EC 1.13.11.15)		20					Carbohydrates	NULL	Sugar_utilization_in_Thermotogales	Glycerol-3-phosphate ABC transporter, periplasmic glycerol-3-phosphate-binding protein (TC 3.A.1.1.3)		-20					Carbohydrates	NULL	Sugar_utilization_in_Thermotogales	Glycerol uptake facilitator protein	10.3356	-11.4866	3.12121	3.35771e-39	2.66459e-38
Metabolism of Aromatic Compounds	Metabolism of central aromatic intermediates	Catechol_branch_of_beta-ketoadipate_pathway	Catechol 1,2-dioxygenase 1 (EC 1.13.11.1)		20					Carbohydrates	NULL	Sugar_utilization_in_Thermotogales	Glycerol-3-phosphate ABC transporter, permease protein UgpA (TC 3.A.1.1.3)	0.844161	6.57212	2.65919	0.000111299	0.000436991		Carbohydrates	NULL	Sugar_utilization_in_Thermotogales	Glycerol uptake facilitator protein		-20
Metabolism of Aromatic Compounds	Metabolism of central aromatic intermediates	Protocatechuate_branch_of_beta-ketoadipate_pathway	PhaK-like protein		20					Carbohydrates	NULL	Sugar_utilization_in_Thermotogales	Glycerol-3-phosphate dehydrogenase (EC 1.1.5.3)	35.525	12.8981	3.07091	2.45656e-66	3.22978e-65		Carbohydrates	NULL	Sugar_utilization_in_Thermotogales	Glycerol-3-phosphate ABC transporter, periplasmic glycerol-3-phosphate-binding protein (TC 3.A.1.1.3)	0.477323	-6.10747	2.62082	0.013881	0.0360408
Metabolism of Aromatic Compounds	NULL	Phenylacetyl-CoA_catabolic_pathway_(core)	Phenylacetate-CoA oxygenase, PaaH subunit		-20					Carbohydrates	NULL	Sugar_utilization_in_Thermotogales	Inosose isomerase (EC 5.3.99.-)	3.28082	-8.86348	2.85386	4.90483e-14	2.41364e-13		Carbohydrates	NULL	Sugar_utilization_in_Thermotogales	Glycerol-3-phosphate ABC transporter, periplasmic glycerol-3-phosphate-binding protein (TC 3.A.1.1.3)		-20
Metabolism of Aromatic Compounds	NULL	Phenylacetyl-CoA_catabolic_pathway_(core)	Phenylacetate-CoA oxygenase, PaaJ subunit		-20					Carbohydrates	NULL	Sugar_utilization_in_Thermotogales	Inosose isomerase (EC 5.3.99.-)		-20					Carbohydrates	NULL	Sugar_utilization_in_Thermotogales	Glycerol-3-phosphate dehydrogenase (EC 1.1.5.3)	9.10957	11.7094	2.95476	8.34618e-45	7.24815e-44
Metabolism of Aromatic Compounds	NULL	Phenylacetyl-CoA_catabolic_pathway_(core)	Phenylacetic acid degradation operon negative regulatory protein PaaX		-20					Carbohydrates	NULL	Sugar_utilization_in_Thermotogales	L-fucose isomerase, putative		-20					Carbohydrates	NULL	Sugar_utilization_in_Thermotogales	Inosose isomerase (EC 5.3.99.-)	1.16075	-7.74745	2.76099	2.64529e-06	1.14667e-05
Metabolism of Aromatic Compounds	Peripheral pathways for catabolism of aromatic compounds	Benzoate_catabolism	Benzoate 1,2-dioxygenase (EC 1.14.12.10)		20					Carbohydrates	NULL	Sugar_utilization_in_Thermotogales	Mannonate dehydratase (EC 4.2.1.8)	9.80043	10.7828	2.88175	6.7512e-39	4.8382e-38		Carbohydrates	NULL	Sugar_utilization_in_Thermotogales	Inosose isomerase (EC 5.3.99.-)		-20
Metabolism of Aromatic Compounds	Peripheral pathways for catabolism of aromatic compounds	Biphenyl_Degradation	biphenyl-2,3-diol 1,2-dioxygenase III-related protein VCA0463 VCA0328 VCA0341		-20					Carbohydrates	NULL	Sugar_utilization_in_Thermotogales	Myo-inositol 2-dehydrogenase 1 (EC 1.1.1.18)	7.82139	10.4383	2.87454	8.37357e-28	5.13241e-27		Carbohydrates	NULL	Sugar_utilization_in_Thermotogales	Iron-containing alcohol dehydrogenase	2.09815	1.44782	0.575742	0.00283695	0.00860603
Metabolism of Aromatic Compounds	Peripheral pathways for catabolism of aromatic compounds	Biphenyl_Degradation	Large subunit naph/bph dioxygenase		20					Carbohydrates	NULL	Sugar_utilization_in_Thermotogales	Myo-inositol ABC transporter, ATP-binding protein InoK		20					Carbohydrates	NULL	Sugar_utilization_in_Thermotogales	L-fucose isomerase, putative		-20
Metabolism of Aromatic Compounds	Peripheral pathways for catabolism of aromatic compounds	Chlorobenzoate_degradation	2-chlorobenzoate 1,2-dioxygenase alpha subunit (EC 1.14.12.13)		-20					Carbohydrates	NULL	Sugar_utilization_in_Thermotogales	Predicted D-mannonate epimerase	3.20129	-8.79413	2.86248	2.16523e-12	1.0359e-11		Carbohydrates	NULL	Sugar_utilization_in_Thermotogales	Mannonate dehydratase (EC 4.2.1.8)	2.87658	10.1116	2.83153	1.65205e-24	1.02504e-23
Metabolism of Aromatic Compounds	Peripheral pathways for catabolism of aromatic compounds	n-Phenylalkanoic_acid_degradation	Long-chain-fatty-acid--CoA ligase (EC 6.2.1.3)	162.696	0.408186	0.105129	4.84355e-05	0.00168768		Carbohydrates	NULL	Sugar_utilization_in_Thermotogales	Predicted D-mannonate epimerase		-20					Carbohydrates	NULL	Sugar_utilization_in_Thermotogales	Myo-inositol 2-dehydrogenase 1 (EC 1.1.1.18)	1.40467	8.61455	2.7843	1.09135e-10	5.42782e-10
Metabolism of Aromatic Compounds	Peripheral pathways for catabolism of aromatic compounds	Phenol_hydroxylase	Phenol hydroxylase, assembly protein DmpK		-20					Carbohydrates	NULL	Sugar_utilization_in_Thermotogales	Predicted trehalose ABC transporter, substrate-binding component, Archaea-type		-20					Carbohydrates	NULL	Sugar_utilization_in_Thermotogales	Predicted D-mannonate epimerase	1.10781	-7.62718	2.77671	2.58717e-05	0.000105551
Metabolism of Aromatic Compounds	Peripheral pathways for catabolism of aromatic compounds	Phenol_hydroxylase	Phenol hydroxylase, P3 oxygenase component DmpN (EC 1.14.13.7)		20					Carbohydrates	NULL	Sugar_utilization_in_Thermotogales	PTS system, fructose-specific IIB component (EC 2.7.1.69)	25.2084	12.2833	3.03399	5.58984e-48	4.84609e-47		Carbohydrates	NULL	Sugar_utilization_in_Thermotogales	Predicted D-mannonate epimerase		-20
Metabolism of Aromatic Compounds	Peripheral pathways for catabolism of aromatic compounds	Phenylpropanoid_compound_degradation	3-hydroxyphenylpropionic acid transporter		20					Carbohydrates	NULL	Sugar_utilization_in_Thermotogales	PTS system, fructose-specific IIC component (EC 2.7.1.69)	63.7496	-0.702447	0.174389	3.70293e-05	0.00014936		Carbohydrates	NULL	Sugar_utilization_in_Thermotogales	Predicted trehalose ABC transporter, substrate-binding component, Archaea-type		-20
Metabolism of Aromatic Compounds	Peripheral pathways for catabolism of aromatic compounds	Phenylpropanoid_compound_degradation	Lignostilbene-alpha,beta-dioxygenase and related enzymes		20					Carbohydrates	NULL	Sugar_utilization_in_Thermotogales	Ribose ABC transport system, ATP-binding protein RbsA (TC 3.A.1.2.1)	72.2261	14.0381	3.16166	3.16523e-85	8.38704e-84		Carbohydrates	NULL	Sugar_utilization_in_Thermotogales	PTS system, fructose-specific IIB component (EC 2.7.1.69)	12.3728	12.3493	3.00154	1.60598e-57	1.79799e-56
Metabolism of Aromatic Compounds	Peripheral pathways for catabolism of aromatic compounds	Phenylpropanoid_compound_degradation	Transcriptional regulator for ferulate or vanillate catabolism		-20					Carbohydrates	NULL	Sugar_utilization_in_Thermotogales	Ribose ABC transport system, high affinity permease RbsD (TC 3.A.1.2.1)	16.7048	-1.41263	0.4739	0.000677431	0.00247545		Carbohydrates	NULL	Sugar_utilization_in_Thermotogales	PTS system, fructose-specific IIC component (EC 2.7.1.69)	29.9422	-0.528689	0.231328	0.0183599	0.0464781
Metabolism of Aromatic Compounds	Peripheral pathways for catabolism of aromatic compounds	Phenylpropanoid_compound_degradation	Vanillate O-demethylase oxidoreductase (EC 1.14.13.-)		20					Carbohydrates	NULL	Sugar_utilization_in_Thermotogales	Ribose ABC transport system, periplasmic ribose-binding protein RbsB (TC 3.A.1.2.1)	17.4676	11.639	2.96479	1.24687e-46	1.04928e-45		Carbohydrates	NULL	Sugar_utilization_in_Thermotogales	Ribose ABC transport system, ATP-binding protein RbsA (TC 3.A.1.2.1)	36.0827	13.851	3.11915	1.47135e-79	2.8542e-78
Metabolism of Aromatic Compounds	Peripheral pathways for catabolism of aromatic compounds	Quinate_degradation	3-dehydroshikimate dehydratase		20					Carbohydrates	NULL	Sugar_utilization_in_Thermotogales	Ribose ABC transport system, permease protein RbsC (TC 3.A.1.2.1)	103.119	-0.591232	0.247931	0.0131408	0.0348058		Carbohydrates	NULL	Sugar_utilization_in_Thermotogales	Ribose ABC transport system, periplasmic ribose-binding protein RbsB (TC 3.A.1.2.1)	10.4187	11.8439	2.96949	5.66333e-44	4.87643e-43
Miscellaneous	NULL	Archease2	tRNA/RNA cytosine-C5-methylase (EC 2.1.1.-)	1.82852	1.31437	0.577045	0.00364376	0.0321034		Carbohydrates	NULL	Sugar_utilization_in_Thermotogales	Uronate isomerase (EC 5.3.1.12)	20.1213	11.958	2.99654	1.62102e-48	1.41483e-47		Carbohydrates	NULL	Sugar_utilization_in_Thermotogales	Ribose ABC transport system, permease protein RbsC (TC 3.A.1.2.1)	39.6087	-1.16557	0.273072	9.52892e-06	4.00705e-05
Miscellaneous	NULL	Broadly_distributed_proteins_not_in_subsystems	YbbL ABC transporter ATP-binding protein	1.67376	-1.78007	1.28627	0.000507528	0.00855262		Carbohydrates	NULL	Sugar_utilization_in_Thermotogales	Xylose ABC transporter, ATP-binding component	1.16866	-7.08941	2.70019	3.65552e-06	1.54314e-05		Carbohydrates	NULL	Sugar_utilization_in_Thermotogales	Uronate isomerase (EC 5.3.1.12)	4.53721	10.767	2.89115	1.86454e-29	1.2487e-28
Miscellaneous	NULL	Broadly_distributed_proteins_not_in_subsystems	YbbM seven transmembrane helix protein	2.24633	-1.78871	0.74916	0.000210084	0.00471346		Carbohydrates	NULL	Sugar_utilization_in_Thermotogales	Xylose ABC transporter, ATP-binding component		-20					Carbohydrates	NULL	Sugar_utilization_in_Thermotogales	Xylose ABC transporter, ATP-binding component		-20
Miscellaneous	NULL	YbbK	Putative stomatin/prohibitin-family membrane protease subunit YbbK	46.559	0.291087	0.110695	0.00569222	0.0434976		Carbohydrates	NULL	Sugar_utilization_in_Thermotogales	Xylose isomerase (EC 5.3.1.5)	24.3376	12.2996	3.0194	6.46017e-55	6.49411e-54		Carbohydrates	NULL	Sugar_utilization_in_Thermotogales	Xylose isomerase (EC 5.3.1.5)	9.05909	11.6744	2.95838	1.25188e-41	1.0442e-40
Miscellaneous	NULL	ZZ_gjo_need_homes	LysR family transcriptional regulator clustered with dicarboxylate transport		-20					Carbohydrates	NULL	Sugar_utilization_in_Thermotogales	Xylose oligosaccharides ABC transporter, ATP-binding protein 1		20					Carbohydrates	NULL	Sugar_utilization_in_Thermotogales	Xylulose kinase (EC 2.7.1.17)	5.21187	11	2.90774	2.91921e-32	2.03581e-31
Miscellaneous	NULL	ZZ_gjo_need_homes	Putative GTP-binding protien TM0445	16.5131	-0.822199	0.256043	0.000209087	0.00471346		Carbohydrates	NULL	Sugar_utilization_in_Thermotogales	Xylulose kinase (EC 2.7.1.17)	19.1607	11.9167	2.99139	3.63377e-48	3.15558e-47		Carbohydrates	NULL	Uncharacterized_sugar_kinase_cluster_(ygc)	Predicted FAD containing dehydrogenase		20
Miscellaneous	Plant-Prokaryote DOE project	At1g10830	NADH dehydrogenase I subunit 4, Involved in photosystem-1 cyclic electron flow		-20					Carbohydrates	NULL	Unknown_carbohydrate_utilization_(_cluster_Ydj_)	Aldose 1-epimerase family protein YeaD		-20					Carbohydrates	NULL	Unknown_carbohydrate_utilization_(_cluster_Ydj_)	Aldose 1-epimerase family protein YeaD		-20
Miscellaneous	Plant-Prokaryote DOE project	At1g14345	Ribonuclease P protein component (EC 3.1.26.5)	9.75143	-0.684732	0.313685	0.00478968	0.0389124		Carbohydrates	NULL	Unknown_sugar_utilization_(cluster_yphABCDEFG)	Predicted sugar ABC transport system, permease protein YphD		-20					Carbohydrates	NULL	Unknown_carbohydrate_utilization_(_cluster_Ydj_)	UPF0229 protein YeaH		20
Miscellaneous	Plant-Prokaryote DOE project	At1g26220_At1g32070	Possible alpha/beta hydrolase superfamily, slr1916 homolog		-20					Carbohydrates	NULL	VC0266	Hypothetical protein VC0266 (sugar utilization related?)	41.3489	-1.15807	0.254697	1.86472e-06	7.94314e-06		Carbohydrates	NULL	Unknown_sugar_utilization_(cluster_yphABCDEFG)	Predicted sugar ABC transport system, permease protein YphD		-20
Miscellaneous	Plant-Prokaryote DOE project	At1g48360	Hypothetical protein, restriction endonuclease-like VRR-NUC domain		-20					Carbohydrates	One-carbon Metabolism	Formaldehyde_assimilation:_Ribulose_monophosphate_pathway	D-arabino-3-hexulose 6-phosphate formaldehyde lyase		-20					Carbohydrates	NULL	VC0266	Hypothetical protein VC0266 (sugar utilization related?)	19.7468	-0.650554	0.274366	0.0139807	0.0362624
Miscellaneous	Plant-Prokaryote DOE project	At1g52510_AT4G12830_(COG0596)	omega-3 polyunsaturated fatty acid synthase subunit, PfaA		20					Carbohydrates	One-carbon Metabolism	Methanogenesis	Methyl coenzyme M reductase associated protein		-20					Carbohydrates	One-carbon Metabolism	Formaldehyde_assimilation:_Ribulose_monophosphate_pathway	D-arabino-3-hexulose 6-phosphate formaldehyde lyase		-20
Miscellaneous	Plant-Prokaryote DOE project	At1g54520	Thiamin-phosphate pyrophosphorylase (EC 2.5.1.3)	28.2934	-0.558033	0.219215	0.00299219	0.0280556		Carbohydrates	One-carbon Metabolism	Methanogenesis	Methyl coenzyme M reductase II beta subunit (EC 2.8.4.1)		-20					Carbohydrates	One-carbon Metabolism	Methanogenesis	Formylmethanofuran dehydrogenase (molybdenum) subunit B (EC 1.2.99.5)		20
Miscellaneous	Plant-Prokaryote DOE project	At1g69340_At2g40600	COG2110, Macro domain, possibly ADP-ribose binding module	24.5902	0.437487	0.153227	0.00204223	0.0220756		Carbohydrates	One-carbon Metabolism	Methanogenesis	Methyl coenzyme M reductase operon protein C		-20					Carbohydrates	One-carbon Metabolism	Methanogenesis	Methyl coenzyme M reductase associated protein		-20
Miscellaneous	Plant-Prokaryote DOE project	At3g50560	Short-chain dehydrogenase, associated with 2-hydroxychromene-2-carboxylate isomerase family protein		20					Carbohydrates	One-carbon Metabolism	Methanogenesis	N5-methyltetrahydromethanopterin:coenzyme M methyltransferase subunit D (EC 2.1.1.86)		20					Carbohydrates	One-carbon Metabolism	Methanogenesis	Methyl coenzyme M reductase gamma subunit (EC 2.8.4.1)		20
Miscellaneous	Plant-Prokaryote DOE project	At4g10620_At3g57180_At3g47450	FIG004454: RNA binding protein	8.31331	-1.16253	0.460099	0.000584024	0.00954978		Carbohydrates	One-carbon Metabolism	Methanogenesis_from_methylated_compounds	Dimethylamine methyltransferase corrinoid protein	2.42742	1.20774	0.530509	0.011506	0.0311917		Carbohydrates	One-carbon Metabolism	Methanogenesis	Methyl coenzyme M reductase II beta subunit (EC 2.8.4.1)		-20
Miscellaneous	Plant-Prokaryote DOE project	At4g10620_At3g57180_At3g47450	FIG145533: Methyltransferase (EC 2.1.1.-)	3.1226	-1.29884	0.724396	0.00209071	0.0224737		Carbohydrates	One-carbon Metabolism	Methanogenesis_from_methylated_compounds	Methylcobalamin:coenzyme M methyltransferase, methanol-specific	4.378	9.43162	2.86691	1.81508e-13	8.831e-13		Carbohydrates	One-carbon Metabolism	Methanogenesis	Methyl coenzyme M reductase II gamma subunit (EC 2.8.4.1)		20
Miscellaneous	Plant-Prokaryote DOE project	At4g10620_At3g57180_At3g47450	Hydrolase (HAD superfamily), YqeK	18.4144	-0.546699	0.202139	0.00201244	0.0218527		Carbohydrates	One-carbon Metabolism	Methanogenesis_from_methylated_compounds	Methylcobalamin:coenzyme M methyltransferase, methylamine-specific	2.99769	1.31883	0.554411	0.00747604	0.0213891		Carbohydrates	One-carbon Metabolism	Methanogenesis	Methyl coenzyme M reductase operon protein C		-20
Miscellaneous	Plant-Prokaryote DOE project	At4g10620_At3g57180_At3g47450	Late competence protein ComEB	5.60375	-0.678277	0.331629	0.00592031	0.0442244		Carbohydrates	One-carbon Metabolism	One-carbon_metabolism_by_tetrahydropterines	F420-dependent methylenetetrahydromethanopterin dehydrogenase (EC 1.5.99.9)		20					Carbohydrates	One-carbon Metabolism	Methanogenesis	Methyl coenzyme M reductase operon protein D		20
Miscellaneous	Plant-Prokaryote DOE project	At4g17370	Aliphatic sulfonate monooxygenase family, FMNH2- or F420-dependent		20					Carbohydrates	One-carbon Metabolism	One-carbon_metabolism_by_tetrahydropterines	Formiminotetrahydrofolate cyclodeaminase (EC 4.3.1.4)	33.5359	12.8499	3.06997	9.06133e-63	1.08631e-61		Carbohydrates	One-carbon Metabolism	Methanogenesis	N(5),N(10)-methenyltetrahydromethanopterin cyclohydrolase (EC 3.5.4.27)		20
Miscellaneous	Plant-Prokaryote DOE project	At4g38090	Xaa-Pro dipeptidase PepQ (EC 3.4.13.9)		20					Carbohydrates	One-carbon Metabolism	One-carbon_metabolism_by_tetrahydropterines	Formyltetrahydrofolate deformylase (EC 3.5.1.10)	7.64576	10.1978	2.84669	9.17581e-28	5.61747e-27		Carbohydrates	One-carbon Metabolism	Methanogenesis	N5-methyltetrahydromethanopterin:coenzyme M methyltransferase subunit A (EC 2.1.1.86)		20
Miscellaneous	Plant-Prokaryote DOE project	At5g37530	Uncharacterized ATPase (AAA family) associated with cysteine desulfurase	5.9397	-1.22531	0.427944	0.000284285	0.00577399		Carbohydrates	One-carbon Metabolism	One-carbon_metabolism_by_tetrahydropterines	Methylenetetrahydrofolate dehydrogenase (NADP+) (EC 1.5.1.5)	51.101	-13.3786	3.30155	2.36529e-70	3.59455e-69		Carbohydrates	One-carbon Metabolism	Methanogenesis	N5-methyltetrahydromethanopterin:coenzyme M methyltransferase subunit B (EC 2.1.1.86)		20
Miscellaneous	Plant-Prokaryote DOE project	At5g63420	Putative Zn-dependent hydrolase in polyisoprenoid biosynthetic cluster		-20					Carbohydrates	One-carbon Metabolism	One-carbon_metabolism_by_tetrahydropterines	Methylenetetrahydrofolate dehydrogenase (NADP+) (EC 1.5.1.5)		-20					Carbohydrates	One-carbon Metabolism	Methanogenesis	N5-methyltetrahydromethanopterin:coenzyme M methyltransferase subunit E (EC 2.1.1.86)		20
Miscellaneous	Plant-Prokaryote DOE project	COG0398	Mercuric ion reductase (EC 1.16.1.1)	18.9421	-0.828302	0.369232	0.00254369	0.0253646		Carbohydrates	One-carbon Metabolism	Serine-glyoxylate_cycle	5,10-methylenetetrahydrofolate reductase (EC 1.5.1.20)	27.1457	12.3799	2.99868	6.54054e-52	6.10017e-51		Carbohydrates	One-carbon Metabolism	Methanogenesis	N5-methyltetrahydromethanopterin:coenzyme M methyltransferase subunit H (EC 2.1.1.86)		20
Miscellaneous	Plant-Prokaryote DOE project	COG0398	Putative phosphatidylglycerophosphate synthase		-20					Carbohydrates	One-carbon Metabolism	Serine-glyoxylate_cycle	ethylmalonyl-CoA mutase	120.633	1.1104	0.368263	0.00127581	0.00442121		Carbohydrates	One-carbon Metabolism	Methanogenesis_from_methylated_compounds	Dimethylamine methyltransferase corrinoid protein	1.22091	1.28359	0.668235	0.0109179	0.0291087
Miscellaneous	Plant-Prokaryote DOE project	COG0398	Sensor histidine kinase in cluster with mercury reductase		20					Carbohydrates	One-carbon Metabolism	Serine-glyoxylate_cycle	Formiminotetrahydrofolate cyclodeaminase (EC 4.3.1.4)	24.2048	-12.1924	3.20481	9.31274e-40	6.75828e-39		Carbohydrates	One-carbon Metabolism	Methanogenesis_from_methylated_compounds	Methylcobalamin:coenzyme M methyltransferase, methanol-specific	1.49011	8.37404	3.09478	1.73101e-05	7.14272e-05
Miscellaneous	Plant-Prokaryote DOE project	COG0451	Phospholipase/carboxylesterase family protein (EC 3.1.-.-)		-20					Carbohydrates	One-carbon Metabolism	Serine-glyoxylate_cycle	Formiminotetrahydrofolate cyclodeaminase (EC 4.3.1.4)		-20					Carbohydrates	One-carbon Metabolism	Methanogenesis_from_methylated_compounds	Monomethylamine methyltransferase corrinoid protein		20
Miscellaneous	Plant-Prokaryote DOE project	COG0523	50S ribosomal subunit maturation GTPase RbgA (B. subtilis YlqF)	21.9815	-0.640276	0.21731	0.000738265	0.0111288		Carbohydrates	One-carbon Metabolism	Serine-glyoxylate_cycle	Fumarate hydratase class I, anaerobic (EC 4.2.1.2)	47.1577	0.991254	0.454996	0.0158212	0.0410796		Carbohydrates	One-carbon Metabolism	One-carbon_metabolism_by_tetrahydropterines	Formiminotetrahydrofolate cyclodeaminase (EC 4.3.1.4)	16.0137	12.546	3.01992	6.14224e-59	7.01991e-58
Miscellaneous	Plant-Prokaryote DOE project	COG0523	Cobalt-containing nitrile hydratase subunit alpha (EC 4.2.1.84)		-20					Carbohydrates	One-carbon Metabolism	Serine-glyoxylate_cycle	Methylenetetrahydrofolate dehydrogenase (NADP+) (EC 1.5.1.5)	49.5615	13.4495	3.11399	3.74056e-79	7.63931e-78		Carbohydrates	One-carbon Metabolism	One-carbon_metabolism_by_tetrahydropterines	Formyltetrahydrofolate deformylase (EC 3.5.1.10)	4.08818	10.2961	2.89989	1.7708e-19	1.02463e-18
Miscellaneous	Plant-Prokaryote DOE project	COG0523	Cobalt-containing nitrile hydratase subunit beta (EC 4.2.1.84)		-20					Carbohydrates	One-carbon Metabolism	Serine-glyoxylate_cycle	N(5),N(10)-methenyltetrahydromethanopterin cyclohydrolase (EC 3.5.4.27)		-20					Carbohydrates	One-carbon Metabolism	One-carbon_metabolism_by_tetrahydropterines	Methylenetetrahydrofolate dehydrogenase (NADP+) (EC 1.5.1.5)	19.3286	-12.468	3.19747	5.6227e-70	8.62658e-69
Miscellaneous	Plant-Prokaryote DOE project	COG0523	LSU ribosomal protein L36p	9.61538	-0.813139	0.261711	0.000228207	0.00494748		Carbohydrates	One-carbon Metabolism	Serine-glyoxylate_cycle	Phosphoenolpyruvate carboxykinase [ATP] (EC 4.1.1.49)	112.9	14.7348	3.19818	7.67119e-102	5.2154e-100		Carbohydrates	One-carbon Metabolism	One-carbon_metabolism_by_tetrahydropterines	Methylenetetrahydrofolate dehydrogenase (NADP+) (EC 1.5.1.5)		-20
Miscellaneous	Plant-Prokaryote DOE project	COG0523	putative metal chaperone, involved in Fe-nitrile hydratase activation, GTPase of COG0523 family		20					Carbohydrates	One-carbon Metabolism	Serine-glyoxylate_cycle	Propionyl-CoA carboxylase carboxyl transferase subunit (EC 6.4.1.3)	2.85102	-8.55274	2.84457	4.1149e-11	1.92239e-10		Carbohydrates	One-carbon Metabolism	Serine-glyoxylate_cycle	5,10-methylenetetrahydrofolate reductase (EC 1.5.1.20)	19.2157	12.9777	3.05564	2.3403e-64	3.05384e-63
Miscellaneous	Plant-Prokaryote DOE project	COG0523	Zinc ABC transporter, inner membrane permease protein ZnuB	44.1192	0.412285	0.15049	0.00302731	0.0281504		Carbohydrates	One-carbon Metabolism	Serine-glyoxylate_cycle	Propionyl-CoA carboxylase carboxyl transferase subunit (EC 6.4.1.3)		-20					Carbohydrates	One-carbon Metabolism	Serine-glyoxylate_cycle	ethylmalonyl-CoA mutase	49.5175	0.953052	0.32352	0.00191557	0.00606158
Miscellaneous	Plant-Prokaryote DOE project	COG1836	COG1836		-20					Carbohydrates	One-carbon Metabolism	Serine-glyoxylate_cycle	Succinate dehydrogenase iron-sulfur protein (EC 1.3.99.1)	52.4687	13.4812	3.11697	1.42724e-79	2.9736e-78		Carbohydrates	One-carbon Metabolism	Serine-glyoxylate_cycle	Formiminotetrahydrofolate cyclodeaminase (EC 4.3.1.4)	8.54827	-11.1805	3.08379	9.16463e-35	6.68596e-34
Miscellaneous	Plant-Prokaryote DOE project	COG1836	Geranylgeranyl hydrogenase BchP		-20					Carbohydrates	One-carbon Metabolism	Serine-glyoxylate_cycle	Succinyl-CoA ligase [ADP-forming] alpha chain (EC 6.2.1.5)	22.0283	12.0524	3.01396	1.02637e-45	8.43123e-45		Carbohydrates	One-carbon Metabolism	Serine-glyoxylate_cycle	Formiminotetrahydrofolate cyclodeaminase (EC 4.3.1.4)		-20
Miscellaneous	Plant-Prokaryote DOE project	COG1836	phytol kinase	2.05924	1.91955	0.64651	0.000353582	0.0066886		Carbohydrates	One-carbon Metabolism	Serine-glyoxylate_cycle	Succinyl-CoA ligase [ADP-forming] beta chain (EC 6.2.1.5)	44.032	-13.1293	3.29095	5.08264e-56	5.22107e-55		Carbohydrates	One-carbon Metabolism	Serine-glyoxylate_cycle	Methylenetetrahydrofolate dehydrogenase (NADP+) (EC 1.5.1.5)	20.8128	12.9678	3.05291	6.07651e-67	8.54594e-66
Miscellaneous	Plant-Prokaryote DOE project	COG2363	Predicted thiazole transporter ThiW		20					Carbohydrates	One-carbon Metabolism	Serine-glyoxylate_cycle	Succinyl-CoA ligase [ADP-forming] beta chain (EC 6.2.1.5)		-20					Carbohydrates	One-carbon Metabolism	Serine-glyoxylate_cycle	Methylmalonyl-CoA mutase, small subunit (EC 5.4.99.2)	16.4223	1.18367	0.308529	6.62124e-05	0.000261085
Miscellaneous	Plant-Prokaryote DOE project	COG2509	NAD(FAD)-utilizing dehydrogenase, sll0175 homolog	30.1078	-0.798212	0.223445	4.79936e-05	0.00168768		Carbohydrates	Organic acids	Glycerate_metabolism	D-glycerate 2-kinase (EC 2.7.1.-)	4.60282	-9.41041	2.94415	7.01596e-14	3.44268e-13		Carbohydrates	One-carbon Metabolism	Serine-glyoxylate_cycle	N(5),N(10)-methenyltetrahydromethanopterin cyclohydrolase (EC 3.5.4.27)		-20
Miscellaneous	Plant-Prokaryote DOE project	COG3380_COG2907	FIG002994: Putative transcriptional regulator		20					Carbohydrates	Organic acids	Glycerate_metabolism	D-glycerate 2-kinase (EC 2.7.1.-)		-20					Carbohydrates	One-carbon Metabolism	Serine-glyoxylate_cycle	Phosphoenolpyruvate carboxykinase [ATP] (EC 4.1.1.49)	52.1663	14.5527	3.17735	3.26248e-97	1.44894e-95
Miscellaneous	Plant-Prokaryote DOE project	COG3380_COG2907	FIG024285: Hypothetical protein		20					Carbohydrates	Organic acids	Glycerate_metabolism	Glyoxylate carboligase (EC 4.1.1.47)	4.02726	-9.07625	2.95462	1.98433e-10	9.17088e-10		Carbohydrates	One-carbon Metabolism	Serine-glyoxylate_cycle	Propionyl-CoA carboxylase carboxyl transferase subunit (EC 6.4.1.3)	1.02228	-7.40368	2.77343	0.000151354	0.000574873
Miscellaneous	Plant-Prokaryote DOE project	COG4319	Dihydrofolate reductase (EC 1.5.1.3)	31.3046	-0.459842	0.188001	0.0048862	0.0396131		Carbohydrates	Organic acids	Glycerate_metabolism	Glyoxylate carboligase (EC 4.1.1.47)		-20					Carbohydrates	One-carbon Metabolism	Serine-glyoxylate_cycle	Propionyl-CoA carboxylase carboxyl transferase subunit (EC 6.4.1.3)		-20
Miscellaneous	Plant-Prokaryote DOE project	Competence_or_DNA_damage-inducible_protein_CinA_and_related_protein_families	Competence/damage-inducible protein CinA	42.1252	-0.739334	0.158818	5.35161e-07	5.03704e-05		Carbohydrates	Organic acids	Glycerate_metabolism	Hydroxypyruvate isomerase (EC 5.3.1.22)	28.9222	-1.33912	0.553015	0.00469499	0.0143206		Carbohydrates	One-carbon Metabolism	Serine-glyoxylate_cycle	Serine--pyruvate aminotransferase (EC 2.6.1.51)	1.94571	1.14873	0.554659	0.0149427	0.0384441
Miscellaneous	Plant-Prokaryote DOE project	Conserved_gene_cluster_possibly_involved_in_RNA_metabolism	COG1939: Ribonuclease III family protein	8.86266	-0.984376	0.390432	0.000834522	0.0119727		Carbohydrates	Organic acids	Isobutyryl-CoA_to_Propionyl-CoA_Module	3-hydroxyacyl-CoA dehydrogenase [isoleucine degradation] (EC 1.1.1.35)		-20					Carbohydrates	One-carbon Metabolism	Serine-glyoxylate_cycle	Succinate dehydrogenase iron-sulfur protein (EC 1.3.99.1)	26.016	13.375	3.08518	1.75776e-70	2.75527e-69
Miscellaneous	Plant-Prokaryote DOE project	Conserved_gene_cluster_possibly_involved_in_RNA_metabolism	RNA polymerase sporulation specific sigma factor SigH	9.26413	-0.808348	0.395255	0.00358252	0.0317815		Carbohydrates	Organic acids	Isobutyryl-CoA_to_Propionyl-CoA_Module	Methylmalonate-semialdehyde dehydrogenase (EC 1.2.1.27)	3.21892	8.87328	2.80217	4.98383e-12	2.36904e-11		Carbohydrates	One-carbon Metabolism	Serine-glyoxylate_cycle	Succinyl-CoA ligase [ADP-forming] alpha chain (EC 6.2.1.5)	13.3943	12.3538	3.01745	5.60085e-49	5.16523e-48
Miscellaneous	Plant-Prokaryote DOE project	DOE_COG3533	GDB1 like ass w/ COG3533Xanth		20					Carbohydrates	Organic acids	Lactate_utilization	L-lactate dehydrogenase (EC 1.1.2.3)	42.354	-13.0496	3.30016	1.43592e-43	1.12757e-42		Carbohydrates	One-carbon Metabolism	Serine-glyoxylate_cycle	Succinyl-CoA ligase [ADP-forming] beta chain (EC 6.2.1.5)	17.2111	-12.2855	3.2081	4.02489e-49	3.73224e-48
Miscellaneous	Plant-Prokaryote DOE project	DOE_COG3533	Hydrolase ass w/ COG3533Xanth		20					Carbohydrates	Organic acids	Lactate_utilization	L-lactate dehydrogenase (EC 1.1.2.3)		-20					Carbohydrates	One-carbon Metabolism	Serine-glyoxylate_cycle	Succinyl-CoA ligase [ADP-forming] beta chain (EC 6.2.1.5)		-20
Miscellaneous	Plant-Prokaryote DOE project	DOE_COG3533	Putative beta-galactosidase in 4-hydroxyproline catabolic gene cluster		20					Carbohydrates	Organic acids	Lactate_utilization	Lactate-responsive regulator LldR in Betaproteobacteria, LysR family		20					Carbohydrates	Organic acids	Glycerate_metabolism	D-glycerate 2-kinase (EC 2.7.1.-)	1.56394	-8.25493	2.84003	5.00215e-07	2.23727e-06
Miscellaneous	Plant-Prokaryote DOE project	Experimental-Ubiquinone_BiosynthesisVDC	COGs COG3146		20					Carbohydrates	Organic acids	Lactate_utilization	Predicted L-lactate dehydrogenase, hypothetical protein subunit SO1518	21.9754	1.6091	0.564048	0.00125677	0.00436115		Carbohydrates	Organic acids	Glycerate_metabolism	D-glycerate 2-kinase (EC 2.7.1.-)		-20
Miscellaneous	Plant-Prokaryote DOE project	Experimental-yggC	Putative oxidoreductase linked to yggC	0.679056	3.11711	1.08926	0.00627962	0.0458092		Carbohydrates	Organic acids	Methylcitrate_cycle	2-methylcitrate synthase (EC 2.3.3.5)	1.30671	-7.07483	2.78207	4.37519e-05	0.00017579		Carbohydrates	Organic acids	Glycerate_metabolism	Glyoxylate carboligase (EC 4.1.1.47)	1.50039	-8.03956	2.891	4.58376e-05	0.000183314
Miscellaneous	Plant-Prokaryote DOE project	Iojap	Adenylate cyclase (EC 4.6.1.1)	26.0845	2.08545	0.287812	2.86999e-14	1.84588e-11		Carbohydrates	Organic acids	Methylcitrate_cycle	2-methylcitrate synthase (EC 2.3.3.5)		-20					Carbohydrates	Organic acids	Glycerate_metabolism	Glyoxylate carboligase (EC 4.1.1.47)		-20
Miscellaneous	Plant-Prokaryote DOE project	Iojap	Gamma-glutamyl phosphate reductase (EC 1.2.1.41)	52.3007	-0.514816	0.190043	0.00200224	0.0218527		Carbohydrates	Organic acids	Methylcitrate_cycle	2-methylisocitrate dehydratase (EC 4.2.1.99)	6.47077	-9.9649	2.97049	1.11039e-20	6.0649e-20		Carbohydrates	Organic acids	Glycerate_metabolism	Hydroxypyruvate isomerase (EC 5.3.1.22)	12.2213	-1.87514	0.577542	0.000235142	0.000868997
Miscellaneous	Plant-Prokaryote DOE project	Iojap	Nicotinamide-nucleotide adenylyltransferase, NadM family (EC 2.7.7.1)		-20					Carbohydrates	Organic acids	Methylcitrate_cycle	2-methylisocitrate dehydratase (EC 4.2.1.99)		-20					Carbohydrates	Organic acids	Isobutyryl-CoA_to_Propionyl-CoA_Module	3-hydroxyacyl-CoA dehydrogenase [isoleucine degradation] (EC 1.1.1.35)		-20
Miscellaneous	Plant-Prokaryote DOE project	Iron-sulfur_cluster_assembly	Ferritin-like protein 2	12.0155	0.756957	0.336003	0.00386991	0.0334843		Carbohydrates	Organic acids	Methylcitrate_cycle	PrpF protein involved in 2-methylcitrate cycle	1.79909	7.00565	3.28969	0.00398424	0.0124918		Carbohydrates	Organic acids	Isobutyryl-CoA_to_Propionyl-CoA_Module	Methylmalonate-semialdehyde dehydrogenase (EC 1.2.1.27)	0.654605	6.51829	2.76574	0.000126804	0.000485266
Miscellaneous	Plant-Prokaryote DOE project	Niacin-Choline_transport_and_metabolism	Choline permease LicB	7.47471	-0.799663	0.359422	0.00312413	0.0288422		Carbohydrates	Organic acids	Propionate-CoA_to_Succinate_Module	2-methylcitrate synthase (EC 2.3.3.5)	2.64789	7.97537	3.15391	0.000236398	0.000906805		Carbohydrates	Organic acids	Lactate_utilization	L-lactate dehydrogenase (EC 1.1.2.3)	17.0697	-12.2535	3.22792	1.73183e-35	1.27817e-34
Miscellaneous	Plant-Prokaryote DOE project	Omega-amidase	Omega amidase (Nit2 homolog)	5.51467	-0.850485	0.367047	0.00211967	0.0225961		Carbohydrates	Organic acids	Propionate-CoA_to_Succinate_Module	2-methylisocitrate dehydratase (EC 4.2.1.99)	5.35429	9.72538	2.84242	1.33315e-18	7.04332e-18		Carbohydrates	Organic acids	Lactate_utilization	L-lactate dehydrogenase (EC 1.1.2.3)		-20
Miscellaneous	Plant-Prokaryote DOE project	PROSC	Succinylornithine transaminase (EC 2.6.1.-)		-20					Carbohydrates	Organic acids	Propionate-CoA_to_Succinate_Module	Aconitate hydratase (EC 4.2.1.3)	44.2124	13.2228	3.0997	5.83753e-70	8.64255e-69		Carbohydrates	Organic acids	Malonate_decarboxylase	Malonate decarboxylase delta subunit		20
Miscellaneous	Plant-Prokaryote DOE project	Scaffold_proteins_for_[4Fe-4S]_cluster_assembly_(MRP_family)	HflC protein	12.1257	1.28761	0.310954	2.92308e-06	0.000194486		Carbohydrates	Organic acids	Propionate-CoA_to_Succinate_Module	Propionate catabolism operon transcriptional regulator of GntR family [predicted]		20					Carbohydrates	Organic acids	Malonate_decarboxylase	Phosphoribosyl-dephospho-CoA transferase (EC 2.7.7.-)		20
Miscellaneous	Plant-Prokaryote DOE project	Scaffold_proteins_for_[4Fe-4S]_cluster_assembly_(MRP_family)	HflK protein	16.614	1.63667	0.351152	1.53653e-07	2.1961e-05		Carbohydrates	Organic acids	Propionate-CoA_to_Succinate_Module	PrpF protein involved in 2-methylcitrate cycle	1.04962	-6.1534	3.07566	0.00922201	0.0257707		Carbohydrates	Organic acids	Methylcitrate_cycle	2-methylcitrate synthase (EC 2.3.3.5)		-20
Miscellaneous	Plant-Prokaryote DOE project	Scaffold_proteins_for_[4Fe-4S]_cluster_assembly_(MRP_family)	HtrA protease/chaperone protein	20.0287	0.734791	0.269688	0.00117784	0.0149026		Carbohydrates	Organic acids	Propionate-CoA_to_Succinate_Module	PrpF protein involved in 2-methylcitrate cycle		-20					Carbohydrates	Organic acids	Methylcitrate_cycle	2-methylisocitrate dehydratase (EC 4.2.1.99)	2.40865	-8.99069	2.87435	2.00152e-12	1.02051e-11
Miscellaneous	Plant-Prokaryote DOE project	YrdC-YciO-Sua5_protein_family	COG0613, Predicted metal-dependent phosphoesterases (PHP family)	10.2986	0.810967	0.29595	0.000742015	0.0111418		Carbohydrates	Organic acids	Propionyl-CoA_to_Succinyl-CoA_Module	Methylmalonyl-CoA decarboxylase, alpha chain (EC 4.1.1.41)	33.1561	12.8009	3.0838	1.22029e-50	1.12593e-49		Carbohydrates	Organic acids	Methylcitrate_cycle	2-methylisocitrate dehydratase (EC 4.2.1.99)		-20
Miscellaneous	Plant-Prokaryote DOE project	YrdC-YciO-Sua5_protein_family	Ribosomal-protein-S18p-alanine acetyltransferase (EC 2.3.1.-)	16.0389	-0.893964	0.341611	0.000717698	0.0108612		Carbohydrates	Organic acids	Propionyl-CoA_to_Succinyl-CoA_Module	Methylmalonyl-CoA epimerase (EC 5.1.99.1)	27.0729	0.857173	0.300747	0.00315459	0.010143		Carbohydrates	Organic acids	Methylcitrate_cycle	PrpF protein involved in 2-methylcitrate cycle	0.727904	6.63472	3.26918	0.00271531	0.0082817
Motility and Chemotaxis	Flagellar motility in Prokaryota	Flagellar_motility	Flagellar biosynthesis protein FliR	10.1168	0.93547	0.385429	0.00185937	0.020667		Carbohydrates	Organic acids	Propionyl-CoA_to_Succinyl-CoA_Module	Propionyl-CoA carboxylase carboxyl transferase subunit (EC 6.4.1.3)	5.27025	9.76846	2.82748	5.57325e-21	3.06677e-20		Carbohydrates	Organic acids	Propionate-CoA_to_Succinate_Module	2-methylcitrate synthase (EC 2.3.3.5)	1.78259	8.49902	3.027	3.08397e-06	1.33113e-05
Motility and Chemotaxis	Flagellar motility in Prokaryota	Flagellar_motility	Flagellar motor rotation protein MotA	18.16	0.921381	0.277376	0.000120486	0.00325144		Carbohydrates	Organic acids	Tricarballylate_Utilization	TcuB: works with TcuA to oxidize tricarballylate to cis-aconitate		20					Carbohydrates	Organic acids	Propionate-CoA_to_Succinate_Module	2-methylisocitrate dehydratase (EC 4.2.1.99)	2.44048	9.63057	2.82564	2.46353e-17	1.36914e-16
Motility and Chemotaxis	Flagellar motility in Prokaryota	Flagellar_motility	Flagellar synthesis regulator FleN	11.3286	0.838373	0.307822	0.00109824	0.0143179		Carbohydrates	Organic acids	Tricarballylate_Utilization	TcuR: regulates tcuABC genes used in utilization of tricarballylate		-20					Carbohydrates	Organic acids	Propionate-CoA_to_Succinate_Module	Aconitate hydratase (EC 4.2.1.3)	21.1681	13.2344	3.07779	2.61096e-68	3.75548e-67
Motility and Chemotaxis	Flagellar motility in Prokaryota	Flagellar_motility	RNA polymerase sigma factor for flagellar operon	12.1798	1.17637	0.313215	1.9921e-05	0.000926481		Carbohydrates	Polysaccharides	Alpha-Amylase_locus_in_Streptocococcus	Maltose/maltodextrin ABC transporter, substrate binding periplasmic protein MalE	29.2519	-12.4473	3.23182	6.62072e-42	5.00868e-41		Carbohydrates	Organic acids	Propionate-CoA_to_Succinate_Module	PrpF protein involved in 2-methylcitrate cycle		-20
Motility and Chemotaxis	Flagellar motility in Prokaryota	Flagellar_motility	Signal transduction histidine kinase CheA (EC 2.7.3.-)	52.2516	0.93253	0.25034	2.69689e-05	0.00114366		Carbohydrates	Polysaccharides	Alpha-Amylase_locus_in_Streptocococcus	Maltose/maltodextrin ABC transporter, substrate binding periplasmic protein MalE		-20					Carbohydrates	Organic acids	Propionyl-CoA_to_Succinyl-CoA_Module	Methylmalonyl-CoA decarboxylase, alpha chain (EC 4.1.1.41)	10.8917	11.9312	3.01333	2.96159e-34	2.14821e-33
Motility and Chemotaxis	Flagellar motility in Prokaryota	Flagellum	Flagellar assembly protein FliH	7.45779	1.60434	0.462222	4.61191e-05	0.00168768		Carbohydrates	Polysaccharides	Cellulosome	1,4-alpha-glucan branching enzyme (EC 2.4.1.18)	17.8739	0.983208	0.370415	0.00479098	0.0145703		Carbohydrates	Organic acids	Propionyl-CoA_to_Succinyl-CoA_Module	Methylmalonyl-CoA epimerase (EC 5.1.99.1)	12.9051	0.814952	0.325216	0.00786553	0.0216666
Motility and Chemotaxis	Flagellar motility in Prokaryota	Flagellum	Flagellar basal-body rod protein FlgF	8.97975	1.60518	0.34071	2.84508e-07	3.1369e-05		Carbohydrates	Polysaccharides	Cellulosome	Outer membrane protein SusE	3.19962	0.927167	0.405202	0.0134513	0.0355331		Carbohydrates	Organic acids	Propionyl-CoA_to_Succinyl-CoA_Module	Propionyl-CoA carboxylase carboxyl transferase subunit (EC 6.4.1.3)	0.932843	7.97501	2.70137	9.67533e-10	4.73297e-09
Motility and Chemotaxis	Flagellar motility in Prokaryota	Flagellum	Flagellar biosynthesis protein FliL	4.22675	2.10257	0.543525	1.46379e-05	0.00074326		Carbohydrates	Polysaccharides	Glycogen_metabolism	1,4-alpha-glucan (starch) branching enzyme, GH-13-type (EC 2.4.1.18)		-20					Carbohydrates	Organic acids	Tricarballylate_Utilization	TcuA: flavoprotein used to oxidize tricarballylate to cis-aconitate		20
Motility and Chemotaxis	Flagellar motility in Prokaryota	Flagellum	Flagellar biosynthesis protein FliQ	5.70708	1.1011	0.360957	0.000266456	0.00549867		Carbohydrates	Polysaccharides	Glycogen_metabolism	Glycogen [starch] synthase, eukaryotic (EC 2.4.1.11)	52.9823	1.03995	0.406842	0.0056354	0.0168022		Carbohydrates	Organic acids	Tricarballylate_Utilization	TcuR: regulates tcuABC genes used in utilization of tricarballylate		-20
Motility and Chemotaxis	Flagellar motility in Prokaryota	Flagellum	Flagellar biosynthesis protein FliZ	0.902791	2.6075	0.783623	0.000834583	0.0119727		Carbohydrates	Polysaccharides	Glycogen_metabolism	Glycogen debranching enzyme (EC 3.2.1.-)	79.2612	14.1533	3.17634	6.97684e-87	2.00274e-85		Carbohydrates	Polysaccharides	Alpha-Amylase_locus_in_Streptocococcus	Maltose/maltodextrin ABC transporter, substrate binding periplasmic protein MalE	11.7843	-11.6387	3.15263	9.63207e-33	6.76382e-32
Motility and Chemotaxis	Flagellar motility in Prokaryota	Flagellum	Flagellar hook protein FlgE	22.8512	1.02147	0.30096	8.06466e-05	0.00247405		Carbohydrates	Polysaccharides	Unknown_carbohydrate_utilization_containing_Fructose-bisphosphate_aldolase	Fructose-bisphosphate aldolase (EC 4.1.2.13)	5.08776	-1.89559	0.749729	0.00146192	0.00501243		Carbohydrates	Polysaccharides	Alpha-Amylase_locus_in_Streptocococcus	Maltose/maltodextrin ABC transporter, substrate binding periplasmic protein MalE		-20
Motility and Chemotaxis	Flagellar motility in Prokaryota	Flagellum	Flagellar hook-associated protein FlgL	10.4519	2.21898	0.320913	4.47809e-13	2.4687e-10		Carbohydrates	Polysaccharides	Unknown_carbohydrate_utilization_containing_Fructose-bisphosphate_aldolase	Putative transcriptional regulator of unknown carbohydrate utilization cluster, GntR family		-20					Carbohydrates	Polysaccharides	Glycogen_metabolism	1,4-alpha-glucan (starch) branching enzyme, GH-13-type (EC 2.4.1.18)		-20
Motility and Chemotaxis	Flagellar motility in Prokaryota	Flagellum	Flagellar hook-associated protein FliD	9.31304	1.92175	0.541854	1.01838e-05	0.000561421		Carbohydrates	Sugar alcohols	Erythritol_utilization	Erythritol phosphate dehydrogenase EryB		20					Carbohydrates	Polysaccharides	Glycogen_metabolism	Glucose-1-phosphate adenylyltransferase (EC 2.7.7.27)	59.3551	-0.333986	0.106586	0.00161045	0.00518482
Motility and Chemotaxis	Flagellar motility in Prokaryota	Flagellum	Flagellar hook-basal body complex protein FliE	3.68324	1.1249	0.396606	0.000514011	0.00858688		Carbohydrates	Sugar alcohols	Erythritol_utilization	Erythritol transcriptional regulator EryD		-20					Carbohydrates	Polysaccharides	Glycogen_metabolism	Glycogen debranching enzyme (EC 3.2.1.-)	21.6456	13.1307	3.07133	2.84293e-62	3.56282e-61
Motility and Chemotaxis	Flagellar motility in Prokaryota	Flagellum	Flagellar M-ring protein FliF	22.7417	1.06792	0.277838	1.72612e-05	0.000846426		Carbohydrates	Sugar alcohols	Ethanolamine_utilization	Acetate kinase (EC 2.7.2.1)	277.372	0.299568	0.0945728	0.00151849	0.00518576		Carbohydrates	Polysaccharides	Unknown_carbohydrate_utilization_containing_Fructose-bisphosphate_aldolase	Fructose-bisphosphate aldolase (EC 4.1.2.13)	2.08707	-2.33283	0.902818	0.00462979	0.0134253
Motility and Chemotaxis	Flagellar motility in Prokaryota	Flagellum	Flagellar motor rotation protein MotB	15.1273	0.860962	0.346972	0.00185101	0.020667		Carbohydrates	Sugar alcohols	Ethanolamine_utilization	Ethanolamine sensory transduction histidine kinase	23.6599	-0.970637	0.389221	0.00662956	0.0192768		Carbohydrates	Polysaccharides	Unknown_carbohydrate_utilization_containing_Fructose-bisphosphate_aldolase	Putative transcriptional regulator of unknown carbohydrate utilization cluster, GntR family		-20
Motility and Chemotaxis	Flagellar motility in Prokaryota	Flagellum	Flagellar protein FlbB	2.61141	2.48047	0.555844	1.28847e-06	0.000106922		Carbohydrates	Sugar alcohols	Ethanolamine_utilization	Ethanolamine utilization protein EutG		-20					Carbohydrates	Sugar alcohols	Erythritol_utilization	Erythritol transcriptional regulator EryD		-20
Motility and Chemotaxis	Flagellar motility in Prokaryota	Flagellum	Flagellar protein FlgJ [peptidoglycan hydrolase] (EC 3.2.1.-)	3.84314	1.39792	0.615707	0.00140042	0.0170481		Carbohydrates	Sugar alcohols	Ethanolamine_utilization	Protein clustered with ethanolamine utilization	6.52871	-1.27616	0.47155	0.00264996	0.00868253		Carbohydrates	Sugar alcohols	Ethanolamine_utilization	Ethanolamine utilization protein EutG		-20
Motility and Chemotaxis	Flagellar motility in Prokaryota	Flagellum_in_Campylobacter	Flagellin protein FlaA	50.5121	0.989577	0.483734	0.00354332	0.0315062		Carbohydrates	Sugar alcohols	Glycerol_and_Glycerol-3-phosphate_Uptake_and_Utilization	Alpha-glycerophosphate oxidase (EC 1.1.3.21)	6.62296	9.79029	3.1232	3.49217e-08	1.55418e-07		Carbohydrates	Sugar alcohols	Glycerol_and_Glycerol-3-phosphate_Uptake_and_Utilization	Alpha-glycerophosphate oxidase (EC 1.1.3.21)	9.21308	11.6012	3.07648	4.29332e-20	2.51006e-19
Motility and Chemotaxis	NULL	Bacterial_Chemotaxis	Chemotaxis protein CheX	4.74669	1.63963	0.33911	2.06725e-07	2.65917e-05		Carbohydrates	Sugar alcohols	Glycerol_and_Glycerol-3-phosphate_Uptake_and_Utilization	Anaerobic glycerol-3-phosphate dehydrogenase subunit B (EC 1.1.5.3)	1.42261	-7.21099	2.84623	8.32566e-05	0.000329645		Carbohydrates	Sugar alcohols	Glycerol_and_Glycerol-3-phosphate_Uptake_and_Utilization	Anaerobic glycerol-3-phosphate dehydrogenase subunit B (EC 1.1.5.3)		-20
Motility and Chemotaxis	NULL	Bacterial_Chemotaxis	Chemotaxis protein methyltransferase CheR (EC 2.1.1.80)	16.0908	0.786624	0.26911	0.000673104	0.0104909		Carbohydrates	Sugar alcohols	Glycerol_and_Glycerol-3-phosphate_Uptake_and_Utilization	Anaerobic glycerol-3-phosphate dehydrogenase subunit B (EC 1.1.5.3)		-20					Carbohydrates	Sugar alcohols	Glycerol_and_Glycerol-3-phosphate_Uptake_and_Utilization	Glycerol uptake facilitator protein	16.4716	12.788	3.03837	3.34931e-63	4.28222e-62
Motility and Chemotaxis	NULL	Bacterial_Chemotaxis	Chemotaxis regulator - transmits chemoreceptor signals to flagelllar motor components CheY	23.0201	1.09237	0.226318	1.84755e-07	2.45851e-05		Carbohydrates	Sugar alcohols	Glycerol_and_Glycerol-3-phosphate_Uptake_and_Utilization	Glycerol uptake facilitator protein	24.6601	12.2298	3.00743	1.13238e-56	1.18442e-55		Carbohydrates	Sugar alcohols	Glycerol_and_Glycerol-3-phosphate_Uptake_and_Utilization	Glycerol-3-phosphate ABC transporter, ATP-binding protein UgpC (TC 3.A.1.1.3)	5.10061	-1.37275	0.327595	9.4951e-06	3.99615e-05
Motility and Chemotaxis	NULL	Bacterial_Chemotaxis	Chemotaxis response regulator protein-glutamate methylesterase CheB (EC 3.1.1.61)	26.3128	0.692527	0.281068	0.00251919	0.0251854		Carbohydrates	Sugar alcohols	Glycerol_and_Glycerol-3-phosphate_Uptake_and_Utilization	Glycerol-3-phosphate ABC transporter, periplasmic glycerol-3-phosphate-binding protein (TC 3.A.1.1.3)	3.01932	8.82551	2.76567	1.56118e-13	7.62442e-13		Carbohydrates	Sugar alcohols	Glycerol_and_Glycerol-3-phosphate_Uptake_and_Utilization	Glycerol-3-phosphate ABC transporter, periplasmic glycerol-3-phosphate-binding protein (TC 3.A.1.1.3)	0.384617	5.73436	2.91141	0.00212752	0.00667388
Motility and Chemotaxis	NULL	Bacterial_Chemotaxis	Flagellar motor switch protein FliM	27.1531	0.697527	0.327827	0.00592485	0.0442244		Carbohydrates	Sugar alcohols	Glycerol_and_Glycerol-3-phosphate_Uptake_and_Utilization	Glycerol-3-phosphate ABC transporter, permease protein UgpA (TC 3.A.1.1.3)	1.34149	-7.24174	2.65917	2.4964e-08	1.11582e-07		Carbohydrates	Sugar alcohols	Glycerol_and_Glycerol-3-phosphate_Uptake_and_Utilization	Glycerol-3-phosphate ABC transporter, permease protein UgpA (TC 3.A.1.1.3)	0.501278	-6.10304	2.60665	0.0111088	0.0295399
Motility and Chemotaxis	NULL	Bacterial_Chemotaxis	Positive regulator of CheA protein activity (CheW)	17.9079	1.53215	0.336717	4.84927e-07	4.86221e-05		Carbohydrates	Sugar alcohols	Glycerol_and_Glycerol-3-phosphate_Uptake_and_Utilization	Glycerol-3-phosphate ABC transporter, permease protein UgpA (TC 3.A.1.1.3)		-20					Carbohydrates	Sugar alcohols	Glycerol_and_Glycerol-3-phosphate_Uptake_and_Utilization	Glycerol-3-phosphate ABC transporter, permease protein UgpA (TC 3.A.1.1.3)		-20
Motility and Chemotaxis	Social motility and nonflagellar swimming in bacteria	Rhamnolipids_in_Pseudomonas	Rhamnolipids biosynthesis 3-oxoacyl-[acyl-carrier-protein] reductase RhlG (EC 1.1.1.100)		-20					Carbohydrates	Sugar alcohols	Glycerol_and_Glycerol-3-phosphate_Uptake_and_Utilization	Glycerol-3-phosphate regulon repressor, DeoR family	22.7521	-1.24259	0.515407	0.00522461	0.0156951		Carbohydrates	Sugar alcohols	Glycerol_and_Glycerol-3-phosphate_Uptake_and_Utilization	Glycerol-3-phosphate ABC transporter, permease protein UgpE (TC 3.A.1.1.3)	0.698431	-2.88493	0.918828	0.00410265	0.0119929
Nitrogen Metabolism	NULL	Allantoin_Utilization	Allantoicase (EC 3.5.3.4)		20					Carbohydrates	Sugar alcohols	Glycerol_and_Glycerol-3-phosphate_Uptake_and_Utilization	Glycerol-3-phosphate transporter	71.626	-1.51175	0.5203	0.000867827	0.00309673		Carbohydrates	Sugar alcohols	Glycerol_and_Glycerol-3-phosphate_Uptake_and_Utilization	Glycerol-3-phosphate regulon repressor, DeoR family	8.43249	-2.3475	0.56424	6.05316e-06	2.57539e-05
Nitrogen Metabolism	NULL	Amidase_clustered_with_urea_and_nitrile_hydratase_functions	Amidase clustered with urea ABC transporter and nitrile hydratase functions		20					Carbohydrates	Sugar alcohols	Glycerol_and_Glycerol-3-phosphate_Uptake_and_Utilization	Thiosulfate sulfurtransferase GlpE (EC 2.8.1.1)	2.225	-7.80657	2.98024	4.08103e-05	0.000164226		Carbohydrates	Sugar alcohols	Glycerol_and_Glycerol-3-phosphate_Uptake_and_Utilization	Glycerol-3-phosphate transporter	32.5476	-1.49784	0.468051	0.000481083	0.0017033
Nitrogen Metabolism	NULL	Ammonia_assimilation	Ferredoxin-dependent glutamate synthase (EC 1.4.7.1)		20					Carbohydrates	Sugar alcohols	Glycerol_and_Glycerol-3-phosphate_Uptake_and_Utilization	Thiosulfate sulfurtransferase GlpE (EC 2.8.1.1)		-20					Carbohydrates	Sugar alcohols	Glycerol_and_Glycerol-3-phosphate_Uptake_and_Utilization	Thiosulfate sulfurtransferase GlpE (EC 2.8.1.1)		-20
Nitrogen Metabolism	NULL	Ammonia_assimilation	Glutamate synthase [NADPH] small chain (EC 1.4.1.13)	24.6383	0.794799	0.221863	5.09646e-05	0.00174046		Carbohydrates	Sugar alcohols	Glycerol_fermenation_to_1,3-propanediol	ATP:Cob(I)alamin adenosyltransferase (EC 2.5.1.17)	3.81316	-1.16976	0.467081	0.00589517	0.0174658		Carbohydrates	Sugar alcohols	Inositol_catabolism	5-deoxy-glucuronate isomerase (EC 5.3.1.-)	5.86542	-2.14531	0.488793	2.25364e-06	9.79416e-06
Nitrogen Metabolism	NULL	Cyanate_hydrolysis	Cyanate ABC transporter, substrate binding protein		-20					Carbohydrates	Sugar alcohols	Glycerol_fermenation_to_1,3-propanediol	Glycerol dehydratase medium subunit (EC 4.2.1.30)	1.17746	-2.3045	0.788623	0.000587152	0.0021593		Carbohydrates	Sugar alcohols	Inositol_catabolism	5-keto-2-deoxy-D-gluconate-6 phosphate aldolase [form 2] (EC 4.1.2.29)	1.8359	-2.13033	0.752514	0.00317555	0.00955875
Nitrogen Metabolism	NULL	Denitrification	Nitric oxide -responding transcriptional regulator Dnr (Crp/Fnr family)		-20					Carbohydrates	Sugar alcohols	Inositol_catabolism	5-deoxy-glucuronate isomerase (EC 5.3.1.-)	15.7073	-1.22334	0.38958	0.000533432	0.00196734		Carbohydrates	Sugar alcohols	Inositol_catabolism	5-keto-2-deoxygluconokinase (EC 2.7.1.92)	5.19308	-0.988423	0.437223	0.00979078	0.0263955
Nitrogen Metabolism	NULL	Denitrification	Nitric oxide reductase activation protein NorE		-20					Carbohydrates	Sugar alcohols	Inositol_catabolism	Epi-inositol hydrolase (EC 3.7.1.-)	44.2819	-0.726298	0.33155	0.0187603	0.047751		Carbohydrates	Sugar alcohols	Inositol_catabolism	Epi-inositol hydrolase (EC 3.7.1.-)	14.7701	-2.19511	0.406202	1.01207e-08	4.82951e-08
Nitrogen Metabolism	NULL	Denitrification	Nitric-oxide reductase subunit C (EC 1.7.99.7)		-20					Carbohydrates	Sugar alcohols	Inositol_catabolism	Inositol oxygenase (EC 1.13.99.1)		-20					Carbohydrates	Sugar alcohols	Inositol_catabolism	Glyceraldehyde-3-phosphate ketol-isomerase (EC 5.3.1.1)	1.29602	-1.49261	0.639229	0.0189737	0.0478168
Nitrogen Metabolism	NULL	Nitrate_and_nitrite_ammonification	Nitrite transporter from formate/nitrite family		-20					Carbohydrates	Sugar alcohols	Inositol_catabolism	Inositol transport system permease protein	17.9009	-0.86638	0.372202	0.0110639	0.0301357		Carbohydrates	Sugar alcohols	Inositol_catabolism	Inositol oxygenase (EC 1.13.99.1)		-20
Nitrogen Metabolism	NULL	Nitric_oxide_synthase	Nitric oxide synthase oxygenase (EC 1.-.-.-)		20					Carbohydrates	Sugar alcohols	Inositol_catabolism	Inositol transport system sugar-binding protein	26.4075	-1.64651	0.781101	0.00580571	0.0172502		Carbohydrates	Sugar alcohols	Inositol_catabolism	Inositol transport system ATP-binding protein	13.5631	-2.00469	0.497396	5.93063e-06	2.52751e-05
Nitrogen Metabolism	NULL	Nitrogen_fixation	Nitrogenase (iron-iron) alpha chain (EC 1.18.6.1)		20					Carbohydrates	Sugar alcohols	Inositol_catabolism	Inosose dehydratase (EC 4.2.1.44)	36.5373	-0.854669	0.345942	0.00743518	0.0212958		Carbohydrates	Sugar alcohols	Inositol_catabolism	Inositol transport system permease protein	5.64328	-2.72279	0.518239	4.00869e-08	1.87232e-07
Nitrogen Metabolism	NULL	Nitrogen_fixation	Nitrogenase (molybdenum-iron)-specific transcriptional regulator NifA	1.80301	1.55216	0.592266	0.00146056	0.0175868		Carbohydrates	Sugar alcohols	Inositol_catabolism	Inosose isomerase (EC 5.3.99.-)	3.25888	8.9688	2.71523	1.08463e-20	5.93045e-20		Carbohydrates	Sugar alcohols	Inositol_catabolism	Inositol transport system sugar-binding protein	9.51591	-4.07269	0.941058	5.10236e-06	2.18186e-05
Nitrogen Metabolism	NULL	Nitrogen_fixation	Nitrogenase FeMo-cofactor synthesis FeS core scaffold and assembly protein NifB	1.60481	-1.71531	0.88579	0.00107889	0.0141134		Carbohydrates	Sugar alcohols	Inositol_catabolism	Methylmalonate-semialdehyde dehydrogenase [inositol] (EC 1.2.1.27)	34.6925	-0.974688	0.36516	0.00376036	0.0118619		Carbohydrates	Sugar alcohols	Inositol_catabolism	Inosose dehydratase (EC 4.2.1.44)	12.3247	-2.63975	0.470872	1.01344e-09	4.95274e-09
Nucleosides and Nucleotides	Detoxification	Nucleoside_triphosphate_pyrophosphohydrolase_MazG	Nucleoside triphosphate pyrophosphohydrolase MazG	33.3114	0.385872	0.152984	0.00571752	0.0436046		Carbohydrates	Sugar alcohols	Inositol_catabolism	Myo-inositol 2-dehydrogenase 1 (EC 1.1.1.18)	13.7802	-11.1912	3.10736	2.27599e-27	1.39008e-26		Carbohydrates	Sugar alcohols	Inositol_catabolism	Inosose isomerase (EC 5.3.99.-)	1.18559	8.32189	2.85032	7.8448e-08	3.63055e-07
Nucleosides and Nucleotides	Detoxification	Nudix_proteins_(nucleoside_triphosphate_hydrolases)	Mutator mutT protein (7,8-dihydro-8-oxoguanine-triphosphatase) (EC 3.6.1.-)	17.2257	-0.781702	0.309042	0.00136975	0.0167274		Carbohydrates	Sugar alcohols	Inositol_catabolism	Myo-inositol 2-dehydrogenase 1 (EC 1.1.1.18)		-20					Carbohydrates	Sugar alcohols	Inositol_catabolism	Major myo-inositol transporter IolT	4.70797	-1.4259	0.476714	0.00122195	0.00401735
Nucleosides and Nucleotides	Detoxification	Nudix_proteins_(nucleoside_triphosphate_hydrolases)	Nudix hydrolase family protein YffH		20					Carbohydrates	Sugar alcohols	Inositol_catabolism	Predicted transcriptional regulator of the myo-inositol catabolic operon	8.91543	-2.51942	0.811331	9.15148e-05	0.000361788		Carbohydrates	Sugar alcohols	Inositol_catabolism	Methylmalonate-semialdehyde dehydrogenase [inositol] (EC 1.2.1.27)	12.3801	-2.11738	0.431808	1.87533e-07	8.55387e-07
Nucleosides and Nucleotides	NULL	Adenosyl_nucleosidases	hydrolase, haloacid dehalogenase-like family protein BCZK2594		-20					Carbohydrates	Sugar alcohols	Inositol_catabolism	uncharacterized domain	35.494	-1.0335	0.415198	0.00560811	0.0167401		Carbohydrates	Sugar alcohols	Inositol_catabolism	Minor myo-inositol transporter IolF		20
Nucleosides and Nucleotides	NULL	Ribonucleotide_reduction	Ribonucleotide reductase of class III (anaerobic), activating protein (EC 1.97.1.4)	34.1806	-0.447559	0.117123	5.67313e-05	0.00192041		Carbohydrates	Sugar alcohols	Mannitol_Utilization	Fructokinase (EC 2.7.1.4)	19.3661	11.9327	2.98814	2.95118e-51	2.73766e-50		Carbohydrates	Sugar alcohols	Inositol_catabolism	Myo-inositol 2-dehydrogenase 1 (EC 1.1.1.18)	5.50619	-10.3499	3.03597	1.66043e-18	9.38252e-18
Nucleosides and Nucleotides	Purines	De_Novo_Purine_Biosynthesis	Phosphoribosylamine--glycine ligase (EC 6.3.4.13)	102.155	-0.241654	0.0846532	0.00329089	0.0300063		Carbohydrates	Sugar alcohols	Mannitol_Utilization	HPr kinase/phosphorylase (EC 2.7.1.-) (EC 2.7.4.-)	32.3854	12.7717	3.0518	2.03868e-68	2.83932e-67		Carbohydrates	Sugar alcohols	Inositol_catabolism	Myo-inositol 2-dehydrogenase 1 (EC 1.1.1.18)		-20
Nucleosides and Nucleotides	Purines	De_Novo_Purine_Biosynthesis	Phosphoribosylaminoimidazolecarboxamide formyltransferase [alternate form]		20					Carbohydrates	Sugar alcohols	Mannitol_Utilization	Multiple polyol-specific dehydrogenase (EC 1.1.1.-)	13.6646	-1.44576	0.458142	0.000346089	0.00130149		Carbohydrates	Sugar alcohols	Inositol_catabolism	Myo-inositol 2-dehydrogenase 2 (EC 1.1.1.18)	5.44461	-4.19979	1.4222	8.56116e-05	0.000332912
Nucleosides and Nucleotides	Purines	De_Novo_Purine_Biosynthesis	Phosphoribosylformylglycinamidine synthase, glutamine amidotransferase subunit (EC 6.3.5.3)	251.487	-0.282502	0.0737835	9.43605e-05	0.00269731		Carbohydrates	Sugar alcohols	Mannitol_Utilization	Transcriptional regulator of mannitol utilization, DeoR family protein		-20					Carbohydrates	Sugar alcohols	Inositol_catabolism	Predicted transcriptional regulator of the myo-inositol catabolic operon	3.66372	-2.96062	0.994302	0.000706551	0.00243021
Nucleosides and Nucleotides	Purines	De_Novo_Purine_Biosynthesis	Phosphoribosylformylglycinamidine synthase, PurS subunit (EC 6.3.5.3)	2.49481	1.43173	0.603374	0.0014735	0.0176592		Carbohydrates	Sugar alcohols	Propanediol_utilization	CoA-acylating propionaldehyde dehydrogenase	13.4157	-0.904967	0.329346	0.00382913	0.0120641		Carbohydrates	Sugar alcohols	Inositol_catabolism	uncharacterized domain	15.3025	-1.29108	0.439625	0.00127803	0.00419356
Nucleosides and Nucleotides	Purines	De_Novo_Purine_Biosynthesis	Phosphoribosylformylglycinamidine synthase, synthetase subunit (EC 6.3.5.3)	30.6818	0.712663	0.290408	0.00229777	0.02403		Carbohydrates	Sugar alcohols	Propanediol_utilization	Cob(I)alamin adenosyltransferase PduO (EC 2.5.1.17)	37.5057	13.0305	3.08477	6.92085e-66	8.94001e-65		Carbohydrates	Sugar alcohols	Mannitol_Utilization	Fructokinase (EC 2.7.1.4)	11.9153	12.0521	2.98074	1.02137e-50	9.79397e-50
Nucleosides and Nucleotides	Purines	De_Novo_Purine_Biosynthesis	Phosphoribosylglycinamide formyltransferase (EC 2.1.2.2)	43.9517	-0.429088	0.109292	3.75747e-05	0.00148841		Carbohydrates	Sugar alcohols	Propanediol_utilization	Propanediol diffusion facilitator		-20					Carbohydrates	Sugar alcohols	Mannitol_Utilization	HPr kinase/phosphorylase (EC 2.7.1.-) (EC 2.7.4.-)	17.2443	12.773	3.04637	3.14457e-56	3.4092e-55
Nucleosides and Nucleotides	Purines	Purine_conversions	2',3'-cyclic-nucleotide 2'-phosphodiesterase (EC 3.1.4.16)	57.7008	0.64048	0.193589	0.000219779	0.00484644		Carbohydrates	Sugar alcohols	Propanediol_utilization	Threonine kinase in B12 biosynthesis	2.3691	7.92759	2.90492	7.39271e-06	3.09798e-05		Carbohydrates	Sugar alcohols	Mannitol_Utilization	Multiple polyol-specific dehydrogenase (EC 1.1.1.-)	5.26086	-1.89931	0.540671	7.16995e-05	0.000281843
Nucleosides and Nucleotides	Purines	Purine_conversions	5'-nucleotidase (EC 3.1.3.5)	35.851	0.881047	0.183244	2.68909e-07	3.07565e-05		Cell Division and Cell Cycle	NULL	Bacterial_Cytoskeleton	Cell division protein FtsB	5.26154	-9.29356	3.15921	5.57125e-07	2.42108e-06		Carbohydrates	Sugar alcohols	Mannitol_Utilization	Transcriptional regulator of mannitol utilization, DeoR family protein		-20
Nucleosides and Nucleotides	Purines	Purine_conversions	GMP reductase	7.91875	-1.2555	0.571346	0.000967616	0.0133769		Cell Division and Cell Cycle	NULL	Bacterial_Cytoskeleton	Cell division protein FtsB		-20					Carbohydrates	Sugar alcohols	Propanediol_utilization	Cob(I)alamin adenosyltransferase PduO (EC 2.5.1.17)	16.9203	12.8057	3.04495	2.60454e-60	3.08102e-59
Nucleosides and Nucleotides	Purines	Purine_conversions	GMP reductase (EC 1.7.1.7)	5.32435	-1.46206	0.719988	0.00107481	0.0141077		Cell Division and Cell Cycle	NULL	Bacterial_Cytoskeleton	Cell division protein FtsK	136.503	-14.9779	3.45876	3.32505e-96	1.53397e-94		Carbohydrates	Sugar alcohols	Propanediol_utilization	Phosphate acetyltransferase (EC 2.3.1.8)	96.0123	-0.479518	0.154031	0.00152102	0.0049207
Nucleosides and Nucleotides	Purines	Purine_Utilization	Cytosine/purine/uracil/thiamine/allantoin permease family protein	5.425	-0.862136	0.41689	0.00316965	0.0291231		Cell Division and Cell Cycle	NULL	Bacterial_Cytoskeleton	Cell division protein FtsK		-20					Carbohydrates	Sugar alcohols	Propanediol_utilization	Propanediol dehydratase reactivation factor large subunit	7.37163	-0.806639	0.311161	0.00650173	0.0183185
Nucleosides and Nucleotides	Purines	Purine_Utilization	Guanine-hypoxanthine permease	29.0283	-0.926564	0.259521	4.00029e-05	0.00152843		Cell Division and Cell Cycle	NULL	Bacterial_Cytoskeleton	Cell division protein FtsN	9.54053	-2.49203	0.892863	0.000300719	0.00113916		Carbohydrates	Sugar alcohols	Propanediol_utilization	Propanediol diffusion facilitator		-20
Nucleosides and Nucleotides	Purines	Purine_Utilization	Xanthine and CO dehydrogenases maturation factor, XdhC/CoxF family	15.0329	-1.11458	0.317316	3.16084e-05	0.00129763		Cell Division and Cell Cycle	NULL	Bacterial_Cytoskeleton	Cell division protein FtsW	66.0307	-13.7945	3.33162	4.52118e-77	8.4641e-76		Carbohydrates	Sugar alcohols	Propanediol_utilization	Threonine kinase in B12 biosynthesis	2.79529	9.64794	2.85561	3.34607e-15	1.78328e-14
Nucleosides and Nucleotides	Purines	Purine_Utilization	Xanthine dehydrogenase iron-sulfur subunit (EC 1.17.1.4)	17.0441	-0.63665	0.308602	0.00678208	0.0481103		Cell Division and Cell Cycle	NULL	Bacterial_Cytoskeleton	Cell division protein FtsW		-20					Cell Division and Cell Cycle	NULL	Bacterial_Cytoskeleton	Cell division protein FtsB	2.28559	-8.46015	3.16758	0.000732038	0.00251105
Nucleosides and Nucleotides	Purines	Purine_Utilization	Xanthine dehydrogenase, FAD binding subunit (EC 1.17.1.4)	5.15686	-1.30247	0.462439	0.00024547	0.00514821		Cell Division and Cell Cycle	NULL	Bacterial_Cytoskeleton	Cell division protein FtsZ (EC 3.4.24.-)	142.009	15.0828	3.21562	6.86114e-109	7.54287e-107		Cell Division and Cell Cycle	NULL	Bacterial_Cytoskeleton	Cell division protein FtsB		-20
Nucleosides and Nucleotides	Pyrimidines	De_Novo_Pyrimidine_Synthesis	Dihydroorotate dehydrogenase electron transfer subunit (EC 1.3.3.1)	32.1765	-0.345684	0.135195	0.00601257	0.0446202		Cell Division and Cell Cycle	NULL	Bacterial_Cytoskeleton	Cell division protein ZipA	16.6549	-2.63439	0.844771	0.00015203	0.000591521		Cell Division and Cell Cycle	NULL	Bacterial_Cytoskeleton	Cell division protein FtsK	49.9861	-14.0529	3.3762	2.08475e-113	2.51312e-111
Nucleosides and Nucleotides	Pyrimidines	De_Novo_Pyrimidine_Synthesis	Pyrimidine operon regulatory protein PyrR	4.18162	-1.06047	0.410665	0.0006742	0.0104909		Cell Division and Cell Cycle	NULL	Bacterial_Cytoskeleton	Cell division topological specificity factor MinE	5.54004	9.8301	2.79737	7.71224e-28	4.7383e-27		Cell Division and Cell Cycle	NULL	Bacterial_Cytoskeleton	Cell division protein FtsK		-20
Nucleosides and Nucleotides	Pyrimidines	De_Novo_Pyrimidine_Synthesis	Uracil phosphoribosyltransferase (EC 2.4.2.9)	57.6356	-0.441143	0.125968	0.000200747	0.00457339		Cell Division and Cell Cycle	NULL	Bacterial_Cytoskeleton	Rod shape-determining protein MreB	98.0434	-14.4497	3.40186	3.68961e-86	1.04176e-84		Cell Division and Cell Cycle	NULL	Bacterial_Cytoskeleton	Cell division protein FtsN	3.96274	-3.82988	1.19266	0.000229315	0.000849943
Nucleosides and Nucleotides	Pyrimidines	Novel_non-oxidative_pathway_of_Uracil_catabolism	Beta-ureidopropionase, eukaryotic type (EC 3.5.1.6)		20					Cell Division and Cell Cycle	NULL	Bacterial_Cytoskeleton	Rod shape-determining protein MreB		-20					Cell Division and Cell Cycle	NULL	Bacterial_Cytoskeleton	Cell division protein FtsW	24.737	-12.897	3.25201	3.08326e-80	6.21934e-79
Nucleosides and Nucleotides	Pyrimidines	Novel_non-oxidative_pathway_of_Uracil_catabolism	Dihydropyrimidinase (EC 3.5.2.2)	10.6896	-1.11325	0.308849	2.91244e-05	0.0012085		Cell Division and Cell Cycle	NULL	Bacterial_Cytoskeleton	Septum formation protein Maf	26.7883	-12.3713	3.21522	3.12238e-45	2.54469e-44		Cell Division and Cell Cycle	NULL	Bacterial_Cytoskeleton	Cell division protein FtsW		-20
Nucleosides and Nucleotides	Pyrimidines	Pyrimidine_utilization	Possible hydrolase or acyltransferase RutD in novel pyrimidine catabolism pathway		20					Cell Division and Cell Cycle	NULL	Bacterial_Cytoskeleton	Septum formation protein Maf		-20					Cell Division and Cell Cycle	NULL	Bacterial_Cytoskeleton	Cell division protein FtsZ (EC 3.4.24.-)	68.0491	14.9428	3.19334	3.04264e-103	1.87152e-101
Nucleosides and Nucleotides	Pyrimidines	Pyrimidine_utilization	Predicted flavin reductase RutF in novel pyrimidine catabolism pathway		20					Cell Division and Cell Cycle	NULL	Bacterial_Cytoskeleton	Stage 0 sporulation protein J	21.6148	0.861331	0.357265	0.010871	0.0296884		Cell Division and Cell Cycle	NULL	Bacterial_Cytoskeleton	Cell division protein ZipA	7.23345	-2.8424	0.985018	0.000755862	0.00258576
Nucleosides and Nucleotides	Pyrimidines	Pyrimidine_utilization	Predicted monooxygenase RutA in novel pyrimidine catabolism pathway		20					Cell Division and Cell Cycle	NULL	Control_of_cell_elongation_-_division_cycle_in_Bacilli	Endonuclease III (EC 4.2.99.18)	53.9956	-13.5185	3.31818	3.3335e-74	5.74139e-73		Cell Division and Cell Cycle	NULL	Bacterial_Cytoskeleton	Cell division topological specificity factor MinE	3.04808	10.109	2.82734	3.03992e-25	1.90484e-24
Nucleosides and Nucleotides	Pyrimidines	Pyrimidine_utilization	Pyrimidine ABC transporter, transmembrane component 1		-20					Cell Division and Cell Cycle	NULL	Control_of_cell_elongation_-_division_cycle_in_Bacilli	Endonuclease III (EC 4.2.99.18)		-20					Cell Division and Cell Cycle	NULL	Bacterial_Cytoskeleton	MreB-like protein (Mbl protein)	17.7116	0.677234	0.262847	0.0083987	0.0230101
Phages, Prophages, Transposable elements, Plasmids	Gene Transfer Agent (GTA)	Gene_Transfer_Agent	Gene Transfer Agent prohead protease		-20					Cell Division and Cell Cycle	NULL	Control_of_cell_elongation_-_division_cycle_in_Bacilli	Penicillin-binding protein 1A/1B (PBP1)	8.75432	-1.21722	0.524602	0.00625188	0.0183438		Cell Division and Cell Cycle	NULL	Bacterial_Cytoskeleton	Rod shape-determining protein MreB	35.8821	-13.5265	3.322	1.96964e-98	9.4974e-97
Phages, Prophages, Transposable elements, Plasmids	NULL	Integrons	Integron integrase	0.810217	4.9313	1.40304	0.000225121	0.00490815		Cell Division and Cell Cycle	NULL	Cyanobacterial_Circadian_Clock	Circadian clock protein KaiC		-20					Cell Division and Cell Cycle	NULL	Bacterial_Cytoskeleton	Rod shape-determining protein MreB		-20
Phages, Prophages, Transposable elements, Plasmids	NULL	Integrons	Integron integrase IntI2	0.972677	7.31804	2.57624	2.499e-06	0.000176162		Cell Division and Cell Cycle	NULL	Intracellular_septation_in_Enterobacteria	Acyl-CoA thioesterase YciA, involved in membrane biogenesis	10.1876	-1.68343	0.829029	0.00656672	0.0191156		Cell Division and Cell Cycle	NULL	Bacterial_Cytoskeleton	Septum formation protein Maf	9.45593	-11.3683	3.09414	9.00996e-43	7.62833e-42
Phages, Prophages, Transposable elements, Plasmids	Pathogenicity islands	Listeria_Pathogenicity_Island_LIPI-1_extended	virulence cluster protein B VclB	1.66287	-0.924973	0.534003	0.004982	0.0402208		Cell Division and Cell Cycle	NULL	Macromolecular_synthesis_operon	DNA primase (EC 2.7.7.-)	187.354	15.5503	3.28687	2.30661e-114	4.58394e-112		Cell Division and Cell Cycle	NULL	Bacterial_Cytoskeleton	Septum formation protein Maf		-20
Phages, Prophages, Transposable elements, Plasmids	Pathogenicity islands	Staphylococcal_pathogenicity_islands_SaPI	SSU ribosomal protein S18p	26.7939	-0.567164	0.128013	2.71673e-06	0.000183927		Cell Division and Cell Cycle	NULL	Macromolecular_synthesis_operon	SSU ribosomal protein S21p	15.9786	-11.5424	3.11263	6.31964e-44	5.00822e-43		Cell Division and Cell Cycle	NULL	Bacterial_Cytoskeleton	Stage 0 sporulation protein J	11.8059	1.18617	0.389941	0.00112279	0.00371548
Phages, Prophages, Transposable elements, Plasmids	Phages, Prophages	Listeria_phi-A118-like_prophages	Hypothetical protein, Lmo2306 homolog [Bacteriophage A118]		-20					Cell Division and Cell Cycle	NULL	Macromolecular_synthesis_operon	SSU ribosomal protein S21p		-20					Cell Division and Cell Cycle	NULL	Control_of_cell_elongation_-_division_cycle_in_Bacilli	Endonuclease III (EC 4.2.99.18)	19.7037	-12.5434	3.18906	4.92561e-82	1.08428e-80
Phages, Prophages, Transposable elements, Plasmids	Phages, Prophages	Listeria_phi-A118-like_prophages	Protein gp15 [Bacteriophage A118]		20					Cell Division and Cell Cycle	NULL	MukBEF_Chromosome_Condensation	Chromosome partition protein MukE	2.51962	8.07891	2.89031	2.21595e-06	9.40823e-06		Cell Division and Cell Cycle	NULL	Control_of_cell_elongation_-_division_cycle_in_Bacilli	Endonuclease III (EC 4.2.99.18)		-20
Phages, Prophages, Transposable elements, Plasmids	Phages, Prophages	Listeria_phi-A118-like_prophages	Similar to terminase small subunit, yqaS homolog		20					Cell Division and Cell Cycle	NULL	MukBEF_Chromosome_Condensation	Chromosome partition protein MukF	15.6191	-1.61253	0.952816	0.0139374	0.0366487		Cell Division and Cell Cycle	NULL	Cyanobacterial_Circadian_Clock	Circadian clock protein KaiC		-20
Phages, Prophages, Transposable elements, Plasmids	Phages, Prophages	Phage_capsid_proteins	Phage capsid and scaffold	724.974	-8.61847	0.75427	5.312e-32	2.0499e-28		Cell Division and Cell Cycle	NULL	Two_cell_division_clusters_relating_to_chromosome_partitioning	Chromosome partition protein smc	109.642	14.6761	3.21462	4.43387e-102	3.05464e-100		Cell Division and Cell Cycle	NULL	Intracellular_septation_in_Enterobacteria	Acyl-CoA thioesterase YciA, involved in membrane biogenesis	4.11233	-2.30889	1.03721	0.00679888	0.0190421
Phages, Prophages, Transposable elements, Plasmids	Phages, Prophages	Phage_capsid_proteins	Phage head completion protein		20					Cell Division and Cell Cycle	NULL	Two_cell_division_clusters_relating_to_chromosome_partitioning	Pseudouridine synthase family protein	2.65937	8.42286	2.72972	6.78412e-12	3.21888e-11		Cell Division and Cell Cycle	NULL	Intracellular_septation_in_Enterobacteria	Intracellular septation protein IspA	3.90519	-1.76078	0.867625	0.0123932	0.0325957
Phages, Prophages, Transposable elements, Plasmids	Phages, Prophages	Phage_capsid_proteins	Phage minor capsid protein - Pilot protein H		-20					Cell Division and Cell Cycle	NULL	Two_cell_division_clusters_relating_to_chromosome_partitioning	Segregation and condensation protein B	26.6972	12.4111	3.0175	4.46962e-65	5.67433e-64		Cell Division and Cell Cycle	NULL	Macromolecular_synthesis_operon	DNA primase (EC 2.7.7.-)	76.1485	15.1418	3.22354	3.58095e-110	3.07294e-108
Phages, Prophages, Transposable elements, Plasmids	Phages, Prophages	Phage_DNA_synthesis	3'-phosphatase, 5'-polynucleotide kinase, phage-associated		-20					Cell Division and Cell Cycle	NULL	Two_cell_division_clusters_relating_to_chromosome_partitioning	Signal recognition particle receptor protein FtsY (=alpha subunit) (TC 3.A.5.1.1)	93.908	14.4818	3.19158	3.58672e-100	2.15495e-98		Cell Division and Cell Cycle	NULL	Macromolecular_synthesis_operon	SSU ribosomal protein S21p	5.89172	-10.5704	3.00377	7.65194e-38	5.96027e-37
Phages, Prophages, Transposable elements, Plasmids	Phages, Prophages	Phage_DNA_synthesis	DNA adenine methyltransferase, phage-associated	2.39341	1.97583	0.463737	3.93863e-06	0.000249167		Cell Division and Cell Cycle	NULL	YgjD_and_YeaZ	p53-regulating protein kinase (human PRPK/yeast YGR262c)		-20					Cell Division and Cell Cycle	NULL	Macromolecular_synthesis_operon	SSU ribosomal protein S21p		-20
Phages, Prophages, Transposable elements, Plasmids	Phages, Prophages	Phage_Dual_Exonuclease_Exclusion	Predicted 3'-5' exonuclease related to the exonuclease domain of PolB		-20					Cell Division and Cell Cycle	NULL	YgjD_and_YeaZ	YgjD/Kae1/Qri7 family, required for N6-threonylcarbamoyl adenosine t(6)A37 modification in tRNA	120.176	-14.7739	3.45131	2.71475e-94	1.15927e-92		Cell Division and Cell Cycle	NULL	MukBEF_Chromosome_Condensation	Chromosome partition protein MukE	1.91058	8.03829	3.48746	0.000950417	0.0032037
Phages, Prophages, Transposable elements, Plasmids	Phages, Prophages	Phage_entry_and_exit	Phage portal	10.6876	-0.836066	0.328431	0.00134088	0.0164792		Cell Division and Cell Cycle	NULL	YgjD_and_YeaZ	YgjD/Kae1/Qri7 family, required for N6-threonylcarbamoyl adenosine t(6)A37 modification in tRNA		-20					Cell Division and Cell Cycle	NULL	MukBEF_Chromosome_Condensation	Chromosome partition protein MukF	6.00871	-2.82586	1.115	0.00239746	0.00741047
Phages, Prophages, Transposable elements, Plasmids	Phages, Prophages	Phage_integration_and_excision	Site-specific tyrosine recombinase	5.08316	0.837666	0.346538	0.0026445	0.0260334		Cell Wall and Capsule	Capsular and extracellular polysacchrides	Alginate_metabolism	Alginate lyase precursor (EC 4.2.2.3)		20					Cell Division and Cell Cycle	NULL	Two_cell_division_clusters_relating_to_chromosome_partitioning	Chromosome partition protein smc	51.6623	14.5607	3.18571	8.5496e-87	2.36539e-85
Phages, Prophages, Transposable elements, Plasmids	Phages, Prophages	Phage_packaging_machinery	Phage terminase large subunit	7.98695	-1.35058	0.430039	9.74101e-05	0.00276401		Cell Wall and Capsule	Capsular and extracellular polysacchrides	Alginate_metabolism	Mannose-1-phosphate guanylyltransferase (GDP) (EC 2.7.7.22)	43.5038	13.2697	3.09882	3.77099e-76	6.76553e-75		Cell Division and Cell Cycle	NULL	Two_cell_division_clusters_relating_to_chromosome_partitioning	Pseudouridine synthase family protein	0.542077	6.85743	2.7877	4.84457e-05	0.000193591
Phages, Prophages, Transposable elements, Plasmids	Phages, Prophages	Phage_packaging_machinery	Phage terminase small subunit		20					Cell Wall and Capsule	Capsular and extracellular polysacchrides	Alginate_metabolism	Mannose-6-phosphate isomerase (EC 5.3.1.8)	41.1437	-13.0796	3.27369	1.27629e-68	1.8018e-67		Cell Division and Cell Cycle	NULL	Two_cell_division_clusters_relating_to_chromosome_partitioning	Segregation and condensation protein B	15.7151	12.605	3.02333	1.86557e-59	2.15157e-58
Phages, Prophages, Transposable elements, Plasmids	Phages, Prophages	Phage_regulation_of_gene_expression	Nudix hydrolase	9.88868	0.870508	0.313802	0.00079867	0.0116745		Cell Wall and Capsule	Capsular and extracellular polysacchrides	Alginate_metabolism	Mannose-6-phosphate isomerase (EC 5.3.1.8)		-20					Cell Division and Cell Cycle	NULL	Two_cell_division_clusters_relating_to_chromosome_partitioning	Signal recognition particle receptor protein FtsY (=alpha subunit) (TC 3.A.5.1.1)	47.3082	14.2885	3.15581	8.14141e-95	3.24567e-93
Phages, Prophages, Transposable elements, Plasmids	Phages, Prophages	Phage_replication	DNA maturase, phage-associated	97.4105	-8.97002	1.02043	4.08541e-21	3.9414e-18		Cell Wall and Capsule	Capsular and extracellular polysacchrides	Alginate_metabolism	Phosphomannomutase (EC 5.4.2.8)	72.1376	-13.9363	3.36425	1.7622e-81	4.01113e-80		Cell Division and Cell Cycle	NULL	YgjD_and_YeaZ	p53-regulating protein kinase (human PRPK/yeast YGR262c)		-20
Phages, Prophages, Transposable elements, Plasmids	Phages, Prophages	Phage_replication	Replication protein, phage-associated		-20					Cell Wall and Capsule	Capsular and extracellular polysacchrides	Alginate_metabolism	Phosphomannomutase (EC 5.4.2.8)		-20					Cell Division and Cell Cycle	NULL	YgjD_and_YeaZ	YgjD/Kae1/Qri7 family, required for N6-threonylcarbamoyl adenosine t(6)A37 modification in tRNA	44.7616	-13.8542	3.35624	2.10105e-106	1.51966e-104
Phages, Prophages, Transposable elements, Plasmids	Phages, Prophages	Prophage_lysogenic_conversion_modules	Holin	1.52812	-1.46345	0.698875	0.000713677	0.0108428		Cell Wall and Capsule	Capsular and extracellular polysacchrides	Alginate_metabolism	Probable poly(beta-D-mannuronate) O-acetylase (EC 2.3.1.-)	92.7827	0.622438	0.248649	0.0102948	0.0283245		Cell Division and Cell Cycle	NULL	YgjD_and_YeaZ	YgjD/Kae1/Qri7 family, required for N6-threonylcarbamoyl adenosine t(6)A37 modification in tRNA		-20
Phages, Prophages, Transposable elements, Plasmids	Phages, Prophages	r1t-like_streptococcal_phages	FIG020717: Phage-associated protein		20					Cell Wall and Capsule	Capsular and extracellular polysacchrides	Capsular_heptose_biosynthesis	D-glycero-D-manno-heptose 1,7-bisphosphate phosphatase (EC 3.1.1.-)	4.65847	9.49282	2.73837	2.38221e-24	1.3877e-23		Cell Wall and Capsule	Capsular and extracellular polysacchrides	Alginate_metabolism	Alginate biosynthesis protein Alg8		20
Phages, Prophages, Transposable elements, Plasmids	Phages, Prophages	r1t-like_streptococcal_phages	FIG022125: Phage-associated protein		20					Cell Wall and Capsule	Capsular and extracellular polysacchrides	Capsular_heptose_biosynthesis	GDP-L-fucose synthetase (EC 1.1.1.271)	41.1938	13.1725	3.09584	2.2442e-65	2.87024e-64		Cell Wall and Capsule	Capsular and extracellular polysacchrides	Alginate_metabolism	alginate o-acetyltransferase AlgF		20
Phages, Prophages, Transposable elements, Plasmids	Phages, Prophages	r1t-like_streptococcal_phages	Phage major capsid protein	759.595	-6.30505	0.644194	2.31594e-24	4.46861e-21		Cell Wall and Capsule	Capsular and extracellular polysacchrides	Capsular_heptose_biosynthesis	Phosphoheptose isomerase 1 (EC 5.3.1.-)	13.6653	-11.1484	3.08878	1.2499e-31	8.15431e-31		Cell Wall and Capsule	Capsular and extracellular polysacchrides	Alginate_metabolism	Mannose-1-phosphate guanylyltransferase (GDP) (EC 2.7.7.22)	11.3954	12.1531	2.98614	4.58153e-54	4.74362e-53
Phages, Prophages, Transposable elements, Plasmids	Phages, Prophages	r1t-like_streptococcal_phages	Phage minor tail protein	5.22742	-1.40491	0.630006	0.0011082	0.0143244		Cell Wall and Capsule	Capsular and extracellular polysacchrides	Capsular_heptose_biosynthesis	Phosphoheptose isomerase 1 (EC 5.3.1.-)		-20					Cell Wall and Capsule	Capsular and extracellular polysacchrides	Alginate_metabolism	Mannose-6-phosphate isomerase (EC 5.3.1.8)	15.2027	-12.1268	3.16628	7.02259e-71	1.11459e-69
Phages, Prophages, Transposable elements, Plasmids	Phages, Prophages	r1t-like_streptococcal_phages	Phage protein	126.185	-0.872018	0.308748	0.00050715	0.00855262		Cell Wall and Capsule	Capsular and extracellular polysacchrides	Capsular_Polysaccharides_Biosynthesis_and_Assembly	Capsular polysaccharide export system inner membrane protein KpsE		-20					Cell Wall and Capsule	Capsular and extracellular polysacchrides	Alginate_metabolism	Mannose-6-phosphate isomerase (EC 5.3.1.8)		-20
Phages, Prophages, Transposable elements, Plasmids	Phages, Prophages	r1t-like_streptococcal_phages	Phage terminase	48.0396	-0.830561	0.280679	0.00038013	0.0069337		Cell Wall and Capsule	Capsular and extracellular polysacchrides	Capsular_Polysaccharides_Biosynthesis_and_Assembly	Low molecular weight protein-tyrosine-phosphatase Wzb (EC 3.1.3.48)		20					Cell Wall and Capsule	Capsular and extracellular polysacchrides	Alginate_metabolism	Phosphomannomutase (EC 5.4.2.8)	27.1571	-13.0345	3.26591	6.71083e-86	1.74241e-84
Phages, Prophages, Transposable elements, Plasmids	Phages, Prophages	r1t-like_streptococcal_phages	structural protein	11.7544	0.840745	0.420226	0.00505248	0.0404513		Cell Wall and Capsule	Capsular and extracellular polysacchrides	Capsular_Polysaccharides_Biosynthesis_and_Assembly	O-antigen flippase Wzx	9.49969	-10.4916	3.16446	4.96156e-12	2.36063e-11		Cell Wall and Capsule	Capsular and extracellular polysacchrides	Alginate_metabolism	Phosphomannomutase (EC 5.4.2.8)		-20
Phages, Prophages, Transposable elements, Plasmids	Phages, Prophages	T7-like_phage_core_proteins	T7-like phage DNA Polymerase (EC 2.7.7.7)	0.736155	-2.37211	1.25502	0.000570849	0.00945454		Cell Wall and Capsule	Capsular and extracellular polysacchrides	Capsular_Polysaccharides_Biosynthesis_and_Assembly	O-antigen flippase Wzx		-20					Cell Wall and Capsule	Capsular and extracellular polysacchrides	Alginate_metabolism	Poly(beta-D-mannuronate) C5 epimerase precursor (EC 5.1.3.-)		20
Phages, Prophages, Transposable elements, Plasmids	Transposable elements	CBSS-203122.12.peg.188	ISPsy4, transposase		-20					Cell Wall and Capsule	Capsular and extracellular polysacchrides	Capsular_Polysaccharides_Biosynthesis_and_Assembly	Tyrosine-protein kinase Wzc (EC 2.7.10.2)	37.1535	12.9423	3.12601	8.73854e-41	6.45952e-40		Cell Wall and Capsule	Capsular and extracellular polysacchrides	Alginate_metabolism	Probable poly(beta-D-mannuronate) O-acetylase (EC 2.3.1.-)	43.2145	0.597456	0.226092	0.00679993	0.0190421
Phages, Prophages, Transposable elements, Plasmids	Transposable elements	Conjugative_transposon,_Bacteroidales	Conjugative transposon protein TraC	1.99431	2.05346	0.781382	0.00190827	0.0211003		Cell Wall and Capsule	Capsular and extracellular polysacchrides	CMP-N-acetylneuraminate_Biosynthesis	N-Acetylneuraminate cytidylyltransferase (EC 2.7.7.43)	7.81586	10.3786	2.84299	9.87607e-35	6.66183e-34		Cell Wall and Capsule	Capsular and extracellular polysacchrides	Capsular_heptose_biosynthesis	D-glycero-D-manno-heptose 1,7-bisphosphate phosphatase (EC 3.1.1.-)	4.72092	10.7328	2.87797	1.35528e-31	9.32305e-31
Phages, Prophages, Transposable elements, Plasmids	Transposable elements	Conjugative_transposon,_Bacteroidales	Conjugative transposon protein TraD	5.87735	1.54727	0.486208	0.000124917	0.00330175		Cell Wall and Capsule	Capsular and extracellular polysacchrides	Colanic_acid_biosynthesis	Colanic acid biosynthesis acetyltransferase WcaF (EC 2.3.1.-)		-20					Cell Wall and Capsule	Capsular and extracellular polysacchrides	Capsular_heptose_biosynthesis	GDP-L-fucose synthetase (EC 1.1.1.271)	18.001	12.871	3.05434	1.28325e-58	1.45675e-57
Phosphorus Metabolism	NULL	Alkylphosphonate_utilization	PhnO protein		20					Cell Wall and Capsule	Capsular and extracellular polysacchrides	Colanic_acid_biosynthesis	GDP-L-fucose synthetase (EC 1.1.1.271)	21.6329	-11.9766	3.21335	8.78025e-29	5.47917e-28		Cell Wall and Capsule	Capsular and extracellular polysacchrides	Capsular_heptose_biosynthesis	Phosphoheptose isomerase 1 (EC 5.3.1.-)	5.49314	-10.3241	3.01263	7.95037e-22	4.758e-21
Phosphorus Metabolism	NULL	Alkylphosphonate_utilization	Protein RcsF		-20					Cell Wall and Capsule	Capsular and extracellular polysacchrides	Colanic_acid_biosynthesis	GDP-L-fucose synthetase (EC 1.1.1.271)		-20					Cell Wall and Capsule	Capsular and extracellular polysacchrides	Capsular_heptose_biosynthesis	Phosphoheptose isomerase 1 (EC 5.3.1.-)		-20
Phosphorus Metabolism	NULL	Phosphate_metabolism	Alkaline phosphatase like protein	1.99115	1.50315	0.78624	0.00644401	0.046308		Cell Wall and Capsule	Capsular and extracellular polysacchrides	Colanic_acid_biosynthesis	Low molecular weight protein-tyrosine-phosphatase Wzb (EC 3.1.3.48)		-20					Cell Wall and Capsule	Capsular and extracellular polysacchrides	Capsular_Polysaccharides_Biosynthesis_and_Assembly	Capsular polysaccharide export system inner membrane protein KpsE		-20
Phosphorus Metabolism	NULL	Phosphate_metabolism	Manganese-dependent inorganic pyrophosphatase (EC 3.6.1.1)	33.0269	-0.664221	0.242425	0.00115662	0.0146823		Cell Wall and Capsule	Capsular and extracellular polysacchrides	Colanic_acid_biosynthesis	Tyrosine-protein kinase Wzc (EC 2.7.10.2)	12.1839	-11.0106	3.12826	5.44657e-20	2.94069e-19		Cell Wall and Capsule	Capsular and extracellular polysacchrides	Capsular_Polysaccharides_Biosynthesis_and_Assembly	O-antigen flippase Wzx	3.17129	-9.31879	3.06402	5.94256e-07	2.64852e-06
Phosphorus Metabolism	NULL	Phosphate_metabolism	NAD(P) transhydrogenase alpha subunit (EC 1.6.1.2)	28.2575	0.877479	0.277558	0.000183401	0.00439592		Cell Wall and Capsule	Capsular and extracellular polysacchrides	Colanic_acid_biosynthesis	Tyrosine-protein kinase Wzc (EC 2.7.10.2)		-20					Cell Wall and Capsule	Capsular and extracellular polysacchrides	Capsular_Polysaccharides_Biosynthesis_and_Assembly	O-antigen flippase Wzx		-20
Phosphorus Metabolism	NULL	Phosphate_metabolism	Phosphatase, Ppx/GppA family		-20					Cell Wall and Capsule	Capsular and extracellular polysacchrides	dTDP-rhamnose_synthesis	dTDP-4-dehydrorhamnose reductase (EC 1.1.1.133)	105.855	-0.332503	0.1002	0.000839765	0.00300718		Cell Wall and Capsule	Capsular and extracellular polysacchrides	Capsular_Polysaccharides_Biosynthesis_and_Assembly	Tyrosine-protein kinase Wzc (EC 2.7.10.2)	10.6738	11.9582	3.01872	1.14122e-33	8.18415e-33
Phosphorus Metabolism	NULL	Phosphate_metabolism	Phosphate starvation-inducible protein PhoH, predicted ATPase	50.1492	-0.508295	0.163694	0.000705427	0.0108428		Cell Wall and Capsule	Capsular and extracellular polysacchrides	Exopolysaccharide_Biosynthesis	Glycosyl transferase, group 2 family protein	92.1113	0.705925	0.236782	0.00229065	0.00760653		Cell Wall and Capsule	Capsular and extracellular polysacchrides	CMP-N-acetylneuraminate_Biosynthesis	N-Acetylneuraminate cytidylyltransferase (EC 2.7.7.43)	4.06263	10.6389	2.86101	6.14642e-33	4.32814e-32
Phosphorus Metabolism	NULL	Phosphate_metabolism	putative alkaline phosphatase-like protein		-20					Cell Wall and Capsule	Capsular and extracellular polysacchrides	Exopolysaccharide_Biosynthesis	Tyrosine-protein kinase EpsD (EC 2.7.10.2)	4.30977	-9.23207	2.90996	1.45762e-14	7.23489e-14		Cell Wall and Capsule	Capsular and extracellular polysacchrides	Colanic_acid_biosynthesis	Colanic acid biosynthesis acetyltransferase WcaF (EC 2.3.1.-)		-20
Phosphorus Metabolism	NULL	Phosphonate_metabolism	2-aminoethylphosphonate ABC transporter permease protein I (TC 3.A.1.9.1)		20					Cell Wall and Capsule	Capsular and extracellular polysacchrides	Exopolysaccharide_Biosynthesis	Tyrosine-protein kinase EpsD (EC 2.7.10.2)		-20					Cell Wall and Capsule	Capsular and extracellular polysacchrides	Colanic_acid_biosynthesis	GDP-L-fucose synthetase (EC 1.1.1.271)	7.44256	-10.915	3.09099	3.41178e-22	2.05397e-21
Photosynthesis	Electron transport and photophosphorylation	Photosystem_I	photosystem I biogenesis protein BtpA		-20					Cell Wall and Capsule	Capsular and extracellular polysacchrides	Exopolysaccharide_Biosynthesis	Undecaprenyl-phosphate galactosephosphotransferase (EC 2.7.8.6)	43.8829	-0.821206	0.23666	0.000283561	0.00107971		Cell Wall and Capsule	Capsular and extracellular polysacchrides	Colanic_acid_biosynthesis	GDP-L-fucose synthetase (EC 1.1.1.271)		-20
Photosynthesis	Electron transport and photophosphorylation	Photosystem_I	photosystem I P700 chlorophyll a apoprotein subunit Ia (PsaA)		-20					Cell Wall and Capsule	Capsular and extracellular polysacchrides	Extracellular_Polysaccharide_Biosynthesis_of_Streptococci	Capsular polysaccharide repeating-unit polymerase CpsH		-20					Cell Wall and Capsule	Capsular and extracellular polysacchrides	Colanic_acid_biosynthesis	Low molecular weight protein-tyrosine-phosphatase Wzb (EC 3.1.3.48)		-20
Photosynthesis	Electron transport and photophosphorylation	Photosystem_II	photosystem II protein D1 (PsbA)		20					Cell Wall and Capsule	Capsular and extracellular polysacchrides	Extracellular_Polysaccharide_Biosynthesis_of_Streptococci	Glycosyl transferase CpsG		-20					Cell Wall and Capsule	Capsular and extracellular polysacchrides	Colanic_acid_biosynthesis	Tyrosine-protein kinase Wzc (EC 2.7.10.2)	4.06993	-9.88741	3.00994	2.94101e-13	1.51478e-12
Photosynthesis	Electron transport and photophosphorylation	Photosystem_II-type_photosynthetic_reaction_center	Photosynthetic reaction center cytochrome c subunit		20					Cell Wall and Capsule	Capsular and extracellular polysacchrides	Legionaminic_Acid_Biosynthesis	Bacillosamine/Legionaminic acid biosynthesis N-acetyltrasferase PglD (PseH and NeuD homolog)		20					Cell Wall and Capsule	Capsular and extracellular polysacchrides	Colanic_acid_biosynthesis	Tyrosine-protein kinase Wzc (EC 2.7.10.2)		-20
Potassium metabolism	NULL	Potassium_homeostasis	FKBP-type peptidyl-prolyl cis-trans isomerase FkpA precursor (EC 5.2.1.8)	21.1981	0.853989	0.337547	0.00158019	0.0184228		Cell Wall and Capsule	Capsular and extracellular polysacchrides	Legionaminic_Acid_Biosynthesis	UDP-N-acetylglucosamine 2-epimerase (EC 5.1.3.14)	86.5074	14.3445	3.19143	7.53481e-91	2.6666e-89		Cell Wall and Capsule	Capsular and extracellular polysacchrides	dTDP-rhamnose_synthesis	dTDP-4-dehydrorhamnose reductase (EC 1.1.1.133)	48.756	-0.413212	0.135409	0.00186874	0.00592451
Potassium metabolism	NULL	Potassium_homeostasis	Potassium-transporting ATPase B chain (EC 3.6.3.12) (TC 3.A.3.7.1)	1.81397	-1.61525	1.2439	0.00228243	0.0239831		Cell Wall and Capsule	Capsular and extracellular polysacchrides	O-Methyl_Phosphoramidate_Capsule_Modification_in_Campylobacter	Pyruvate phosphate dikinase	6.504	0.706385	0.308043	0.0178362	0.0457142		Cell Wall and Capsule	Capsular and extracellular polysacchrides	Exopolysaccharide_Biosynthesis	Exopolysaccharide biosynthesis glycosyltransferase EpsF (EC 2.4.1.-)	1.554	1.35797	0.675994	0.00877963	0.0239243
Protein Metabolism	Protein biosynthesis	Nucleolar_protein_complex	Hyaluronan synthase 3 (EC 2.4.1.212)		20					Cell Wall and Capsule	Capsular and extracellular polysacchrides	Phosphorylcholine_incorporation_in_LPS	Lipopolysaccharide cholinephosphotransferase LicD1 (EC 2.7.8.-)	24.8677	-0.78486	0.309035	0.00703914	0.0202625		Cell Wall and Capsule	Capsular and extracellular polysacchrides	Exopolysaccharide_Biosynthesis	Tyrosine-protein kinase EpsD (EC 2.7.10.2)	1.67952	-8.30171	2.8384	1.76456e-07	8.05589e-07
Protein Metabolism	Protein biosynthesis	Nucleolar_protein_complex	NADH dehydrogenase subunit 5	3.87403	-2.29079	0.566084	1.51474e-06	0.000121778		Cell Wall and Capsule	Capsular and extracellular polysacchrides	Polysaccharide_deacetylases	Peptidoglycan N-acetylglucosamine deacetylase (EC 3.5.1.-)	5.95877	9.90724	2.84897	8.16917e-21	4.47141e-20		Cell Wall and Capsule	Capsular and extracellular polysacchrides	Exopolysaccharide_Biosynthesis	Tyrosine-protein kinase EpsD (EC 2.7.10.2)		-20
Protein Metabolism	Protein biosynthesis	Nucleolar_protein_complex	p53 inducible protein		20					Cell Wall and Capsule	Capsular and extracellular polysacchrides	Polysaccharide_deacetylases	Polysaccharide deacetylase	31.8242	-12.6626	3.23345	3.6674e-56	3.78233e-55		Cell Wall and Capsule	Capsular and extracellular polysacchrides	Exopolysaccharide_Biosynthesis	Undecaprenyl-phosphate galactosephosphotransferase (EC 2.7.8.6)	16.763	-1.33242	0.292058	1.98521e-06	8.65729e-06
Protein Metabolism	Protein biosynthesis	Ribosome_activity_modulation	Ribosomal subunit interface protein	19.307	-0.710185	0.234185	0.000439502	0.0075716		Cell Wall and Capsule	Capsular and extracellular polysacchrides	Polysaccharide_deacetylases	Polysaccharide deacetylase		-20					Cell Wall and Capsule	Capsular and extracellular polysacchrides	Extracellular_Polysaccharide_Biosynthesis_of_Streptococci	Capsular polysaccharide repeating-unit polymerase CpsH		-20
Protein Metabolism	Protein biosynthesis	Ribosome_biogenesis_bacterial	Ribonuclease M5 (EC 3.1.26.8)	14.2245	-0.969268	0.272444	3.93696e-05	0.00152542		Cell Wall and Capsule	Capsular and extracellular polysacchrides	Pseudaminic_Acid_Biosynthesis	Pseudaminic acid biosynthesis protein PseA, possible Pse5Ac7Ac acetamidino synthase		20					Cell Wall and Capsule	Capsular and extracellular polysacchrides	Extracellular_Polysaccharide_Biosynthesis_of_Streptococci	Glycosyl transferase CpsG		-20
Protein Metabolism	Protein biosynthesis	Ribosome_LSU_bacterial	LSU ribosomal protein L18p (L5e)	44.9511	-0.290526	0.0945171	0.00145027	0.0175441		Cell Wall and Capsule	Capsular and extracellular polysacchrides	Rhamnose_containing_glycans	DNA for glycosyltransferase, lytic transglycosylase, dTDP-4-rhamnose reductase	11.2972	-2.34226	0.714087	9.11008e-05	0.000360427		Cell Wall and Capsule	Capsular and extracellular polysacchrides	Legionaminic_Acid_Biosynthesis	UDP-N-acetylglucosamine 2-epimerase (EC 5.1.3.14)	43.0658	14.2423	3.156	3.49968e-89	1.0674e-87
Protein Metabolism	Protein biosynthesis	Ribosome_LSU_chloroplast	LSU ribosomal protein L11p (L12e), chloroplast		-20					Cell Wall and Capsule	Capsular and extracellular polysacchrides	Rhamnose_containing_glycans	dTDP-glucose 4,6-dehydratase (EC 4.2.1.46)	114.355	-14.7099	3.44456	1.43978e-93	5.76693e-92		Cell Wall and Capsule	Capsular and extracellular polysacchrides	Phosphorylcholine_incorporation_in_LPS	Cholinephosphate cytidylyltransferase (EC 2.7.7.15)	12.3662	-0.660048	0.272315	0.0136443	0.0355355
Protein Metabolism	Protein biosynthesis	Ribosome_LSU_chloroplast	LSU ribosomal protein L1p (L10Ae), chloroplast		-20					Cell Wall and Capsule	Capsular and extracellular polysacchrides	Rhamnose_containing_glycans	dTDP-glucose 4,6-dehydratase (EC 4.2.1.46)		-20					Cell Wall and Capsule	Capsular and extracellular polysacchrides	Polysaccharide_deacetylases	Peptidoglycan N-acetylglucosamine deacetylase (EC 3.5.1.-)	6.13852	11.0916	2.94706	7.48451e-27	4.815e-26
Protein Metabolism	Protein biosynthesis	Ribosome_LSU_chloroplast	LSU ribosomal protein L6p (L9e), chloroplast		-20					Cell Wall and Capsule	Capsular and extracellular polysacchrides	Rhamnose_containing_glycans	Teichoic acid export ATP-binding protein TagH (EC 3.6.3.40)	5.38401	9.69411	2.78792	5.80115e-26	3.45727e-25		Cell Wall and Capsule	Capsular and extracellular polysacchrides	Polysaccharide_deacetylases	Polysaccharide deacetylase	11.4854	-11.6983	3.12592	3.6643e-56	3.96418e-55
Protein Metabolism	Protein biosynthesis	Ribosome_LSU_eukaryotic_and_archaeal	LSU ribosomal protein L14e		20					Cell Wall and Capsule	Capsular and extracellular polysacchrides	Serotype_determining_Capsular_polysaccharide_biosynthesis_in_Staphylococcus	Capsular polysaccharide synthesis enzyme Cap5B		20					Cell Wall and Capsule	Capsular and extracellular polysacchrides	Polysaccharide_deacetylases	Polysaccharide deacetylase		-20
Protein Metabolism	Protein biosynthesis	Ribosome_LSU_eukaryotic_and_archaeal	LSU ribosomal protein L35e (L29p)		20					Cell Wall and Capsule	Capsular and extracellular polysacchrides	Serotype_determining_Capsular_polysaccharide_biosynthesis_in_Staphylococcus	Capsular polysaccharide synthesis enzyme Cap8C		-20					Cell Wall and Capsule	Capsular and extracellular polysacchrides	Rhamnose_containing_glycans	DNA for glycosyltransferase, lytic transglycosylase, dTDP-4-rhamnose reductase	4.95095	-2.21466	0.762868	0.000927162	0.00312948
Protein Metabolism	Protein biosynthesis	Ribosome_LSU_eukaryotic_and_archaeal	LSU ribosomal protein L7e (L30p)	0.87336	-0.223366	0.482377	0.00710749	0.0493306		Cell Wall and Capsule	Capsular and extracellular polysacchrides	Serotype_determining_Capsular_polysaccharide_biosynthesis_in_Staphylococcus	Capsular polysaccharide synthesis enzyme Cap8H		20					Cell Wall and Capsule	Capsular and extracellular polysacchrides	Rhamnose_containing_glycans	dTDP-glucose 4,6-dehydratase (EC 4.2.1.46)	42.2199	-13.7753	3.34689	1.7848e-107	1.32889e-105
Protein Metabolism	Protein biosynthesis	Ribosome_LSU_mitochondrial	LSU ribosomal protein L22p (L17e), mitochondrial		20					Cell Wall and Capsule	Capsular and extracellular polysacchrides	Sialic_Acid_Metabolism	Glucosamine-1-phosphate N-acetyltransferase (EC 2.3.1.157)	45.2814	-13.1758	3.29217	8.92311e-57	9.39016e-56		Cell Wall and Capsule	Capsular and extracellular polysacchrides	Rhamnose_containing_glycans	dTDP-glucose 4,6-dehydratase (EC 4.2.1.46)		-20
Protein Metabolism	Protein biosynthesis	Ribosome_SSU_bacterial	SSU ribosomal protein S13p (S18e)	45.091	-0.266542	0.100752	0.00594969	0.0443241		Cell Wall and Capsule	Capsular and extracellular polysacchrides	Sialic_Acid_Metabolism	Glucosamine-1-phosphate N-acetyltransferase (EC 2.3.1.157)		-20					Cell Wall and Capsule	Capsular and extracellular polysacchrides	Rhamnose_containing_glycans	Teichoic acid export ATP-binding protein TagH (EC 3.6.3.40)	2.28432	9.25024	2.76663	1.42342e-17	7.93696e-17
Protein Metabolism	Protein biosynthesis	Ribosome_SSU_bacterial	SSU ribosomal protein S7p (S5e)	65.3048	-0.240125	0.0897409	0.00551708	0.0424959		Cell Wall and Capsule	Capsular and extracellular polysacchrides	Sialic_Acid_Metabolism	N-acetylglucosamine-6-phosphate deacetylase (EC 3.5.1.25)	33.5245	12.7486	3.04107	1.89975e-69	2.75731e-68		Cell Wall and Capsule	Capsular and extracellular polysacchrides	Serotype_determining_Capsular_polysaccharide_biosynthesis_in_Staphylococcus	Capsular polysaccharide synthesis enzyme Cap5C		20
Protein Metabolism	Protein biosynthesis	Ribosome_SSU_chloroplast	SSU ribosomal protein S16p, chloroplast		-20					Cell Wall and Capsule	Capsular and extracellular polysacchrides	Sialic_Acid_Metabolism	N-acetylmannosamine kinase (EC 2.7.1.60)	53.8167	-0.709554	0.248787	0.00298784	0.00969124		Cell Wall and Capsule	Capsular and extracellular polysacchrides	Serotype_determining_Capsular_polysaccharide_biosynthesis_in_Staphylococcus	Capsular polysaccharide synthesis enzyme Cap8C		-20
Protein Metabolism	Protein biosynthesis	Ribosome_SSU_eukaryotic_and_archaeal	SSU ribosomal protein S16e (S9p)		20					Cell Wall and Capsule	Capsular and extracellular polysacchrides	Sialic_Acid_Metabolism	N-acetylmannosamine-6-phosphate 2-epimerase (EC 5.1.3.9)	44.2254	-0.666839	0.243945	0.00432634	0.0133784		Cell Wall and Capsule	Capsular and extracellular polysacchrides	Sialic_Acid_Metabolism	Glucosamine-1-phosphate N-acetyltransferase (EC 2.3.1.157)	17.8848	-12.3513	3.21517	2.5296e-49	2.36813e-48
Protein Metabolism	Protein biosynthesis	Ribosome_SSU_eukaryotic_and_archaeal	SSU ribosomal protein S28e		20					Cell Wall and Capsule	Capsular and extracellular polysacchrides	Sialic_Acid_Metabolism	N-Acetylneuraminate cytidylyltransferase (EC 2.7.7.43)	7.37666	-10.1874	2.97786	1.3889e-24	8.10898e-24		Cell Wall and Capsule	Capsular and extracellular polysacchrides	Sialic_Acid_Metabolism	Glucosamine-1-phosphate N-acetyltransferase (EC 2.3.1.157)		-20
[truncated: 2,767 more rows]
