# Supplementary material for: Anna Karenina and the subgingival microbiome associated with periodontitis
Source: Microbiome. 2021 Apr 30;9:97. doi: 10.1186/s40168-021-01056-3 (PMC8091542; doi:10.1186/s40168-021-01056-3)
Supplement: Supplementary file 5 — Additional file 4: Supplemental Table 4. GAP-a microbial chimera. Genes that were shared by all three diseases, as well as between generalized and localized aggressive periodontitis and generalized aggressive periodontitis and chronic periodontitis. [file 40168_2021_1056_MOESM5_ESM.xlsx]

## Sheet: Sheet1
Core genes (≥80% of individuals) common to all three diseases					Core genes (≥80% of individuals) common to Localized and Generalized Aggressive Periodontitis					Core genes (≥80% of individuals) common to Chronic Periodontitis and Generalized Aggressive Periodontitis
Level 1	Level 2	Level 3	Level 4		Level1	Level2	Level3	Level4		Level1	Level2	Level3	Level4
Amino Acids and Derivatives	Alanine, serine, and glycine	Alanine_biosynthesis	Alanine racemase (EC 5.1.1.1)		Amino Acids and Derivatives	Alanine, serine, and glycine	Alanine_biosynthesis	Alanine racemase (EC 5.1.1.1)		Amino Acids and Derivatives	Alanine, serine, and glycine	Alanine_biosynthesis	Alanine racemase (EC 5.1.1.1)
Amino Acids and Derivatives	Alanine, serine, and glycine	Alanine_biosynthesis	Cysteine desulfurase (EC 2.8.1.7)		Amino Acids and Derivatives	Alanine, serine, and glycine	Alanine_biosynthesis	Alanine racemase, biosynthetic (EC 5.1.1.1)		Amino Acids and Derivatives	Alanine, serine, and glycine	Alanine_biosynthesis	Cysteine desulfurase (EC 2.8.1.7)
Amino Acids and Derivatives	Alanine, serine, and glycine	Glycine_and_Serine_Utilization	Glycine dehydrogenase [decarboxylating] (glycine cleavage system P protein) (EC 1.4.4.2)		Amino Acids and Derivatives	Alanine, serine, and glycine	Alanine_biosynthesis	Cysteine desulfurase (EC 2.8.1.7)		Amino Acids and Derivatives	Alanine, serine, and glycine	Alanine_biosynthesis	Iron-sulfur cluster assembly scaffold protein IscU
Amino Acids and Derivatives	Alanine, serine, and glycine	Glycine_and_Serine_Utilization	L-serine dehydratase, alpha subunit (EC 4.3.1.17)		Amino Acids and Derivatives	Alanine, serine, and glycine	Alanine_biosynthesis	Cysteine desulfurase CsdA-CsdE (EC 2.8.1.7), main protein CsdA		Amino Acids and Derivatives	Alanine, serine, and glycine	Glycine_Biosynthesis	2-amino-3-ketobutyrate coenzyme A ligase (EC 2.3.1.29)
Amino Acids and Derivatives	Alanine, serine, and glycine	Glycine_and_Serine_Utilization	Phosphoserine phosphatase (EC 3.1.3.3)		Amino Acids and Derivatives	Alanine, serine, and glycine	Glycine_and_Serine_Utilization	Glycine dehydrogenase [decarboxylating] (glycine cleavage system P protein) (EC 1.4.4.2)		Amino Acids and Derivatives	Alanine, serine, and glycine	Glycine_Biosynthesis	Low-specificity L-threonine aldolase (EC 4.1.2.5)
Amino Acids and Derivatives	Alanine, serine, and glycine	Glycine_cleavage_system	Sodium/glycine symporter GlyP		Amino Acids and Derivatives	Alanine, serine, and glycine	Glycine_and_Serine_Utilization	L-serine dehydratase, alpha subunit (EC 4.3.1.17)		Amino Acids and Derivatives	Alanine, serine, and glycine	Glycine_and_Serine_Utilization	D-3-phosphoglycerate dehydrogenase (EC 1.1.1.95)
Amino Acids and Derivatives	Arginine; urea cycle, polyamines	Arginine_Biosynthesis_extended	Acetylglutamate kinase (EC 2.7.2.8)		Amino Acids and Derivatives	Alanine, serine, and glycine	Glycine_and_Serine_Utilization	Phosphoserine phosphatase (EC 3.1.3.3)		Amino Acids and Derivatives	Alanine, serine, and glycine	Glycine_and_Serine_Utilization	Glycine dehydrogenase [decarboxylating] (glycine cleavage system P protein) (EC 1.4.4.2)
Amino Acids and Derivatives	Arginine; urea cycle, polyamines	Arginine_Biosynthesis_extended	Acetylornithine aminotransferase (EC 2.6.1.11)		Amino Acids and Derivatives	Alanine, serine, and glycine	Glycine_cleavage_system	Sodium/glycine symporter GlyP		Amino Acids and Derivatives	Alanine, serine, and glycine	Glycine_and_Serine_Utilization	Glycine dehydrogenase [decarboxylating] (glycine cleavage system P1 protein) (EC 1.4.4.2)
Amino Acids and Derivatives	Arginine; urea cycle, polyamines	Arginine_Biosynthesis_extended	Acetylornithine deacetylase (EC 3.5.1.16)		Amino Acids and Derivatives	Arginine; urea cycle, polyamines	Anaerobic_Oxidative_Degradation_of_L-Ornithine	2-amino-4-ketopentanoate thiolase, beta subunit		Amino Acids and Derivatives	Alanine, serine, and glycine	Glycine_and_Serine_Utilization	L-serine dehydratase, alpha subunit (EC 4.3.1.17)
Amino Acids and Derivatives	Arginine; urea cycle, polyamines	Arginine_Biosynthesis_extended	Argininosuccinate lyase (EC 4.3.2.1)		Amino Acids and Derivatives	Arginine; urea cycle, polyamines	Anaerobic_Oxidative_Degradation_of_L-Ornithine	D-Ornithine 4,5-aminomutase E subunit (EC 5.4.3.5)		Amino Acids and Derivatives	Alanine, serine, and glycine	Glycine_and_Serine_Utilization	L-serine dehydratase, beta subunit (EC 4.3.1.17)
Amino Acids and Derivatives	Arginine; urea cycle, polyamines	Arginine_Biosynthesis_extended	Argininosuccinate synthase (EC 6.3.4.5)		Amino Acids and Derivatives	Arginine; urea cycle, polyamines	Anaerobic_Oxidative_Degradation_of_L-Ornithine	Ornithine racemase (EC 5.1.1.12)		Amino Acids and Derivatives	Alanine, serine, and glycine	Glycine_and_Serine_Utilization	Phosphoserine phosphatase (EC 3.1.3.3)
Amino Acids and Derivatives	Arginine; urea cycle, polyamines	Arginine_Biosynthesis_extended	Glutamate N-acetyltransferase (EC 2.3.1.35)		Amino Acids and Derivatives	Arginine; urea cycle, polyamines	Arginine_and_Ornithine_Degradation	Agmatine deiminase (EC 3.5.3.12)		Amino Acids and Derivatives	Alanine, serine, and glycine	Glycine_cleavage_system	Dihydrolipoamide dehydrogenase (EC 1.8.1.4)
Amino Acids and Derivatives	Arginine; urea cycle, polyamines	Arginine_Biosynthesis_extended	N-acetyl-gamma-glutamyl-phosphate reductase (EC 1.2.1.38)		Amino Acids and Derivatives	Arginine; urea cycle, polyamines	Arginine_and_Ornithine_Degradation	Arginase (EC 3.5.3.1)		Amino Acids and Derivatives	Alanine, serine, and glycine	Glycine_cleavage_system	Glycine dehydrogenase [decarboxylating] (glycine cleavage system P2 protein) (EC 1.4.4.2)
Amino Acids and Derivatives	Arginine; urea cycle, polyamines	Arginine_Biosynthesis_extended	N-acetylglutamate synthase (EC 2.3.1.1)		Amino Acids and Derivatives	Arginine; urea cycle, polyamines	Arginine_and_Ornithine_Degradation	Arginine pathway regulatory protein ArgR, repressor of arg regulon		Amino Acids and Derivatives	Alanine, serine, and glycine	Glycine_cleavage_system	Sodium/glycine symporter GlyP
Amino Acids and Derivatives	Arginine; urea cycle, polyamines	Arginine_and_Ornithine_Degradation	Agmatine deiminase (EC 3.5.3.12)		Amino Acids and Derivatives	Arginine; urea cycle, polyamines	Arginine_and_Ornithine_Degradation	Ornithine decarboxylase (EC 4.1.1.17)		Amino Acids and Derivatives	Alanine, serine, and glycine	Serine_Biosynthesis	Phosphoserine aminotransferase (EC 2.6.1.52)
Amino Acids and Derivatives	Arginine; urea cycle, polyamines	Cyanophycin_Metabolism	Asparagine synthetase [glutamine-hydrolyzing] (EC 6.3.5.4)		Amino Acids and Derivatives	Arginine; urea cycle, polyamines	Arginine_Biosynthesis_extended	Acetylglutamate kinase (EC 2.7.2.8)		Amino Acids and Derivatives	Arginine; urea cycle, polyamines	Arginine_Biosynthesis_extended	Acetylglutamate kinase (EC 2.7.2.8)
Amino Acids and Derivatives	Arginine; urea cycle, polyamines	Polyamine_Metabolism	ABC transporter, periplasmic spermidine putrescine-binding protein PotD (TC 3.A.1.11.1)		Amino Acids and Derivatives	Arginine; urea cycle, polyamines	Arginine_Biosynthesis_extended	Acetylornithine aminotransferase (EC 2.6.1.11)		Amino Acids and Derivatives	Arginine; urea cycle, polyamines	Arginine_Biosynthesis_extended	Acetylornithine aminotransferase (EC 2.6.1.11)
Amino Acids and Derivatives	Arginine; urea cycle, polyamines	Polyamine_Metabolism	Arginine/ornithine antiporter		Amino Acids and Derivatives	Arginine; urea cycle, polyamines	Arginine_Biosynthesis_extended	Acetylornithine deacetylase (EC 3.5.1.16)		Amino Acids and Derivatives	Arginine; urea cycle, polyamines	Arginine_Biosynthesis_extended	Acetylornithine deacetylase (EC 3.5.1.16)
Amino Acids and Derivatives	Arginine; urea cycle, polyamines	Polyamine_Metabolism	Carbamate kinase (EC 2.7.2.2)		Amino Acids and Derivatives	Arginine; urea cycle, polyamines	Arginine_Biosynthesis_extended	Argininosuccinate lyase (EC 4.3.2.1)		Amino Acids and Derivatives	Arginine; urea cycle, polyamines	Arginine_Biosynthesis_extended	Argininosuccinate lyase (EC 4.3.2.1)
Amino Acids and Derivatives	Arginine; urea cycle, polyamines	Polyamine_Metabolism	Carboxynorspermidine dehydrogenase, putative (EC 1.1.1.-)		Amino Acids and Derivatives	Arginine; urea cycle, polyamines	Arginine_Biosynthesis_extended	Argininosuccinate synthase (EC 6.3.4.5)		Amino Acids and Derivatives	Arginine; urea cycle, polyamines	Arginine_Biosynthesis_extended	Argininosuccinate synthase (EC 6.3.4.5)
Amino Acids and Derivatives	Arginine; urea cycle, polyamines	Polyamine_Metabolism	N-carbamoylputrescine amidase (3.5.1.53)		Amino Acids and Derivatives	Arginine; urea cycle, polyamines	Arginine_Biosynthesis_extended	Glutamate N-acetyltransferase (EC 2.3.1.35)		Amino Acids and Derivatives	Arginine; urea cycle, polyamines	Arginine_Biosynthesis_extended	Glutamate N-acetyltransferase (EC 2.3.1.35)
Amino Acids and Derivatives	Arginine; urea cycle, polyamines	Polyamine_Metabolism	Putrescine transport ATP-binding protein PotA (TC 3.A.1.11.1)		Amino Acids and Derivatives	Arginine; urea cycle, polyamines	Arginine_Biosynthesis_extended	N-acetyl-gamma-glutamyl-phosphate reductase (EC 1.2.1.38)		Amino Acids and Derivatives	Arginine; urea cycle, polyamines	Arginine_Biosynthesis_extended	N-acetyl-gamma-glutamyl-phosphate reductase (EC 1.2.1.38)
Amino Acids and Derivatives	Arginine; urea cycle, polyamines	Polyamine_Metabolism	Spermidine Putrescine ABC transporter permease component PotB (TC 3.A.1.11.1)		Amino Acids and Derivatives	Arginine; urea cycle, polyamines	Arginine_Biosynthesis_extended	N-acetylglutamate synthase (EC 2.3.1.1)		Amino Acids and Derivatives	Arginine; urea cycle, polyamines	Arginine_Biosynthesis_extended	N-acetylglutamate synthase (EC 2.3.1.1)
Amino Acids and Derivatives	Arginine; urea cycle, polyamines	Polyamine_Metabolism	Spermidine Putrescine ABC transporter permease component potC (TC_3.A.1.11.1)		Amino Acids and Derivatives	Arginine; urea cycle, polyamines	Cyanophycin_Metabolism	Asparagine synthetase [glutamine-hydrolyzing] (EC 6.3.5.4)		Amino Acids and Derivatives	Arginine; urea cycle, polyamines	Arginine_Biosynthesis_extended	N-succinyl-L,L-diaminopimelate desuccinylase (EC 3.5.1.18)
Amino Acids and Derivatives	Arginine; urea cycle, polyamines	Polyamine_Metabolism	Spermidine synthase (EC 2.5.1.16)		Amino Acids and Derivatives	Arginine; urea cycle, polyamines	Polyamine_Metabolism	ABC transporter, periplasmic spermidine putrescine-binding protein PotD (TC 3.A.1.11.1)		Amino Acids and Derivatives	Arginine; urea cycle, polyamines	Arginine_Biosynthesis_extended	Ornithine carbamoyltransferase (EC 2.1.3.3)
Amino Acids and Derivatives	Aromatic amino acids and derivatives	Aromatic_amino_acid_degradation	Tryptophanase (EC 4.1.99.1)		Amino Acids and Derivatives	Arginine; urea cycle, polyamines	Polyamine_Metabolism	Arginine/ornithine antiporter		Amino Acids and Derivatives	Arginine; urea cycle, polyamines	Arginine_Deiminase_Pathway	Arginine deiminase (EC 3.5.3.6)
Amino Acids and Derivatives	Aromatic amino acids and derivatives	Aromatic_amino_acid_interconversions_with_aryl_acids	Phenylacetate-coenzyme A ligase (EC 6.2.1.30)		Amino Acids and Derivatives	Arginine; urea cycle, polyamines	Polyamine_Metabolism	Carbamate kinase (EC 2.7.2.2)		Amino Acids and Derivatives	Arginine; urea cycle, polyamines	Arginine_and_Ornithine_Degradation	Agmatine deiminase (EC 3.5.3.12)
Amino Acids and Derivatives	Aromatic amino acids and derivatives	Chorismate:_Intermediate_for_synthesis_of_Tryptophan,_PAPA_antibiotics,_PABA,_3-hydroxyanthranilate_and_more.	Aminodeoxychorismate lyase (EC 4.1.3.38)		Amino Acids and Derivatives	Arginine; urea cycle, polyamines	Polyamine_Metabolism	Carboxynorspermidine dehydrogenase, putative (EC 1.1.1.-)		Amino Acids and Derivatives	Arginine; urea cycle, polyamines	Arginine_and_Ornithine_Degradation	Arginine/ornithine antiporter ArcD
Amino Acids and Derivatives	Aromatic amino acids and derivatives	Chorismate:_Intermediate_for_synthesis_of_Tryptophan,_PAPA_antibiotics,_PABA,_3-hydroxyanthranilate_and_more.	Anthranilate phosphoribosyltransferase (EC 2.4.2.18)		Amino Acids and Derivatives	Arginine; urea cycle, polyamines	Polyamine_Metabolism	N-carbamoylputrescine amidase (3.5.1.53)		Amino Acids and Derivatives	Arginine; urea cycle, polyamines	Cyanophycin_Metabolism	Asparagine synthetase [glutamine-hydrolyzing] (EC 6.3.5.4)
Amino Acids and Derivatives	Aromatic amino acids and derivatives	Chorismate:_Intermediate_for_synthesis_of_Tryptophan,_PAPA_antibiotics,_PABA,_3-hydroxyanthranilate_and_more.	Phosphoribosylformimino-5-aminoimidazole carboxamide ribotide isomerase (EC 5.3.1.16)		Amino Acids and Derivatives	Arginine; urea cycle, polyamines	Polyamine_Metabolism	Putrescine transport ATP-binding protein PotA (TC 3.A.1.11.1)		Amino Acids and Derivatives	Arginine; urea cycle, polyamines	Polyamine_Metabolism	ABC transporter, periplasmic spermidine putrescine-binding protein PotD (TC 3.A.1.11.1)
Amino Acids and Derivatives	Aromatic amino acids and derivatives	Chorismate:_Intermediate_for_synthesis_of_Tryptophan,_PAPA_antibiotics,_PABA,_3-hydroxyanthranilate_and_more.	Tryptophan synthase beta chain like (EC 4.2.1.20)		Amino Acids and Derivatives	Arginine; urea cycle, polyamines	Polyamine_Metabolism	Putrescine transport system permease protein PotI (TC 3.A.1.11.2)		Amino Acids and Derivatives	Arginine; urea cycle, polyamines	Polyamine_Metabolism	Agmatinase (EC 3.5.3.11)
Amino Acids and Derivatives	Aromatic amino acids and derivatives	Chorismate_Synthesis	2-keto-3-deoxy-D-arabino-heptulosonate-7-phosphate synthase I alpha (EC 2.5.1.54)		Amino Acids and Derivatives	Arginine; urea cycle, polyamines	Polyamine_Metabolism	Putrescine/proton symporter, putrescine/ornithine antiporter PotE		Amino Acids and Derivatives	Arginine; urea cycle, polyamines	Polyamine_Metabolism	Arginine/ornithine antiporter
Amino Acids and Derivatives	Aromatic amino acids and derivatives	Chorismate_Synthesis	2-keto-3-deoxy-D-arabino-heptulosonate-7-phosphate synthase I beta (EC 2.5.1.54)		Amino Acids and Derivatives	Arginine; urea cycle, polyamines	Polyamine_Metabolism	S-adenosylmethionine decarboxylase proenzyme (EC 4.1.1.50), prokaryotic class 1A		Amino Acids and Derivatives	Arginine; urea cycle, polyamines	Polyamine_Metabolism	Carbamate kinase (EC 2.7.2.2)
Amino Acids and Derivatives	Aromatic amino acids and derivatives	Chorismate_Synthesis	3-dehydroquinate synthase (EC 4.2.3.4)		Amino Acids and Derivatives	Arginine; urea cycle, polyamines	Polyamine_Metabolism	S-adenosylmethionine decarboxylase proenzyme (EC 4.1.1.50), prokaryotic class 1B		Amino Acids and Derivatives	Arginine; urea cycle, polyamines	Polyamine_Metabolism	Carboxynorspermidine decarboxylase, putative (EC 4.1.1.-)
Amino Acids and Derivatives	Aromatic amino acids and derivatives	Chorismate_Synthesis	5-Enolpyruvylshikimate-3-phosphate synthase (EC 2.5.1.19)		Amino Acids and Derivatives	Arginine; urea cycle, polyamines	Polyamine_Metabolism	Spermidine Putrescine ABC transporter permease component PotB (TC 3.A.1.11.1)		Amino Acids and Derivatives	Arginine; urea cycle, polyamines	Polyamine_Metabolism	Carboxynorspermidine dehydrogenase, putative (EC 1.1.1.-)
Amino Acids and Derivatives	Aromatic amino acids and derivatives	Chorismate_Synthesis	Chorismate mutase I (EC 5.4.99.5)		Amino Acids and Derivatives	Arginine; urea cycle, polyamines	Polyamine_Metabolism	Spermidine Putrescine ABC transporter permease component potC (TC_3.A.1.11.1)		Amino Acids and Derivatives	Arginine; urea cycle, polyamines	Polyamine_Metabolism	N-carbamoylputrescine amidase (3.5.1.53)
Amino Acids and Derivatives	Aromatic amino acids and derivatives	Chorismate_Synthesis	Prephenate dehydratase (EC 4.2.1.51)		Amino Acids and Derivatives	Arginine; urea cycle, polyamines	Polyamine_Metabolism	Spermidine synthase (EC 2.5.1.16)		Amino Acids and Derivatives	Arginine; urea cycle, polyamines	Polyamine_Metabolism	Putrescine transport ATP-binding protein PotA (TC 3.A.1.11.1)
Amino Acids and Derivatives	Aromatic amino acids and derivatives	Phenylalanine_and_Tyrosine_Branches_from_Chorismate	Biosynthetic Aromatic amino acid aminotransferase alpha (EC 2.6.1.57)		Amino Acids and Derivatives	Arginine; urea cycle, polyamines	Putrescine_utilization_pathways	Gamma-aminobutyrate:alpha-ketoglutarate aminotransferase (EC 2.6.1.19)		Amino Acids and Derivatives	Arginine; urea cycle, polyamines	Polyamine_Metabolism	Spermidine Putrescine ABC transporter permease component PotB (TC 3.A.1.11.1)
Amino Acids and Derivatives	Aromatic amino acids and derivatives	Phenylalanine_and_Tyrosine_Branches_from_Chorismate	Biosynthetic Aromatic amino acid aminotransferase beta (EC 2.6.1.57)		Amino Acids and Derivatives	Aromatic amino acids and derivatives	Aromatic_amino_acid_degradation	Predicted 2-keto-4-pentenoate hydratase/2-oxohepta-3-ene-1,7-dioic acid hydratase		Amino Acids and Derivatives	Arginine; urea cycle, polyamines	Polyamine_Metabolism	Spermidine Putrescine ABC transporter permease component potC (TC_3.A.1.11.1)
Amino Acids and Derivatives	Aromatic amino acids and derivatives	Tryptophan_catabolism	Acetaldehyde dehydrogenase (EC 1.2.1.10)		Amino Acids and Derivatives	Aromatic amino acids and derivatives	Aromatic_amino_acid_degradation	Tryptophanase (EC 4.1.99.1)		Amino Acids and Derivatives	Arginine; urea cycle, polyamines	Polyamine_Metabolism	Spermidine synthase (EC 2.5.1.16)
Amino Acids and Derivatives	Aromatic amino acids and derivatives	Tryptophan_synthesis	Anthranilate synthase, amidotransferase component (EC 4.1.3.27)		Amino Acids and Derivatives	Aromatic amino acids and derivatives	Aromatic_amino_acid_interconversions_with_aryl_acids	Phenylacetate-coenzyme A ligase (EC 6.2.1.30)		Amino Acids and Derivatives	Aromatic amino acids and derivatives	Aromatic_amino_acid_degradation	Tryptophanase (EC 4.1.99.1)
Amino Acids and Derivatives	Branched-chain amino acids	Branched-Chain_Amino_Acid_Biosynthesis	(R)-citramalate synthase (EC 2.3.1.182)		Amino Acids and Derivatives	Aromatic amino acids and derivatives	Chorismate_Synthesis	2-keto-3-deoxy-D-arabino-heptulosonate-7-phosphate synthase I alpha (EC 2.5.1.54)		Amino Acids and Derivatives	Aromatic amino acids and derivatives	Aromatic_amino_acid_interconversions_with_aryl_acids	Indolepyruvate oxidoreductase subunit IorA (EC 1.2.7.8)
Amino Acids and Derivatives	Branched-chain amino acids	Branched-Chain_Amino_Acid_Biosynthesis	2-isopropylmalate synthase (EC 2.3.3.13)		Amino Acids and Derivatives	Aromatic amino acids and derivatives	Chorismate_Synthesis	2-keto-3-deoxy-D-arabino-heptulosonate-7-phosphate synthase I beta (EC 2.5.1.54)		Amino Acids and Derivatives	Aromatic amino acids and derivatives	Aromatic_amino_acid_interconversions_with_aryl_acids	Indolepyruvate oxidoreductase subunit IorB (EC 1.2.7.8)
Amino Acids and Derivatives	Branched-chain amino acids	Branched-Chain_Amino_Acid_Biosynthesis	3-isopropylmalate dehydratase large subunit (EC 4.2.1.33)		Amino Acids and Derivatives	Aromatic amino acids and derivatives	Chorismate_Synthesis	3-dehydroquinate synthase (EC 4.2.3.4)		Amino Acids and Derivatives	Aromatic amino acids and derivatives	Aromatic_amino_acid_interconversions_with_aryl_acids	Phenylacetate-coenzyme A ligase (EC 6.2.1.30)
Amino Acids and Derivatives	Branched-chain amino acids	Branched-Chain_Amino_Acid_Biosynthesis	Acetolactate synthase small subunit (EC 2.2.1.6)		Amino Acids and Derivatives	Aromatic amino acids and derivatives	Chorismate_Synthesis	5-Enolpyruvylshikimate-3-phosphate synthase (EC 2.5.1.19)		Amino Acids and Derivatives	Aromatic amino acids and derivatives	Chorismate:_Intermediate_for_synthesis_of_Tryptophan,_PAPA_antibiotics,_PABA,_3-hydroxyanthranilate_and_more.	Aminodeoxychorismate lyase (EC 4.1.3.38)
Amino Acids and Derivatives	Branched-chain amino acids	Branched-Chain_Amino_Acid_Biosynthesis	Dihydroxy-acid dehydratase (EC 4.2.1.9)		Amino Acids and Derivatives	Aromatic amino acids and derivatives	Chorismate_Synthesis	Arogenate dehydrogenase (EC 1.3.1.43)		Amino Acids and Derivatives	Aromatic amino acids and derivatives	Chorismate:_Intermediate_for_synthesis_of_Tryptophan,_PAPA_antibiotics,_PABA,_3-hydroxyanthranilate_and_more.	Anthranilate phosphoribosyltransferase (EC 2.4.2.18)
Amino Acids and Derivatives	Branched-chain amino acids	Branched-Chain_Amino_Acid_Biosynthesis	Threonine dehydratase biosynthetic (EC 4.3.1.19)		Amino Acids and Derivatives	Aromatic amino acids and derivatives	Chorismate_Synthesis	Chorismate mutase I (EC 5.4.99.5)		Amino Acids and Derivatives	Aromatic amino acids and derivatives	Chorismate:_Intermediate_for_synthesis_of_Tryptophan,_PAPA_antibiotics,_PABA,_3-hydroxyanthranilate_and_more.	Indole-3-glycerol phosphate synthase (EC 4.1.1.48)
Amino Acids and Derivatives	Branched-chain amino acids	Branched_chain_amino_acid_degradation_regulons	Dihydrolipoamide acyltransferase component of branched-chain alpha-keto acid dehydrogenase complex (EC 2.3.1.168)		Amino Acids and Derivatives	Aromatic amino acids and derivatives	Chorismate_Synthesis	Cyclohexadienyl dehydrogenase (EC 1.3.1.12)(EC 1.3.1.43)		Amino Acids and Derivatives	Aromatic amino acids and derivatives	Chorismate:_Intermediate_for_synthesis_of_Tryptophan,_PAPA_antibiotics,_PABA,_3-hydroxyanthranilate_and_more.	Isochorismatase (EC 3.3.2.1)
Amino Acids and Derivatives	Branched-chain amino acids	Leucine_Degradation_and_HMG-CoA_Metabolism	Hydroxymethylglutaryl-CoA synthase (EC 2.3.3.10)		Amino Acids and Derivatives	Aromatic amino acids and derivatives	Chorismate_Synthesis	Prephenate dehydratase (EC 4.2.1.51)		Amino Acids and Derivatives	Aromatic amino acids and derivatives	Chorismate:_Intermediate_for_synthesis_of_Tryptophan,_PAPA_antibiotics,_PABA,_3-hydroxyanthranilate_and_more.	Para-aminobenzoate synthase, amidotransferase component (EC 2.6.1.85)
Amino Acids and Derivatives	Glutamine, glutamate, aspartate, asparagine; ammonia assimilation	Glutamate_and_Aspartate_uptake_in_Bacteria	Sodium/glutamate symport protein		Amino Acids and Derivatives	Aromatic amino acids and derivatives	Chorismate_Synthesis	Prephenate dehydrogenase (EC 1.3.1.12)		Amino Acids and Derivatives	Aromatic amino acids and derivatives	Chorismate:_Intermediate_for_synthesis_of_Tryptophan,_PAPA_antibiotics,_PABA,_3-hydroxyanthranilate_and_more.	Phosphoribosylformimino-5-aminoimidazole carboxamide ribotide isomerase (EC 5.3.1.16)
Amino Acids and Derivatives	Glutamine, glutamate, aspartate, asparagine; ammonia assimilation	Glutamine,_Glutamate,_Aspartate_and_Asparagine_Biosynthesis	Aspartate aminotransferase (EC 2.6.1.1)		Amino Acids and Derivatives	Aromatic amino acids and derivatives	Chorismate:_Intermediate_for_synthesis_of_Tryptophan,_PAPA_antibiotics,_PABA,_3-hydroxyanthranilate_and_more.	Aminodeoxychorismate lyase (EC 4.1.3.38)		Amino Acids and Derivatives	Aromatic amino acids and derivatives	Chorismate:_Intermediate_for_synthesis_of_Tryptophan,_PAPA_antibiotics,_PABA,_3-hydroxyanthranilate_and_more.	Tryptophan synthase alpha chain (EC 4.2.1.20)
Amino Acids and Derivatives	Glutamine, glutamate, aspartate, asparagine; ammonia assimilation	Glutamine,_Glutamate,_Aspartate_and_Asparagine_Biosynthesis	Aspartate ammonia-lyase (EC 4.3.1.1)		Amino Acids and Derivatives	Aromatic amino acids and derivatives	Chorismate:_Intermediate_for_synthesis_of_Tryptophan,_PAPA_antibiotics,_PABA,_3-hydroxyanthranilate_and_more.	Anthranilate phosphoribosyltransferase (EC 2.4.2.18)		Amino Acids and Derivatives	Aromatic amino acids and derivatives	Chorismate:_Intermediate_for_synthesis_of_Tryptophan,_PAPA_antibiotics,_PABA,_3-hydroxyanthranilate_and_more.	Tryptophan synthase beta chain (EC 4.2.1.20)
Amino Acids and Derivatives	Glutamine, glutamate, aspartate, asparagine; ammonia assimilation	Glutamine,_Glutamate,_Aspartate_and_Asparagine_Biosynthesis	Aspartate racemase (EC 5.1.1.13)		Amino Acids and Derivatives	Aromatic amino acids and derivatives	Chorismate:_Intermediate_for_synthesis_of_Tryptophan,_PAPA_antibiotics,_PABA,_3-hydroxyanthranilate_and_more.	Isochorismatase (EC 3.3.2.1)		Amino Acids and Derivatives	Aromatic amino acids and derivatives	Chorismate:_Intermediate_for_synthesis_of_Tryptophan,_PAPA_antibiotics,_PABA,_3-hydroxyanthranilate_and_more.	Tryptophan synthase beta chain like (EC 4.2.1.20)
Amino Acids and Derivatives	Glutamine, glutamate, aspartate, asparagine; ammonia assimilation	Glutamine,_Glutamate,_Aspartate_and_Asparagine_Biosynthesis	Aspartate--ammonia ligase (EC 6.3.1.1)		Amino Acids and Derivatives	Aromatic amino acids and derivatives	Chorismate:_Intermediate_for_synthesis_of_Tryptophan,_PAPA_antibiotics,_PABA,_3-hydroxyanthranilate_and_more.	Phosphoribosylformimino-5-aminoimidazole carboxamide ribotide isomerase (EC 5.3.1.16)		Amino Acids and Derivatives	Aromatic amino acids and derivatives	Chorismate_Synthesis	2-keto-3-deoxy-D-arabino-heptulosonate-7-phosphate synthase I alpha (EC 2.5.1.54)
Amino Acids and Derivatives	Glutamine, glutamate, aspartate, asparagine; ammonia assimilation	Glutamine,_Glutamate,_Aspartate_and_Asparagine_Biosynthesis	Glutamate synthase [NADPH] large chain (EC 1.4.1.13)		Amino Acids and Derivatives	Aromatic amino acids and derivatives	Chorismate:_Intermediate_for_synthesis_of_Tryptophan,_PAPA_antibiotics,_PABA,_3-hydroxyanthranilate_and_more.	Tryptophan synthase beta chain like (EC 4.2.1.20)		Amino Acids and Derivatives	Aromatic amino acids and derivatives	Chorismate_Synthesis	2-keto-3-deoxy-D-arabino-heptulosonate-7-phosphate synthase I beta (EC 2.5.1.54)
Amino Acids and Derivatives	Glutamine, glutamate, aspartate, asparagine; ammonia assimilation	Glutamine,_Glutamate,_Aspartate_and_Asparagine_Biosynthesis	Glutaminase (EC 3.5.1.2)		Amino Acids and Derivatives	Aromatic amino acids and derivatives	Phenylalanine_and_Tyrosine_Branches_from_Chorismate	Biosynthetic Aromatic amino acid aminotransferase alpha (EC 2.6.1.57)		Amino Acids and Derivatives	Aromatic amino acids and derivatives	Chorismate_Synthesis	3-dehydroquinate dehydratase II (EC 4.2.1.10)
Amino Acids and Derivatives	Glutamine, glutamate, aspartate, asparagine; ammonia assimilation	Glutamine,_Glutamate,_Aspartate_and_Asparagine_Biosynthesis	L-asparaginase (EC 3.5.1.1)		Amino Acids and Derivatives	Aromatic amino acids and derivatives	Phenylalanine_and_Tyrosine_Branches_from_Chorismate	Biosynthetic Aromatic amino acid aminotransferase beta (EC 2.6.1.57)		Amino Acids and Derivatives	Aromatic amino acids and derivatives	Chorismate_Synthesis	3-dehydroquinate synthase (EC 4.2.3.4)
Amino Acids and Derivatives	Glutamine, glutamate, aspartate, asparagine; ammonia assimilation	Glutamine,_Glutamate,_Aspartate_and_Asparagine_Biosynthesis	L-asparaginase I, cytoplasmic (EC 3.5.1.1)		Amino Acids and Derivatives	Aromatic amino acids and derivatives	Tryptophan_catabolism	Acetaldehyde dehydrogenase (EC 1.2.1.10)		Amino Acids and Derivatives	Aromatic amino acids and derivatives	Chorismate_Synthesis	5-Enolpyruvylshikimate-3-phosphate synthase (EC 2.5.1.19)
Amino Acids and Derivatives	Glutamine, glutamate, aspartate, asparagine; ammonia assimilation	Glutamine,_Glutamate,_Aspartate_and_Asparagine_Biosynthesis	NAD-specific glutamate dehydrogenase (EC 1.4.1.2)		Amino Acids and Derivatives	Aromatic amino acids and derivatives	Tryptophan_synthesis	Anthranilate synthase, amidotransferase component (EC 4.1.3.27)		Amino Acids and Derivatives	Aromatic amino acids and derivatives	Chorismate_Synthesis	Chorismate mutase I (EC 5.4.99.5)
Amino Acids and Derivatives	Histidine Metabolism	Histidine_Biosynthesis	ATP phosphoribosyltransferase (EC 2.4.2.17)		Amino Acids and Derivatives	Branched-chain amino acids	Branched_chain_amino_acid_degradation_regulons	3-hydroxyisobutyrate dehydrogenase (EC 1.1.1.31)		Amino Acids and Derivatives	Aromatic amino acids and derivatives	Common_Pathway_For_Synthesis_of_Aromatic_Compounds_(DAHP_synthase_to_chorismate)	2-keto-3-deoxy-D-arabino-heptulosonate-7-phosphate synthase II (EC 2.5.1.54)
Amino Acids and Derivatives	Histidine Metabolism	Histidine_Biosynthesis	ATP phosphoribosyltransferase catalytic subunit (EC 2.4.2.17)		Amino Acids and Derivatives	Branched-chain amino acids	Branched_chain_amino_acid_degradation_regulons	Dihydrolipoamide acyltransferase component of branched-chain alpha-keto acid dehydrogenase complex (EC 2.3.1.168)		Amino Acids and Derivatives	Aromatic amino acids and derivatives	Common_Pathway_For_Synthesis_of_Aromatic_Compounds_(DAHP_synthase_to_chorismate)	3-dehydroquinate dehydratase I (EC 4.2.1.10)
Amino Acids and Derivatives	Histidine Metabolism	Histidine_Biosynthesis	ATP phosphoribosyltransferase regulatory subunit (EC 2.4.2.17)		Amino Acids and Derivatives	Branched-chain amino acids	Branched_chain_amino_acid_degradation_regulons	Electron transfer flavoprotein-ubiquinone oxidoreductase (EC 1.5.5.1)		Amino Acids and Derivatives	Aromatic amino acids and derivatives	Common_Pathway_For_Synthesis_of_Aromatic_Compounds_(DAHP_synthase_to_chorismate)	Chorismate synthase (EC 4.2.3.5)
Amino Acids and Derivatives	Histidine Metabolism	Histidine_Biosynthesis	Histidinol dehydrogenase (EC 1.1.1.23)		Amino Acids and Derivatives	Branched-chain amino acids	Branched_chain_amino_acid_degradation_regulons	Methylcrotonyl-CoA carboxylase carboxyl transferase subunit (EC 6.4.1.4)		Amino Acids and Derivatives	Aromatic amino acids and derivatives	Phenylalanine_and_Tyrosine_Branches_from_Chorismate	Biosynthetic Aromatic amino acid aminotransferase alpha (EC 2.6.1.57)
Amino Acids and Derivatives	Histidine Metabolism	Histidine_Biosynthesis	Histidinol-phosphatase (EC 3.1.3.15)		Amino Acids and Derivatives	Branched-chain amino acids	Branched-Chain_Amino_Acid_Biosynthesis	(R)-citramalate synthase (EC 2.3.1.182)		Amino Acids and Derivatives	Aromatic amino acids and derivatives	Phenylalanine_and_Tyrosine_Branches_from_Chorismate	Biosynthetic Aromatic amino acid aminotransferase beta (EC 2.6.1.57)
Amino Acids and Derivatives	Histidine Metabolism	Histidine_Biosynthesis	Histidinol-phosphate aminotransferase (EC 2.6.1.9)		Amino Acids and Derivatives	Branched-chain amino acids	Branched-Chain_Amino_Acid_Biosynthesis	2-isopropylmalate synthase (EC 2.3.3.13)		Amino Acids and Derivatives	Aromatic amino acids and derivatives	Phenylalanine_and_Tyrosine_Branches_from_Chorismate	Prephenate and/or arogenate dehydrogenase (unknown specificity) (EC 1.3.1.12)(EC 1.3.1.43)
Amino Acids and Derivatives	Histidine Metabolism	Histidine_Biosynthesis	Imidazole glycerol phosphate synthase amidotransferase subunit (EC 2.4.2.-)		Amino Acids and Derivatives	Branched-chain amino acids	Branched-Chain_Amino_Acid_Biosynthesis	3-isopropylmalate dehydratase large subunit (EC 4.2.1.33)		Amino Acids and Derivatives	Aromatic amino acids and derivatives	Tryptophan_catabolism	Acetaldehyde dehydrogenase (EC 1.2.1.10)
Amino Acids and Derivatives	Histidine Metabolism	Histidine_Biosynthesis	Imidazole glycerol phosphate synthase cyclase subunit (EC 4.1.3.-)		Amino Acids and Derivatives	Branched-chain amino acids	Branched-Chain_Amino_Acid_Biosynthesis	Acetolactate synthase small subunit (EC 2.2.1.6)		Amino Acids and Derivatives	Aromatic amino acids and derivatives	Tryptophan_synthesis	Anthranilate synthase, amidotransferase component (EC 4.1.3.27)
Amino Acids and Derivatives	Histidine Metabolism	Histidine_Biosynthesis	Imidazoleglycerol-phosphate dehydratase (EC 4.2.1.19)		Amino Acids and Derivatives	Branched-chain amino acids	Branched-Chain_Amino_Acid_Biosynthesis	Dihydroxy-acid dehydratase (EC 4.2.1.9)		Amino Acids and Derivatives	Aromatic amino acids and derivatives	Tryptophan_synthesis	Anthranilate synthase, aminase component (EC 4.1.3.27)
Amino Acids and Derivatives	Histidine Metabolism	Histidine_Biosynthesis	Phosphoribosyl-ATP pyrophosphatase (EC 3.6.1.31)		Amino Acids and Derivatives	Branched-chain amino acids	Branched-Chain_Amino_Acid_Biosynthesis	Leucine-responsive regulatory protein, regulator for leucine (or lrp) regulon and high-affinity branched-chain amino acid transport system		Amino Acids and Derivatives	Branched-chain amino acids	Branched-Chain_Amino_Acid_Biosynthesis	(R)-citramalate synthase (EC 2.3.1.182)
Amino Acids and Derivatives	Histidine Metabolism	Histidine_Degradation	Imidazolonepropionase (EC 3.5.2.7)		Amino Acids and Derivatives	Branched-chain amino acids	Branched-Chain_Amino_Acid_Biosynthesis	Threonine dehydratase biosynthetic (EC 4.3.1.19)		Amino Acids and Derivatives	Branched-chain amino acids	Branched-Chain_Amino_Acid_Biosynthesis	2-isopropylmalate synthase (EC 2.3.3.13)
Amino Acids and Derivatives	Histidine Metabolism	Histidine_Degradation	Urocanate hydratase (EC 4.2.1.49)		Amino Acids and Derivatives	Branched-chain amino acids	HMG_CoA_Synthesis	Methylcrotonyl-CoA carboxylase biotin-containing subunit (EC 6.4.1.4)		Amino Acids and Derivatives	Branched-chain amino acids	Branched-Chain_Amino_Acid_Biosynthesis	3-isopropylmalate dehydratase large subunit (EC 4.2.1.33)
Amino Acids and Derivatives	Lysine, threonine, methionine, and cysteine	Cysteine_Biosynthesis	Cysteine synthase A (EC 2.5.1.47)		Amino Acids and Derivatives	Branched-chain amino acids	Isoleucine_degradation	Acyl-CoA dehydrogenase, short-chain specific (EC 1.3.99.2)		Amino Acids and Derivatives	Branched-chain amino acids	Branched-Chain_Amino_Acid_Biosynthesis	Acetolactate synthase small subunit (EC 2.2.1.6)
Amino Acids and Derivatives	Lysine, threonine, methionine, and cysteine	Cysteine_Biosynthesis	Sulfate permease		Amino Acids and Derivatives	Branched-chain amino acids	Leucine_Degradation_and_HMG-CoA_Metabolism	Hydroxymethylglutaryl-CoA synthase (EC 2.3.3.10)		Amino Acids and Derivatives	Branched-chain amino acids	Branched-Chain_Amino_Acid_Biosynthesis	Dihydroxy-acid dehydratase (EC 4.2.1.9)
Amino Acids and Derivatives	Lysine, threonine, methionine, and cysteine	Lysine_Biosynthesis_DAP_Pathway	2,3,4,5-tetrahydropyridine-2,6-dicarboxylate N-acetyltransferase (EC 2.3.1.89)		Amino Acids and Derivatives	Glutamine, glutamate, aspartate, asparagine; ammonia assimilation	Glutamate_and_Aspartate_uptake_in_Bacteria	Sodium/glutamate symport protein		Amino Acids and Derivatives	Branched-chain amino acids	Branched_chain_amino_acid_degradation_regulons	Dihydrolipoamide acyltransferase component of branched-chain alpha-keto acid dehydrogenase complex (EC 2.3.1.168)
Amino Acids and Derivatives	Lysine, threonine, methionine, and cysteine	Lysine_Biosynthesis_DAP_Pathway	2,3,4,5-tetrahydropyridine-2,6-dicarboxylate N-succinyltransferase (EC 2.3.1.117)		Amino Acids and Derivatives	Glutamine, glutamate, aspartate, asparagine; ammonia assimilation	Glutamine,_Glutamate,_Aspartate_and_Asparagine_Biosynthesis	Aspartate aminotransferase (EC 2.6.1.1)		Amino Acids and Derivatives	Branched-chain amino acids	Leucine_Biosynthesis	3-isopropylmalate dehydratase small subunit (EC 4.2.1.33)
Amino Acids and Derivatives	Lysine, threonine, methionine, and cysteine	Lysine_Biosynthesis_DAP_Pathway	Aspartate-semialdehyde dehydrogenase (EC 1.2.1.11)		Amino Acids and Derivatives	Glutamine, glutamate, aspartate, asparagine; ammonia assimilation	Glutamine,_Glutamate,_Aspartate_and_Asparagine_Biosynthesis	Aspartate ammonia-lyase (EC 4.3.1.1)		Amino Acids and Derivatives	Branched-chain amino acids	Leucine_Degradation_and_HMG-CoA_Metabolism	Branched-chain amino acid aminotransferase (EC 2.6.1.42)
Amino Acids and Derivatives	Lysine, threonine, methionine, and cysteine	Lysine_Biosynthesis_DAP_Pathway	Dihydrodipicolinate reductase (EC 1.3.1.26)		Amino Acids and Derivatives	Glutamine, glutamate, aspartate, asparagine; ammonia assimilation	Glutamine,_Glutamate,_Aspartate_and_Asparagine_Biosynthesis	Aspartate racemase (EC 5.1.1.13)		Amino Acids and Derivatives	Branched-chain amino acids	Leucine_Degradation_and_HMG-CoA_Metabolism	Hydroxymethylglutaryl-CoA synthase (EC 2.3.3.10)
Amino Acids and Derivatives	Lysine, threonine, methionine, and cysteine	Lysine_Biosynthesis_DAP_Pathway	Dihydrodipicolinate synthase (EC 4.2.1.52)		Amino Acids and Derivatives	Glutamine, glutamate, aspartate, asparagine; ammonia assimilation	Glutamine,_Glutamate,_Aspartate_and_Asparagine_Biosynthesis	Aspartate--ammonia ligase (EC 6.3.1.1)		Amino Acids and Derivatives	Branched-chain amino acids	Valine_degradation	Dihydrolipoamide dehydrogenase of branched-chain alpha-keto acid dehydrogenase (EC 1.8.1.4)
Amino Acids and Derivatives	Lysine, threonine, methionine, and cysteine	Lysine_Biosynthesis_DAP_Pathway	L,L-diaminopimelate aminotransferase (EC 2.6.1.83)		Amino Acids and Derivatives	Glutamine, glutamate, aspartate, asparagine; ammonia assimilation	Glutamine,_Glutamate,_Aspartate_and_Asparagine_Biosynthesis	Glutamate synthase [NADPH] large chain (EC 1.4.1.13)		Amino Acids and Derivatives	Glutamine, glutamate, aspartate, asparagine; ammonia assimilation	Glutamate_and_Aspartate_uptake_in_Bacteria	Sodium/glutamate symport protein
Amino Acids and Derivatives	Lysine, threonine, methionine, and cysteine	Lysine_Biosynthesis_DAP_Pathway	Meso-diaminopimelate D-dehydrogenase (EC 1.4.1.16)		Amino Acids and Derivatives	Glutamine, glutamate, aspartate, asparagine; ammonia assimilation	Glutamine,_Glutamate,_Aspartate_and_Asparagine_Biosynthesis	Glutaminase (EC 3.5.1.2)		Amino Acids and Derivatives	Glutamine, glutamate, aspartate, asparagine; ammonia assimilation	Glutamine,_Glutamate,_Aspartate_and_Asparagine_Biosynthesis	Aspartate aminotransferase (EC 2.6.1.1)
Amino Acids and Derivatives	Lysine, threonine, methionine, and cysteine	Lysine_Biosynthesis_DAP_Pathway	N-acetyl-L,L-diaminopimelate aminotransferase (EC 2.6.1.-)		Amino Acids and Derivatives	Glutamine, glutamate, aspartate, asparagine; ammonia assimilation	Glutamine,_Glutamate,_Aspartate_and_Asparagine_Biosynthesis	L-asparaginase (EC 3.5.1.1)		Amino Acids and Derivatives	Glutamine, glutamate, aspartate, asparagine; ammonia assimilation	Glutamine,_Glutamate,_Aspartate_and_Asparagine_Biosynthesis	Aspartate ammonia-lyase (EC 4.3.1.1)
Amino Acids and Derivatives	Lysine, threonine, methionine, and cysteine	Lysine_Biosynthesis_DAP_Pathway	N-acetyl-L,L-diaminopimelate deacetylase (EC 3.5.1.47)		Amino Acids and Derivatives	Glutamine, glutamate, aspartate, asparagine; ammonia assimilation	Glutamine,_Glutamate,_Aspartate_and_Asparagine_Biosynthesis	L-asparaginase I, cytoplasmic (EC 3.5.1.1)		Amino Acids and Derivatives	Glutamine, glutamate, aspartate, asparagine; ammonia assimilation	Glutamine,_Glutamate,_Aspartate_and_Asparagine_Biosynthesis	Aspartate racemase (EC 5.1.1.13)
Amino Acids and Derivatives	Lysine, threonine, methionine, and cysteine	Lysine_degradation	L-beta-lysine 5,6-aminomutase beta subunit (EC 5.4.3.3)		Amino Acids and Derivatives	Glutamine, glutamate, aspartate, asparagine; ammonia assimilation	Glutamine,_Glutamate,_Aspartate_and_Asparagine_Biosynthesis	NAD-specific glutamate dehydrogenase (EC 1.4.1.2)		Amino Acids and Derivatives	Glutamine, glutamate, aspartate, asparagine; ammonia assimilation	Glutamine,_Glutamate,_Aspartate_and_Asparagine_Biosynthesis	Aspartate--ammonia ligase (EC 6.3.1.1)
Amino Acids and Derivatives	Lysine, threonine, methionine, and cysteine	Lysine_degradation	Lysine decarboxylase (EC 4.1.1.18)		Amino Acids and Derivatives	Histidine Metabolism	Histidine_Biosynthesis	ATP phosphoribosyltransferase (EC 2.4.2.17)		Amino Acids and Derivatives	Glutamine, glutamate, aspartate, asparagine; ammonia assimilation	Glutamine,_Glutamate,_Aspartate_and_Asparagine_Biosynthesis	Glutamate synthase [NADPH] large chain (EC 1.4.1.13)
Amino Acids and Derivatives	Lysine, threonine, methionine, and cysteine	Lysine_fermentation	3,5-diaminobexanoate dehydrogenase (EC 1.4.1.11)		Amino Acids and Derivatives	Histidine Metabolism	Histidine_Biosynthesis	ATP phosphoribosyltransferase catalytic subunit (EC 2.4.2.17)		Amino Acids and Derivatives	Glutamine, glutamate, aspartate, asparagine; ammonia assimilation	Glutamine,_Glutamate,_Aspartate_and_Asparagine_Biosynthesis	Glutaminase (EC 3.5.1.2)
Amino Acids and Derivatives	Lysine, threonine, methionine, and cysteine	Lysine_fermentation	3-aminobutyrl-CoA ammonia lyase (EC 4.3.1.14)		Amino Acids and Derivatives	Histidine Metabolism	Histidine_Biosynthesis	ATP phosphoribosyltransferase regulatory subunit (EC 2.4.2.17)		Amino Acids and Derivatives	Glutamine, glutamate, aspartate, asparagine; ammonia assimilation	Glutamine,_Glutamate,_Aspartate_and_Asparagine_Biosynthesis	Glutamine synthetase type III, GlnN (EC 6.3.1.2)
Amino Acids and Derivatives	Lysine, threonine, methionine, and cysteine	Lysine_fermentation	3-keto-5-aminohexanoate cleavage enzyme		Amino Acids and Derivatives	Histidine Metabolism	Histidine_Biosynthesis	ATP phosphoribosyltransferase regulatory subunit, divergent variant (EC 2.4.2.17)		Amino Acids and Derivatives	Glutamine, glutamate, aspartate, asparagine; ammonia assimilation	Glutamine,_Glutamate,_Aspartate_and_Asparagine_Biosynthesis	Glutamine synthetase, clostridia type (EC 6.3.1.2)
Amino Acids and Derivatives	Lysine, threonine, methionine, and cysteine	Lysine_fermentation	Butyrate-acetoacetate CoA-transferase subunit B (EC 2.8.3.9)		Amino Acids and Derivatives	Histidine Metabolism	Histidine_Biosynthesis	Histidinol dehydrogenase (EC 1.1.1.23)		Amino Acids and Derivatives	Glutamine, glutamate, aspartate, asparagine; ammonia assimilation	Glutamine,_Glutamate,_Aspartate_and_Asparagine_Biosynthesis	L-asparaginase (EC 3.5.1.1)
Amino Acids and Derivatives	Lysine, threonine, methionine, and cysteine	Lysine_fermentation	Electron transfer flavoprotein, alpha subunit		Amino Acids and Derivatives	Histidine Metabolism	Histidine_Biosynthesis	Histidinol-phosphatase (EC 3.1.3.15)		Amino Acids and Derivatives	Glutamine, glutamate, aspartate, asparagine; ammonia assimilation	Glutamine,_Glutamate,_Aspartate_and_Asparagine_Biosynthesis	L-asparaginase I, cytoplasmic (EC 3.5.1.1)
Amino Acids and Derivatives	Lysine, threonine, methionine, and cysteine	Lysine_fermentation	L-beta-lysine 5,6-aminomutase alpha subunit (EC 5.4.3.3)		Amino Acids and Derivatives	Histidine Metabolism	Histidine_Biosynthesis	Histidinol-phosphatase [alternative form] (EC 3.1.3.15)		Amino Acids and Derivatives	Glutamine, glutamate, aspartate, asparagine; ammonia assimilation	Glutamine,_Glutamate,_Aspartate_and_Asparagine_Biosynthesis	NAD-specific glutamate dehydrogenase (EC 1.4.1.2)
Amino Acids and Derivatives	Lysine, threonine, methionine, and cysteine	Methionine_Biosynthesis	5-methyltetrahydrofolate--homocysteine methyltransferase (EC 2.1.1.13)		Amino Acids and Derivatives	Histidine Metabolism	Histidine_Biosynthesis	Histidinol-phosphate aminotransferase (EC 2.6.1.9)		Amino Acids and Derivatives	Glutamine, glutamate, aspartate, asparagine; ammonia assimilation	Glutamine,_Glutamate,_Aspartate_and_Asparagine_Biosynthesis	NADP-specific glutamate dehydrogenase (EC 1.4.1.4)
Amino Acids and Derivatives	Lysine, threonine, methionine, and cysteine	Methionine_Biosynthesis	5-methyltetrahydropteroyltriglutamate--homocysteine methyltransferase (EC 2.1.1.14)		Amino Acids and Derivatives	Histidine Metabolism	Histidine_Biosynthesis	Imidazole glycerol phosphate synthase amidotransferase subunit (EC 2.4.2.-)		Amino Acids and Derivatives	Glutamine, glutamate, aspartate, asparagine; ammonia assimilation	Glutamine_synthetases	Glutamine synthetase type I (EC 6.3.1.2)
Amino Acids and Derivatives	Lysine, threonine, methionine, and cysteine	Methionine_Biosynthesis	Adenosylhomocysteinase (EC 3.3.1.1)		Amino Acids and Derivatives	Histidine Metabolism	Histidine_Biosynthesis	Imidazole glycerol phosphate synthase cyclase subunit (EC 4.1.3.-)		Amino Acids and Derivatives	Glutamine, glutamate, aspartate, asparagine; ammonia assimilation	Poly-gamma-glutamate_biosynthesis	Gamma-glutamyltranspeptidase (EC 2.3.2.2)
Amino Acids and Derivatives	Lysine, threonine, methionine, and cysteine	Methionine_Biosynthesis	Homoserine O-succinyltransferase (EC 2.3.1.46)		Amino Acids and Derivatives	Histidine Metabolism	Histidine_Biosynthesis	Imidazoleglycerol-phosphate dehydratase (EC 4.2.1.19)		Amino Acids and Derivatives	Histidine Metabolism	Histidine_Biosynthesis	ATP phosphoribosyltransferase (EC 2.4.2.17)
Amino Acids and Derivatives	Lysine, threonine, methionine, and cysteine	Methionine_Biosynthesis	Methionine ABC transporter ATP-binding protein		Amino Acids and Derivatives	Histidine Metabolism	Histidine_Biosynthesis	Phosphoribosyl-ATP pyrophosphatase (EC 3.6.1.31)		Amino Acids and Derivatives	Histidine Metabolism	Histidine_Biosynthesis	ATP phosphoribosyltransferase catalytic subunit (EC 2.4.2.17)
Amino Acids and Derivatives	Lysine, threonine, methionine, and cysteine	Methionine_Biosynthesis	Methionine transporter MetT		Amino Acids and Derivatives	Lysine, threonine, methionine, and cysteine	Cysteine_Biosynthesis	Cysteine synthase A (EC 2.5.1.47)		Amino Acids and Derivatives	Histidine Metabolism	Histidine_Biosynthesis	ATP phosphoribosyltransferase regulatory subunit (EC 2.4.2.17)
Amino Acids and Derivatives	Lysine, threonine, methionine, and cysteine	Methionine_Biosynthesis	O-acetylhomoserine sulfhydrylase (EC 2.5.1.49)		Amino Acids and Derivatives	Lysine, threonine, methionine, and cysteine	Cysteine_Biosynthesis	Cysteine synthase B (EC 2.5.1.47)		Amino Acids and Derivatives	Histidine Metabolism	Histidine_Biosynthesis	Histidinol dehydrogenase (EC 1.1.1.23)
Amino Acids and Derivatives	Lysine, threonine, methionine, and cysteine	Methionine_Biosynthesis	O-succinylhomoserine sulfhydrylase (EC 2.5.1.48)		Amino Acids and Derivatives	Lysine, threonine, methionine, and cysteine	Lysine_Biosynthesis_DAP_Pathway	2,3,4,5-tetrahydropyridine-2,6-dicarboxylate N-acetyltransferase (EC 2.3.1.89)		Amino Acids and Derivatives	Histidine Metabolism	Histidine_Biosynthesis	Histidinol-phosphatase (EC 3.1.3.15)
Amino Acids and Derivatives	Lysine, threonine, methionine, and cysteine	Methionine_Biosynthesis	S-adenosylmethionine synthetase (EC 2.5.1.6)		Amino Acids and Derivatives	Lysine, threonine, methionine, and cysteine	Lysine_Biosynthesis_DAP_Pathway	2,3,4,5-tetrahydropyridine-2,6-dicarboxylate N-succinyltransferase (EC 2.3.1.117)		Amino Acids and Derivatives	Histidine Metabolism	Histidine_Biosynthesis	Histidinol-phosphate aminotransferase (EC 2.6.1.9)
Amino Acids and Derivatives	Lysine, threonine, methionine, and cysteine	Methionine_Degradation	Methionine ABC transporter substrate-binding protein		Amino Acids and Derivatives	Lysine, threonine, methionine, and cysteine	Lysine_Biosynthesis_DAP_Pathway	Aspartate-semialdehyde dehydrogenase (EC 1.2.1.11)		Amino Acids and Derivatives	Histidine Metabolism	Histidine_Biosynthesis	Imidazole glycerol phosphate synthase amidotransferase subunit (EC 2.4.2.-)
Amino Acids and Derivatives	Lysine, threonine, methionine, and cysteine	Methionine_Degradation	Methionine gamma-lyase (EC 4.4.1.11)		Amino Acids and Derivatives	Lysine, threonine, methionine, and cysteine	Lysine_Biosynthesis_DAP_Pathway	Dihydrodipicolinate reductase (EC 1.3.1.26)		Amino Acids and Derivatives	Histidine Metabolism	Histidine_Biosynthesis	Imidazole glycerol phosphate synthase cyclase subunit (EC 4.1.3.-)
Amino Acids and Derivatives	Lysine, threonine, methionine, and cysteine	Methionine_Degradation	S-ribosylhomocysteine lyase (EC 4.4.1.21)		Amino Acids and Derivatives	Lysine, threonine, methionine, and cysteine	Lysine_Biosynthesis_DAP_Pathway	Dihydrodipicolinate synthase (EC 4.2.1.52)		Amino Acids and Derivatives	Histidine Metabolism	Histidine_Biosynthesis	Imidazoleglycerol-phosphate dehydratase (EC 4.2.1.19)
Amino Acids and Derivatives	Lysine, threonine, methionine, and cysteine	Methionine_Salvage	Methylthioribose-1-phosphate isomerase (EC 5.3.1.23)		Amino Acids and Derivatives	Lysine, threonine, methionine, and cysteine	Lysine_Biosynthesis_DAP_Pathway	L,L-diaminopimelate aminotransferase (EC 2.6.1.83)		Amino Acids and Derivatives	Histidine Metabolism	Histidine_Biosynthesis	Phosphoribosyl-AMP cyclohydrolase (EC 3.5.4.19)
Amino Acids and Derivatives	Lysine, threonine, methionine, and cysteine	Threonine_and_Homoserine_Biosynthesis	Threonine synthase (EC 4.2.3.1)		Amino Acids and Derivatives	Lysine, threonine, methionine, and cysteine	Lysine_Biosynthesis_DAP_Pathway	Meso-diaminopimelate D-dehydrogenase (EC 1.4.1.16)		Amino Acids and Derivatives	Histidine Metabolism	Histidine_Biosynthesis	Phosphoribosyl-ATP pyrophosphatase (EC 3.6.1.31)
Amino Acids and Derivatives	Lysine, threonine, methionine, and cysteine	Threonine_degradation	L-threonine 3-dehydrogenase (EC 1.1.1.103)		Amino Acids and Derivatives	Lysine, threonine, methionine, and cysteine	Lysine_Biosynthesis_DAP_Pathway	N-acetyl-L,L-diaminopimelate aminotransferase (EC 2.6.1.-)		Amino Acids and Derivatives	Histidine Metabolism	Histidine_Degradation	Imidazolonepropionase (EC 3.5.2.7)
Amino Acids and Derivatives	Lysine, threonine, methionine, and cysteine	Threonine_degradation	Threonine dehydratase (EC 4.3.1.19)		Amino Acids and Derivatives	Lysine, threonine, methionine, and cysteine	Lysine_Biosynthesis_DAP_Pathway	N-acetyl-L,L-diaminopimelate deacetylase (EC 3.5.1.47)		Amino Acids and Derivatives	Histidine Metabolism	Histidine_Degradation	Urocanate hydratase (EC 4.2.1.49)
Amino Acids and Derivatives	Lysine, threonine, methionine, and cysteine	Threonine_degradation	Threonine dehydrogenase and related Zn-dependent dehydrogenases		Amino Acids and Derivatives	Lysine, threonine, methionine, and cysteine	Lysine_Biosynthesis_DAP_Pathway	N-succinyl-L,L-diaminopimelate aminotransferase alternative (EC 2.6.1.17)		Amino Acids and Derivatives	Lysine, threonine, methionine, and cysteine	Cysteine_Biosynthesis	Cysteine synthase A (EC 2.5.1.47)
Amino Acids and Derivatives	NULL	Creatine_and_Creatinine_Degradation	N-methylhydantoinase (ATP-hydrolyzing) (EC 3.5.2.14)		Amino Acids and Derivatives	Lysine, threonine, methionine, and cysteine	Lysine_degradation	L-beta-lysine 5,6-aminomutase beta subunit (EC 5.4.3.3)		Amino Acids and Derivatives	Lysine, threonine, methionine, and cysteine	Cysteine_Biosynthesis	Serine acetyltransferase (EC 2.3.1.30)
Amino Acids and Derivatives	Proline and 4-hydroxyproline	Proline,_4-hydroxyproline_uptake_and_utilization	Proline iminopeptidase (EC 3.4.11.5)		Amino Acids and Derivatives	Lysine, threonine, methionine, and cysteine	Lysine_degradation	L-lysine permease		Amino Acids and Derivatives	Lysine, threonine, methionine, and cysteine	Cysteine_Biosynthesis	Sulfate permease
Carbohydrates	CO2 fixation	Calvin-Benson_cycle	Fructose-1,6-bisphosphatase, Bacillus type (EC 3.1.3.11)		Amino Acids and Derivatives	Lysine, threonine, methionine, and cysteine	Lysine_degradation	Lysine decarboxylase (EC 4.1.1.18)		Amino Acids and Derivatives	Lysine, threonine, methionine, and cysteine	Lysine_Biosynthesis_DAP_Pathway	2,3,4,5-tetrahydropyridine-2,6-dicarboxylate N-acetyltransferase (EC 2.3.1.89)
Carbohydrates	CO2 fixation	Calvin-Benson_cycle	Fructose-bisphosphate aldolase class II (EC 4.1.2.13)		Amino Acids and Derivatives	Lysine, threonine, methionine, and cysteine	Lysine_fermentation	3-aminobutyrl-CoA ammonia lyase (EC 4.3.1.14)		Amino Acids and Derivatives	Lysine, threonine, methionine, and cysteine	Lysine_Biosynthesis_DAP_Pathway	2,3,4,5-tetrahydropyridine-2,6-dicarboxylate N-succinyltransferase (EC 2.3.1.117)
Carbohydrates	CO2 fixation	Calvin-Benson_cycle	Ribulose-phosphate 3-epimerase (EC 5.1.3.1)		Amino Acids and Derivatives	Lysine, threonine, methionine, and cysteine	Lysine_fermentation	3-keto-5-aminohexanoate cleavage enzyme		Amino Acids and Derivatives	Lysine, threonine, methionine, and cysteine	Lysine_Biosynthesis_DAP_Pathway	Aspartate-semialdehyde dehydrogenase (EC 1.2.1.11)
Carbohydrates	CO2 fixation	Calvin-Benson_cycle	Transketolase (EC 2.2.1.1)		Amino Acids and Derivatives	Lysine, threonine, methionine, and cysteine	Lysine_fermentation	3,5-diaminobexanoate dehydrogenase (EC 1.4.1.11)		Amino Acids and Derivatives	Lysine, threonine, methionine, and cysteine	Lysine_Biosynthesis_DAP_Pathway	Diaminopimelate epimerase (EC 5.1.1.7)
Carbohydrates	CO2 fixation	Carboxysome	Carbonic anhydrase (EC 4.2.1.1)		Amino Acids and Derivatives	Lysine, threonine, methionine, and cysteine	Lysine_fermentation	Butyrate-acetoacetate CoA-transferase subunit B (EC 2.8.3.9)		Amino Acids and Derivatives	Lysine, threonine, methionine, and cysteine	Lysine_Biosynthesis_DAP_Pathway	Dihydrodipicolinate reductase (EC 1.3.1.26)
Carbohydrates	CO2 fixation	Carboxysome	NADH dehydrogenase (EC 1.6.99.3)		Amino Acids and Derivatives	Lysine, threonine, methionine, and cysteine	Lysine_fermentation	Electron transfer flavoprotein, alpha subunit		Amino Acids and Derivatives	Lysine, threonine, methionine, and cysteine	Lysine_Biosynthesis_DAP_Pathway	Dihydrodipicolinate synthase (EC 4.2.1.52)
Carbohydrates	CO2 fixation	Photorespiration_(oxidative_C2_cycle)	2-oxoglutarate/malate translocator		Amino Acids and Derivatives	Lysine, threonine, methionine, and cysteine	Lysine_fermentation	L-beta-lysine 5,6-aminomutase alpha subunit (EC 5.4.3.3)		Amino Acids and Derivatives	Lysine, threonine, methionine, and cysteine	Lysine_Biosynthesis_DAP_Pathway	L,L-diaminopimelate aminotransferase (EC 2.6.1.83)
Carbohydrates	Central carbohydrate metabolism	Dehydrogenase_complexes	2-oxoglutarate dehydrogenase E1 component (EC 1.2.4.2)		Amino Acids and Derivatives	Lysine, threonine, methionine, and cysteine	Methionine_Biosynthesis	5-methyltetrahydrofolate--homocysteine methyltransferase (EC 2.1.1.13)		Amino Acids and Derivatives	Lysine, threonine, methionine, and cysteine	Lysine_Biosynthesis_DAP_Pathway	Meso-diaminopimelate D-dehydrogenase (EC 1.4.1.16)
Carbohydrates	Central carbohydrate metabolism	Dehydrogenase_complexes	Acetoin dehydrogenase E1 component alpha-subunit (EC 1.2.4.-)		Amino Acids and Derivatives	Lysine, threonine, methionine, and cysteine	Methionine_Biosynthesis	5-methyltetrahydropteroyltriglutamate--homocysteine methyltransferase (EC 2.1.1.14)		Amino Acids and Derivatives	Lysine, threonine, methionine, and cysteine	Lysine_Biosynthesis_DAP_Pathway	N-acetyl-L,L-diaminopimelate aminotransferase (EC 2.6.1.-)
Carbohydrates	Central carbohydrate metabolism	Dehydrogenase_complexes	Dihydrolipoamide acetyltransferase component (E2) of acetoin dehydrogenase complex (EC 2.3.1.-)		Amino Acids and Derivatives	Lysine, threonine, methionine, and cysteine	Methionine_Biosynthesis	Adenosylhomocysteinase (EC 3.3.1.1)		Amino Acids and Derivatives	Lysine, threonine, methionine, and cysteine	Lysine_Biosynthesis_DAP_Pathway	N-acetyl-L,L-diaminopimelate deacetylase (EC 3.5.1.47)
Carbohydrates	Central carbohydrate metabolism	Dehydrogenase_complexes	Dihydrolipoamide dehydrogenase of acetoin dehydrogenase (EC 1.8.1.4)		Amino Acids and Derivatives	Lysine, threonine, methionine, and cysteine	Methionine_Biosynthesis	Homocysteine S-methyltransferase (EC 2.1.1.10)		Amino Acids and Derivatives	Lysine, threonine, methionine, and cysteine	Lysine_degradation	L-beta-lysine 5,6-aminomutase beta subunit (EC 5.4.3.3)
Carbohydrates	Central carbohydrate metabolism	Dihydroxyacetone_kinases	Phosphoenolpyruvate-dihydroxyacetone phosphotransferase (EC 2.7.1.121), ADP-binding subunit DhaL		Amino Acids and Derivatives	Lysine, threonine, methionine, and cysteine	Methionine_Biosynthesis	Homoserine O-succinyltransferase (EC 2.3.1.46)		Amino Acids and Derivatives	Lysine, threonine, methionine, and cysteine	Lysine_degradation	Lysine 2,3-aminomutase (EC 5.4.3.2)
Carbohydrates	Central carbohydrate metabolism	Dihydroxyacetone_kinases	Phosphoenolpyruvate-dihydroxyacetone phosphotransferase (EC 2.7.1.121), dihydroxyacetone binding subunit DhaK		Amino Acids and Derivatives	Lysine, threonine, methionine, and cysteine	Methionine_Biosynthesis	Methionine ABC transporter ATP-binding protein		Amino Acids and Derivatives	Lysine, threonine, methionine, and cysteine	Lysine_degradation	Lysine decarboxylase (EC 4.1.1.18)
Carbohydrates	Central carbohydrate metabolism	Glycolysis_and_Gluconeogenesis,_including_Archaeal_enzymes	Enolase (EC 4.2.1.11)		Amino Acids and Derivatives	Lysine, threonine, methionine, and cysteine	Methionine_Biosynthesis	Methionine transporter MetT		Amino Acids and Derivatives	Lysine, threonine, methionine, and cysteine	Lysine_fermentation	3,5-diaminobexanoate dehydrogenase (EC 1.4.1.11)
Carbohydrates	Central carbohydrate metabolism	Glycolysis_and_Gluconeogenesis	2,3-bisphosphoglycerate-independent phosphoglycerate mutase (EC 5.4.2.1)		Amino Acids and Derivatives	Lysine, threonine, methionine, and cysteine	Methionine_Biosynthesis	O-acetylhomoserine sulfhydrylase (EC 2.5.1.49)		Amino Acids and Derivatives	Lysine, threonine, methionine, and cysteine	Lysine_fermentation	3-aminobutyrl-CoA ammonia lyase (EC 4.3.1.14)
Carbohydrates	Central carbohydrate metabolism	Glycolysis_and_Gluconeogenesis	Glucose-6-phosphate isomerase (EC 5.3.1.9)		Amino Acids and Derivatives	Lysine, threonine, methionine, and cysteine	Methionine_Biosynthesis	O-succinylhomoserine sulfhydrylase (EC 2.5.1.48)		Amino Acids and Derivatives	Lysine, threonine, methionine, and cysteine	Lysine_fermentation	3-keto-5-aminohexanoate cleavage enzyme
Carbohydrates	Central carbohydrate metabolism	Glycolysis_and_Gluconeogenesis	Pyrophosphate--fructose 6-phosphate 1-phosphotransferase, alpha subunit (EC 2.7.1.90)		Amino Acids and Derivatives	Lysine, threonine, methionine, and cysteine	Methionine_Biosynthesis	S-adenosylmethionine synthetase (EC 2.5.1.6)		Amino Acids and Derivatives	Lysine, threonine, methionine, and cysteine	Lysine_fermentation	Butyrate-acetoacetate CoA-transferase subunit B (EC 2.8.3.9)
Carbohydrates	Central carbohydrate metabolism	Glycolysis_and_Gluconeogenesis	Pyrophosphate--fructose 6-phosphate 1-phosphotransferase, beta subunit (EC 2.7.1.90)		Amino Acids and Derivatives	Lysine, threonine, methionine, and cysteine	Methionine_Biosynthesis	Transcriptional activator MetR		Amino Acids and Derivatives	Lysine, threonine, methionine, and cysteine	Lysine_fermentation	Electron transfer flavoprotein, alpha subunit
Carbohydrates	Central carbohydrate metabolism	Glyoxylate_bypass	Aconitate hydratase 2 (EC 4.2.1.3)		Amino Acids and Derivatives	Lysine, threonine, methionine, and cysteine	Methionine_Degradation	Methionine ABC transporter substrate-binding protein		Amino Acids and Derivatives	Lysine, threonine, methionine, and cysteine	Lysine_fermentation	Electron transfer flavoprotein, beta subunit
Carbohydrates	Central carbohydrate metabolism	Glyoxylate_bypass	Malate dehydrogenase (EC 1.1.1.37)		Amino Acids and Derivatives	Lysine, threonine, methionine, and cysteine	Methionine_Degradation	Methionine gamma-lyase (EC 4.4.1.11)		Amino Acids and Derivatives	Lysine, threonine, methionine, and cysteine	Lysine_fermentation	L-beta-lysine 5,6-aminomutase alpha subunit (EC 5.4.3.3)
Carbohydrates	Central carbohydrate metabolism	Methylglyoxal_Metabolism	Lactoylglutathione lyase (EC 4.4.1.5)		Amino Acids and Derivatives	Lysine, threonine, methionine, and cysteine	Methionine_Degradation	S-ribosylhomocysteine lyase (EC 4.4.1.21)		Amino Acids and Derivatives	Lysine, threonine, methionine, and cysteine	Methionine_Biosynthesis	5-methyltetrahydrofolate--homocysteine methyltransferase (EC 2.1.1.13)
Carbohydrates	Central carbohydrate metabolism	Pentose_phosphate_pathway	Ribose-phosphate pyrophosphokinase (EC 2.7.6.1)		Amino Acids and Derivatives	Lysine, threonine, methionine, and cysteine	Methionine_Salvage	5'-methylthioadenosine phosphorylase (EC 2.4.2.28)		Amino Acids and Derivatives	Lysine, threonine, methionine, and cysteine	Methionine_Biosynthesis	5-methyltetrahydropteroyltriglutamate--homocysteine methyltransferase (EC 2.1.1.14)
Carbohydrates	Central carbohydrate metabolism	Pentose_phosphate_pathway	Transaldolase (EC 2.2.1.2)		Amino Acids and Derivatives	Lysine, threonine, methionine, and cysteine	Methionine_Salvage	Methylthioribose-1-phosphate isomerase (EC 5.3.1.23)		Amino Acids and Derivatives	Lysine, threonine, methionine, and cysteine	Methionine_Biosynthesis	Adenosylhomocysteinase (EC 3.3.1.1)
Carbohydrates	Central carbohydrate metabolism	Peripheral_Glucose_Catabolism_Pathways	Glucokinase (EC 2.7.1.2)		Amino Acids and Derivatives	Lysine, threonine, methionine, and cysteine	Threonine_and_Homoserine_Biosynthesis	Threonine synthase (EC 4.2.3.1)		Amino Acids and Derivatives	Lysine, threonine, methionine, and cysteine	Methionine_Biosynthesis	Cystathionine beta-lyase (EC 4.4.1.8)
Carbohydrates	Central carbohydrate metabolism	Pyruvate_Alanine_Serine_Interconversions	Alanine dehydrogenase (EC 1.4.1.1)		Amino Acids and Derivatives	Lysine, threonine, methionine, and cysteine	Threonine_degradation	L-threonine 3-dehydrogenase (EC 1.1.1.103)		Amino Acids and Derivatives	Lysine, threonine, methionine, and cysteine	Methionine_Biosynthesis	Cysteine synthase (EC 2.5.1.47)
Carbohydrates	Central carbohydrate metabolism	Pyruvate_Alanine_Serine_Interconversions	D-alanine aminotransferase (EC 2.6.1.21)		Amino Acids and Derivatives	Lysine, threonine, methionine, and cysteine	Threonine_degradation	Threonine dehydratase (EC 4.3.1.19)		Amino Acids and Derivatives	Lysine, threonine, methionine, and cysteine	Methionine_Biosynthesis	Homoserine O-succinyltransferase (EC 2.3.1.46)
Carbohydrates	Central carbohydrate metabolism	Pyruvate_metabolism_I:_anaplerotic_reactions,_PEP	Malate permease		Amino Acids and Derivatives	Lysine, threonine, methionine, and cysteine	Threonine_degradation	Threonine dehydrogenase and related Zn-dependent dehydrogenases		Amino Acids and Derivatives	Lysine, threonine, methionine, and cysteine	Methionine_Biosynthesis	Methionine ABC transporter ATP-binding protein
Carbohydrates	Central carbohydrate metabolism	Pyruvate_metabolism_I:_anaplerotic_reactions,_PEP	Malolactic enzyme (EC 1.-.-.-)		Amino Acids and Derivatives	NULL	Creatine_and_Creatinine_Degradation	N-methylhydantoinase (ATP-hydrolyzing) (EC 3.5.2.14)		Amino Acids and Derivatives	Lysine, threonine, methionine, and cysteine	Methionine_Biosynthesis	Methionine transporter MetT
Carbohydrates	Central carbohydrate metabolism	Pyruvate_metabolism_I:_anaplerotic_reactions,_PEP	NAD-dependent malic enzyme (EC 1.1.1.38)		Amino Acids and Derivatives	Proline and 4-hydroxyproline	Proline,_4-hydroxyproline_uptake_and_utilization	D-proline reductase, 45 kDa subunit (EC 1.21.4.1)		Amino Acids and Derivatives	Lysine, threonine, methionine, and cysteine	Methionine_Biosynthesis	O-acetylhomoserine sulfhydrylase (EC 2.5.1.49)
Carbohydrates	Central carbohydrate metabolism	Pyruvate_metabolism_I:_anaplerotic_reactions,_PEP	NADP-dependent malic enzyme (EC 1.1.1.40)		Amino Acids and Derivatives	Proline and 4-hydroxyproline	Proline,_4-hydroxyproline_uptake_and_utilization	Proline iminopeptidase (EC 3.4.11.5)		Amino Acids and Derivatives	Lysine, threonine, methionine, and cysteine	Methionine_Biosynthesis	O-succinylhomoserine sulfhydrylase (EC 2.5.1.48)
Carbohydrates	Central carbohydrate metabolism	Pyruvate_metabolism_I:_anaplerotic_reactions,_PEP	Phosphoenolpyruvate carboxykinase [GTP] (EC 4.1.1.32)		Amino Acids and Derivatives	Proline and 4-hydroxyproline	Proline,_4-hydroxyproline_uptake_and_utilization	Proline racemase (EC 5.1.1.4)		Amino Acids and Derivatives	Lysine, threonine, methionine, and cysteine	Methionine_Biosynthesis	S-adenosylmethionine synthetase (EC 2.5.1.6)
Carbohydrates	Central carbohydrate metabolism	Pyruvate_metabolism_I:_anaplerotic_reactions,_PEP	Pyruvate carboxyl transferase (EC 6.4.1.1)		Amino Acids and Derivatives	Proline and 4-hydroxyproline	Proline,_4-hydroxyproline_uptake_and_utilization	Proline/sodium symporter PutP (TC 2.A.21.2.1)		Amino Acids and Derivatives	Lysine, threonine, methionine, and cysteine	Methionine_Degradation	Methionine ABC transporter permease protein
Carbohydrates	Central carbohydrate metabolism	Pyruvate_metabolism_I:_anaplerotic_reactions,_PEP	Pyruvate carboxyl transferase subunit B (EC 6.4.1.1)		Carbohydrates	Aminosugars	(GlcNAc)2_Catabolic_Operon	GlcNAc phosphomutase (EC 5.4.2.3)		Amino Acids and Derivatives	Lysine, threonine, methionine, and cysteine	Methionine_Degradation	Methionine ABC transporter substrate-binding protein
Carbohydrates	Central carbohydrate metabolism	Pyruvate_metabolism_II:_acetyl-CoA,_acetogenesis_from_pyruvate	Dihydrolipoamide dehydrogenase of pyruvate dehydrogenase complex (EC 1.8.1.4)		Carbohydrates	Aminosugars	Chitin_and_N-acetylglucosamine_utilization	Chitinase (EC 3.2.1.14)		Amino Acids and Derivatives	Lysine, threonine, methionine, and cysteine	Methionine_Degradation	Methionine gamma-lyase (EC 4.4.1.11)
Carbohydrates	Central carbohydrate metabolism	Pyruvate_metabolism_II:_acetyl-CoA,_acetogenesis_from_pyruvate	Pyruvate dehydrogenase E1 component (EC 1.2.4.1)		Carbohydrates	Aminosugars	Chitin_and_N-acetylglucosamine_utilization	N-Acetyl-D-glucosamine ABC transport system, permease protein 1		Amino Acids and Derivatives	Lysine, threonine, methionine, and cysteine	Methionine_Degradation	Pyruvate-flavodoxin oxidoreductase (EC 1.2.7.-)
Carbohydrates	Central carbohydrate metabolism	Pyruvate_metabolism_II:_acetyl-CoA,_acetogenesis_from_pyruvate	Pyruvate oxidase (EC 1.2.3.3)		Carbohydrates	Aminosugars	Chitin_and_N-acetylglucosamine_utilization	N-Acetyl-D-glucosamine ABC transport system, permease protein 2		Amino Acids and Derivatives	Lysine, threonine, methionine, and cysteine	Methionine_Degradation	S-ribosylhomocysteine lyase (EC 4.4.1.21)
Carbohydrates	Central carbohydrate metabolism	Pyruvate_metabolism_II:_acetyl-CoA,_acetogenesis_from_pyruvate	Pyruvate oxidase [ubiquinone, cytochrome] (EC 1.2.2.2)		Carbohydrates	Aminosugars	Chitin_and_N-acetylglucosamine_utilization	N-acetylglucosamine related transporter, NagX		Amino Acids and Derivatives	Lysine, threonine, methionine, and cysteine	Methionine_Salvage	Methylthioribose-1-phosphate isomerase (EC 5.3.1.23)
Carbohydrates	Central carbohydrate metabolism	TCA_Cycle	Dihydrolipoamide dehydrogenase of 2-oxoglutarate dehydrogenase (EC 1.8.1.4)		Carbohydrates	Aminosugars	Chitin_and_N-acetylglucosamine_utilization	Predicted transcriptional regulator of N-Acetylglucosamine utilization, GntR family		Amino Acids and Derivatives	Lysine, threonine, methionine, and cysteine	Threonine_and_Homoserine_Biosynthesis	Homoserine dehydrogenase (EC 1.1.1.3)
Carbohydrates	Central carbohydrate metabolism	TCA_Cycle	Fumarate hydratase class I, aerobic (EC 4.2.1.2)		Carbohydrates	Aminosugars	N-Acetyl-Galactosamine_and_Galactosamine_Utilization	Chondroitinase (chondroitin lyase)		Amino Acids and Derivatives	Lysine, threonine, methionine, and cysteine	Threonine_and_Homoserine_Biosynthesis	Homoserine kinase (EC 2.7.1.39)
Carbohydrates	Central carbohydrate metabolism	TCA_Cycle	Fumarate hydratase class II (EC 4.2.1.2)		Carbohydrates	Aminosugars	N-Acetyl-Galactosamine_and_Galactosamine_Utilization	Predicted galactosamine-6-phosphate isomerase (EC 5.3.1.-)		Amino Acids and Derivatives	Lysine, threonine, methionine, and cysteine	Threonine_and_Homoserine_Biosynthesis	Predicted functional analog of homoserine kinase (EC 2.7.1.-)
Carbohydrates	Di- and oligosaccharides	Beta-Glucoside_Metabolism	6-phospho-beta-glucosidase (EC 3.2.1.86)		Carbohydrates	Central carbohydrate metabolism	Dehydrogenase_complexes	2-oxoglutarate dehydrogenase E1 component (EC 1.2.4.2)		Amino Acids and Derivatives	Lysine, threonine, methionine, and cysteine	Threonine_and_Homoserine_Biosynthesis	Threonine synthase (EC 4.2.3.1)
Carbohydrates	Di- and oligosaccharides	Beta-Glucoside_Metabolism	Beta-glucosidase (EC 3.2.1.21)		Carbohydrates	Central carbohydrate metabolism	Dehydrogenase_complexes	Acetoin dehydrogenase E1 component alpha-subunit (EC 1.2.4.-)		Amino Acids and Derivatives	Lysine, threonine, methionine, and cysteine	Threonine_degradation	L-threonine 3-dehydrogenase (EC 1.1.1.103)
Carbohydrates	Di- and oligosaccharides	Beta-Glucoside_Metabolism	PTS system, beta-glucoside-specific IIB component (EC 2.7.1.69)		Carbohydrates	Central carbohydrate metabolism	Dehydrogenase_complexes	Dihydrolipoamide acetyltransferase component (E2) of acetoin dehydrogenase complex (EC 2.3.1.-)		Amino Acids and Derivatives	Lysine, threonine, methionine, and cysteine	Threonine_degradation	Threonine dehydratase (EC 4.3.1.19)
Carbohydrates	Di- and oligosaccharides	Beta-Glucoside_Metabolism	Periplasmic beta-glucosidase (EC 3.2.1.21)		Carbohydrates	Central carbohydrate metabolism	Dehydrogenase_complexes	Dihydrolipoamide dehydrogenase of acetoin dehydrogenase (EC 1.8.1.4)		Amino Acids and Derivatives	Lysine, threonine, methionine, and cysteine	Threonine_degradation	Threonine dehydrogenase and related Zn-dependent dehydrogenases
Carbohydrates	Di- and oligosaccharides	Fructooligosaccharides(FOS)_and_Raffinose_Utilization	Glucan 1,6-alpha-glucosidase (EC 3.2.1.70)		Carbohydrates	Central carbohydrate metabolism	Dehydrogenase_complexes	Pyruvate dehydrogenase E1 component alpha subunit (EC 1.2.4.1)		Amino Acids and Derivatives	NULL	Creatine_and_Creatinine_Degradation	N-methylhydantoinase (ATP-hydrolyzing) (EC 3.5.2.14)
Carbohydrates	Di- and oligosaccharides	Fructooligosaccharides(FOS)_and_Raffinose_Utilization	Multiple sugar ABC transporter, membrane-spanning permease protein MsmF		Carbohydrates	Central carbohydrate metabolism	Dehydrogenase_complexes	Pyruvate dehydrogenase E1 component beta subunit (EC 1.2.4.1)		Amino Acids and Derivatives	Proline and 4-hydroxyproline	Proline,_4-hydroxyproline_uptake_and_utilization	Proline iminopeptidase (EC 3.4.11.5)
Carbohydrates	Di- and oligosaccharides	Fructooligosaccharides(FOS)_and_Raffinose_Utilization	Multiple sugar ABC transporter, membrane-spanning permease protein MsmG		Carbohydrates	Central carbohydrate metabolism	Dihydroxyacetone_kinases	DHA-specific IIA component		Carbohydrates	Aminosugars	N-Acetyl-Galactosamine_and_Galactosamine_Utilization	Beta-hexosaminidase (EC 3.2.1.52)
Carbohydrates	Di- and oligosaccharides	Fructooligosaccharides(FOS)_and_Raffinose_Utilization	Sucrose-6-phosphate hydrolase (EC 3.2.1.26)		Carbohydrates	Central carbohydrate metabolism	Dihydroxyacetone_kinases	Dihydroxyacetone kinase, ATP-dependent (EC 2.7.1.29)		Carbohydrates	CO2 fixation	Calvin-Benson_cycle	Fructose-1,6-bisphosphatase, Bacillus type (EC 3.1.3.11)
Carbohydrates	Di- and oligosaccharides	Lactose_and_Galactose_Uptake_and_Utilization	Galactose-1-phosphate uridylyltransferase (EC 2.7.7.10)		Carbohydrates	Central carbohydrate metabolism	Dihydroxyacetone_kinases	Phosphoenolpyruvate-dihydroxyacetone phosphotransferase (EC 2.7.1.121), ADP-binding subunit DhaL		Carbohydrates	CO2 fixation	Calvin-Benson_cycle	Fructose-1,6-bisphosphatase, GlpX type (EC 3.1.3.11)
Carbohydrates	Di- and oligosaccharides	Lactose_and_Galactose_Uptake_and_Utilization	Galactose/methyl galactoside ABC transport system, ATP-binding protein MglA (EC 3.6.3.17)		Carbohydrates	Central carbohydrate metabolism	Dihydroxyacetone_kinases	Phosphoenolpyruvate-dihydroxyacetone phosphotransferase (EC 2.7.1.121), dihydroxyacetone binding subunit DhaK		Carbohydrates	CO2 fixation	Calvin-Benson_cycle	Fructose-1,6-bisphosphatase, type I (EC 3.1.3.11)
Carbohydrates	Di- and oligosaccharides	Maltose_and_Maltodextrin_Utilization	Alpha-amylase (EC 3.2.1.1)		Carbohydrates	Central carbohydrate metabolism	Dihydroxyacetone_kinases	Phosphoenolpyruvate-dihydroxyacetone phosphotransferase (EC 2.7.1.121), subunit DhaM		Carbohydrates	CO2 fixation	Calvin-Benson_cycle	Fructose-bisphosphate aldolase class II (EC 4.1.2.13)
Carbohydrates	Di- and oligosaccharides	Maltose_and_Maltodextrin_Utilization	Alpha-glucosidase (EC 3.2.1.20)		Carbohydrates	Central carbohydrate metabolism	Dihydroxyacetone_kinases	Putative dihydroxyacetone kinase (EC 2.7.1.29), dihydroxyacetone binding subunit		Carbohydrates	CO2 fixation	Calvin-Benson_cycle	Ribulose-phosphate 3-epimerase (EC 5.1.3.1)
Carbohydrates	Di- and oligosaccharides	Maltose_and_Maltodextrin_Utilization	Cytoplasmic alpha-amylase (EC 3.2.1.1)		Carbohydrates	Central carbohydrate metabolism	Entner-Doudoroff_Pathway	Gluconolactonase (EC 3.1.1.17)		Carbohydrates	CO2 fixation	Calvin-Benson_cycle	Transketolase (EC 2.2.1.1)
Carbohydrates	Di- and oligosaccharides	Maltose_and_Maltodextrin_Utilization	Maltodextrin glucosidase (EC 3.2.1.20)		Carbohydrates	Central carbohydrate metabolism	Entner-Doudoroff_Pathway	Polyphosphate glucokinase (EC 2.7.1.63)		Carbohydrates	CO2 fixation	Calvin-Benson_cycle	Transketolase, C-terminal section (EC 2.2.1.1)
Carbohydrates	Di- and oligosaccharides	Maltose_and_Maltodextrin_Utilization	Maltodextrin phosphorylase (EC 2.4.1.1)		Carbohydrates	Central carbohydrate metabolism	Glycolate,_glyoxylate_interconversions	(S)-2-hydroxy-acid oxidase (EC 1.1.3.15)		Carbohydrates	CO2 fixation	Calvin-Benson_cycle	Triosephosphate isomerase (EC 5.3.1.1)
Carbohydrates	Di- and oligosaccharides	Maltose_and_Maltodextrin_Utilization	Maltose/maltodextrin ABC transporter, permease protein MalF		Carbohydrates	Central carbohydrate metabolism	Glycolate,_glyoxylate_interconversions	Glyoxylate reductase (EC 1.1.1.26)		Carbohydrates	CO2 fixation	Carboxysome	Carbonic anhydrase (EC 4.2.1.1)
Carbohydrates	Di- and oligosaccharides	Maltose_and_Maltodextrin_Utilization	Maltose/maltodextrin ABC transporter, permease protein MalG		Carbohydrates	Central carbohydrate metabolism	Glycolysis_and_Gluconeogenesis	2,3-bisphosphoglycerate-independent phosphoglycerate mutase (EC 5.4.2.1)		Carbohydrates	CO2 fixation	Carboxysome	NADH dehydrogenase (EC 1.6.99.3)
Carbohydrates	Di- and oligosaccharides	Maltose_and_Maltodextrin_Utilization	Maltose/maltodextrin transport ATP-binding protein MalK (EC 3.6.3.19)		Carbohydrates	Central carbohydrate metabolism	Glycolysis_and_Gluconeogenesis	6-phosphofructokinase, eukaryotic type (EC 2.7.1.11)		Carbohydrates	CO2 fixation	Photorespiration_(oxidative_C2_cycle)	2-hydroxy-3-oxopropionate reductase (EC 1.1.1.60)
Carbohydrates	Di- and oligosaccharides	Maltose_and_Maltodextrin_Utilization	Oligo-1,6-glucosidase (EC 3.2.1.10)		Carbohydrates	Central carbohydrate metabolism	Glycolysis_and_Gluconeogenesis	Glucose-6-phosphate isomerase (EC 5.3.1.9)		Carbohydrates	CO2 fixation	Photorespiration_(oxidative_C2_cycle)	2-oxoglutarate/malate translocator
Carbohydrates	Di- and oligosaccharides	Maltose_and_Maltodextrin_Utilization	PTS system, maltose and glucose-specific IIB component (EC 2.7.1.69)		Carbohydrates	Central carbohydrate metabolism	Glycolysis_and_Gluconeogenesis	Pyrophosphate--fructose 6-phosphate 1-phosphotransferase, alpha subunit (EC 2.7.1.90)		Carbohydrates	CO2 fixation	Photorespiration_(oxidative_C2_cycle)	Aminomethyltransferase (glycine cleavage system T protein) (EC 2.1.2.10)
Carbohydrates	Di- and oligosaccharides	Maltose_and_Maltodextrin_Utilization	PTS system, maltose and glucose-specific IIC component (EC 2.7.1.69)		Carbohydrates	Central carbohydrate metabolism	Glycolysis_and_Gluconeogenesis	Pyrophosphate--fructose 6-phosphate 1-phosphotransferase, beta subunit (EC 2.7.1.90)		Carbohydrates	CO2 fixation	Photorespiration_(oxidative_C2_cycle)	Glycine cleavage system H protein
Carbohydrates	Di- and oligosaccharides	Maltose_and_Maltodextrin_Utilization	Pullulanase (EC 3.2.1.41)		Carbohydrates	Central carbohydrate metabolism	Glycolysis_and_Gluconeogenesis,_including_Archaeal_enzymes	Enolase (EC 4.2.1.11)		Carbohydrates	CO2 fixation	Photorespiration_(oxidative_C2_cycle)	Hydroxypyruvate reductase (EC 1.1.1.81)
Carbohydrates	Di- and oligosaccharides	Sucrose_utilization	PTS system, sucrose-specific IIB component (EC 2.7.1.69)		Carbohydrates	Central carbohydrate metabolism	Glyoxylate_bypass	Aconitate hydratase 2 (EC 4.2.1.3)		Carbohydrates	CO2 fixation	Photorespiration_(oxidative_C2_cycle)	Phosphoglycolate phosphatase (EC 3.1.3.18)
Carbohydrates	Di- and oligosaccharides	Trehalose_Uptake_and_Utilization	Trehalose-6-phosphate hydrolase (EC 3.2.1.93)		Carbohydrates	Central carbohydrate metabolism	Glyoxylate_bypass	Malate dehydrogenase (EC 1.1.1.37)		Carbohydrates	Central carbohydrate metabolism	Dehydrogenase_complexes	2-oxoglutarate dehydrogenase E1 component (EC 1.2.4.2)
Carbohydrates	Fermentation	Acetoin,_butanediol_metabolism	Acetoin dehydrogenase E1 component beta-subunit (EC 1.2.4.-)		Carbohydrates	Central carbohydrate metabolism	Methylglyoxal_Metabolism	Lactoylglutathione lyase (EC 4.4.1.5)		Carbohydrates	Central carbohydrate metabolism	Dehydrogenase_complexes	Acetoin dehydrogenase E1 component alpha-subunit (EC 1.2.4.-)
Carbohydrates	Fermentation	Acetoin,_butanediol_metabolism	Acetolactate synthase large subunit (EC 2.2.1.6)		Carbohydrates	Central carbohydrate metabolism	Methylglyoxal_Metabolism	Methylglyoxal synthase (EC 4.2.3.3)		Carbohydrates	Central carbohydrate metabolism	Dehydrogenase_complexes	Dihydrolipoamide acetyltransferase component (E2) of acetoin dehydrogenase complex (EC 2.3.1.-)
Carbohydrates	Fermentation	Acetone_Butanol_Ethanol_Synthesis	3-hydroxybutyryl-CoA dehydratase (EC 4.2.1.55)		Carbohydrates	Central carbohydrate metabolism	Pentose_phosphate_pathway	6-phosphogluconolactonase (EC 3.1.1.31), eukaryotic type		Carbohydrates	Central carbohydrate metabolism	Dehydrogenase_complexes	Dihydrolipoamide dehydrogenase of acetoin dehydrogenase (EC 1.8.1.4)
Carbohydrates	Fermentation	Acetone_Butanol_Ethanol_Synthesis	3-hydroxybutyryl-CoA dehydrogenase (EC 1.1.1.157)		Carbohydrates	Central carbohydrate metabolism	Pentose_phosphate_pathway	Ribose-phosphate pyrophosphokinase (EC 2.7.6.1)		Carbohydrates	Central carbohydrate metabolism	Dehydrogenase_complexes	Dihydrolipoamide succinyltransferase component (E2) of 2-oxoglutarate dehydrogenase complex (EC 2.3.1.61)
Carbohydrates	Fermentation	Acetone_Butanol_Ethanol_Synthesis	NADH-dependent butanol dehydrogenase A (EC 1.1.1.-)		Carbohydrates	Central carbohydrate metabolism	Pentose_phosphate_pathway	Transaldolase (EC 2.2.1.2)		Carbohydrates	Central carbohydrate metabolism	Dihydroxyacetone_kinases	Phosphoenolpyruvate-dihydroxyacetone phosphotransferase (EC 2.7.1.121), ADP-binding subunit DhaL
Carbohydrates	Fermentation	Acetyl-CoA_fermentation_to_Butyrate	3-hydroxyacyl-CoA dehydrogenase (EC 1.1.1.35)		Carbohydrates	Central carbohydrate metabolism	Peripheral_Glucose_Catabolism_Pathways	Glucokinase (EC 2.7.1.2)		Carbohydrates	Central carbohydrate metabolism	Dihydroxyacetone_kinases	Phosphoenolpyruvate-dihydroxyacetone phosphotransferase (EC 2.7.1.121), dihydroxyacetone binding subunit DhaK
Carbohydrates	Fermentation	Acetyl-CoA_fermentation_to_Butyrate	Butyrate-acetoacetate CoA-transferase subunit A (EC 2.8.3.9)		Carbohydrates	Central carbohydrate metabolism	Pyruvate_Alanine_Serine_Interconversions	Alanine dehydrogenase (EC 1.4.1.1)		Carbohydrates	Central carbohydrate metabolism	Entner-Doudoroff_Pathway	6-phosphogluconolactonase (EC 3.1.1.31)
Carbohydrates	Fermentation	Acetyl-CoA_fermentation_to_Butyrate	Probable electron transfer flavoprotein-quinone oxidoreductase FixC (EC 1.5.5.-)		Carbohydrates	Central carbohydrate metabolism	Pyruvate_Alanine_Serine_Interconversions	D-alanine aminotransferase (EC 2.6.1.21)		Carbohydrates	Central carbohydrate metabolism	Glycolysis_and_Gluconeogenesis,_including_Archaeal_enzymes	Enolase (EC 4.2.1.11)
Carbohydrates	Fermentation	Fermentations:_Lactate	D-lactate dehydrogenase (EC 1.1.1.28)		Carbohydrates	Central carbohydrate metabolism	Pyruvate_metabolism_I:_anaplerotic_reactions,_PEP	Malate permease		Carbohydrates	Central carbohydrate metabolism	Glycolysis_and_Gluconeogenesis,_including_Archaeal_enzymes	Phosphoglycerate mutase (EC 5.4.2.1)
Carbohydrates	Fermentation	Fermentations:_Mixed_acid	Formate efflux transporter (TC 2.A.44 family)		Carbohydrates	Central carbohydrate metabolism	Pyruvate_metabolism_I:_anaplerotic_reactions,_PEP	Malolactic enzyme (EC 1.-.-.-)		Carbohydrates	Central carbohydrate metabolism	Glycolysis_and_Gluconeogenesis	2,3-bisphosphoglycerate-independent phosphoglycerate mutase (EC 5.4.2.1)
Carbohydrates	Fermentation	Fermentations:_Mixed_acid	L-lactate dehydrogenase (EC 1.1.1.27)		Carbohydrates	Central carbohydrate metabolism	Pyruvate_metabolism_I:_anaplerotic_reactions,_PEP	NAD-dependent malic enzyme (EC 1.1.1.38)		Carbohydrates	Central carbohydrate metabolism	Glycolysis_and_Gluconeogenesis	Phosphoenolpyruvate synthase (EC 2.7.9.2)
Carbohydrates	Fermentation	Fermentations:_Mixed_acid	Phosphoenolpyruvate carboxylase (EC 4.1.1.31)		Carbohydrates	Central carbohydrate metabolism	Pyruvate_metabolism_I:_anaplerotic_reactions,_PEP	NADP-dependent malic enzyme (EC 1.1.1.40)		Carbohydrates	Central carbohydrate metabolism	Glycolysis_and_Gluconeogenesis	Pyrophosphate--fructose 6-phosphate 1-phosphotransferase, alpha subunit (EC 2.7.1.90)
Carbohydrates	Fermentation	Fermentations:_Mixed_acid	Pyruvate formate-lyase activating enzyme (EC 1.97.1.4)		Carbohydrates	Central carbohydrate metabolism	Pyruvate_metabolism_I:_anaplerotic_reactions,_PEP	Phosphoenolpyruvate carboxykinase [GTP] (EC 4.1.1.32)		Carbohydrates	Central carbohydrate metabolism	Glycolysis_and_Gluconeogenesis	Pyrophosphate--fructose 6-phosphate 1-phosphotransferase, beta subunit (EC 2.7.1.90)
Carbohydrates	Glycoside hydrolases	Predicted_carbohydrate_hydrolases	COG1306 predicted glycoside hydrolase		Carbohydrates	Central carbohydrate metabolism	Pyruvate_metabolism_I:_anaplerotic_reactions,_PEP	Pyruvate carboxyl transferase (EC 6.4.1.1)		Carbohydrates	Central carbohydrate metabolism	Glycolysis_and_Gluconeogenesis	Pyruvate,phosphate dikinase (EC 2.7.9.1)
Carbohydrates	Glycoside hydrolases	Predicted_carbohydrate_hydrolases	COG1649 predicted glycoside hydrolase		Carbohydrates	Central carbohydrate metabolism	Pyruvate_metabolism_I:_anaplerotic_reactions,_PEP	Pyruvate carboxyl transferase subunit A (EC 6.4.1.1)		Carbohydrates	Central carbohydrate metabolism	Glyoxylate_bypass	Aconitate hydratase 2 (EC 4.2.1.3)
Carbohydrates	Glycoside hydrolases	Predicted_carbohydrate_hydrolases	COG2152 predicted glycoside hydrolase		Carbohydrates	Central carbohydrate metabolism	Pyruvate_metabolism_I:_anaplerotic_reactions,_PEP	Pyruvate carboxyl transferase subunit B (EC 6.4.1.1)		Carbohydrates	Central carbohydrate metabolism	Glyoxylate_bypass	Malate dehydrogenase (EC 1.1.1.37)
Carbohydrates	Glycoside hydrolases	Predicted_carbohydrate_hydrolases	Carbohydrate Esterase Family 4		Carbohydrates	Central carbohydrate metabolism	Pyruvate_metabolism_II:_acetyl-CoA,_acetogenesis_from_pyruvate	Acylphosphate phosphohydrolase (EC 3.6.1.7), putative		Carbohydrates	Central carbohydrate metabolism	Methylglyoxal_Metabolism	Lactoylglutathione lyase (EC 4.4.1.5)
Carbohydrates	Glycoside hydrolases	Predicted_carbohydrate_hydrolases	GH101		Carbohydrates	Central carbohydrate metabolism	Pyruvate_metabolism_II:_acetyl-CoA,_acetogenesis_from_pyruvate	Dihydrolipoamide dehydrogenase of pyruvate dehydrogenase complex (EC 1.8.1.4)		Carbohydrates	Central carbohydrate metabolism	Pentose_phosphate_pathway	Ribose-phosphate pyrophosphokinase (EC 2.7.6.1)
Carbohydrates	Monosaccharides	D-Galacturonate_and_D-Glucuronate_Utilization	2-deoxy-D-gluconate 3-dehydrogenase (EC 1.1.1.125)		Carbohydrates	Central carbohydrate metabolism	Pyruvate_metabolism_II:_acetyl-CoA,_acetogenesis_from_pyruvate	Pyruvate dehydrogenase E1 component (EC 1.2.4.1)		Carbohydrates	Central carbohydrate metabolism	Pentose_phosphate_pathway	Transaldolase (EC 2.2.1.2)
Carbohydrates	Monosaccharides	D-Galacturonate_and_D-Glucuronate_Utilization	Altronate hydrolase (EC 4.2.1.7)		Carbohydrates	Central carbohydrate metabolism	Pyruvate_metabolism_II:_acetyl-CoA,_acetogenesis_from_pyruvate	Pyruvate oxidase (EC 1.2.3.3)		Carbohydrates	Central carbohydrate metabolism	Pentose_phosphate_pathway	Transketolase, N-terminal section (EC 2.2.1.1)
Carbohydrates	Monosaccharides	D-Galacturonate_and_D-Glucuronate_Utilization	Endo-1,4-beta-xylanase A precursor (EC 3.2.1.8)		Carbohydrates	Central carbohydrate metabolism	Pyruvate_metabolism_II:_acetyl-CoA,_acetogenesis_from_pyruvate	Pyruvate oxidase [ubiquinone, cytochrome] (EC 1.2.2.2)		Carbohydrates	Central carbohydrate metabolism	Peripheral_Glucose_Catabolism_Pathways	Glucokinase (EC 2.7.1.2)
Carbohydrates	Monosaccharides	D-Sorbitol(D-Glucitol)_and_L-Sorbose_Utilization	Sorbitol-6-phosphate 2-dehydrogenase (EC 1.1.1.140)		Carbohydrates	Central carbohydrate metabolism	TCA_Cycle	Citrate lyase gamma chain, acyl carrier protein (EC 4.1.3.6)		Carbohydrates	Central carbohydrate metabolism	Pyruvate_Alanine_Serine_Interconversions	Alanine dehydrogenase (EC 1.4.1.1)
Carbohydrates	Monosaccharides	D-galactarate,_D-glucarate_and_D-glycerate_catabolism	D-glycerate transporter (predicted)		Carbohydrates	Central carbohydrate metabolism	TCA_Cycle	Dihydrolipoamide dehydrogenase of 2-oxoglutarate dehydrogenase (EC 1.8.1.4)		Carbohydrates	Central carbohydrate metabolism	Pyruvate_Alanine_Serine_Interconversions	D-alanine aminotransferase (EC 2.6.1.21)
Carbohydrates	Monosaccharides	D-galactarate,_D-glucarate_and_D-glycerate_catabolism	Glycerate kinase (EC 2.7.1.31)		Carbohydrates	Central carbohydrate metabolism	TCA_Cycle	Fumarate hydratase class I, aerobic (EC 4.2.1.2)		Carbohydrates	Central carbohydrate metabolism	Pyruvate_Alanine_Serine_Interconversions	D-serine/D-alanine/glycine transporter
Carbohydrates	Monosaccharides	D-gluconate_and_ketogluconates_metabolism	6-phosphogluconate dehydrogenase, decarboxylating (EC 1.1.1.44)		Carbohydrates	Central carbohydrate metabolism	TCA_Cycle	Fumarate hydratase class II (EC 4.2.1.2)		Carbohydrates	Central carbohydrate metabolism	Pyruvate_Alanine_Serine_Interconversions	L-serine dehydratase (EC 4.3.1.17)
Carbohydrates	Monosaccharides	D-gluconate_and_ketogluconates_metabolism	Gluconate permease		Carbohydrates	Central carbohydrate metabolism	TCA_Cycle	Malate:quinone oxidoreductase (EC 1.1.99.16)		Carbohydrates	Central carbohydrate metabolism	Pyruvate_metabolism_I:_anaplerotic_reactions,_PEP	Malate permease
Carbohydrates	Monosaccharides	Deoxyribose_and_Deoxynucleoside_Catabolism	Deoxyribose-phosphate aldolase (EC 4.1.2.4)		Carbohydrates	CO2 fixation	Calvin-Benson_cycle	Fructose-1,6-bisphosphatase, Bacillus type (EC 3.1.3.11)		Carbohydrates	Central carbohydrate metabolism	Pyruvate_metabolism_I:_anaplerotic_reactions,_PEP	Malolactic enzyme (EC 1.-.-.-)
Carbohydrates	Monosaccharides	Deoxyribose_and_Deoxynucleoside_Catabolism	Putative deoxyribonuclease YjjV		Carbohydrates	CO2 fixation	Calvin-Benson_cycle	Fructose-bisphosphate aldolase class II (EC 4.1.2.13)		Carbohydrates	Central carbohydrate metabolism	Pyruvate_metabolism_I:_anaplerotic_reactions,_PEP	NAD-dependent malic enzyme (EC 1.1.1.38)
Carbohydrates	Monosaccharides	Deoxyribose_and_Deoxynucleoside_Catabolism	Putative deoxyribose-specific ABC transporter, ATP-binding protein		Carbohydrates	CO2 fixation	Calvin-Benson_cycle	NADPH-dependent glyceraldehyde-3-phosphate dehydrogenase (EC 1.2.1.13)		Carbohydrates	Central carbohydrate metabolism	Pyruvate_metabolism_I:_anaplerotic_reactions,_PEP	NADP-dependent malic enzyme (EC 1.1.1.40)
Carbohydrates	Monosaccharides	Deoxyribose_and_Deoxynucleoside_Catabolism	Ribokinase (EC 2.7.1.15)		Carbohydrates	CO2 fixation	Calvin-Benson_cycle	Ribose 5-phosphate isomerase A (EC 5.3.1.6)		Carbohydrates	Central carbohydrate metabolism	Pyruvate_metabolism_I:_anaplerotic_reactions,_PEP	Oxaloacetate decarboxylase beta chain (EC 4.1.1.3)
Carbohydrates	Monosaccharides	Fructose_utilization	PTS system, fructose-specific IIA component (EC 2.7.1.69)		Carbohydrates	CO2 fixation	Calvin-Benson_cycle	Ribulose-phosphate 3-epimerase (EC 5.1.3.1)		Carbohydrates	Central carbohydrate metabolism	Pyruvate_metabolism_I:_anaplerotic_reactions,_PEP	Phosphoenolpyruvate carboxykinase [GTP] (EC 4.1.1.32)
Carbohydrates	Monosaccharides	L-fucose_utilization	L-fucose isomerase (EC 5.3.1.25)		Carbohydrates	CO2 fixation	Calvin-Benson_cycle	Transketolase (EC 2.2.1.1)		Carbohydrates	Central carbohydrate metabolism	Pyruvate_metabolism_I:_anaplerotic_reactions,_PEP	Pyruvate carboxyl transferase (EC 6.4.1.1)
Carbohydrates	Monosaccharides	L-fucose_utilization_temp	Alpha-L-fucosidase (EC 3.2.1.51)		Carbohydrates	CO2 fixation	Carboxysome	Carbonic anhydrase (EC 4.2.1.1)		Carbohydrates	Central carbohydrate metabolism	Pyruvate_metabolism_I:_anaplerotic_reactions,_PEP	Pyruvate carboxyl transferase subunit B (EC 6.4.1.1)
Carbohydrates	Monosaccharides	L-rhamnose_utilization	Alfa-L-rhamnosidase (EC 3.2.1.40)		Carbohydrates	CO2 fixation	Carboxysome	NADH dehydrogenase (EC 1.6.99.3)		Carbohydrates	Central carbohydrate metabolism	Pyruvate_metabolism_II:_acetyl-CoA,_acetogenesis_from_pyruvate	Dihydrolipoamide dehydrogenase of pyruvate dehydrogenase complex (EC 1.8.1.4)
Carbohydrates	Monosaccharides	L-rhamnose_utilization	L-rhamnose isomerase (EC 5.3.1.14)		Carbohydrates	CO2 fixation	Photorespiration_(oxidative_C2_cycle)	2-oxoglutarate/malate translocator		Carbohydrates	Central carbohydrate metabolism	Pyruvate_metabolism_II:_acetyl-CoA,_acetogenesis_from_pyruvate	Pyruvate dehydrogenase E1 component (EC 1.2.4.1)
Carbohydrates	Monosaccharides	L-rhamnose_utilization	Predicted L-lactate dehydrogenase, Iron-sulfur cluster-binding subunit YkgF		Carbohydrates	Di- and oligosaccharides	Beta-Glucoside_Metabolism	6-phospho-beta-glucosidase (EC 3.2.1.86)		Carbohydrates	Central carbohydrate metabolism	Pyruvate_metabolism_II:_acetyl-CoA,_acetogenesis_from_pyruvate	Pyruvate oxidase (EC 1.2.3.3)
Carbohydrates	Monosaccharides	Mannose_Metabolism	Alpha-1,2-mannosidase		Carbohydrates	Di- and oligosaccharides	Beta-Glucoside_Metabolism	Beta-glucosidase (EC 3.2.1.21)		Carbohydrates	Central carbohydrate metabolism	Pyruvate_metabolism_II:_acetyl-CoA,_acetogenesis_from_pyruvate	Pyruvate oxidase [ubiquinone, cytochrome] (EC 1.2.2.2)
Carbohydrates	Monosaccharides	Mannose_Metabolism	Beta-mannosidase (EC 3.2.1.25)		Carbohydrates	Di- and oligosaccharides	Beta-Glucoside_Metabolism	Periplasmic beta-glucosidase (EC 3.2.1.21)		Carbohydrates	Central carbohydrate metabolism	TCA_Cycle	Dihydrolipoamide dehydrogenase of 2-oxoglutarate dehydrogenase (EC 1.8.1.4)
Carbohydrates	Monosaccharides	Mannose_Metabolism	PTS system, mannose-specific IIB component (EC 2.7.1.69)		Carbohydrates	Di- and oligosaccharides	Beta-Glucoside_Metabolism	PTS system, beta-glucoside-specific IIB component (EC 2.7.1.69)		Carbohydrates	Central carbohydrate metabolism	TCA_Cycle	Fumarate hydratase class I (EC 4.2.1.2)
Carbohydrates	NULL	Sugar_utilization_in_Thermotogales	Glycerol kinase (EC 2.7.1.30)		Carbohydrates	Di- and oligosaccharides	Beta-Glucoside_Metabolism	PTS system, beta-glucoside-specific IIC component (EC 2.7.1.69)		Carbohydrates	Central carbohydrate metabolism	TCA_Cycle	Fumarate hydratase class I, aerobic (EC 4.2.1.2)
Carbohydrates	NULL	Sugar_utilization_in_Thermotogales	Neopullulanase (EC 3.2.1.135)		Carbohydrates	Di- and oligosaccharides	Beta-Glucoside_Metabolism	PTS system, cellobiose-specific IIA component (EC 2.7.1.69)		Carbohydrates	Central carbohydrate metabolism	TCA_Cycle	Fumarate hydratase class II (EC 4.2.1.2)
Carbohydrates	NULL	Sugar_utilization_in_Thermotogales	PTS system, fructose-specific IIC component (EC 2.7.1.69)		Carbohydrates	Di- and oligosaccharides	Beta-Glucoside_Metabolism	PTS system, cellobiose-specific IIC component (EC 2.7.1.69)		Carbohydrates	Central carbohydrate metabolism	TCA_Cycle	Isocitrate dehydrogenase [NADP] (EC 1.1.1.42)
Carbohydrates	NULL	Sugar_utilization_in_Thermotogales	Ribose ABC transport system, permease protein RbsC (TC 3.A.1.2.1)		Carbohydrates	Di- and oligosaccharides	Fructooligosaccharides(FOS)_and_Raffinose_Utilization	Glucan 1,6-alpha-glucosidase (EC 3.2.1.70)		Carbohydrates	Central carbohydrate metabolism	TCA_Cycle	Succinyl-CoA ligase [ADP-forming] beta chain (EC 6.2.1.5)
Carbohydrates	NULL	Unknown_carbohydrate_utilization_(_cluster_Yeg_)	Fructose-bisphosphate aldolase class I (EC 4.1.2.13)		Carbohydrates	Di- and oligosaccharides	Fructooligosaccharides(FOS)_and_Raffinose_Utilization	Multiple sugar ABC transporter, membrane-spanning permease protein MsmF		Carbohydrates	Di- and oligosaccharides	Beta-Glucoside_Metabolism	6-phospho-beta-glucosidase (EC 3.2.1.86)
Carbohydrates	NULL	VC0266	Hypothetical protein VC0266 (sugar utilization related?)		Carbohydrates	Di- and oligosaccharides	Fructooligosaccharides(FOS)_and_Raffinose_Utilization	Multiple sugar ABC transporter, membrane-spanning permease protein MsmG		Carbohydrates	Di- and oligosaccharides	Beta-Glucoside_Metabolism	Beta-glucosidase (EC 3.2.1.21)
Carbohydrates	One-carbon Metabolism	One-carbon_metabolism_by_tetrahydropterines	Methenyltetrahydrofolate cyclohydrolase (EC 3.5.4.9)		Carbohydrates	Di- and oligosaccharides	Fructooligosaccharides(FOS)_and_Raffinose_Utilization	Multiple sugar ABC transporter, substrate-binding protein		Carbohydrates	Di- and oligosaccharides	Beta-Glucoside_Metabolism	PTS system, beta-glucoside-specific IIB component (EC 2.7.1.69)
Carbohydrates	One-carbon Metabolism	Serine-glyoxylate_cycle	Citrate synthase (si) (EC 2.3.3.1)		Carbohydrates	Di- and oligosaccharides	Fructooligosaccharides(FOS)_and_Raffinose_Utilization	Sucrose-6-phosphate hydrolase (EC 3.2.1.26)		Carbohydrates	Di- and oligosaccharides	Beta-Glucoside_Metabolism	PTS system, cellobiose-specific IIC component (EC 2.7.1.69)
Carbohydrates	One-carbon Metabolism	Serine-glyoxylate_cycle	Fumarate hydratase class I, anaerobic (EC 4.2.1.2)		Carbohydrates	Di- and oligosaccharides	Fructooligosaccharides(FOS)_and_Raffinose_Utilization	Two-component sensor kinase YesM (EC 2.7.3.-)		Carbohydrates	Di- and oligosaccharides	Beta-Glucoside_Metabolism	Periplasmic beta-glucosidase (EC 3.2.1.21)
Carbohydrates	One-carbon Metabolism	Serine-glyoxylate_cycle	Methylmalonyl-CoA mutase, small subunit (EC 5.4.99.2)		Carbohydrates	Di- and oligosaccharides	Lactose_and_Galactose_Uptake_and_Utilization	Galactose operon repressor, GalR-LacI family of transcriptional regulators		Carbohydrates	Di- and oligosaccharides	Fructooligosaccharides(FOS)_and_Raffinose_Utilization	Alpha-galactosidase (EC 3.2.1.22)
Carbohydrates	One-carbon Metabolism	Serine-glyoxylate_cycle	Propionyl-CoA carboxylase beta chain (EC 6.4.1.3)		Carbohydrates	Di- and oligosaccharides	Lactose_and_Galactose_Uptake_and_Utilization	Galactose-1-phosphate uridylyltransferase (EC 2.7.7.10)		Carbohydrates	Di- and oligosaccharides	Fructooligosaccharides(FOS)_and_Raffinose_Utilization	Alpha-mannosidase (EC 3.2.1.24)
Carbohydrates	One-carbon Metabolism	Serine-glyoxylate_cycle	Succinate dehydrogenase flavoprotein subunit (EC 1.3.99.1)		Carbohydrates	Di- and oligosaccharides	Lactose_and_Galactose_Uptake_and_Utilization	Galactose/methyl galactoside ABC transport system, ATP-binding protein MglA (EC 3.6.3.17)		Carbohydrates	Di- and oligosaccharides	Fructooligosaccharides(FOS)_and_Raffinose_Utilization	Glucan 1,6-alpha-glucosidase (EC 3.2.1.70)
Carbohydrates	One-carbon Metabolism	Serine-glyoxylate_cycle	decarboxylase		Carbohydrates	Di- and oligosaccharides	Lactose_and_Galactose_Uptake_and_Utilization	Galactose/methyl galactoside ABC transport system, permease protein MglC (TC 3.A.1.2.3)		Carbohydrates	Di- and oligosaccharides	Fructooligosaccharides(FOS)_and_Raffinose_Utilization	Multiple sugar ABC transporter, ATP-binding protein
Carbohydrates	One-carbon Metabolism	Serine-glyoxylate_cycle	ethylmalonyl-CoA mutase		Carbohydrates	Di- and oligosaccharides	Lactose_and_Galactose_Uptake_and_Utilization	PTS system, galactose-specific IIC component (EC 2.7.1.69)		Carbohydrates	Di- and oligosaccharides	Fructooligosaccharides(FOS)_and_Raffinose_Utilization	Multiple sugar ABC transporter, membrane-spanning permease protein MsmF
Carbohydrates	Organic acids	Lactate_utilization	L-lactate permease		Carbohydrates	Di- and oligosaccharides	Lactose_utilization	Evolved beta-D-galactosidase, alpha subunit		Carbohydrates	Di- and oligosaccharides	Fructooligosaccharides(FOS)_and_Raffinose_Utilization	Multiple sugar ABC transporter, membrane-spanning permease protein MsmG
Carbohydrates	Organic acids	Lactate_utilization	Predicted D-lactate dehydrogenase, Fe-S protein, FAD/FMN-containing		Carbohydrates	Di- and oligosaccharides	Lactose_utilization	Galactoside O-acetyltransferase (EC 2.3.1.18)		Carbohydrates	Di- and oligosaccharides	Fructooligosaccharides(FOS)_and_Raffinose_Utilization	Sucrose phosphorylase (EC 2.4.1.7)
Carbohydrates	Organic acids	Lactate_utilization	Predicted L-lactate dehydrogenase, Fe-S oxidoreductase subunit YkgE		Carbohydrates	Di- and oligosaccharides	Maltose_and_Maltodextrin_Utilization	4-alpha-glucanotransferase (amylomaltase) (EC 2.4.1.25)		Carbohydrates	Di- and oligosaccharides	Fructooligosaccharides(FOS)_and_Raffinose_Utilization	Sucrose-6-phosphate hydrolase (EC 3.2.1.26)
Carbohydrates	Organic acids	Lactate_utilization	Predicted L-lactate dehydrogenase, hypothetical protein subunit YkgG		Carbohydrates	Di- and oligosaccharides	Maltose_and_Maltodextrin_Utilization	Aldose 1-epimerase (EC 5.1.3.3)		Carbohydrates	Di- and oligosaccharides	Lactose_and_Galactose_Uptake_and_Utilization	Beta-galactosidase (EC 3.2.1.23)
Carbohydrates	Organic acids	Propionyl-CoA_to_Succinyl-CoA_Module	Methylmalonyl-CoA epimerase (EC 5.1.99.1)		Carbohydrates	Di- and oligosaccharides	Maltose_and_Maltodextrin_Utilization	Alpha-amylase (EC 3.2.1.1)		Carbohydrates	Di- and oligosaccharides	Lactose_and_Galactose_Uptake_and_Utilization	Galactokinase (EC 2.7.1.6)
Carbohydrates	Polysaccharides	Cellulosome	1,4-alpha-glucan branching enzyme (EC 2.4.1.18)		Carbohydrates	Di- and oligosaccharides	Maltose_and_Maltodextrin_Utilization	Alpha-glucosidase (EC 3.2.1.20)		Carbohydrates	Di- and oligosaccharides	Lactose_and_Galactose_Uptake_and_Utilization	Galactose-1-phosphate uridylyltransferase (EC 2.7.7.10)
Carbohydrates	Polysaccharides	Cellulosome	Alpha-glucosidase SusB (EC 3.2.1.20)		Carbohydrates	Di- and oligosaccharides	Maltose_and_Maltodextrin_Utilization	Cytoplasmic alpha-amylase (EC 3.2.1.1)		Carbohydrates	Di- and oligosaccharides	Lactose_and_Galactose_Uptake_and_Utilization	Galactose/methyl galactoside ABC transport system, ATP-binding protein MglA (EC 3.6.3.17)
Carbohydrates	Polysaccharides	Cellulosome	SusC, outer membrane protein involved in starch binding		Carbohydrates	Di- and oligosaccharides	Maltose_and_Maltodextrin_Utilization	Malto-oligosyltrehalose synthase (EC 5.4.99.15)		Carbohydrates	Di- and oligosaccharides	Lactose_and_Galactose_Uptake_and_Utilization	Galactose/methyl galactoside ABC transport system, permease protein MglC (TC 3.A.1.2.3)
Carbohydrates	Polysaccharides	Glycogen_metabolism	Glucose-1-phosphate adenylyltransferase (EC 2.7.7.27)		Carbohydrates	Di- and oligosaccharides	Maltose_and_Maltodextrin_Utilization	Maltodextrin glucosidase (EC 3.2.1.20)		Carbohydrates	Di- and oligosaccharides	Maltose_and_Maltodextrin_Utilization	4-alpha-glucanotransferase (amylomaltase) (EC 2.4.1.25)
Carbohydrates	Polysaccharides	Glycogen_metabolism	Glycogen [starch] synthase, eukaryotic (EC 2.4.1.11)		Carbohydrates	Di- and oligosaccharides	Maltose_and_Maltodextrin_Utilization	Maltodextrin phosphorylase (EC 2.4.1.1)		Carbohydrates	Di- and oligosaccharides	Maltose_and_Maltodextrin_Utilization	Aldose 1-epimerase (EC 5.1.3.3)
Carbohydrates	Polysaccharides	Glycogen_metabolism	Glycogen biosynthesis protein GlgD, glucose-1-phosphate adenylyltransferase family		Carbohydrates	Di- and oligosaccharides	Maltose_and_Maltodextrin_Utilization	Maltose-6'-phosphate glucosidase (EC 3.2.1.122)		Carbohydrates	Di- and oligosaccharides	Maltose_and_Maltodextrin_Utilization	Alpha-amylase (EC 3.2.1.1)
Carbohydrates	Polysaccharides	Glycogen_metabolism	Predicted glycogen debranching enzyme (pullulanase-like, but lacking signal peptide)		Carbohydrates	Di- and oligosaccharides	Maltose_and_Maltodextrin_Utilization	Maltose/maltodextrin ABC transporter, permease protein MalF		Carbohydrates	Di- and oligosaccharides	Maltose_and_Maltodextrin_Utilization	Alpha-glucosidase (EC 3.2.1.20)
Carbohydrates	Sugar alcohols	Ethanolamine_utilization	Acetate kinase (EC 2.7.2.1)		Carbohydrates	Di- and oligosaccharides	Maltose_and_Maltodextrin_Utilization	Maltose/maltodextrin ABC transporter, permease protein MalG		Carbohydrates	Di- and oligosaccharides	Maltose_and_Maltodextrin_Utilization	Cytoplasmic alpha-amylase (EC 3.2.1.1)
Carbohydrates	Sugar alcohols	Ethanolamine_utilization	Ethanolamine ammonia-lyase heavy chain (EC 4.3.1.7)		Carbohydrates	Di- and oligosaccharides	Maltose_and_Maltodextrin_Utilization	Maltose/maltodextrin transport ATP-binding protein MalK (EC 3.6.3.19)		Carbohydrates	Di- and oligosaccharides	Maltose_and_Maltodextrin_Utilization	Maltodextrin glucosidase (EC 3.2.1.20)
Carbohydrates	Sugar alcohols	Ethanolamine_utilization	Ethanolamine ammonia-lyase light chain (EC 4.3.1.7)		Carbohydrates	Di- and oligosaccharides	Maltose_and_Maltodextrin_Utilization	Oligo-1,6-glucosidase (EC 3.2.1.10)		Carbohydrates	Di- and oligosaccharides	Maltose_and_Maltodextrin_Utilization	Maltodextrin phosphorylase (EC 2.4.1.1)
Carbohydrates	Sugar alcohols	Ethanolamine_utilization	Ethanolamine permease		Carbohydrates	Di- and oligosaccharides	Maltose_and_Maltodextrin_Utilization	PTS system, maltose and glucose-specific IIB component (EC 2.7.1.69)		Carbohydrates	Di- and oligosaccharides	Maltose_and_Maltodextrin_Utilization	Maltose/maltodextrin ABC transporter, permease protein MalF
Carbohydrates	Sugar alcohols	Ethanolamine_utilization	Ethanolamine sensory transduction histidine kinase		Carbohydrates	Di- and oligosaccharides	Maltose_and_Maltodextrin_Utilization	PTS system, maltose and glucose-specific IIC component (EC 2.7.1.69)		Carbohydrates	Di- and oligosaccharides	Maltose_and_Maltodextrin_Utilization	Maltose/maltodextrin ABC transporter, permease protein MalG
Carbohydrates	Sugar alcohols	Ethanolamine_utilization	Ethanolamine two-component response regulator		Carbohydrates	Di- and oligosaccharides	Maltose_and_Maltodextrin_Utilization	Pullulanase (EC 3.2.1.41)		Carbohydrates	Di- and oligosaccharides	Maltose_and_Maltodextrin_Utilization	Maltose/maltodextrin ABC transporter, substrate binding periplasmic protein MalE
Carbohydrates	Sugar alcohols	Ethanolamine_utilization	Ethanolamine utilization polyhedral-body-like protein EutL		Carbohydrates	Di- and oligosaccharides	Sucrose_utilization	PTS system, sucrose-specific IIB component (EC 2.7.1.69)		Carbohydrates	Di- and oligosaccharides	Maltose_and_Maltodextrin_Utilization	Maltose/maltodextrin transport ATP-binding protein MalK (EC 3.6.3.19)
Carbohydrates	Sugar alcohols	Ethanolamine_utilization	Ethanolamine utilization protein EutA		Carbohydrates	Di- and oligosaccharides	Sucrose_utilization	PTS system, sucrose-specific IIC component (EC 2.7.1.69)		Carbohydrates	Di- and oligosaccharides	Maltose_and_Maltodextrin_Utilization	Oligo-1,6-glucosidase (EC 3.2.1.10)
Carbohydrates	Sugar alcohols	Ethanolamine_utilization	Ethanolamine utilization protein similar to PduA/PduJ		Carbohydrates	Di- and oligosaccharides	Trehalose_Biosynthesis	Malto-oligosyltrehalose trehalohydrolase (EC 3.2.1.141)		Carbohydrates	Di- and oligosaccharides	Maltose_and_Maltodextrin_Utilization	PTS system, maltose and glucose-specific IIB component (EC 2.7.1.69)
Carbohydrates	Sugar alcohols	Glycerol_and_Glycerol-3-phosphate_Uptake_and_Utilization	Glycerol-3-phosphate dehydrogenase [NAD(P)+] (EC 1.1.1.94)		Carbohydrates	Di- and oligosaccharides	Trehalose_Biosynthesis	Trehalose phosphorylase (EC 2.4.1.64)		Carbohydrates	Di- and oligosaccharides	Maltose_and_Maltodextrin_Utilization	PTS system, maltose and glucose-specific IIC component (EC 2.7.1.69)
Carbohydrates	Sugar alcohols	Glycerol_and_Glycerol-3-phosphate_Uptake_and_Utilization	Glycerol-3-phosphate transporter		Carbohydrates	Di- and oligosaccharides	Trehalose_Biosynthesis	Trehalose synthase (EC 5.4.99.16)		Carbohydrates	Di- and oligosaccharides	Maltose_and_Maltodextrin_Utilization	Pullulanase (EC 3.2.1.41)
Carbohydrates	Sugar alcohols	Glycerol_and_Glycerol-3-phosphate_Uptake_and_Utilization	Glycerophosphoryl diester phosphodiesterase, periplasmic (EC 3.1.4.46)		Carbohydrates	Di- and oligosaccharides	Trehalose_Uptake_and_Utilization	Glucose/mannose:H+ symporter GlcP		Carbohydrates	Di- and oligosaccharides	Trehalose_Uptake_and_Utilization	Trehalose-6-phosphate hydrolase (EC 3.2.1.93)
Carbohydrates	Sugar alcohols	Inositol_catabolism	Myo-inositol 2-dehydrogenase (EC 1.1.1.18)		Carbohydrates	Di- and oligosaccharides	Trehalose_Uptake_and_Utilization	PTS system, glucose-specific IIA component (EC 2.7.1.69)		Carbohydrates	Fermentation	Acetoin,_butanediol_metabolism	Acetoin dehydrogenase E1 component beta-subunit (EC 1.2.4.-)
Carbohydrates	Sugar alcohols	Inositol_catabolism	uncharacterized domain		Carbohydrates	Di- and oligosaccharides	Trehalose_Uptake_and_Utilization	PTS system, glucose-specific IIB component (EC 2.7.1.69)		Carbohydrates	Fermentation	Acetoin,_butanediol_metabolism	Acetolactate synthase large subunit (EC 2.2.1.6)
Carbohydrates	Sugar alcohols	Propanediol_utilization	Phosphate acetyltransferase (EC 2.3.1.8)		Carbohydrates	Di- and oligosaccharides	Trehalose_Uptake_and_Utilization	PTS system, trehalose-specific IIB component (EC 2.7.1.69)		Carbohydrates	Fermentation	Acetone_Butanol_Ethanol_Synthesis	3-hydroxybutyryl-CoA dehydratase (EC 4.2.1.55)
Carbohydrates	Sugar alcohols	Propanediol_utilization	Propanediol dehydratase large subunit (EC 4.2.1.28)		Carbohydrates	Di- and oligosaccharides	Trehalose_Uptake_and_Utilization	Trehalase (EC 3.2.1.28)		Carbohydrates	Fermentation	Acetone_Butanol_Ethanol_Synthesis	3-hydroxybutyryl-CoA dehydrogenase (EC 1.1.1.157)
Cell Division and Cell Cycle	NULL	Bacterial_Cytoskeleton	Chromosome (plasmid) partitioning protein ParB		Carbohydrates	Di- and oligosaccharides	Trehalose_Uptake_and_Utilization	Trehalose operon transcriptional repressor		Carbohydrates	Fermentation	Acetone_Butanol_Ethanol_Synthesis	NADH-dependent butanol dehydrogenase A (EC 1.1.1.-)
Cell Division and Cell Cycle	NULL	Bacterial_Cytoskeleton	MreB-like protein (Mbl protein)		Carbohydrates	Di- and oligosaccharides	Trehalose_Uptake_and_Utilization	Trehalose-6-phosphate hydrolase (EC 3.2.1.93)		Carbohydrates	Fermentation	Acetyl-CoA_fermentation_to_Butyrate	3-hydroxyacyl-CoA dehydrogenase (EC 1.1.1.35)
Cell Division and Cell Cycle	NULL	Bacterial_Cytoskeleton	Rod shape-determining protein MreC		Carbohydrates	Fermentation	Acetoin,_butanediol_metabolism	2,3-butanediol dehydrogenase, R-alcohol forming, (R)- and (S)-acetoin-specific (EC 1.1.1.4)		Carbohydrates	Fermentation	Acetyl-CoA_fermentation_to_Butyrate	Butyrate-acetoacetate CoA-transferase subunit A (EC 2.8.3.9)
Cell Division and Cell Cycle	NULL	Bacterial_Cytoskeleton	Rod shape-determining protein RodA		Carbohydrates	Fermentation	Acetoin,_butanediol_metabolism	Acetoin dehydrogenase E1 component beta-subunit (EC 1.2.4.-)		Carbohydrates	Fermentation	Acetyl-CoA_fermentation_to_Butyrate	Probable electron transfer flavoprotein-quinone oxidoreductase FixC (EC 1.5.5.-)
Cell Division and Cell Cycle	NULL	Bacterial_Cytoskeleton	Sporulation initiation inhibitor protein Soj		Carbohydrates	Fermentation	Acetoin,_butanediol_metabolism	Acetolactate synthase large subunit (EC 2.2.1.6)		Carbohydrates	Fermentation	Butanol_Biosynthesis	Pyruvate formate-lyase (EC 2.3.1.54)
Cell Division and Cell Cycle	NULL	Bacterial_Cytoskeleton	Stage 0 sporulation protein J		Carbohydrates	Fermentation	Acetone_Butanol_Ethanol_Synthesis	3-hydroxybutyryl-CoA dehydratase (EC 4.2.1.55)		Carbohydrates	Fermentation	Fermentations:_Lactate	D-lactate dehydrogenase (EC 1.1.1.28)
Cell Division and Cell Cycle	NULL	Control_of_cell_elongation_-_division_cycle_in_Bacilli	FIG001721: Predicted N6-adenine-specific DNA methylase		Carbohydrates	Fermentation	Acetone_Butanol_Ethanol_Synthesis	3-hydroxybutyryl-CoA dehydrogenase (EC 1.1.1.157)		Carbohydrates	Fermentation	Fermentations:_Lactate	Xylulose-5-phosphate phosphoketolase (EC 4.1.2.9)
Cell Division and Cell Cycle	NULL	Cyanobacterial_Circadian_Clock	Circadian phase modifier		Carbohydrates	Fermentation	Acetone_Butanol_Ethanol_Synthesis	NADH-dependent butanol dehydrogenase A (EC 1.1.1.-)		Carbohydrates	Fermentation	Fermentations:_Mixed_acid	Alcohol dehydrogenase (EC 1.1.1.1)
Cell Division and Cell Cycle	NULL	Macromolecular_synthesis_operon	Carbamoyl-phosphate synthase large chain (EC 6.3.5.5)		Carbohydrates	Fermentation	Acetyl-CoA_fermentation_to_Butyrate	3-hydroxyacyl-CoA dehydrogenase (EC 1.1.1.35)		Carbohydrates	Fermentation	Fermentations:_Mixed_acid	Formate efflux transporter (TC 2.A.44 family)
Cell Division and Cell Cycle	NULL	Macromolecular_synthesis_operon	Transamidase GatB domain protein		Carbohydrates	Fermentation	Acetyl-CoA_fermentation_to_Butyrate	Acetyl-CoA:acetoacetyl-CoA transferase, beta subunit (EC 2.8.3.8)		Carbohydrates	Fermentation	Fermentations:_Mixed_acid	L-lactate dehydrogenase (EC 1.1.1.27)
Cell Division and Cell Cycle	NULL	Two_cell_division_clusters_relating_to_chromosome_partitioning	Segregation and condensation protein A		Carbohydrates	Fermentation	Acetyl-CoA_fermentation_to_Butyrate	Butyrate-acetoacetate CoA-transferase subunit A (EC 2.8.3.9)		Carbohydrates	Fermentation	Fermentations:_Mixed_acid	Phosphoenolpyruvate carboxylase (EC 4.1.1.31)
Cell Wall and Capsule	Capsular and extracellular polysacchrides	Alginate_metabolism	Probable poly(beta-D-mannuronate) O-acetylase (EC 2.3.1.-)		Carbohydrates	Fermentation	Acetyl-CoA_fermentation_to_Butyrate	Ferredoxin-like protein		Carbohydrates	Fermentation	Fermentations:_Mixed_acid	Pyruvate formate-lyase activating enzyme (EC 1.97.1.4)
Cell Wall and Capsule	Capsular and extracellular polysacchrides	Capsular_heptose_biosynthesis	GDP-mannose 4,6-dehydratase (EC 4.2.1.47)		Carbohydrates	Fermentation	Acetyl-CoA_fermentation_to_Butyrate	Probable electron transfer flavoprotein-quinone oxidoreductase FixC (EC 1.5.5.-)		Carbohydrates	Glycoside hydrolases	Predicted_carbohydrate_hydrolases	COG1306 predicted glycoside hydrolase
Cell Wall and Capsule	Capsular and extracellular polysacchrides	Capsular_heptose_biosynthesis	dTDP-4-dehydrorhamnose 3,5-epimerase (EC 5.1.3.13)		Carbohydrates	Fermentation	Butanol_Biosynthesis	Alcohol dehydrogenase (EC 1.1.1.1); Acetaldehyde dehydrogenase (EC 1.2.1.10)		Carbohydrates	Glycoside hydrolases	Predicted_carbohydrate_hydrolases	COG1649 predicted glycoside hydrolase
Cell Wall and Capsule	Capsular and extracellular polysacchrides	Colanic_acid_biosynthesis	Lipopolysaccharide biosynthesis protein WzxC		Carbohydrates	Fermentation	Butanol_Biosynthesis	NADPH-dependent butanol dehydrogenase (EC 1.1.1.-)		Carbohydrates	Glycoside hydrolases	Predicted_carbohydrate_hydrolases	COG2152 predicted glycoside hydrolase
Cell Wall and Capsule	Capsular and extracellular polysacchrides	Exopolysaccharide_Biosynthesis	Glycosyl transferase, group 1 family protein		Carbohydrates	Fermentation	Fermentations:_Lactate	D-lactate dehydrogenase (EC 1.1.1.28)		Carbohydrates	Glycoside hydrolases	Predicted_carbohydrate_hydrolases	Carbohydrate Esterase Family 4
Cell Wall and Capsule	Capsular and extracellular polysacchrides	Exopolysaccharide_Biosynthesis	Glycosyl transferase, group 2 family protein		Carbohydrates	Fermentation	Fermentations:_Lactate	Fructose-6-phosphate phosphoketolase (EC 4.1.2.22)		Carbohydrates	Glycoside hydrolases	Predicted_carbohydrate_hydrolases	GH101
Cell Wall and Capsule	Capsular and extracellular polysacchrides	Exopolysaccharide_Biosynthesis	Undecaprenyl-phosphate galactosephosphotransferase (EC 2.7.8.6)		Carbohydrates	Fermentation	Fermentations:_Mixed_acid	Formate efflux transporter (TC 2.A.44 family)		Carbohydrates	Monosaccharides	D-Galacturonate_and_D-Glucuronate_Utilization	2-dehydro-3-deoxygluconate kinase (EC 2.7.1.45)
Cell Wall and Capsule	Capsular and extracellular polysacchrides	Phosphorylcholine_incorporation_in_LPS	Lipopolysaccharide cholinephosphotransferase LicD1 (EC 2.7.8.-)		Carbohydrates	Fermentation	Fermentations:_Mixed_acid	L-lactate dehydrogenase (EC 1.1.1.27)		Carbohydrates	Monosaccharides	D-Galacturonate_and_D-Glucuronate_Utilization	2-deoxy-D-gluconate 3-dehydrogenase (EC 1.1.1.125)
Cell Wall and Capsule	Capsular and extracellular polysacchrides	Rhamnose_containing_glycans	Alpha-D-GlcNAc alpha-1,2-L-rhamnosyltransferase (EC 2.4.1.-)		Carbohydrates	Fermentation	Fermentations:_Mixed_acid	Phosphoenolpyruvate carboxylase (EC 4.1.1.31)		Carbohydrates	Monosaccharides	D-Galacturonate_and_D-Glucuronate_Utilization	Altronate hydrolase (EC 4.2.1.7)
Cell Wall and Capsule	Capsular and extracellular polysacchrides	Rhamnose_containing_glycans	Glycerol-3-phosphate cytidylyltransferase (EC 2.7.7.39)		Carbohydrates	Fermentation	Fermentations:_Mixed_acid	Pyruvate formate-lyase activating enzyme (EC 1.97.1.4)		Carbohydrates	Monosaccharides	D-Galacturonate_and_D-Glucuronate_Utilization	Endo-1,4-beta-xylanase A precursor (EC 3.2.1.8)
Cell Wall and Capsule	Capsular and extracellular polysacchrides	Rhamnose_containing_glycans	capsular polysaccharide biosynthesis protein		Carbohydrates	Fermentation	Fermentations:_Mixed_acid	Sugar/maltose fermentation stimulation protein homolog		Carbohydrates	Monosaccharides	D-Sorbitol(D-Glucitol)_and_L-Sorbose_Utilization	Sorbitol-6-phosphate 2-dehydrogenase (EC 1.1.1.140)
Cell Wall and Capsule	Capsular and extracellular polysacchrides	Sialic_Acid_Metabolism	Glucosamine--fructose-6-phosphate aminotransferase [isomerizing] (EC 2.6.1.16)		Carbohydrates	Glycoside hydrolases	Predicted_carbohydrate_hydrolases	Carbohydrate Esterase Family 4		Carbohydrates	Monosaccharides	D-Tagatose_and_Galactitol_Utilization	6-phosphofructokinase (EC 2.7.1.11)
Cell Wall and Capsule	Capsular and extracellular polysacchrides	Sialic_Acid_Metabolism	Glucosamine-6-phosphate deaminase (EC 3.5.99.6)		Carbohydrates	Glycoside hydrolases	Predicted_carbohydrate_hydrolases	COG1306 predicted glycoside hydrolase		Carbohydrates	Monosaccharides	D-galactarate,_D-glucarate_and_D-glycerate_catabolism	D-glycerate transporter (predicted)
Cell Wall and Capsule	Capsular and extracellular polysacchrides	Sialic_Acid_Metabolism	N-acetylmannosamine kinase (EC 2.7.1.60)		Carbohydrates	Glycoside hydrolases	Predicted_carbohydrate_hydrolases	COG1649 predicted glycoside hydrolase		Carbohydrates	Monosaccharides	D-galactarate,_D-glucarate_and_D-glycerate_catabolism	Glycerate kinase (EC 2.7.1.31)
Cell Wall and Capsule	Capsular and extracellular polysacchrides	Sialic_Acid_Metabolism	N-acetylmannosamine-6-phosphate 2-epimerase (EC 5.1.3.9)		Carbohydrates	Glycoside hydrolases	Predicted_carbohydrate_hydrolases	COG2152 predicted glycoside hydrolase		Carbohydrates	Monosaccharides	D-gluconate_and_ketogluconates_metabolism	6-phosphogluconate dehydrogenase, decarboxylating (EC 1.1.1.44)
Cell Wall and Capsule	Capsular and extracellular polysacchrides	Sialic_Acid_Metabolism	N-acetylneuraminate lyase (EC 4.1.3.3)		Carbohydrates	Glycoside hydrolases	Predicted_carbohydrate_hydrolases	GH101		Carbohydrates	Monosaccharides	D-gluconate_and_ketogluconates_metabolism	Gluconate permease
Cell Wall and Capsule	Capsular and extracellular polysacchrides	Sialic_Acid_Metabolism	N-acylglucosamine 2-epimerase (EC 5.1.3.8)		Carbohydrates	Monosaccharides	D-galactarate,_D-glucarate_and_D-glycerate_catabolism	D-glycerate transporter (predicted)		Carbohydrates	Monosaccharides	D-ribose_utilization	Ribose 5-phosphate isomerase B (EC 5.3.1.6)
Cell Wall and Capsule	Capsular and extracellular polysacchrides	Sialic_Acid_Metabolism	PTS system, mannose-specific IID component (EC 2.7.1.69)		Carbohydrates	Monosaccharides	D-galactarate,_D-glucarate_and_D-glycerate_catabolism	Glucarate dehydratase (EC 4.2.1.40)		Carbohydrates	Monosaccharides	Deoxyribose_and_Deoxynucleoside_Catabolism	Deoxyribose-phosphate aldolase (EC 4.1.2.4)
Cell Wall and Capsule	Capsular and extracellular polysacchrides	Sialic_Acid_Metabolism	Sialic acid utilization regulator, RpiR family		Carbohydrates	Monosaccharides	D-galactarate,_D-glucarate_and_D-glycerate_catabolism	Glycerate kinase (EC 2.7.1.31)		Carbohydrates	Monosaccharides	Deoxyribose_and_Deoxynucleoside_Catabolism	Putative deoxyribonuclease YjjV
Cell Wall and Capsule	Capsular and extracellular polysacchrides	Sialic_Acid_Metabolism	TRAP-type transport system, periplasmic component, predicted N-acetylneuraminate-binding protein		Carbohydrates	Monosaccharides	D-galactarate,_D-glucarate_and_D-glycerate_catabolism	Sugar diacid utilization regulator SdaR		Carbohydrates	Monosaccharides	Deoxyribose_and_Deoxynucleoside_Catabolism	Putative deoxyribose-specific ABC transporter, ATP-binding protein
Cell Wall and Capsule	Capsular and extracellular polysacchrides	Sialic_Acid_Metabolism	TRAP-type transport system, small permease component, predicted N-acetylneuraminate transporter		Carbohydrates	Monosaccharides	D-Galacturonate_and_D-Glucuronate_Utilization	2-deoxy-D-gluconate 3-dehydrogenase (EC 1.1.1.125)		Carbohydrates	Monosaccharides	Deoxyribose_and_Deoxynucleoside_Catabolism	Pyrimidine-nucleoside phosphorylase (EC 2.4.2.2)
Cell Wall and Capsule	Capsular and extracellular polysacchrides	dTDP-rhamnose_synthesis	Glucose-1-phosphate cytidylyltransferase (EC 2.7.7.33)		Carbohydrates	Monosaccharides	D-Galacturonate_and_D-Glucuronate_Utilization	Altronate hydrolase (EC 4.2.1.7)		Carbohydrates	Monosaccharides	Deoxyribose_and_Deoxynucleoside_Catabolism	Ribokinase (EC 2.7.1.15)
Cell Wall and Capsule	Capsular and extracellular polysacchrides	dTDP-rhamnose_synthesis	Glucose-1-phosphate thymidylyltransferase (EC 2.7.7.24)		Carbohydrates	Monosaccharides	D-Galacturonate_and_D-Glucuronate_Utilization	Altronate oxidoreductase (EC 1.1.1.58)		Carbohydrates	Monosaccharides	Fructose_utilization	PTS system, fructose-specific IIA component (EC 2.7.1.69)
Cell Wall and Capsule	Capsular and extracellular polysacchrides	dTDP-rhamnose_synthesis	dTDP-4-dehydrorhamnose reductase (EC 1.1.1.133)		Carbohydrates	Monosaccharides	D-Galacturonate_and_D-Glucuronate_Utilization	Endo-1,4-beta-xylanase A precursor (EC 3.2.1.8)		Carbohydrates	Monosaccharides	L-Arabinose_utilization	Ribulokinase (EC 2.7.1.16)
Cell Wall and Capsule	Gram-Negative cell wall components	KDO2-Lipid_A_biosynthesis	3-deoxy-D-manno-octulosonic-acid transferase (EC 2.-.-.-)		Carbohydrates	Monosaccharides	D-Galacturonate_and_D-Glucuronate_Utilization	Rhamnogalacturonides degradation protein RhiN		Carbohydrates	Monosaccharides	L-ascorbate_utilization_(and_related_gene_clusters)	Ascorbate-specific PTS system, EIIC component
Cell Wall and Capsule	Gram-Negative cell wall components	KDO2-Lipid_A_biosynthesis	3-deoxy-manno-octulosonate cytidylyltransferase (EC 2.7.7.38)		Carbohydrates	Monosaccharides	D-gluconate_and_ketogluconates_metabolism	6-phosphogluconate dehydrogenase, decarboxylating (EC 1.1.1.44)		Carbohydrates	Monosaccharides	L-ascorbate_utilization_(and_related_gene_clusters)	L-ribulose-5-phosphate 4-epimerase (EC 5.1.3.4)
Cell Wall and Capsule	Gram-Negative cell wall components	KDO2-Lipid_A_biosynthesis	Acyl-[acyl-carrier-protein]--UDP-N-acetylglucosamine O-acyltransferase (EC 2.3.1.129)		Carbohydrates	Monosaccharides	D-gluconate_and_ketogluconates_metabolism	Gluconate permease		Carbohydrates	Monosaccharides	L-ascorbate_utilization_(and_related_gene_clusters)	Probable L-ascorbate-6-phosphate lactonase UlaG (EC 3.1.1.-) (L-ascorbate utilization protein G)
Cell Wall and Capsule	Gram-Negative cell wall components	KDO2-Lipid_A_biosynthesis	Lipid A biosynthesis lauroyl acyltransferase (EC 2.3.1.-)		Carbohydrates	Monosaccharides	D-gluconate_and_ketogluconates_metabolism	Low-affinity gluconate/H+ symporter GntU		Carbohydrates	Monosaccharides	L-fucose_utilization	Fucose permease
Cell Wall and Capsule	Gram-Negative cell wall components	KDO2-Lipid_A_biosynthesis	Lipid-A-disaccharide synthase (EC 2.4.1.182)		Carbohydrates	Monosaccharides	D-ribose_utilization	Ribose operon repressor		Carbohydrates	Monosaccharides	L-fucose_utilization	L-fucose isomerase (EC 5.3.1.25)
Cell Wall and Capsule	Gram-Negative cell wall components	KDO2-Lipid_A_biosynthesis	Protein of unknown function DUF1009 clustered with KDO2-Lipid A biosynthesis genes		Carbohydrates	Monosaccharides	D-Sorbitol(D-Glucitol)_and_L-Sorbose_Utilization	Sorbitol-6-phosphate 2-dehydrogenase (EC 1.1.1.140)		Carbohydrates	Monosaccharides	L-fucose_utilization_temp	Alpha-L-fucosidase (EC 3.2.1.51)
Cell Wall and Capsule	Gram-Negative cell wall components	KDO2-Lipid_A_biosynthesis	UDP-2,3-diacylglucosamine hydrolase (EC 3.6.1.-)		Carbohydrates	Monosaccharides	D-Tagatose_and_Galactitol_Utilization	Galactitol-1-phosphate 5-dehydrogenase (EC 1.1.1.251)		Carbohydrates	Monosaccharides	L-rhamnose_utilization	Alfa-L-rhamnosidase (EC 3.2.1.40)
Cell Wall and Capsule	Gram-Negative cell wall components	KDO2-Lipid_A_biosynthesis	UDP-3-O-[3-hydroxymyristoyl] N-acetylglucosamine deacetylase (EC 3.5.1.-)		Carbohydrates	Monosaccharides	D-Tagatose_and_Galactitol_Utilization	PTS system, galactitol-specific IIC component (EC 2.7.1.69)		Carbohydrates	Monosaccharides	L-rhamnose_utilization	L-lactate dehydrogenase (EC 1.1.2.3)
Cell Wall and Capsule	Gram-Negative cell wall components	KDO2-Lipid_A_biosynthesis	UDP-3-O-[3-hydroxymyristoyl] glucosamine N-acyltransferase (EC 2.3.1.-)		Carbohydrates	Monosaccharides	D-Tagatose_and_Galactitol_Utilization	Tagatose-6-phosphate kinase (EC 2.7.1.144)		Carbohydrates	Monosaccharides	L-rhamnose_utilization	L-rhamnose isomerase (EC 5.3.1.14)
Cell Wall and Capsule	Gram-Negative cell wall components	LOS_core_oligosaccharide_biosynthesis	ADP-heptose synthase (EC 2.7.-.-)		Carbohydrates	Monosaccharides	Deoxyribose_and_Deoxynucleoside_Catabolism	Deoxyribose-phosphate aldolase (EC 4.1.2.4)		Carbohydrates	Monosaccharides	L-rhamnose_utilization	Predicted L-lactate dehydrogenase, Iron-sulfur cluster-binding subunit YkgF
Cell Wall and Capsule	Gram-Negative cell wall components	LOS_core_oligosaccharide_biosynthesis	ADP-heptose--lipooligosaccharide heptosyltransferase II (EC 2.4.1.-)		Carbohydrates	Monosaccharides	Deoxyribose_and_Deoxynucleoside_Catabolism	Nucleoside permease NupC		Carbohydrates	Monosaccharides	Mannose_Metabolism	Alpha-1,2-mannosidase
Cell Wall and Capsule	Gram-Negative cell wall components	LOS_core_oligosaccharide_biosynthesis	Beta-1,3-glucosyltransferase		Carbohydrates	Monosaccharides	Deoxyribose_and_Deoxynucleoside_Catabolism	Predicted nucleoside ABC transporter, ATP-binding component		Carbohydrates	Monosaccharides	Mannose_Metabolism	Beta-mannosidase (EC 3.2.1.25)
Cell Wall and Capsule	Gram-Negative cell wall components	LOS_core_oligosaccharide_biosynthesis	D-glycero-beta-D-manno-heptose 7-phosphate kinase		Carbohydrates	Monosaccharides	Deoxyribose_and_Deoxynucleoside_Catabolism	Putative deoxyribonuclease YjjV		Carbohydrates	Monosaccharides	Mannose_Metabolism	Mannose-6-phosphate isomerase (EC 5.3.1.8)
Cell Wall and Capsule	Gram-Negative cell wall components	LOS_core_oligosaccharide_biosynthesis	UDP-galactopyranose mutase (EC 5.4.99.9)		Carbohydrates	Monosaccharides	Deoxyribose_and_Deoxynucleoside_Catabolism	Putative deoxyribose-specific ABC transporter, ATP-binding protein		Carbohydrates	Monosaccharides	Mannose_Metabolism	PTS system, mannose-specific IIB component (EC 2.7.1.69)
Cell Wall and Capsule	Gram-Negative cell wall components	Lipid_A-Ara4N_pathway_(_Polymyxin_resistance_)	UDP-4-amino-4-deoxy-L-arabinose--oxoglutarate aminotransferase (EC 2.6.1.-)		Carbohydrates	Monosaccharides	Deoxyribose_and_Deoxynucleoside_Catabolism	Putative deoxyribose-specific ABC transporter, permease protein		Carbohydrates	Monosaccharides	Mannose_Metabolism	PTS system, mannose-specific IIC component (EC 2.7.1.69)
Cell Wall and Capsule	Gram-Negative cell wall components	Lipid_A_modifications	UPF0141 membrane protein YijP possibly required for phosphoethanolamine modification of lipopolysaccharide		Carbohydrates	Monosaccharides	Deoxyribose_and_Deoxynucleoside_Catabolism	Ribokinase (EC 2.7.1.15)		Carbohydrates	NULL	Lacto-N-Biose_I_and_Galacto-N-Biose_Metabolic_Pathway	UDP-glucose 4-epimerase (EC 5.1.3.2)
Cell Wall and Capsule	Gram-Negative cell wall components	Lipopolysaccharide-related_cluster_in_Alphaproteobacteria	Lipid A export ATP-binding/permease protein MsbA (EC 3.6.3.25)		Carbohydrates	Monosaccharides	Fructose_utilization	PTS system, fructose-specific IIA component (EC 2.7.1.69)		Carbohydrates	NULL	Sugar_utilization_in_Thermotogales	1-phosphofructokinase (EC 2.7.1.56)
Cell Wall and Capsule	Gram-Negative cell wall components	Lipopolysaccharide-related_cluster_in_Alphaproteobacteria	Tetraacyldisaccharide 4'-kinase (EC 2.7.1.130)		Carbohydrates	Monosaccharides	Fructose_utilization	Transcriptional repressor of the fructose operon, DeoR family		Carbohydrates	NULL	Sugar_utilization_in_Thermotogales	2-dehydro-3-deoxyphosphogluconate aldolase (EC 4.1.2.14)
Cell Wall and Capsule	Gram-Negative cell wall components	Lipopolysaccharide-related_cluster_in_Alphaproteobacteria	TldE/PmbA protein, part of proposed TldE/TldD proteolytic complex (PMID 12029038)		Carbohydrates	Monosaccharides	Hexose_Phosphate_Uptake_System	Homolog of fucose/glucose/galactose permeases		Carbohydrates	NULL	Sugar_utilization_in_Thermotogales	D-glycerate 2-kinase (EC 2.7.1.-)
Cell Wall and Capsule	Gram-Negative cell wall components	Lipopolysaccharide_assembly	Lipoprotein releasing system ATP-binding protein LolD		Carbohydrates	Monosaccharides	L-Arabinose_utilization	L-arabinose isomerase (EC 5.3.1.4)		Carbohydrates	NULL	Sugar_utilization_in_Thermotogales	D-mannonate oxidoreductase (EC 1.1.1.57)
Cell Wall and Capsule	Gram-Negative cell wall components	Lipopolysaccharide_assembly	Outer membrane protein assembly factor YaeT precursor		Carbohydrates	Monosaccharides	L-Arabinose_utilization	L-arabinose-binding periplasmic protein precursor AraF (TC 3.A.1.2.2)		Carbohydrates	NULL	Sugar_utilization_in_Thermotogales	Glucose-6-phosphate 1-dehydrogenase (EC 1.1.1.49)
Cell Wall and Capsule	Gram-Negative cell wall components	Major_Outer_Membrane_Proteins	Outer membrane protein A precursor		Carbohydrates	Monosaccharides	L-ascorbate_utilization_(and_related_gene_clusters)	3-keto-L-gulonate 6-phosphate decarboxylase		Carbohydrates	NULL	Sugar_utilization_in_Thermotogales	Glycerol kinase (EC 2.7.1.30)
Cell Wall and Capsule	Gram-Negative cell wall components	Vibrio_Core_Oligosaccharide_Biosynthesis	ADP-L-glycero-D-manno-heptose-6-epimerase (EC 5.1.3.20)		Carbohydrates	Monosaccharides	L-ascorbate_utilization_(and_related_gene_clusters)	Ascorbate-specific PTS system, EIIA component (EC 2.7.1.-)		Carbohydrates	NULL	Sugar_utilization_in_Thermotogales	Glycerol-3-phosphate dehydrogenase (EC 1.1.5.3)
Cell Wall and Capsule	Gram-Positive cell wall components	Sortase	Cell wall surface anchor family protein		Carbohydrates	Monosaccharides	L-ascorbate_utilization_(and_related_gene_clusters)	Ascorbate-specific PTS system, EIIC component		Carbohydrates	NULL	Sugar_utilization_in_Thermotogales	Neopullulanase (EC 3.2.1.135)
Cell Wall and Capsule	Gram-Positive cell wall components	Teichoic_and_lipoteichoic_acids_biosynthesis	N-acetylmannosaminyltransferase (EC 2.4.1.187)		Carbohydrates	Monosaccharides	L-ascorbate_utilization_(and_related_gene_clusters)	L-xylulose 5-phosphate 3-epimerase (EC 5.1.3.-)		Carbohydrates	NULL	Sugar_utilization_in_Thermotogales	PTS system, fructose-specific IIB component (EC 2.7.1.69)
Cell Wall and Capsule	NULL	Peptidoglycan_Biosynthesis	Glutamate racemase (EC 5.1.1.3)		Carbohydrates	Monosaccharides	L-ascorbate_utilization_(and_related_gene_clusters)	Probable L-ascorbate-6-phosphate lactonase UlaG (EC 3.1.1.-) (L-ascorbate utilization protein G)		Carbohydrates	NULL	Sugar_utilization_in_Thermotogales	PTS system, fructose-specific IIC component (EC 2.7.1.69)
Cell Wall and Capsule	NULL	Peptidoglycan_Biosynthesis	Multimodular transpeptidase-transglycosylase (EC 2.4.1.129) (EC 3.4.-.-)		Carbohydrates	Monosaccharides	L-fucose_utilization	Fucose permease		Carbohydrates	NULL	Sugar_utilization_in_Thermotogales	Ribose ABC transport system, ATP-binding protein RbsA (TC 3.A.1.2.1)
Cell Wall and Capsule	NULL	Peptidoglycan_Biosynthesis	Phospho-N-acetylmuramoyl-pentapeptide-transferase (EC 2.7.8.13)		Carbohydrates	Monosaccharides	L-fucose_utilization	L-fucose isomerase (EC 5.3.1.25)		Carbohydrates	NULL	Sugar_utilization_in_Thermotogales	Ribose ABC transport system, periplasmic ribose-binding protein RbsB (TC 3.A.1.2.1)
Cell Wall and Capsule	NULL	Peptidoglycan_Biosynthesis	UDP-N-acetylenolpyruvoylglucosamine reductase (EC 1.1.1.158)		Carbohydrates	Monosaccharides	L-fucose_utilization	L-fucose mutarotase		Carbohydrates	NULL	Sugar_utilization_in_Thermotogales	Ribose ABC transport system, permease protein RbsC (TC 3.A.1.2.1)
Cell Wall and Capsule	NULL	Peptidoglycan_Biosynthesis	UDP-N-acetylglucosamine 1-carboxyvinyltransferase (EC 2.5.1.7)		Carbohydrates	Monosaccharides	L-fucose_utilization	L-fuculose phosphate aldolase (EC 4.1.2.17)		Carbohydrates	NULL	Sugar_utilization_in_Thermotogales	Uronate isomerase (EC 5.3.1.12)
Cell Wall and Capsule	NULL	Peptidoglycan_Biosynthesis	UDP-N-acetylmuramoylalanine--D-glutamate ligase (EC 6.3.2.9)		Carbohydrates	Monosaccharides	L-fucose_utilization	Possible fucose ABC transporter, ATP-binding component		Carbohydrates	NULL	Sugar_utilization_in_Thermotogales	Xylose isomerase (EC 5.3.1.5)
Cell Wall and Capsule	NULL	Peptidoglycan_biosynthesis--gjo	UDP-N-acetylmuramoylalanyl-D-glutamate--L-lysine ligase (EC 6.3.2.7)		Carbohydrates	Monosaccharides	L-fucose_utilization_temp	Alpha-L-fucosidase (EC 3.2.1.51)		Carbohydrates	NULL	Sugar_utilization_in_Thermotogales	Xylulose kinase (EC 2.7.1.17)
Cell Wall and Capsule	NULL	Recycling_of_Peptidoglycan_Amino_Acids	Aminoacyl-histidine dipeptidase (Peptidase D) (EC 3.4.13.3)		Carbohydrates	Monosaccharides	L-rhamnose_utilization	Alfa-L-rhamnosidase (EC 3.2.1.40)		Carbohydrates	NULL	Unknown_carbohydrate_utilization_(_cluster_Yeg_)	Fructose-bisphosphate aldolase class I (EC 4.1.2.13)
Cell Wall and Capsule	NULL	Recycling_of_Peptidoglycan_Amino_Acids	AmpG permease		Carbohydrates	Monosaccharides	L-rhamnose_utilization	L-rhamnose isomerase (EC 5.3.1.14)		Carbohydrates	NULL	VC0266	Hypothetical protein VC0266 (sugar utilization related?)
Cell Wall and Capsule	NULL	Recycling_of_Peptidoglycan_Amino_Acids	L-alanine-DL-glutamate epimerase		Carbohydrates	Monosaccharides	L-rhamnose_utilization	Lactaldehyde dehydrogenase involved in fucose or rhamnose utilization (EC 1.2.1.22)		Carbohydrates	One-carbon Metabolism	One-carbon_metabolism_by_tetrahydropterines	Formiminotetrahydrofolate cyclodeaminase (EC 4.3.1.4)
Cell Wall and Capsule	NULL	Recycling_of_Peptidoglycan_Amino_Acids	N-acetylmuramoyl-L-alanine amidase (EC 3.5.1.28)		Carbohydrates	Monosaccharides	L-rhamnose_utilization	Predicted L-lactate dehydrogenase, Iron-sulfur cluster-binding subunit YkgF		Carbohydrates	One-carbon Metabolism	One-carbon_metabolism_by_tetrahydropterines	Methenyltetrahydrofolate cyclohydrolase (EC 3.5.4.9)
Cell Wall and Capsule	NULL	Recycling_of_Peptidoglycan_Amino_Sugars	N-acetylmuramic acid 6-phosphate etherase (EC 4.2.-.-)		Carbohydrates	Monosaccharides	L-rhamnose_utilization	Predicted L-rhamnose ABC transporter, ATP-binding component		Carbohydrates	One-carbon Metabolism	Serine-glyoxylate_cycle	5,10-methylenetetrahydrofolate reductase (EC 1.5.1.20)
Cell Wall and Capsule	NULL	YjeE	ATPase YjeE, predicted to have essential role in cell wall biosynthesis		Carbohydrates	Monosaccharides	L-rhamnose_utilization	rhamnogalacturonan acetylesterase		Carbohydrates	One-carbon Metabolism	Serine-glyoxylate_cycle	Citrate synthase (si) (EC 2.3.3.1)
Cell Wall and Capsule	NULL	YjeE	COG3178: Predicted phosphotransferase related to Ser/Thr protein kinases		Carbohydrates	Monosaccharides	L-rhamnose_utilization	Rhamnulokinase (EC 2.7.1.5)		Carbohydrates	One-carbon Metabolism	Serine-glyoxylate_cycle	Fumarate hydratase class I, anaerobic (EC 4.2.1.2)
Cell Wall and Capsule	NULL	YjeE	YjeF protein, function unknown		Carbohydrates	Monosaccharides	Mannose_Metabolism	Alpha-1,2-mannosidase		Carbohydrates	One-carbon Metabolism	Serine-glyoxylate_cycle	Methylenetetrahydrofolate dehydrogenase (NADP+) (EC 1.5.1.5)
Clustering-based subsystems	Biosynthesis of galactoglycans and related lipopolysacharides	CBSS-258594.1.peg.3339	Glycosyl transferase, group 1		Carbohydrates	Monosaccharides	Mannose_Metabolism	Beta-mannosidase (EC 3.2.1.25)		Carbohydrates	One-carbon Metabolism	Serine-glyoxylate_cycle	Methylmalonyl-CoA mutase, small subunit (EC 5.4.99.2)
Clustering-based subsystems	Biosynthesis of galactoglycans and related lipopolysacharides	CBSS-376686.6.peg.291	Glycosyl transferase, family 2		Carbohydrates	Monosaccharides	Mannose_Metabolism	PTS system, mannose-specific IIB component (EC 2.7.1.69)		Carbohydrates	One-carbon Metabolism	Serine-glyoxylate_cycle	Phosphoenolpyruvate carboxykinase [ATP] (EC 4.1.1.49)
Clustering-based subsystems	Biosynthesis of galactoglycans and related lipopolysacharides	CBSS-376686.6.peg.291	Glycosyltransferase (EC 2.4.1.-)		Carbohydrates	Monosaccharides	Mannose_Metabolism	Putative regulator of the mannose operon, ManO		Carbohydrates	One-carbon Metabolism	Serine-glyoxylate_cycle	Propionyl-CoA carboxylase beta chain (EC 6.4.1.3)
Clustering-based subsystems	Biosynthesis of galactoglycans and related lipopolysacharides	CBSS-376686.6.peg.291	glycosyl transferase, family 2		Carbohydrates	Monosaccharides	Xylose_utilization	D-xylose transport ATP-binding protein XylG		Carbohydrates	One-carbon Metabolism	Serine-glyoxylate_cycle	Succinate dehydrogenase flavoprotein subunit (EC 1.3.99.1)
Clustering-based subsystems	CRISPRs and associated hypotheticals	CBSS-216592.1.peg.3534	CRISPR-associated protein, CT1975 family		Carbohydrates	Monosaccharides	Xylose_utilization	Possible alpha-xyloside ABC transporter, permease component		Carbohydrates	One-carbon Metabolism	Serine-glyoxylate_cycle	Succinate dehydrogenase iron-sulfur protein (EC 1.3.99.1)
Clustering-based subsystems	Carbohydrates	Beta-lactamase_cluster_in_Streptococcus	Drug/metabolite transporter (DMT) superfamily protein		Carbohydrates	Monosaccharides	Xylose_utilization	Xylose ABC transporter, periplasmic xylose-binding protein XylF		Carbohydrates	One-carbon Metabolism	Serine-glyoxylate_cycle	Succinyl-CoA ligase [ADP-forming] alpha chain (EC 6.2.1.5)
Clustering-based subsystems	Carbohydrates	Beta-lactamase_cluster_in_Streptococcus	Xaa-Pro dipeptidyl-peptidase (EC 3.4.14.11)		Carbohydrates	NULL	Lacto-N-Biose_I_and_Galacto-N-Biose_Metabolic_Pathway	Lacto-N-biose phosphorylase (EC 2.4.1.211)		Carbohydrates	One-carbon Metabolism	Serine-glyoxylate_cycle	decarboxylase
Clustering-based subsystems	Cell Division	Cell_Division_Cluster	FIG001960: FtsZ-interacting protein related to cell division		Carbohydrates	NULL	Sugar_utilization_in_Thermotogales	1-phosphofructokinase (EC 2.7.1.56)		Carbohydrates	One-carbon Metabolism	Serine-glyoxylate_cycle	ethylmalonyl-CoA mutase
Clustering-based subsystems	Chromosome Replication	SeqA_and_Co-occurring_Genes	Phosphoglucomutase (EC 5.4.2.2)		Carbohydrates	NULL	Sugar_utilization_in_Thermotogales	Gluconokinase (EC 2.7.1.12)		Carbohydrates	Organic acids	Isobutyryl-CoA_to_Propionyl-CoA_Module	Butyryl-CoA dehydrogenase (EC 1.3.99.2)
Clustering-based subsystems	Clustering-based subsystems	CBSS-262719.3.peg.410	Phosphoesterase, DHH family protein		Carbohydrates	NULL	Sugar_utilization_in_Thermotogales	Glycerol kinase (EC 2.7.1.30)		Carbohydrates	Organic acids	Lactate_utilization	L-lactate permease
Clustering-based subsystems	Clustering-based subsystems	CBSS-280355.3.peg.2835	Biotin-protein ligase (EC 6.3.4.15)		Carbohydrates	NULL	Sugar_utilization_in_Thermotogales	Glycerol uptake operon antiterminator regulatory protein		Carbohydrates	Organic acids	Lactate_utilization	Predicted D-lactate dehydrogenase, Fe-S protein, FAD/FMN-containing
Clustering-based subsystems	Clustering-based subsystems	CBSS-280355.3.peg.2835	Pantoate--beta-alanine ligase (EC 6.3.2.1)		Carbohydrates	NULL	Sugar_utilization_in_Thermotogales	Neopullulanase (EC 3.2.1.135)		Carbohydrates	Organic acids	Lactate_utilization	Predicted L-lactate dehydrogenase, Fe-S oxidoreductase subunit YkgE
Clustering-based subsystems	Clustering-based subsystems	Putative_diaminopropionate_ammonia-lyase_cluster	Xanthine dehydrogenase, molybdenum binding subunit (EC 1.17.1.4)		Carbohydrates	NULL	Sugar_utilization_in_Thermotogales	PTS system, fructose-specific IIC component (EC 2.7.1.69)		Carbohydrates	Organic acids	Lactate_utilization	Predicted L-lactate dehydrogenase, hypothetical protein subunit YkgG
Clustering-based subsystems	Cytochrome biogenesis	CBSS-196164.1.peg.1690	ABC-type multidrug transport system, ATPase component		Carbohydrates	NULL	Sugar_utilization_in_Thermotogales	Rhamnulose-1-phosphate aldolase (EC 4.1.2.19)		Carbohydrates	Organic acids	Propionate-CoA_to_Succinate_Module	Aconitate hydratase (EC 4.2.1.3)
Clustering-based subsystems	Cytochrome biogenesis	CBSS-196164.1.peg.1690	ABC-type multidrug transport system, permease component		Carbohydrates	NULL	Sugar_utilization_in_Thermotogales	Ribose ABC transport system, high affinity permease RbsD (TC 3.A.1.2.1)		Carbohydrates	Organic acids	Propionyl-CoA_to_Succinyl-CoA_Module	Methylmalonyl-CoA decarboxylase, alpha chain (EC 4.1.1.41)
Clustering-based subsystems	Cytochrome biogenesis	CBSS-196164.1.peg.1690	Iron-sulfur cluster assembly protein SufD		Carbohydrates	NULL	Sugar_utilization_in_Thermotogales	Ribose ABC transport system, permease protein RbsC (TC 3.A.1.2.1)		Carbohydrates	Organic acids	Propionyl-CoA_to_Succinyl-CoA_Module	Methylmalonyl-CoA epimerase (EC 5.1.99.1)
Clustering-based subsystems	D-tyrosyl-tRNA(Tyr) deacylase (EC 3.1.-.-) cluster	CBSS-342610.3.peg.283	D-tyrosyl-tRNA(Tyr) deacylase		Carbohydrates	NULL	Sugar_utilization_in_Thermotogales	Xylose-responsive transcription regulator, ROK family		Carbohydrates	Polysaccharides	Cellulosome	1,4-alpha-glucan branching enzyme (EC 2.4.1.18)
Clustering-based subsystems	Fatty acid metabolic cluster	COG1399	COG1399 protein, clustered with ribosomal protein L32p		Carbohydrates	NULL	Unknown_carbohydrate_utilization_(_cluster_Yeg_)	Fructose-bisphosphate aldolase class I (EC 4.1.2.13)		Carbohydrates	Polysaccharides	Cellulosome	Alpha-glucosidase SusB (EC 3.2.1.20)
Clustering-based subsystems	Hypothetical in Lysine biosynthetic cluster	CBSS-323850.3.peg.3269	2-haloalkanoic acid dehalogenase (EC 3.8.1.2)		Carbohydrates	NULL	VC0266	Hypothetical protein VC0266 (sugar utilization related?)		Carbohydrates	Polysaccharides	Cellulosome	SusC, outer membrane protein involved in starch binding
Clustering-based subsystems	Hypothetical in Lysine biosynthetic cluster	CBSS-323850.3.peg.3269	Tyrosine recombinase XerC		Carbohydrates	One-carbon Metabolism	One-carbon_metabolism_by_tetrahydropterines	Methenyltetrahydrofolate cyclohydrolase (EC 3.5.4.9)		Carbohydrates	Polysaccharides	Glycogen_metabolism	Glucose-1-phosphate adenylyltransferase (EC 2.7.7.27)
Clustering-based subsystems	Hypothetical protein possible functionally linked with Alanyl-tRNA synthetase	CBSS-257314.1.peg.488	Alanyl-tRNA synthetase (EC 6.1.1.7)		Carbohydrates	One-carbon Metabolism	Serine-glyoxylate_cycle	Citrate synthase (si) (EC 2.3.3.1)		Carbohydrates	Polysaccharides	Glycogen_metabolism	Glycogen [starch] synthase, eukaryotic (EC 2.4.1.11)
Clustering-based subsystems	Hypothetical protein possible functionally linked with Alanyl-tRNA synthetase	CBSS-257314.1.peg.488	Hypothetical protein possible functionally linked with Alanyl-tRNA synthetase		Carbohydrates	One-carbon Metabolism	Serine-glyoxylate_cycle	decarboxylase		Carbohydrates	Polysaccharides	Glycogen_metabolism	Glycogen biosynthesis protein GlgD, glucose-1-phosphate adenylyltransferase family
Clustering-based subsystems	Hypothetical protein possible functionally linked with Alanyl-tRNA synthetase	CBSS-257314.1.peg.488	Putative Holliday junction resolvase		Carbohydrates	One-carbon Metabolism	Serine-glyoxylate_cycle	ethylmalonyl-CoA mutase		Carbohydrates	Polysaccharides	Glycogen_metabolism	Glycogen debranching enzyme (EC 3.2.1.-)
Clustering-based subsystems	Hypothetical protein possible functionally linked with Alanyl-tRNA synthetase	CBSS-257314.1.peg.488	Putative Holliday junction resolvase (EC 3.1.-.-)		Carbohydrates	One-carbon Metabolism	Serine-glyoxylate_cycle	Fumarate hydratase class I, anaerobic (EC 4.2.1.2)		Carbohydrates	Polysaccharides	Glycogen_metabolism	Predicted glycogen debranching enzyme (pullulanase-like, but lacking signal peptide)
Clustering-based subsystems	Isoprenoid/cell wall biosynthesis: PREDICTED UNDECAPRENYL DIPHOSPHATE PHOSPHATASE	CBSS-83331.1.peg.3039	Penicillin-binding protein 2 (PBP-2)		Carbohydrates	One-carbon Metabolism	Serine-glyoxylate_cycle	Methylmalonyl-CoA mutase, small subunit (EC 5.4.99.2)		Carbohydrates	Sugar alcohols	Ethanolamine_utilization	Acetaldehyde dehydrogenase, ethanolamine utilization cluster
Clustering-based subsystems	Lysine, threonine, methionine, and cysteine	YeiH	Lysine-specific permease		Carbohydrates	One-carbon Metabolism	Serine-glyoxylate_cycle	Propionyl-CoA carboxylase beta chain (EC 6.4.1.3)		Carbohydrates	Sugar alcohols	Ethanolamine_utilization	Acetate kinase (EC 2.7.2.1)
Clustering-based subsystems	Methylamine utilization	CBSS-265072.7.peg.546	PlcB, ORFX, ORFP, ORFB, ORFA, ldh gene		Carbohydrates	One-carbon Metabolism	Serine-glyoxylate_cycle	Serine--glyoxylate aminotransferase (EC 2.6.1.45)		Carbohydrates	Sugar alcohols	Ethanolamine_utilization	Ethanolamine ammonia-lyase heavy chain (EC 4.3.1.7)
Clustering-based subsystems	NULL	Aerotolerance_operon_in_Bacteroides_and_potentially_orthologous_operons_in_other_organisms	BatA (Bacteroides aerotolerance operon)		Carbohydrates	One-carbon Metabolism	Serine-glyoxylate_cycle	Succinate dehydrogenase flavoprotein subunit (EC 1.3.99.1)		Carbohydrates	Sugar alcohols	Ethanolamine_utilization	Ethanolamine ammonia-lyase light chain (EC 4.3.1.7)
Clustering-based subsystems	NULL	Aerotolerance_operon_in_Bacteroides_and_potentially_orthologous_operons_in_other_organisms	BatB		Carbohydrates	Organic acids	Glycerate_metabolism	Hydroxypyruvate isomerase (EC 5.3.1.22)		Carbohydrates	Sugar alcohols	Ethanolamine_utilization	Ethanolamine permease
Clustering-based subsystems	NULL	Aerotolerance_operon_in_Bacteroides_and_potentially_orthologous_operons_in_other_organisms	BatD		Carbohydrates	Organic acids	Isobutyryl-CoA_to_Propionyl-CoA_Module	Butyryl-CoA dehydrogenase (EC 1.3.99.2)		Carbohydrates	Sugar alcohols	Ethanolamine_utilization	Ethanolamine sensory transduction histidine kinase
Clustering-based subsystems	NULL	Aerotolerance_operon_in_Bacteroides_and_potentially_orthologous_operons_in_other_organisms	MoxR-like ATPase in aerotolerance operon		Carbohydrates	Organic acids	Lactate_utilization	L-lactate permease		Carbohydrates	Sugar alcohols	Ethanolamine_utilization	Ethanolamine two-component response regulator
Clustering-based subsystems	NULL	Aerotolerance_operon_in_Bacteroides_and_potentially_orthologous_operons_in_other_organisms	hypothetical protein PA3071		Carbohydrates	Organic acids	Lactate_utilization	Predicted D-lactate dehydrogenase, Fe-S protein, FAD/FMN-containing		Carbohydrates	Sugar alcohols	Ethanolamine_utilization	Ethanolamine utilization polyhedral-body-like protein EutL
Clustering-based subsystems	NULL	Allophanate_hydrolase_2_and_Biotin_carboxylase_cluster	Allophanate hydrolase 2 subunit 2 (EC 3.5.1.54)		Carbohydrates	Organic acids	Lactate_utilization	Predicted L-lactate dehydrogenase, Fe-S oxidoreductase subunit YkgE		Carbohydrates	Sugar alcohols	Ethanolamine_utilization	Ethanolamine utilization protein EutA
Clustering-based subsystems	NULL	Allophanate_hydrolase_2_and_Biotin_carboxylase_cluster	Lactam utilization protein LamB		Carbohydrates	Organic acids	Lactate_utilization	Predicted L-lactate dehydrogenase, hypothetical protein subunit YkgG		Carbohydrates	Sugar alcohols	Ethanolamine_utilization	Ethanolamine utilization protein similar to PduA/PduJ
Clustering-based subsystems	NULL	Bacterial_Cell_Division	Cell division trigger factor (EC 5.2.1.8)		Carbohydrates	Organic acids	Propionyl-CoA_to_Succinyl-CoA_Module	Methylmalonyl-CoA epimerase (EC 5.1.99.1)		Carbohydrates	Sugar alcohols	Glycerol_and_Glycerol-3-phosphate_Uptake_and_Utilization	Glycerol uptake facilitator protein
Clustering-based subsystems	NULL	Bacterial_Cell_Division	Septum site-determining protein MinC		Carbohydrates	Polysaccharides	Alpha-Amylase_locus_in_Streptocococcus	putative esterase		Carbohydrates	Sugar alcohols	Glycerol_and_Glycerol-3-phosphate_Uptake_and_Utilization	Glycerol-3-phosphate dehydrogenase [NAD(P)+] (EC 1.1.1.94)
Clustering-based subsystems	NULL	Bacterial_Cell_Division	Septum site-determining protein MinD		Carbohydrates	Polysaccharides	Cellulosome	1,4-alpha-glucan branching enzyme (EC 2.4.1.18)		Carbohydrates	Sugar alcohols	Glycerol_and_Glycerol-3-phosphate_Uptake_and_Utilization	Glycerol-3-phosphate transporter
Clustering-based subsystems	NULL	Bacterial_RNA-metabolizing_Zn-dependent_hydrolases	Zn-dependent hydrolase, RNA-metabolising, CPSF 73 kDa analog		Carbohydrates	Polysaccharides	Cellulosome	Alpha-glucosidase SusB (EC 3.2.1.20)		Carbohydrates	Sugar alcohols	Glycerol_and_Glycerol-3-phosphate_Uptake_and_Utilization	Glycerophosphoryl diester phosphodiesterase, periplasmic (EC 3.1.4.46)
Clustering-based subsystems	NULL	CBSS-160492.1.peg.550	Phosphoheptose isomerase (EC 5.3.1.-)		Carbohydrates	Polysaccharides	Cellulosome	Regulatory protein SusR		Carbohydrates	Sugar alcohols	Inositol_catabolism	Myo-inositol 2-dehydrogenase (EC 1.1.1.18)
Clustering-based subsystems	NULL	CBSS-176280.1.peg.1561	Low molecular weight protein tyrosine phosphatase (EC 3.1.3.48)		Carbohydrates	Polysaccharides	Cellulosome	SusC, outer membrane protein involved in starch binding		Carbohydrates	Sugar alcohols	Inositol_catabolism	uncharacterized domain
Clustering-based subsystems	NULL	CBSS-176280.1.peg.1561	Monofunctional biosynthetic peptidoglycan transglycosylase (EC 2.4.2.-)		Carbohydrates	Polysaccharides	Cellulosome	SusD, outer membrane protein		Carbohydrates	Sugar alcohols	Mannitol_Utilization	Fructokinase (EC 2.7.1.4)
Clustering-based subsystems	NULL	CBSS-176299.4.peg.1996A	Endoribonuclease L-PSP		Carbohydrates	Polysaccharides	Glycogen_metabolism	Glucose-1-phosphate adenylyltransferase (EC 2.7.7.27)		Carbohydrates	Sugar alcohols	Mannitol_Utilization	HPr kinase/phosphorylase (EC 2.7.1.-) (EC 2.7.4.-)
Clustering-based subsystems	NULL	CBSS-176299.4.peg.1996A	Glycerophosphoryl diester phosphodiesterase (EC 3.1.4.46)		Carbohydrates	Polysaccharides	Glycogen_metabolism	Glycogen [starch] synthase, eukaryotic (EC 2.4.1.11)		Carbohydrates	Sugar alcohols	Propanediol_utilization	Cob(I)alamin adenosyltransferase PduO (EC 2.5.1.17)
Clustering-based subsystems	NULL	CBSS-193567.1.peg.90	Glutamyl aminopeptidase (EC 3.4.11.7)		Carbohydrates	Polysaccharides	Glycogen_metabolism	Glycogen biosynthesis protein GlgD, glucose-1-phosphate adenylyltransferase family		Carbohydrates	Sugar alcohols	Propanediol_utilization	Phosphate acetyltransferase (EC 2.3.1.8)
Clustering-based subsystems	NULL	CBSS-196620.1.peg.2477	Delta-1-pyrroline-5-carboxylate dehydrogenase (EC 1.5.1.12)		Carbohydrates	Polysaccharides	Glycogen_metabolism	Predicted glycogen debranching enzyme (pullulanase-like, but lacking signal peptide)		Carbohydrates	Sugar alcohols	Propanediol_utilization	Propanediol dehydratase large subunit (EC 4.2.1.28)
Clustering-based subsystems	NULL	CBSS-196620.1.peg.2477	Maltose O-acetyltransferase (EC 2.3.1.79)		Carbohydrates	Polysaccharides	Glycogen_metabolism	Predicted glycogen synthase, ADP-glucose transglucosylase (EC 2.4.1.21), Actinobacterial type		Cell Division and Cell Cycle	NULL	Bacterial_Cytoskeleton	Cell division protein FtsZ (EC 3.4.24.-)
Clustering-based subsystems	NULL	CBSS-211586.1.peg.3133	2-C-methyl-D-erythritol 4-phosphate cytidylyltransferase (EC 2.7.7.60)		Carbohydrates	Sugar alcohols	Ethanolamine_utilization	Acetaldehyde dehydrogenase, ethanolamine utilization cluster		Cell Division and Cell Cycle	NULL	Bacterial_Cytoskeleton	Cell division topological specificity factor MinE
Clustering-based subsystems	NULL	CBSS-211586.1.peg.3133	Lipoprotein NlpD		Carbohydrates	Sugar alcohols	Ethanolamine_utilization	Acetate kinase (EC 2.7.2.1)		Cell Division and Cell Cycle	NULL	Bacterial_Cytoskeleton	Chromosome (plasmid) partitioning protein ParB
Clustering-based subsystems	NULL	CBSS-235.1.peg.567	GTP-binding protein		Carbohydrates	Sugar alcohols	Ethanolamine_utilization	Ethanolamine ammonia-lyase heavy chain (EC 4.3.1.7)		Cell Division and Cell Cycle	NULL	Bacterial_Cytoskeleton	MreB-like protein (Mbl protein)
Clustering-based subsystems	NULL	CBSS-257314.1.peg.752	Adenine-specific methyltransferase (EC 2.1.1.72)		Carbohydrates	Sugar alcohols	Ethanolamine_utilization	Ethanolamine ammonia-lyase light chain (EC 4.3.1.7)		Cell Division and Cell Cycle	NULL	Bacterial_Cytoskeleton	Rod shape-determining protein MreC
Clustering-based subsystems	NULL	CBSS-257314.1.peg.752	Thiol peroxidase, Tpx-type (EC 1.11.1.15)		Carbohydrates	Sugar alcohols	Ethanolamine_utilization	Ethanolamine permease		Cell Division and Cell Cycle	NULL	Bacterial_Cytoskeleton	Rod shape-determining protein RodA
Clustering-based subsystems	NULL	CBSS-269801.1.peg.1715	FIG007079: UPF0348 protein family		Carbohydrates	Sugar alcohols	Ethanolamine_utilization	Ethanolamine sensory transduction histidine kinase		Cell Division and Cell Cycle	NULL	Bacterial_Cytoskeleton	Sporulation initiation inhibitor protein Soj
Clustering-based subsystems	NULL	CBSS-269801.1.peg.1715	Phosphopantetheine adenylyltransferase (EC 2.7.7.3)		Carbohydrates	Sugar alcohols	Ethanolamine_utilization	Ethanolamine two-component response regulator		Cell Division and Cell Cycle	NULL	Bacterial_Cytoskeleton	Stage 0 sporulation protein J
Clustering-based subsystems	NULL	CBSS-269801.1.peg.1715	Ribosomal RNA small subunit methyltransferase D (EC 2.1.1.-)		Carbohydrates	Sugar alcohols	Ethanolamine_utilization	Ethanolamine utilization polyhedral-body-like protein EutL		Cell Division and Cell Cycle	NULL	Control_of_cell_elongation_-_division_cycle_in_Bacilli	FIG001721: Predicted N6-adenine-specific DNA methylase
Clustering-based subsystems	NULL	CBSS-281090.3.peg.464	Shikimate 5-dehydrogenase I alpha (EC 1.1.1.25)		Carbohydrates	Sugar alcohols	Ethanolamine_utilization	Ethanolamine utilization polyhedral-body-like protein EutN		Cell Division and Cell Cycle	NULL	Cyanobacterial_Circadian_Clock	Circadian phase modifier
Clustering-based subsystems	NULL	CBSS-288681.3.peg.1039	Superfamily II DNA/RNA helicases, SNF2 family		Carbohydrates	Sugar alcohols	Ethanolamine_utilization	Ethanolamine utilization protein EutA		Cell Division and Cell Cycle	NULL	Macromolecular_synthesis_operon	Carbamoyl-phosphate synthase large chain (EC 6.3.5.5)
Clustering-based subsystems	NULL	CBSS-290633.1.peg.1906	GTP-binding protein EngA		Carbohydrates	Sugar alcohols	Ethanolamine_utilization	Ethanolamine utilization protein EutJ		Cell Division and Cell Cycle	NULL	Macromolecular_synthesis_operon	DNA primase (EC 2.7.7.-)
Clustering-based subsystems	NULL	CBSS-296591.1.peg.2330	Lipid carrier : UDP-N-acetylgalactosaminyltransferase (EC 2.4.1.-)		Carbohydrates	Sugar alcohols	Ethanolamine_utilization	Ethanolamine utilization protein EutQ		Cell Division and Cell Cycle	NULL	Macromolecular_synthesis_operon	Transamidase GatB domain protein
Clustering-based subsystems	NULL	CBSS-296591.1.peg.2330	NAD-dependent epimerase/dehydratase		Carbohydrates	Sugar alcohols	Ethanolamine_utilization	Ethanolamine utilization protein similar to PduA/PduJ		Cell Division and Cell Cycle	NULL	Two_cell_division_clusters_relating_to_chromosome_partitioning	Chromosome partition protein smc
Clustering-based subsystems	NULL	CBSS-296591.1.peg.2330	UDP-glucuronate 5'-epimerase (EC 5.1.3.12)		Carbohydrates	Sugar alcohols	Ethanolamine_utilization	Ethanolamine utilization protein similar to PduL		Cell Division and Cell Cycle	NULL	Two_cell_division_clusters_relating_to_chromosome_partitioning	Segregation and condensation protein A
Clustering-based subsystems	NULL	CBSS-312309.3.peg.1965	Methionine aminopeptidase (EC 3.4.11.18)		Carbohydrates	Sugar alcohols	Ethanolamine_utilization	Ethanolamine utilization protein similar to PduU		Cell Division and Cell Cycle	NULL	Two_cell_division_clusters_relating_to_chromosome_partitioning	Segregation and condensation protein B
Clustering-based subsystems	NULL	CBSS-312309.3.peg.1965	Translation elongation factor Ts		Carbohydrates	Sugar alcohols	Ethanolamine_utilization	Ethanolamine utilization protein similar to PduV		Cell Division and Cell Cycle	NULL	Two_cell_division_clusters_relating_to_chromosome_partitioning	Signal recognition particle receptor protein FtsY (=alpha subunit) (TC 3.A.5.1.1)
Clustering-based subsystems	NULL	CBSS-316057.3.peg.563	TldD protein, part of proposed TldE/TldD proteolytic complex (PMID 12029038)		Carbohydrates	Sugar alcohols	Ethanolamine_utilization	Protein clustered with ethanolamine utilization		Cell Wall and Capsule	Capsular and extracellular polysacchrides	Alginate_metabolism	Mannose-1-phosphate guanylyltransferase (GDP) (EC 2.7.7.22)
Clustering-based subsystems	NULL	CBSS-316273.3.peg.227	Alpha-2-macroglobulin		Carbohydrates	Sugar alcohols	Glycerol_and_Glycerol-3-phosphate_Uptake_and_Utilization	Glycerol-3-phosphate ABC transporter, ATP-binding protein UgpC (TC 3.A.1.1.3)		Cell Wall and Capsule	Capsular and extracellular polysacchrides	Alginate_metabolism	Probable poly(beta-D-mannuronate) O-acetylase (EC 2.3.1.-)
Clustering-based subsystems	NULL	CBSS-316273.3.peg.227	Penicillin-insensitive transglycosylase (EC 2.4.2.-) & transpeptidase PBP-1C		Carbohydrates	Sugar alcohols	Glycerol_and_Glycerol-3-phosphate_Uptake_and_Utilization	Glycerol-3-phosphate ABC transporter, permease protein UgpE (TC 3.A.1.1.3)		Cell Wall and Capsule	Capsular and extracellular polysacchrides	CMP-N-acetylneuraminate_Biosynthesis	N-Acetylneuraminate cytidylyltransferase (EC 2.7.7.43)
Clustering-based subsystems	NULL	CBSS-323097.3.peg.2594	Protein YicC		Carbohydrates	Sugar alcohols	Glycerol_and_Glycerol-3-phosphate_Uptake_and_Utilization	Glycerol-3-phosphate dehydrogenase [NAD(P)+] (EC 1.1.1.94)		Cell Wall and Capsule	Capsular and extracellular polysacchrides	Capsular_Polysaccharides_Biosynthesis_and_Assembly	Tyrosine-protein kinase Wzc (EC 2.7.10.2)
Clustering-based subsystems	NULL	CBSS-350688.3.peg.1509	DNA polymerase III alpha subunit (EC 2.7.7.7)		Carbohydrates	Sugar alcohols	Glycerol_and_Glycerol-3-phosphate_Uptake_and_Utilization	Glycerol-3-phosphate regulon repressor, DeoR family		Cell Wall and Capsule	Capsular and extracellular polysacchrides	Capsular_heptose_biosynthesis	GDP-L-fucose synthetase (EC 1.1.1.271)
Clustering-based subsystems	NULL	CBSS-350688.3.peg.1509	Riboflavin kinase (EC 2.7.1.26)		Carbohydrates	Sugar alcohols	Glycerol_and_Glycerol-3-phosphate_Uptake_and_Utilization	Glycerol-3-phosphate transporter		Cell Wall and Capsule	Capsular and extracellular polysacchrides	Capsular_heptose_biosynthesis	GDP-mannose 4,6-dehydratase (EC 4.2.1.47)
Clustering-based subsystems	NULL	CBSS-350688.3.peg.1509	Ribosome-binding factor A		Carbohydrates	Sugar alcohols	Glycerol_and_Glycerol-3-phosphate_Uptake_and_Utilization	Glycerophosphoryl diester phosphodiesterase, periplasmic (EC 3.1.4.46)		Cell Wall and Capsule	Capsular and extracellular polysacchrides	Capsular_heptose_biosynthesis	dTDP-4-dehydrorhamnose 3,5-epimerase (EC 5.1.3.13)
Clustering-based subsystems	NULL	CBSS-370552.3.peg.1240	Hypothetical protein DUF194, DegV family		Carbohydrates	Sugar alcohols	Glycerol_fermenation_to_1,3-propanediol	Glycerol dehydratase reactivation factor large subunit		Cell Wall and Capsule	Capsular and extracellular polysacchrides	Colanic_acid_biosynthesis	Lipopolysaccharide biosynthesis protein WzxC
Clustering-based subsystems	NULL	CBSS-393121.3.peg.1913	His repressor		Carbohydrates	Sugar alcohols	Inositol_catabolism	5-deoxy-glucuronate isomerase (EC 5.3.1.-)		Cell Wall and Capsule	Capsular and extracellular polysacchrides	Exopolysaccharide_Biosynthesis	Glycosyl transferase, group 1 family protein
Clustering-based subsystems	NULL	CBSS-56780.10.peg.1536	Membrane protein containing HD superfamily hydrolase domain, YQFF ortholog		Carbohydrates	Sugar alcohols	Inositol_catabolism	5-keto-2-deoxy-D-gluconate-6 phosphate aldolase [form 2] (EC 4.1.2.29)		Cell Wall and Capsule	Capsular and extracellular polysacchrides	Exopolysaccharide_Biosynthesis	Glycosyl transferase, group 2 family protein
Clustering-based subsystems	NULL	CBSS-56780.10.peg.1536	Metal-dependent hydrolase YbeY, involved in rRNA and/or ribosome maturation and assembly		Carbohydrates	Sugar alcohols	Inositol_catabolism	5-keto-2-deoxygluconokinase (EC 2.7.1.92)		Cell Wall and Capsule	Capsular and extracellular polysacchrides	Exopolysaccharide_Biosynthesis	Undecaprenyl-phosphate galactosephosphotransferase (EC 2.7.8.6)
Clustering-based subsystems	NULL	CTP_synthase_(EC_6.3.4.2)_cluster	Inner membrane protein translocase component YidC, long form		Carbohydrates	Sugar alcohols	Inositol_catabolism	Epi-inositol hydrolase (EC 3.7.1.-)		Cell Wall and Capsule	Capsular and extracellular polysacchrides	Legionaminic_Acid_Biosynthesis	UDP-N-acetylglucosamine 2-epimerase (EC 5.1.3.14)
Clustering-based subsystems	NULL	Cell_division-ribosomal_stress_proteins_cluster	Cell division protein FtsH (EC 3.4.24.-)		Carbohydrates	Sugar alcohols	Inositol_catabolism	Glyceraldehyde-3-phosphate ketol-isomerase (EC 5.3.1.1)		Cell Wall and Capsule	Capsular and extracellular polysacchrides	Phosphorylcholine_incorporation_in_LPS	Lipopolysaccharide cholinephosphotransferase LicD1 (EC 2.7.8.-)
Clustering-based subsystems	NULL	Cell_division-ribosomal_stress_proteins_cluster	Hypoxanthine-guanine phosphoribosyltransferase (EC 2.4.2.8)		Carbohydrates	Sugar alcohols	Inositol_catabolism	Inositol transport system ATP-binding protein		Cell Wall and Capsule	Capsular and extracellular polysacchrides	Rhamnose_containing_glycans	Alpha-D-GlcNAc alpha-1,2-L-rhamnosyltransferase (EC 2.4.1.-)
Clustering-based subsystems	NULL	Cell_division-ribosomal_stress_proteins_cluster	Ribosome-associated heat shock protein implicated in the recycling of the 50S subunit (S4 paralog)		Carbohydrates	Sugar alcohols	Inositol_catabolism	Inositol transport system permease protein		Cell Wall and Capsule	Capsular and extracellular polysacchrides	Rhamnose_containing_glycans	Glycerol-3-phosphate cytidylyltransferase (EC 2.7.7.39)
Clustering-based subsystems	NULL	Cluster_co-expressed_with_butyrate_metabolism_cluster	FIG000605: protein co-occurring with transport systems (COG1739)		Carbohydrates	Sugar alcohols	Inositol_catabolism	Inositol transport system sugar-binding protein		Cell Wall and Capsule	Capsular and extracellular polysacchrides	Rhamnose_containing_glycans	Teichoic acid export ATP-binding protein TagH (EC 3.6.3.40)
Clustering-based subsystems	NULL	Cluster_co-expressed_with_butyrate_metabolism_cluster	Potassium uptake protein TrkH		Carbohydrates	Sugar alcohols	Inositol_catabolism	Inosose dehydratase (EC 4.2.1.44)		Cell Wall and Capsule	Capsular and extracellular polysacchrides	Rhamnose_containing_glycans	capsular polysaccharide biosynthesis protein
Clustering-based subsystems	NULL	Cluster_containing_CofD-like_protein_and_co-occuring_with_DNA_repair	FIG001886: Cytoplasmic hypothetical protein		Carbohydrates	Sugar alcohols	Inositol_catabolism	Major myo-inositol transporter IolT		Cell Wall and Capsule	Capsular and extracellular polysacchrides	Sialic_Acid_Metabolism	Glucosamine--fructose-6-phosphate aminotransferase [isomerizing] (EC 2.6.1.16)
Clustering-based subsystems	NULL	Cluster_containing_CofD-like_protein_and_co-occuring_with_DNA_repair	FIG002813: LPPG:FO 2-phospho-L-lactate transferase like, CofD-like		Carbohydrates	Sugar alcohols	Inositol_catabolism	Methylmalonate-semialdehyde dehydrogenase [inositol] (EC 1.2.1.27)		Cell Wall and Capsule	Capsular and extracellular polysacchrides	Sialic_Acid_Metabolism	Glucosamine-6-phosphate deaminase (EC 3.5.99.6)
Clustering-based subsystems	NULL	Conserved_gene_cluster_associated_with_Met-tRNA_formyltransferase	GTP-sensing transcriptional pleiotropic repressor codY		Carbohydrates	Sugar alcohols	Inositol_catabolism	Myo-inositol 2-dehydrogenase (EC 1.1.1.18)		Cell Wall and Capsule	Capsular and extracellular polysacchrides	Sialic_Acid_Metabolism	N-acetylglucosamine-6-phosphate deacetylase (EC 3.5.1.25)
Clustering-based subsystems	NULL	Conserved_gene_cluster_associated_with_Met-tRNA_formyltransferase	Protein serine/threonine phosphatase PrpC, regulation of stationary phase		Carbohydrates	Sugar alcohols	Inositol_catabolism	uncharacterized domain		Cell Wall and Capsule	Capsular and extracellular polysacchrides	Sialic_Acid_Metabolism	N-acetylmannosamine kinase (EC 2.7.1.60)
Clustering-based subsystems	NULL	Conserved_gene_cluster_associated_with_Met-tRNA_formyltransferase	Rossmann fold nucleotide-binding protein Smf possibly involved in DNA uptake		Carbohydrates	Sugar alcohols	Mannitol_Utilization	Multiple polyol-specific dehydrogenase (EC 1.1.1.-)		Cell Wall and Capsule	Capsular and extracellular polysacchrides	Sialic_Acid_Metabolism	N-acetylmannosamine-6-phosphate 2-epimerase (EC 5.1.3.9)
Clustering-based subsystems	NULL	Conserved_gene_cluster_associated_with_Met-tRNA_formyltransferase	tRNA:m(5)U-54 MTase gid		Carbohydrates	Sugar alcohols	Mannitol_Utilization	PTS system, mannitol-specific IIA component (EC 2.7.1.69)		Cell Wall and Capsule	Capsular and extracellular polysacchrides	Sialic_Acid_Metabolism	N-acetylneuraminate lyase (EC 4.1.3.3)
Clustering-based subsystems	NULL	DNA_gyrase_subunits	DNA gyrase subunit A (EC 5.99.1.3)		Carbohydrates	Sugar alcohols	Mannitol_Utilization	PTS system, mannitol-specific IIB component (EC 2.7.1.69)		Cell Wall and Capsule	Capsular and extracellular polysacchrides	Sialic_Acid_Metabolism	N-acetylneuraminate synthase (EC 2.5.1.56)
Clustering-based subsystems	NULL	DNA_replication_cluster_1	DNA polymerase III beta subunit (EC 2.7.7.7)		Carbohydrates	Sugar alcohols	Propanediol_utilization	CoA-acylating propionaldehyde dehydrogenase		Cell Wall and Capsule	Capsular and extracellular polysacchrides	Sialic_Acid_Metabolism	N-acylglucosamine 2-epimerase (EC 5.1.3.8)
Clustering-based subsystems	NULL	Divergent_RNA_modification_related_clusters	FIG011178: rRNA methylase		Carbohydrates	Sugar alcohols	Propanediol_utilization	Phosphate acetyltransferase (EC 2.3.1.8)		Cell Wall and Capsule	Capsular and extracellular polysacchrides	Sialic_Acid_Metabolism	PTS system, mannose-specific IID component (EC 2.7.1.69)
Clustering-based subsystems	NULL	EC49-61	Organic solvent tolerance protein precursor		Carbohydrates	Sugar alcohols	Propanediol_utilization	Propanediol dehydratase large subunit (EC 4.2.1.28)		Cell Wall and Capsule	Capsular and extracellular polysacchrides	Sialic_Acid_Metabolism	Phosphoglucosamine mutase (EC 5.4.2.10)
Clustering-based subsystems	NULL	EC699-706	FIG042796: Hypothetical protein		Carbohydrates	Sugar alcohols	Propanediol_utilization	Propanediol dehydratase medium subunit (EC 4.2.1.28)		Cell Wall and Capsule	Capsular and extracellular polysacchrides	Sialic_Acid_Metabolism	Sialic acid utilization regulator, RpiR family
Clustering-based subsystems	NULL	Glutaredoxin_3_containing_cluster_2	Competence protein F homolog, phosphoribosyltransferase domain		Carbohydrates	Sugar alcohols	Propanediol_utilization	Propanediol dehydratase reactivation factor large subunit		Cell Wall and Capsule	Capsular and extracellular polysacchrides	Sialic_Acid_Metabolism	TRAP-type transport system, periplasmic component, predicted N-acetylneuraminate-binding protein
Clustering-based subsystems	NULL	Glycogen_metabolism_cluster	1,4-alpha-glucan (glycogen) branching enzyme, GH-13-type (EC 2.4.1.18)		Carbohydrates	Sugar alcohols	Propanediol_utilization	Propanediol utilization polyhedral body protein PduB		Cell Wall and Capsule	Capsular and extracellular polysacchrides	Sialic_Acid_Metabolism	TRAP-type transport system, small permease component, predicted N-acetylneuraminate transporter
Clustering-based subsystems	NULL	Glycogen_metabolism_cluster	Glycogen synthase, ADP-glucose transglucosylase (EC 2.4.1.21)		Carbohydrates	Sugar alcohols	Propanediol_utilization	Propanediol utilization polyhedral body protein PduJ		Cell Wall and Capsule	Capsular and extracellular polysacchrides	Streptococcal_Hyaluronic_Acid_Capsule	UTP--glucose-1-phosphate uridylyltransferase (EC 2.7.7.9)
Clustering-based subsystems	NULL	KH_domain_RNA_binding_protein_YlqC	SSU ribosomal protein S16p		Cell Division and Cell Cycle	NULL	Bacterial_Cytoskeleton	Chromosome (plasmid) partitioning protein ParB		Cell Wall and Capsule	Capsular and extracellular polysacchrides	dTDP-rhamnose_synthesis	Glucose-1-phosphate cytidylyltransferase (EC 2.7.7.33)
Clustering-based subsystems	NULL	LMPTP_YwlE_cluster	COG0009 YrdC subfamily, required for N6-threonylcarbamoyl adenosine t(6)A37 modification in tRNA		Cell Division and Cell Cycle	NULL	Bacterial_Cytoskeleton	MreB-like protein (Mbl protein)		Cell Wall and Capsule	Capsular and extracellular polysacchrides	dTDP-rhamnose_synthesis	Glucose-1-phosphate thymidylyltransferase (EC 2.7.7.24)
Clustering-based subsystems	NULL	LMPTP_YwlE_cluster	Hypothetical protein ywlG		Cell Division and Cell Cycle	NULL	Bacterial_Cytoskeleton	Rod shape-determining protein MreC		Cell Wall and Capsule	Capsular and extracellular polysacchrides	dTDP-rhamnose_synthesis	dTDP-4-dehydrorhamnose reductase (EC 1.1.1.133)
Clustering-based subsystems	NULL	Lipopolysaccharide_assembly_cluster	3-deoxy-D-manno-octulosonate 8-phosphate phosphatase (EC 3.1.3.45)		Cell Division and Cell Cycle	NULL	Bacterial_Cytoskeleton	Rod shape-determining protein MreD		Cell Wall and Capsule	Cell wall of Mycobacteria	mycolic_acid_synthesis	3-oxoacyl-[acyl-carrier protein] reductase (EC 1.1.1.100)
Clustering-based subsystems	NULL	Maltose_utilization_cluster	Maltose operon transcriptional repressor MalR, LacI family		Cell Division and Cell Cycle	NULL	Bacterial_Cytoskeleton	Rod shape-determining protein RodA		Cell Wall and Capsule	Gram-Negative cell wall components	KDO2-Lipid_A_biosynthesis	3-deoxy-D-manno-octulosonic-acid transferase (EC 2.-.-.-)
Clustering-based subsystems	NULL	Possible_Ammonia_conversion_cluster	Allophanate hydrolase 2 subunit 1 (EC 3.5.1.54)		Cell Division and Cell Cycle	NULL	Bacterial_Cytoskeleton	Sporulation initiation inhibitor protein Soj		Cell Wall and Capsule	Gram-Negative cell wall components	KDO2-Lipid_A_biosynthesis	3-deoxy-manno-octulosonate cytidylyltransferase (EC 2.7.7.38)
Clustering-based subsystems	NULL	RNA_modification_and_chromosome_partitioning_cluster	tRNA uridine 5-carboxymethylaminomethyl modification enzyme GidA		Cell Division and Cell Cycle	NULL	Bacterial_Cytoskeleton	Stage 0 sporulation protein J		Cell Wall and Capsule	Gram-Negative cell wall components	KDO2-Lipid_A_biosynthesis	Acyl-[acyl-carrier-protein]--UDP-N-acetylglucosamine O-acyltransferase (EC 2.3.1.129)
Clustering-based subsystems	NULL	RNA_modification_cluster	Protein YidD		Cell Division and Cell Cycle	NULL	Control_of_cell_elongation_-_division_cycle_in_Bacilli	FIG001721: Predicted N6-adenine-specific DNA methylase		Cell Wall and Capsule	Gram-Negative cell wall components	KDO2-Lipid_A_biosynthesis	Arabinose 5-phosphate isomerase (EC 5.3.1.13)
Clustering-based subsystems	NULL	tRNA-methylthiotransferase_containing_cluster	Apolipoprotein N-acyltransferase (EC 2.3.1.-)		Cell Division and Cell Cycle	NULL	Control_of_cell_elongation_-_division_cycle_in_Bacilli	Penicillin-binding protein 1A/1B (PBP1)		Cell Wall and Capsule	Gram-Negative cell wall components	KDO2-Lipid_A_biosynthesis	Lipid A biosynthesis lauroyl acyltransferase (EC 2.3.1.-)
Clustering-based subsystems	Nucleotidyl-phosphate metabolic cluster	CBSS-222523.1.peg.1311	Adenylate cyclase		Cell Division and Cell Cycle	NULL	Cyanobacterial_Circadian_Clock	Circadian phase modifier		Cell Wall and Capsule	Gram-Negative cell wall components	KDO2-Lipid_A_biosynthesis	Lipid-A-disaccharide synthase (EC 2.4.1.182)
Clustering-based subsystems	Nucleotidyl-phosphate metabolic cluster	CBSS-222523.1.peg.1311	GTP pyrophosphokinase		Cell Division and Cell Cycle	NULL	Macromolecular_synthesis_operon	Carbamoyl-phosphate synthase large chain (EC 6.3.5.5)		Cell Wall and Capsule	Gram-Negative cell wall components	KDO2-Lipid_A_biosynthesis	Protein of unknown function DUF1009 clustered with KDO2-Lipid A biosynthesis genes
Clustering-based subsystems	Nucleotidyl-phosphate metabolic cluster	CBSS-222523.1.peg.1311	GTP pyrophosphokinase (EC 2.7.6.5)		Cell Division and Cell Cycle	NULL	Macromolecular_synthesis_operon	Transamidase GatB domain protein		Cell Wall and Capsule	Gram-Negative cell wall components	KDO2-Lipid_A_biosynthesis	UDP-2,3-diacylglucosamine hydrolase (EC 3.6.1.-)
Clustering-based subsystems	Nucleotidyl-phosphate metabolic cluster	CBSS-222523.1.peg.1311	NAD kinase (EC 2.7.1.23)		Cell Division and Cell Cycle	NULL	Two_cell_division_clusters_relating_to_chromosome_partitioning	Segregation and condensation protein A		Cell Wall and Capsule	Gram-Negative cell wall components	KDO2-Lipid_A_biosynthesis	UDP-3-O-[3-hydroxymyristoyl] N-acetylglucosamine deacetylase (EC 3.5.1.-)
Clustering-based subsystems	Oxidative stress	CoA-disulfide_reductase_(EC_1.8.1.14)_containing_cluster	Coenzyme A disulfide reductase		Cell Wall and Capsule	Capsular and extracellular polysacchrides	Alginate_metabolism	Probable poly(beta-D-mannuronate) O-acetylase (EC 2.3.1.-)		Cell Wall and Capsule	Gram-Negative cell wall components	KDO2-Lipid_A_biosynthesis	UDP-3-O-[3-hydroxymyristoyl] glucosamine N-acyltransferase (EC 2.3.1.-)
Clustering-based subsystems	Probably GTP or GMP signaling related	CBSS-176299.4.peg.1292	GTP pyrophosphokinase (EC 2.7.6.5), (p)ppGpp synthetase II		Cell Wall and Capsule	Capsular and extracellular polysacchrides	Capsular_heptose_biosynthesis	D-glycero-D-manno-heptose 1-phosphate guanosyltransferase		Cell Wall and Capsule	Gram-Negative cell wall components	LOS_core_oligosaccharide_biosynthesis	ADP-heptose synthase (EC 2.7.-.-)
Clustering-based subsystems	Probably GTP or GMP signaling related	CBSS-176299.4.peg.1292	Guanosine-3',5'-bis(diphosphate) 3'-pyrophosphohydrolase (EC 3.1.7.2)		Cell Wall and Capsule	Capsular and extracellular polysacchrides	Capsular_heptose_biosynthesis	dTDP-4-dehydrorhamnose 3,5-epimerase (EC 5.1.3.13)		Cell Wall and Capsule	Gram-Negative cell wall components	LOS_core_oligosaccharide_biosynthesis	ADP-heptose--lipooligosaccharide heptosyltransferase II (EC 2.4.1.-)
Clustering-based subsystems	Probably GTP or GMP signaling related	CBSS-176299.4.peg.1292	Signal peptidase I (EC 3.4.21.89)		Cell Wall and Capsule	Capsular and extracellular polysacchrides	Capsular_heptose_biosynthesis	GDP-mannose 4,6-dehydratase (EC 4.2.1.47)		Cell Wall and Capsule	Gram-Negative cell wall components	LOS_core_oligosaccharide_biosynthesis	Beta-1,3-glucosyltransferase
Clustering-based subsystems	Probably organic hydroperoxide resistance related hypothetical protein	CBSS-269482.1.peg.1294	Organic hydroperoxide resistance transcriptional regulator		Cell Wall and Capsule	Capsular and extracellular polysacchrides	Capsular_Polysaccharides_Biosynthesis_and_Assembly	Oligosaccharide repeat unit polymerase Wzy		Cell Wall and Capsule	Gram-Negative cell wall components	LOS_core_oligosaccharide_biosynthesis	D-glycero-beta-D-manno-heptose 7-phosphate kinase
Clustering-based subsystems	Protein export?	CBSS-393121.3.peg.2760	ABC transporter ATP-binding protein uup		Cell Wall and Capsule	Capsular and extracellular polysacchrides	Colanic_acid_biosynthesis	Colanic acid biosynthesis glycosyl transferase WcaE		Cell Wall and Capsule	Gram-Negative cell wall components	LOS_core_oligosaccharide_biosynthesis	Phosphoheptose isomerase 1 (EC 5.3.1.-)
Clustering-based subsystems	Protein export?	CBSS-393121.3.peg.2760	Membrane proteins related to metalloendopeptidases		Cell Wall and Capsule	Capsular and extracellular polysacchrides	Colanic_acid_biosynthesis	Lipopolysaccharide biosynthesis protein WzxC		Cell Wall and Capsule	Gram-Negative cell wall components	LOS_core_oligosaccharide_biosynthesis	UDP-galactopyranose mutase (EC 5.4.99.9)
Clustering-based subsystems	Protein export?	CBSS-393121.3.peg.2760	NLP/P60 family protein		Cell Wall and Capsule	Capsular and extracellular polysacchrides	dTDP-rhamnose_synthesis	dTDP-4-dehydrorhamnose reductase (EC 1.1.1.133)		Cell Wall and Capsule	Gram-Negative cell wall components	Lipid_A-Ara4N_pathway_(_Polymyxin_resistance_)	Polymyxin resistance protein ArnT, undecaprenyl phosphate-alpha-L-Ara4N transferase
Clustering-based subsystems	Protein export?	CBSS-393121.3.peg.2760	Peptidase, M23/M37 family		Cell Wall and Capsule	Capsular and extracellular polysacchrides	dTDP-rhamnose_synthesis	Glucose-1-phosphate cytidylyltransferase (EC 2.7.7.33)		Cell Wall and Capsule	Gram-Negative cell wall components	Lipid_A-Ara4N_pathway_(_Polymyxin_resistance_)	UDP-4-amino-4-deoxy-L-arabinose--oxoglutarate aminotransferase (EC 2.6.1.-)
Clustering-based subsystems	Protein export?	CBSS-393121.3.peg.2760	Peptide chain release factor 2		Cell Wall and Capsule	Capsular and extracellular polysacchrides	dTDP-rhamnose_synthesis	Glucose-1-phosphate thymidylyltransferase (EC 2.7.7.24)		Cell Wall and Capsule	Gram-Negative cell wall components	Lipid_A-Ara4N_pathway_(_Polymyxin_resistance_)	UDP-glucose dehydrogenase (EC 1.1.1.22)
Clustering-based subsystems	Putative GGDEF domain protein related to agglutinin secretion	CBSS-323850.3.peg.3284	ABC transporter, transmembrane region:ABC transporter:Peptidase C39, bacteriocin processing		Cell Wall and Capsule	Capsular and extracellular polysacchrides	Exopolysaccharide_Biosynthesis	Exopolysaccharide biosynthesis transcriptional activator EpsA		Cell Wall and Capsule	Gram-Negative cell wall components	Lipid_A_modifications	UPF0141 membrane protein YijP possibly required for phosphoethanolamine modification of lipopolysaccharide
Clustering-based subsystems	Putative asociate of RNA polymerase sigma-54 factor rpoN	CBSS-316057.3.peg.1308	RNA polymerase sigma-70 factor		Cell Wall and Capsule	Capsular and extracellular polysacchrides	Exopolysaccharide_Biosynthesis	Glycosyl transferase, group 1 family protein		Cell Wall and Capsule	Gram-Negative cell wall components	Lipopolysaccharide-related_cluster_in_Alphaproteobacteria	Lipid A export ATP-binding/permease protein MsbA (EC 3.6.3.25)
Clustering-based subsystems	Pyruvate kinase associated cluster	CBSS-288000.5.peg.1793	Pyruvate kinase (EC 2.7.1.40)		Cell Wall and Capsule	Capsular and extracellular polysacchrides	Exopolysaccharide_Biosynthesis	Glycosyl transferase, group 2 family protein		Cell Wall and Capsule	Gram-Negative cell wall components	Lipopolysaccharide-related_cluster_in_Alphaproteobacteria	Tetraacyldisaccharide 4'-kinase (EC 2.7.1.130)
Clustering-based subsystems	Ribosomal Protein L28P relates to a set of uncharacterized proteins	A_Gram-positive_cluster_that_relates_ribosomal_protein_L28P_to_a_set_of_uncharacterized_proteins	LSU ribosomal protein L28p		Cell Wall and Capsule	Capsular and extracellular polysacchrides	Exopolysaccharide_Biosynthesis	Undecaprenyl-phosphate galactosephosphotransferase (EC 2.7.8.6)		Cell Wall and Capsule	Gram-Negative cell wall components	Lipopolysaccharide-related_cluster_in_Alphaproteobacteria	TldE/PmbA protein, part of proposed TldE/TldD proteolytic complex (PMID 12029038)
Clustering-based subsystems	Ribosomal Protein L28P relates to a set of uncharacterized proteins	A_Gram-positive_cluster_that_relates_ribosomal_protein_L28P_to_a_set_of_uncharacterized_proteins	Thiamin pyrophosphokinase (EC 2.7.6.2)		Cell Wall and Capsule	Capsular and extracellular polysacchrides	Legionaminic_Acid_Biosynthesis	Legionaminic acid cytidylyltransferase (EC 2.7.7.43)		Cell Wall and Capsule	Gram-Negative cell wall components	Lipopolysaccharide_assembly	Lipoprotein releasing system ATP-binding protein LolD
Clustering-based subsystems	Shiga toxin cluster	CBSS-194948.1.peg.143	P protein		Cell Wall and Capsule	Capsular and extracellular polysacchrides	O-Methyl_Phosphoramidate_Capsule_Modification_in_Campylobacter	Pyruvate phosphate dikinase		Cell Wall and Capsule	Gram-Negative cell wall components	Lipopolysaccharide_assembly	Outer membrane protein assembly factor YaeT precursor
Clustering-based subsystems	Sulfatases and sulfatase modifying factor 1 (and a hypothetical)	Sulfatases_and_sulfatase_modifying_factor_1	Sulfatase		Cell Wall and Capsule	Capsular and extracellular polysacchrides	Phosphorylcholine_incorporation_in_LPS	Cholinephosphate cytidylyltransferase (EC 2.7.7.15)		Cell Wall and Capsule	Gram-Negative cell wall components	Lipoprotein_sorting_system	Lipoprotein releasing system transmembrane protein LolC
Clustering-based subsystems	Translation	CBSS-326442.4.peg.1852	Seryl-tRNA synthetase (EC 6.1.1.11)		Cell Wall and Capsule	Capsular and extracellular polysacchrides	Phosphorylcholine_incorporation_in_LPS	Lipopolysaccharide cholinephosphotransferase LicD1 (EC 2.7.8.-)		Cell Wall and Capsule	Gram-Negative cell wall components	Major_Outer_Membrane_Proteins	Outer membrane protein A precursor
Clustering-based subsystems	Tricarboxylate transporter	CBSS-49338.1.peg.459	TRAP dicarboxylate transporter, DctM subunit, unknown substrate 8		Cell Wall and Capsule	Capsular and extracellular polysacchrides	Pseudaminic_Acid_Biosynthesis	Pseudaminic acid cytidylyltransferase (EC 2.7.7.43)		Cell Wall and Capsule	Gram-Negative cell wall components	Perosamine_Synthesis_Vibrio	Phosphomannomutase (EC 5.4.2.8)
Clustering-based subsystems	Tricarboxylate transporter	CBSS-49338.1.peg.459	TRAP-type C4-dicarboxylate transport system, large permease component		Cell Wall and Capsule	Capsular and extracellular polysacchrides	Pseudaminic_Acid_Biosynthesis	Pseudaminic acid synthase (EC 4.1.3.-)		Cell Wall and Capsule	Gram-Negative cell wall components	Vibrio_Core_Oligosaccharide_Biosynthesis	ADP-L-glycero-D-manno-heptose-6-epimerase (EC 5.1.3.20)
Clustering-based subsystems	Tricarboxylate transporter	CBSS-49338.1.peg.459	TRAP-type C4-dicarboxylate transport system, periplasmic component		Cell Wall and Capsule	Capsular and extracellular polysacchrides	Rhamnose_containing_glycans	Alpha-D-GlcNAc alpha-1,2-L-rhamnosyltransferase (EC 2.4.1.-)		Cell Wall and Capsule	Gram-Negative cell wall components	Vibrio_Core_Oligosaccharide_Biosynthesis	Polysaccharide deacetylase
Clustering-based subsystems	Tricarboxylate transporter	CBSS-49338.1.peg.459	TRAP-type uncharacterized transport system, fused permease component		Cell Wall and Capsule	Capsular and extracellular polysacchrides	Rhamnose_containing_glycans	Alpha-L-Rha alpha-1,2-L-rhamnosyltransferase/alpha-L-Rha alpha-1,3-L- rhamnosyltransferase (EC 2.4.1.-)		Cell Wall and Capsule	Gram-Positive cell wall components	Sortase	Cell wall surface anchor family protein
Clustering-based subsystems	Two related proteases	CBSS-257314.1.peg.676	CDP-diacylglycerol--glycerol-3-phosphate 3-phosphatidyltransferase (EC 2.7.8.5)		Cell Wall and Capsule	Capsular and extracellular polysacchrides	Rhamnose_containing_glycans	Alpha-L-Rha alpha-1,3-L-rhamnosyltransferase (EC 2.4.1.-)		Cell Wall and Capsule	Gram-Positive cell wall components	Teichoic_and_lipoteichoic_acids_biosynthesis	N-acetylmannosaminyltransferase (EC 2.4.1.187)
Clustering-based subsystems	Two related proteases	CBSS-257314.1.peg.676	FIG002344: Hydrolase (HAD superfamily)		Cell Wall and Capsule	Capsular and extracellular polysacchrides	Rhamnose_containing_glycans	capsular polysaccharide biosynthesis protein		Cell Wall and Capsule	Gram-Positive cell wall components	Teichoic_and_lipoteichoic_acids_biosynthesis	Undecaprenyl-phosphate N-acetylglucosaminyl 1-phosphate transferase (EC 2.7.8.-)
Clustering-based subsystems	Two related proteases	CBSS-257314.1.peg.676	FIG006542: Phosphoesterase		Cell Wall and Capsule	Capsular and extracellular polysacchrides	Rhamnose_containing_glycans	Glycerol-3-phosphate cytidylyltransferase (EC 2.7.7.39)		Cell Wall and Capsule	NULL	Murein_Hydrolases	Soluble lytic murein transglycosylase precursor (EC 3.2.1.-)
Cofactors, Vitamins, Prosthetic Groups, Pigments	Biotin	Biotin_biosynthesis	Adenosylmethionine-8-amino-7-oxononanoate aminotransferase (EC 2.6.1.62)		Cell Wall and Capsule	Capsular and extracellular polysacchrides	Serotype_determining_Capsular_polysaccharide_biosynthesis_in_Staphylococcus	Capsular polysaccharide synthesis enzyme Cap8D		Cell Wall and Capsule	NULL	Peptidoglycan_Biosynthesis	Glutamate racemase (EC 5.1.1.3)
Cofactors, Vitamins, Prosthetic Groups, Pigments	Biotin	Biotin_biosynthesis	Biotin synthase (EC 2.8.1.6)		Cell Wall and Capsule	Capsular and extracellular polysacchrides	Sialic_Acid_Metabolism	ABC transporter, predicted N-acetylneuraminate transport system permease protein 1		Cell Wall and Capsule	NULL	Peptidoglycan_Biosynthesis	Multimodular transpeptidase-transglycosylase (EC 2.4.1.129) (EC 3.4.-.-)
Cofactors, Vitamins, Prosthetic Groups, Pigments	Biotin	Biotin_biosynthesis	Dethiobiotin synthetase (EC 6.3.3.3)		Cell Wall and Capsule	Capsular and extracellular polysacchrides	Sialic_Acid_Metabolism	ABC transporter, predicted N-acetylneuraminate transport system permease protein 2		Cell Wall and Capsule	NULL	Peptidoglycan_Biosynthesis	Phospho-N-acetylmuramoyl-pentapeptide-transferase (EC 2.7.8.13)
Cofactors, Vitamins, Prosthetic Groups, Pigments	Biotin	Biotin_biosynthesis	Substrate-specific component BioY of biotin ECF transporter		Cell Wall and Capsule	Capsular and extracellular polysacchrides	Sialic_Acid_Metabolism	ABC transporter, predicted N-acetylneuraminate-binding protein		Cell Wall and Capsule	NULL	Peptidoglycan_Biosynthesis	UDP-N-acetylenolpyruvoylglucosamine reductase (EC 1.1.1.158)
Cofactors, Vitamins, Prosthetic Groups, Pigments	Coenzyme A	Coenzyme_A_Biosynthesis	2-dehydropantoate 2-reductase (EC 1.1.1.169)		Cell Wall and Capsule	Capsular and extracellular polysacchrides	Sialic_Acid_Metabolism	Glucosamine--fructose-6-phosphate aminotransferase [isomerizing] (EC 2.6.1.16)		Cell Wall and Capsule	NULL	Peptidoglycan_Biosynthesis	UDP-N-acetylglucosamine 1-carboxyvinyltransferase (EC 2.5.1.7)
Cofactors, Vitamins, Prosthetic Groups, Pigments	Coenzyme A	Coenzyme_A_Biosynthesis	Aspartate 1-decarboxylase (EC 4.1.1.11)		Cell Wall and Capsule	Capsular and extracellular polysacchrides	Sialic_Acid_Metabolism	Glucosamine-6-phosphate deaminase (EC 3.5.99.6)		Cell Wall and Capsule	NULL	Peptidoglycan_Biosynthesis	UDP-N-acetylmuramoylalanine--D-glutamate ligase (EC 6.3.2.9)
Cofactors, Vitamins, Prosthetic Groups, Pigments	Coenzyme A	Coenzyme_A_Biosynthesis	Dephospho-CoA kinase (EC 2.7.1.24)		Cell Wall and Capsule	Capsular and extracellular polysacchrides	Sialic_Acid_Metabolism	N-acetylmannosamine kinase (EC 2.7.1.60)		Cell Wall and Capsule	NULL	Peptidoglycan_biosynthesis--gjo	D-alanine--D-alanine ligase (EC 6.3.2.4)
Cofactors, Vitamins, Prosthetic Groups, Pigments	Coenzyme A	Coenzyme_A_Biosynthesis	Ketol-acid reductoisomerase (EC 1.1.1.86)		Cell Wall and Capsule	Capsular and extracellular polysacchrides	Sialic_Acid_Metabolism	N-acetylmannosamine-6-phosphate 2-epimerase (EC 5.1.3.9)		Cell Wall and Capsule	NULL	Peptidoglycan_biosynthesis--gjo	UDP-N-acetylmuramate--alanine ligase (EC 6.3.2.8)
Cofactors, Vitamins, Prosthetic Groups, Pigments	Coenzyme A	Coenzyme_A_Biosynthesis	Pantothenate kinase (EC 2.7.1.33)		Cell Wall and Capsule	Capsular and extracellular polysacchrides	Sialic_Acid_Metabolism	N-acetylneuraminate lyase (EC 4.1.3.3)		Cell Wall and Capsule	NULL	Peptidoglycan_biosynthesis--gjo	UDP-N-acetylmuramate:L-alanyl-gamma-D-glutamyl-meso-diaminopimelate ligase (EC 6.3.2.-)
Cofactors, Vitamins, Prosthetic Groups, Pigments	Coenzyme A	Coenzyme_A_Biosynthesis	Pantothenate kinase type III, CoaX-like (EC 2.7.1.33)		Cell Wall and Capsule	Capsular and extracellular polysacchrides	Sialic_Acid_Metabolism	N-acylglucosamine 2-epimerase (EC 5.1.3.8)		Cell Wall and Capsule	NULL	Peptidoglycan_biosynthesis--gjo	UDP-N-acetylmuramoylalanyl-D-glutamate--L-lysine ligase (EC 6.3.2.7)
Cofactors, Vitamins, Prosthetic Groups, Pigments	Coenzyme A	Coenzyme_A_Biosynthesis	Pantothenate:Na+ symporter (TC 2.A.21.1.1)		Cell Wall and Capsule	Capsular and extracellular polysacchrides	Sialic_Acid_Metabolism	PTS system, mannose-specific IID component (EC 2.7.1.69)		Cell Wall and Capsule	NULL	Recycling_of_Peptidoglycan_Amino_Acids	Aminoacyl-histidine dipeptidase (Peptidase D) (EC 3.4.13.3)
Cofactors, Vitamins, Prosthetic Groups, Pigments	Coenzyme A	Coenzyme_A_Biosynthesis	Phosphopantothenoylcysteine decarboxylase (EC 4.1.1.36)		Cell Wall and Capsule	Capsular and extracellular polysacchrides	Sialic_Acid_Metabolism	PTS system, N-acetylglucosamine-specific IIC component (EC 2.7.1.69)		Cell Wall and Capsule	NULL	Recycling_of_Peptidoglycan_Amino_Acids	AmpG permease
Cofactors, Vitamins, Prosthetic Groups, Pigments	Coenzyme A	Coenzyme_A_Biosynthesis	Phosphopantothenoylcysteine synthetase (EC 6.3.2.5)		Cell Wall and Capsule	Capsular and extracellular polysacchrides	Sialic_Acid_Metabolism	Sialic acid utilization regulator, RpiR family		Cell Wall and Capsule	NULL	Recycling_of_Peptidoglycan_Amino_Acids	L-alanine-DL-glutamate epimerase
Cofactors, Vitamins, Prosthetic Groups, Pigments	Folate and pterines	5-FCL-like_protein	Formate--tetrahydrofolate ligase (EC 6.3.4.3)		Cell Wall and Capsule	Capsular and extracellular polysacchrides	Sialic_Acid_Metabolism	Sialic acid-induced transmembrane protein YjhT(NanM), possible mutarotase		Cell Wall and Capsule	NULL	Recycling_of_Peptidoglycan_Amino_Acids	N-acetylmuramoyl-L-alanine amidase (EC 3.5.1.28)
Cofactors, Vitamins, Prosthetic Groups, Pigments	Folate and pterines	5-FCL-like_protein	Methylenetetrahydrofolate dehydrogenase (NADP+) (EC 1.5.1.5) / Methenyltetrahydrofolate cyclohydrolase (EC 3.5.4.9)		Cell Wall and Capsule	Capsular and extracellular polysacchrides	Sialic_Acid_Metabolism	TRAP-type transport system, large permease component, predicted N-acetylneuraminate transporter		Cell Wall and Capsule	NULL	Recycling_of_Peptidoglycan_Amino_Sugars	N-acetylmuramic acid 6-phosphate etherase (EC 4.2.-.-)
Cofactors, Vitamins, Prosthetic Groups, Pigments	Folate and pterines	Folate_Biosynthesis	Dihydrofolate synthase (EC 6.3.2.12)		Cell Wall and Capsule	Capsular and extracellular polysacchrides	Sialic_Acid_Metabolism	TRAP-type transport system, periplasmic component, predicted N-acetylneuraminate-binding protein		Cell Wall and Capsule	NULL	YjeE	ATPase YjeE, predicted to have essential role in cell wall biosynthesis
Cofactors, Vitamins, Prosthetic Groups, Pigments	Folate and pterines	Folate_Biosynthesis	Folylpolyglutamate synthase (EC 6.3.2.17)		Cell Wall and Capsule	Capsular and extracellular polysacchrides	Sialic_Acid_Metabolism	TRAP-type transport system, small permease component, predicted N-acetylneuraminate transporter		Cell Wall and Capsule	NULL	YjeE	COG3178: Predicted phosphotransferase related to Ser/Thr protein kinases
Cofactors, Vitamins, Prosthetic Groups, Pigments	Folate and pterines	Folate_Biosynthesis	Para-aminobenzoate synthase, aminase component (EC 2.6.1.85)		Cell Wall and Capsule	Capsular and extracellular polysacchrides	Vibrio_Polysaccharide_(VPS)_Biosynthesis	UDP-N-acetyl-D-mannosaminuronate dehydrogenase		Cell Wall and Capsule	NULL	YjeE	YjeF protein, function unknown
Cofactors, Vitamins, Prosthetic Groups, Pigments	Folate and pterines	Folate_Biosynthesis	Thymidylate synthase (EC 2.1.1.45)		Cell Wall and Capsule	Cell wall of Mycobacteria	mycolic_acid_synthesis	acyl-CoA synthetase		Clustering-based subsystems	Biosynthesis of galactoglycans and related lipopolysacharides	CBSS-258594.1.peg.3339	Glycosyl transferase, group 1
Cofactors, Vitamins, Prosthetic Groups, Pigments	Folate and pterines	Folate_Biosynthesis	Thymidylate synthase thyX (EC 2.1.1.-)		Cell Wall and Capsule	Gram-Negative cell wall components	KDO2-Lipid_A_biosynthesis	3-deoxy-D-manno-octulosonic-acid transferase (EC 2.-.-.-)		Clustering-based subsystems	Biosynthesis of galactoglycans and related lipopolysacharides	CBSS-258594.1.peg.3339	Glycosyltransferase
Cofactors, Vitamins, Prosthetic Groups, Pigments	Folate and pterines	Molybdenum_cofactor_biosynthesis	Molybdenum ABC transporter, periplasmic molybdenum-binding protein ModA (TC 3.A.1.8.1)		Cell Wall and Capsule	Gram-Negative cell wall components	KDO2-Lipid_A_biosynthesis	3-deoxy-manno-octulosonate cytidylyltransferase (EC 2.7.7.38)		Clustering-based subsystems	Biosynthesis of galactoglycans and related lipopolysacharides	CBSS-376686.6.peg.291	Glycosyl transferase, family 2
Cofactors, Vitamins, Prosthetic Groups, Pigments	Folate and pterines	Molybdenum_cofactor_biosynthesis	Molybdenum transport ATP-binding protein ModC (TC 3.A.1.8.1)		Cell Wall and Capsule	Gram-Negative cell wall components	KDO2-Lipid_A_biosynthesis	Acyl-[acyl-carrier-protein]--UDP-N-acetylglucosamine O-acyltransferase (EC 2.3.1.129)		Clustering-based subsystems	Biosynthesis of galactoglycans and related lipopolysacharides	CBSS-376686.6.peg.291	Glycosyltransferase (EC 2.4.1.-)
Cofactors, Vitamins, Prosthetic Groups, Pigments	Folate and pterines	Molybdenum_cofactor_biosynthesis	Molybdopterin biosynthesis protein MoeA		Cell Wall and Capsule	Gram-Negative cell wall components	KDO2-Lipid_A_biosynthesis	Lipid A biosynthesis lauroyl acyltransferase (EC 2.3.1.-)		Clustering-based subsystems	Biosynthesis of galactoglycans and related lipopolysacharides	CBSS-376686.6.peg.291	glycosyl transferase, family 2
Cofactors, Vitamins, Prosthetic Groups, Pigments	Folate and pterines	Molybdenum_cofactor_biosynthesis	Molybdopterin-guanine dinucleotide biosynthesis protein MobA		Cell Wall and Capsule	Gram-Negative cell wall components	KDO2-Lipid_A_biosynthesis	Lipid-A-disaccharide synthase (EC 2.4.1.182)		Clustering-based subsystems	CRISPRs and associated hypotheticals	CBSS-216592.1.peg.3534	CRISPR-associated protein Cas1
Cofactors, Vitamins, Prosthetic Groups, Pigments	Folate and pterines	Molybdenum_cofactor_biosynthesis	Molybdopterin-guanine dinucleotide biosynthesis protein MobB		Cell Wall and Capsule	Gram-Negative cell wall components	KDO2-Lipid_A_biosynthesis	Protein of unknown function DUF1009 clustered with KDO2-Lipid A biosynthesis genes		Clustering-based subsystems	CRISPRs and associated hypotheticals	CBSS-216592.1.peg.3534	CRISPR-associated protein, CT1975 family
Cofactors, Vitamins, Prosthetic Groups, Pigments	Folate and pterines	Pterin_biosynthesis	Dihydropteridine reductase (EC 1.5.1.34)		Cell Wall and Capsule	Gram-Negative cell wall components	KDO2-Lipid_A_biosynthesis	UDP-2,3-diacylglucosamine hydrolase (EC 3.6.1.-)		Clustering-based subsystems	Carbohydrates	Beta-lactamase_cluster_in_Streptococcus	Drug/metabolite transporter (DMT) superfamily protein
Cofactors, Vitamins, Prosthetic Groups, Pigments	Folate and pterines	Pterin_metabolism_3	Fumarylacetoacetate hydrolase family protein		Cell Wall and Capsule	Gram-Negative cell wall components	KDO2-Lipid_A_biosynthesis	UDP-3-O-[3-hydroxymyristoyl] glucosamine N-acyltransferase (EC 2.3.1.-)		Clustering-based subsystems	Carbohydrates	Beta-lactamase_cluster_in_Streptococcus	Xaa-Pro dipeptidyl-peptidase (EC 3.4.14.11)
Cofactors, Vitamins, Prosthetic Groups, Pigments	Folate and pterines	YgfZ	NADH-ubiquinone oxidoreductase chain F (EC 1.6.5.3)		Cell Wall and Capsule	Gram-Negative cell wall components	KDO2-Lipid_A_biosynthesis	UDP-3-O-[3-hydroxymyristoyl] N-acetylglucosamine deacetylase (EC 3.5.1.-)		Clustering-based subsystems	Carbohydrates	Putative_sugar_ABC_transporter_(ytf_cluster)	Peptide methionine sulfoxide reductase MsrA (EC 1.8.4.11)
Cofactors, Vitamins, Prosthetic Groups, Pigments	Folate and pterines	YgfZ	Phosphoglycerate kinase (EC 2.7.2.3)		Cell Wall and Capsule	Gram-Negative cell wall components	Lipid_A_modifications	UPF0141 membrane protein YijP possibly required for phosphoethanolamine modification of lipopolysaccharide		Clustering-based subsystems	Cell Division	Cell_Division_Cluster	FIG001583: hypothetical protein, contains S4-like RNA binding domain
Cofactors, Vitamins, Prosthetic Groups, Pigments	Folate and pterines	p-Aminobenzoyl-Glutamate_Utilization	Aminobenzoyl-glutamate transport protein		Cell Wall and Capsule	Gram-Negative cell wall components	Lipid_A-Ara4N_pathway_(_Polymyxin_resistance_)	UDP-4-amino-4-deoxy-L-arabinose--oxoglutarate aminotransferase (EC 2.6.1.-)		Clustering-based subsystems	Cell Division	Cell_Division_Cluster	FIG001960: FtsZ-interacting protein related to cell division
Cofactors, Vitamins, Prosthetic Groups, Pigments	Folate and pterines	p-Aminobenzoyl-Glutamate_Utilization	Catalyzes the cleavage of p-aminobenzoyl-glutamate to p-aminobenzoate and glutamate, subunit A		Cell Wall and Capsule	Gram-Negative cell wall components	Lipopolysaccharide_assembly	Inner membrane protein YrbG, predicted calcium/sodium:proton antiporter		Clustering-based subsystems	Cell Division	Cell_Division_Cluster	UDP-N-acetylglucosamine--N-acetylmuramyl-(pentapeptide) pyrophosphoryl-undecaprenol N-acetylglucosamine transferase (EC 2.4.1.227)
Cofactors, Vitamins, Prosthetic Groups, Pigments	Lipoic acid	Lipoic_acid_metabolism	Octanoate-[acyl-carrier-protein]-protein-N-octanoyltransferase		Cell Wall and Capsule	Gram-Negative cell wall components	Lipopolysaccharide_assembly	Lipoprotein releasing system ATP-binding protein LolD		Clustering-based subsystems	Choline bitartrate degradation, putative	CBSS-344610.3.peg.2335	3-isopropylmalate dehydrogenase (EC 1.1.1.85)
Cofactors, Vitamins, Prosthetic Groups, Pigments	NAD and NADP	NAD_and_NADP_cofactor_biosynthesis_global	Nudix-related transcriptional regulator NrtR		Cell Wall and Capsule	Gram-Negative cell wall components	Lipopolysaccharide_assembly	Outer membrane protein assembly factor YaeT precursor		Clustering-based subsystems	Chromosome Replication	SeqA_and_Co-occurring_Genes	Phosphoglucomutase (EC 5.4.2.2)
Cofactors, Vitamins, Prosthetic Groups, Pigments	NAD and NADP	NAD_and_NADP_cofactor_biosynthesis_global	Quinolinate synthetase (EC 2.5.1.72)		Cell Wall and Capsule	Gram-Negative cell wall components	Lipopolysaccharide_assembly	Outer membrane protein Imp, required for envelope biogenesis		Clustering-based subsystems	Clustering-based subsystems	CBSS-262719.3.peg.410	Phosphoesterase, DHH family protein
Cofactors, Vitamins, Prosthetic Groups, Pigments	NAD and NADP	NAD_and_NADP_cofactor_biosynthesis_global	Ribosyl nicotinamide transporter, PnuC-like		Cell Wall and Capsule	Gram-Negative cell wall components	Lipopolysaccharide_assembly	Probable component of the lipoprotein assembly complex (forms a complex with YaeT, YfgL, and NlpB)		Clustering-based subsystems	Clustering-based subsystems	CBSS-262719.3.peg.410	Replicative DNA helicase (EC 3.6.1.-) [SA14-24]
Cofactors, Vitamins, Prosthetic Groups, Pigments	NAD and NADP	NAD_and_NADP_cofactor_biosynthesis_global	Ribosylnicotinamide kinase (EC 2.7.1.22)		Cell Wall and Capsule	Gram-Negative cell wall components	Lipopolysaccharide_assembly	Uncharacterized ABC transporter, ATP-binding protein YrbF		Clustering-based subsystems	Clustering-based subsystems	CBSS-280355.3.peg.2835	Biotin-protein ligase (EC 6.3.4.15)
Cofactors, Vitamins, Prosthetic Groups, Pigments	NAD and NADP	NAD_regulation	Predicted nicotinate-regulated transporter BH3254		Cell Wall and Capsule	Gram-Negative cell wall components	Lipopolysaccharide-related_cluster_in_Alphaproteobacteria	Lipid A export ATP-binding/permease protein MsbA (EC 3.6.3.25)		Clustering-based subsystems	Clustering-based subsystems	CBSS-280355.3.peg.2835	Pantoate--beta-alanine ligase (EC 6.3.2.1)
Cofactors, Vitamins, Prosthetic Groups, Pigments	NAD and NADP	NAD_regulation	Transcriptional repressor for NAD biosynthesis in gram-positives		Cell Wall and Capsule	Gram-Negative cell wall components	Lipopolysaccharide-related_cluster_in_Alphaproteobacteria	Tetraacyldisaccharide 4'-kinase (EC 2.7.1.130)		Clustering-based subsystems	Clustering-based subsystems	CBSS-280355.3.peg.2835	hypothetical protein BH3604
Cofactors, Vitamins, Prosthetic Groups, Pigments	NULL	Thiamin_biosynthesis	Hydroxymethylpyrimidine ABC transporter, transmembrane component		Cell Wall and Capsule	Gram-Negative cell wall components	Lipopolysaccharide-related_cluster_in_Alphaproteobacteria	TldE/PmbA protein, part of proposed TldE/TldD proteolytic complex (PMID 12029038)		Clustering-based subsystems	Clustering-based subsystems	Putative_diaminopropionate_ammonia-lyase_cluster	Xanthine dehydrogenase, molybdenum binding subunit (EC 1.17.1.4)
Cofactors, Vitamins, Prosthetic Groups, Pigments	NULL	Thiamin_biosynthesis	Phosphomethylpyrimidine kinase (EC 2.7.4.7)		Cell Wall and Capsule	Gram-Negative cell wall components	LOS_core_oligosaccharide_biosynthesis	ADP-heptose synthase (EC 2.7.-.-)		Clustering-based subsystems	Cytochrome biogenesis	CBSS-196164.1.peg.1690	ABC-type multidrug transport system, ATPase component
Cofactors, Vitamins, Prosthetic Groups, Pigments	NULL	Thiamin_biosynthesis	Substrate-specific component ThiT of thiamin ECF transporter		Cell Wall and Capsule	Gram-Negative cell wall components	LOS_core_oligosaccharide_biosynthesis	ADP-heptose--lipooligosaccharide heptosyltransferase II (EC 2.4.1.-)		Clustering-based subsystems	Cytochrome biogenesis	CBSS-196164.1.peg.1690	ABC-type multidrug transport system, permease component
Cofactors, Vitamins, Prosthetic Groups, Pigments	NULL	Thiamin_biosynthesis	Sulfur carrier protein adenylyltransferase ThiF		Cell Wall and Capsule	Gram-Negative cell wall components	LOS_core_oligosaccharide_biosynthesis	Beta-1,3-glucosyltransferase		Clustering-based subsystems	Cytochrome biogenesis	CBSS-196164.1.peg.1690	Iron-sulfur cluster assembly ATPase protein SufC
Cofactors, Vitamins, Prosthetic Groups, Pigments	NULL	Thiamin_biosynthesis	Thiamin-regulated outer membrane receptor Omr1		Cell Wall and Capsule	Gram-Negative cell wall components	LOS_core_oligosaccharide_biosynthesis	Beta-1,4-galactosyltransferase		Clustering-based subsystems	Cytochrome biogenesis	CBSS-196164.1.peg.1690	Iron-sulfur cluster assembly protein SufB
Cofactors, Vitamins, Prosthetic Groups, Pigments	Pyridoxine	Pyridoxin_(Vitamin_B6)_Biosynthesis	1-deoxy-D-xylulose 5-phosphate synthase (EC 2.2.1.7)		Cell Wall and Capsule	Gram-Negative cell wall components	LOS_core_oligosaccharide_biosynthesis	D-glycero-beta-D-manno-heptose 7-phosphate kinase		Clustering-based subsystems	Cytochrome biogenesis	CBSS-196164.1.peg.1690	Iron-sulfur cluster assembly protein SufD
Cofactors, Vitamins, Prosthetic Groups, Pigments	Pyridoxine	Pyridoxin_(Vitamin_B6)_Biosynthesis	Predicted transcriptional regulator of pyridoxine metabolism		Cell Wall and Capsule	Gram-Negative cell wall components	LOS_core_oligosaccharide_biosynthesis	Lipopolysaccharide core biosynthesis protein RfaY		Clustering-based subsystems	Cytochrome biogenesis	CBSS-196164.1.peg.461	Glutamate-1-semialdehyde aminotransferase (EC 5.4.3.8)
Cofactors, Vitamins, Prosthetic Groups, Pigments	Pyridoxine	Pyridoxin_(Vitamin_B6)_Biosynthesis	Pyridoxamine 5'-phosphate oxidase (EC 1.4.3.5)		Cell Wall and Capsule	Gram-Negative cell wall components	LOS_core_oligosaccharide_biosynthesis	O-antigen ligase		Clustering-based subsystems	D-tyrosyl-tRNA(Tyr) deacylase (EC 3.1.-.-) cluster	CBSS-342610.3.peg.283	D-tyrosyl-tRNA(Tyr) deacylase
Cofactors, Vitamins, Prosthetic Groups, Pigments	Pyridoxine	Pyridoxin_(Vitamin_B6)_Biosynthesis	Pyridoxine 5'-phosphate synthase (EC 2.6.99.2)		Cell Wall and Capsule	Gram-Negative cell wall components	LOS_core_oligosaccharide_biosynthesis	Putative two-domain glycosyltransferase		Clustering-based subsystems	DNA polymerase III epsilon cluster	CBSS-342610.3.peg.1536	Membrane-bound lytic murein transglycosylase D precursor (EC 3.2.1.-)
Cofactors, Vitamins, Prosthetic Groups, Pigments	Pyridoxine	Pyridoxin_(Vitamin_B6)_Biosynthesis	Pyridoxine biosynthesis glutamine amidotransferase, synthase subunit (EC 2.4.2.-)		Cell Wall and Capsule	Gram-Negative cell wall components	LOS_core_oligosaccharide_biosynthesis	UDP-galactopyranose mutase (EC 5.4.99.9)		Clustering-based subsystems	Fatty acid metabolic cluster	COG1399	COG1399 protein, clustered with ribosomal protein L32p
Cofactors, Vitamins, Prosthetic Groups, Pigments	Quinone cofactors	Menaquinone_Biosynthesis_via_Futalosine_--_gjo	Menaquinone via futalosine step 3		Cell Wall and Capsule	Gram-Negative cell wall components	Major_Outer_Membrane_Proteins	Outer membrane protein A precursor		Clustering-based subsystems	Fatty acid metabolic cluster	COG1399	Ribonuclease E (EC 3.1.26.12)
Cofactors, Vitamins, Prosthetic Groups, Pigments	Quinone cofactors	Menaquinone_Biosynthesis_via_Futalosine_--_gjo	Menaquinone via futalosine step 4		Cell Wall and Capsule	Gram-Negative cell wall components	Perosamine_Synthesis_Vibrio	O-antigen export system, permease protein		Clustering-based subsystems	Hypothetical associated with RecF	Hypothetical_Coupled_to_RecF	FIG002958: hypothetical protein
Cofactors, Vitamins, Prosthetic Groups, Pigments	Quinone cofactors	Menaquinone_and_Phylloquinone_Biosynthesis	1,4-dihydroxy-2-naphthoate octaprenyltransferase (EC 2.5.1.-)		Cell Wall and Capsule	Gram-Negative cell wall components	Vibrio_Core_Oligosaccharide_Biosynthesis	ADP-L-glycero-D-manno-heptose-6-epimerase (EC 5.1.3.20)		Clustering-based subsystems	Hypothetical in Lysine biosynthetic cluster	CBSS-323850.3.peg.3269	2-haloalkanoic acid dehalogenase (EC 3.8.1.2)
Cofactors, Vitamins, Prosthetic Groups, Pigments	Quinone cofactors	Menaquinone_and_Phylloquinone_Biosynthesis	2-succinyl-5-enolpyruvyl-6-hydroxy-3-cyclohexene-1-carboxylic-acid synthase (EC 2.2.1.9)		Cell Wall and Capsule	Gram-Negative cell wall components	Vibrio_Core_Oligosaccharide_Biosynthesis	Lipopolysaccharide heptosyltransferase I (EC 2.4.1.-)		Clustering-based subsystems	Hypothetical in Lysine biosynthetic cluster	CBSS-323850.3.peg.3269	Diaminopimelate decarboxylase (EC 4.1.1.20)
Cofactors, Vitamins, Prosthetic Groups, Pigments	Quinone cofactors	Menaquinone_and_Phylloquinone_Biosynthesis	Menaquinone-specific isochorismate synthase (EC 5.4.4.2)		Cell Wall and Capsule	Gram-Positive cell wall components	Polyglycerolphosphate_lipoteichoic_acid_biosynthesis	Lipoteichoic acid synthase LtaS Type IIc		Clustering-based subsystems	Hypothetical in Lysine biosynthetic cluster	CBSS-323850.3.peg.3269	Tyrosine recombinase XerC
Cofactors, Vitamins, Prosthetic Groups, Pigments	Quinone cofactors	Menaquinone_and_Phylloquinone_Biosynthesis	Naphthoate synthase (EC 4.1.3.36)		Cell Wall and Capsule	Gram-Positive cell wall components	Sortase	Cell wall surface anchor family protein		Clustering-based subsystems	Hypothetical protein possible functionally linked with Alanyl-tRNA synthetase	CBSS-257314.1.peg.488	Alanyl-tRNA synthetase (EC 6.1.1.7)
Cofactors, Vitamins, Prosthetic Groups, Pigments	Quinone cofactors	Menaquinone_and_Phylloquinone_Biosynthesis	O-succinylbenzoate-CoA synthase (EC 4.2.1.-)		Cell Wall and Capsule	Gram-Positive cell wall components	Teichoic_and_lipoteichoic_acids_biosynthesis	Lipopolysaccharide cholinephosphotransferase LicD3 (EC 2.7.8.-)		Clustering-based subsystems	Hypothetical protein possible functionally linked with Alanyl-tRNA synthetase	CBSS-257314.1.peg.488	Hypothetical protein possible functionally linked with Alanyl-tRNA synthetase
Cofactors, Vitamins, Prosthetic Groups, Pigments	Quinone cofactors	Menaquinone_and_Phylloquinone_Biosynthesis	O-succinylbenzoic acid--CoA ligase (EC 6.2.1.26)		Cell Wall and Capsule	Gram-Positive cell wall components	Teichoic_and_lipoteichoic_acids_biosynthesis	N-acetylmannosaminyltransferase (EC 2.4.1.187)		Clustering-based subsystems	Hypothetical protein possible functionally linked with Alanyl-tRNA synthetase	CBSS-257314.1.peg.488	Putative Holliday junction resolvase
Cofactors, Vitamins, Prosthetic Groups, Pigments	Riboflavin, FMN, FAD	Riboflavin,_FMN_and_FAD_metabolism	5-amino-6-(5-phosphoribosylamino)uracil reductase (EC 1.1.1.193)		Cell Wall and Capsule	Gram-Positive cell wall components	Teichoic_and_lipoteichoic_acids_biosynthesis	Poly(glycerol-phosphate) alpha-glucosyltransferase (EC 2.4.1.52)		Clustering-based subsystems	Hypothetical protein possible functionally linked with Alanyl-tRNA synthetase	CBSS-257314.1.peg.488	Putative Holliday junction resolvase (EC 3.1.-.-)
Cofactors, Vitamins, Prosthetic Groups, Pigments	Riboflavin, FMN, FAD	Riboflavin,_FMN_and_FAD_metabolism	6,7-dimethyl-8-ribityllumazine synthase (EC 2.5.1.9)		Cell Wall and Capsule	Gram-Positive cell wall components	Teichoic_and_lipoteichoic_acids_biosynthesis	Putative CDP-glycerol:glycerophosphate glycerophosphotransferase (EC 2.7.8.-)		Clustering-based subsystems	Isoprenoid/cell wall biosynthesis: PREDICTED UNDECAPRENYL DIPHOSPHATE PHOSPHATASE	CBSS-83331.1.peg.3039	Cell division protein FtsI [Peptidoglycan synthetase] (EC 2.4.1.129)
Cofactors, Vitamins, Prosthetic Groups, Pigments	Riboflavin, FMN, FAD	riboflavin_to_FAD	3,4-dihydroxy-2-butanone 4-phosphate synthase		Cell Wall and Capsule	Gram-Positive cell wall components	Teichoic_and_lipoteichoic_acids_biosynthesis	Regulation of D-alanyl-lipoteichoic acid biosynthesis, DltR		Clustering-based subsystems	Isoprenoid/cell wall biosynthesis: PREDICTED UNDECAPRENYL DIPHOSPHATE PHOSPHATASE	CBSS-83331.1.peg.3039	Penicillin-binding protein 2 (PBP-2)
Cofactors, Vitamins, Prosthetic Groups, Pigments	Riboflavin, FMN, FAD	riboflavin_to_FAD	FMN adenylyltransferase (EC 2.7.7.2)		Cell Wall and Capsule	Gram-Positive cell wall components	Teichuronic_acid_biosynthesis	Putative N-acetylgalactosaminyl-diphosphoundecaprenol glucuronosyltransferase		Clustering-based subsystems	Lysine, threonine, methionine, and cysteine	YeiH	Lysine-specific permease
Cofactors, Vitamins, Prosthetic Groups, Pigments	Tetrapyrroles	Cobalamin_synthesis	Adenosylcobinamide-phosphate guanylyltransferase (EC 2.7.7.62)		Cell Wall and Capsule	NULL	Murein_Hydrolases	Beta N-acetyl-glucosaminidase (EC 3.2.1.52)		Clustering-based subsystems	Methylamine utilization	CBSS-265072.7.peg.546	PlcB, ORFX, ORFP, ORFB, ORFA, ldh gene
Cofactors, Vitamins, Prosthetic Groups, Pigments	Tetrapyrroles	Cobalamin_synthesis	Cob(I)alamin adenosyltransferase (EC 2.5.1.17)		Cell Wall and Capsule	NULL	Murein_Hydrolases	Membrane-bound lytic murein transglycosylase C precursor (EC 3.2.1.-)		Clustering-based subsystems	Monosaccharides	Unspecified_monosaccharide_transport_cluster	FIG009210: peptidase, M16 family
Cofactors, Vitamins, Prosthetic Groups, Pigments	Tetrapyrroles	Cobalamin_synthesis	Cobalamin biosynthesis protein CbiG		Cell Wall and Capsule	NULL	Murein_Hydrolases	Soluble lytic murein transglycosylase precursor (EC 3.2.1.-)		Clustering-based subsystems	Monosaccharides	Unspecified_monosaccharide_transport_cluster	Unspecified monosaccharide ABC transport system, permease component 2
Cofactors, Vitamins, Prosthetic Groups, Pigments	Tetrapyrroles	Cobalamin_synthesis	Cobalt-precorrin-4 C11-methyltransferase (EC 2.1.1.133)		Cell Wall and Capsule	NULL	Peptidoglycan_Biosynthesis	Glutamate racemase (EC 5.1.1.3)		Clustering-based subsystems	NULL	Aerotolerance_operon_in_Bacteroides_and_potentially_orthologous_operons_in_other_organisms	BatA (Bacteroides aerotolerance operon)
Cofactors, Vitamins, Prosthetic Groups, Pigments	Tetrapyrroles	Cobalamin_synthesis	L-threonine 3-O-phosphate decarboxylase (EC 4.1.1.81)		Cell Wall and Capsule	NULL	Peptidoglycan_Biosynthesis	Multimodular transpeptidase-transglycosylase (EC 2.4.1.129) (EC 3.4.-.-)		Clustering-based subsystems	NULL	Aerotolerance_operon_in_Bacteroides_and_potentially_orthologous_operons_in_other_organisms	BatB
Cofactors, Vitamins, Prosthetic Groups, Pigments	Tetrapyrroles	Cobalamin_synthesis	Sirohydrochlorin cobaltochelatase CbiK (EC 4.99.1.3)		Cell Wall and Capsule	NULL	Peptidoglycan_Biosynthesis	Phospho-N-acetylmuramoyl-pentapeptide-transferase (EC 2.7.8.13)		Clustering-based subsystems	NULL	Aerotolerance_operon_in_Bacteroides_and_potentially_orthologous_operons_in_other_organisms	BatC
Cofactors, Vitamins, Prosthetic Groups, Pigments	Tetrapyrroles	Coenzyme_B12_biosynthesis	ChlD component of cobalt chelatase involved in B12 biosynthesis		Cell Wall and Capsule	NULL	Peptidoglycan_Biosynthesis	Rare lipoprotein A precursor		Clustering-based subsystems	NULL	Aerotolerance_operon_in_Bacteroides_and_potentially_orthologous_operons_in_other_organisms	BatD
Cofactors, Vitamins, Prosthetic Groups, Pigments	Tetrapyrroles	Coenzyme_B12_biosynthesis	CobN component of cobalt chelatase involved in B12 biosynthesis		Cell Wall and Capsule	NULL	Peptidoglycan_Biosynthesis	UDP-N-acetylenolpyruvoylglucosamine reductase (EC 1.1.1.158)		Clustering-based subsystems	NULL	Aerotolerance_operon_in_Bacteroides_and_potentially_orthologous_operons_in_other_organisms	MoxR-like ATPase in aerotolerance operon
Cofactors, Vitamins, Prosthetic Groups, Pigments	Tetrapyrroles	Coenzyme_B12_biosynthesis	Cobalt-precorrin-3b C17-methyltransferase		Cell Wall and Capsule	NULL	Peptidoglycan_Biosynthesis	UDP-N-acetylglucosamine 1-carboxyvinyltransferase (EC 2.5.1.7)		Clustering-based subsystems	NULL	Aerotolerance_operon_in_Bacteroides_and_potentially_orthologous_operons_in_other_organisms	hypothetical protein PA3071
Cofactors, Vitamins, Prosthetic Groups, Pigments	Tetrapyrroles	Coenzyme_B12_biosynthesis	Cobalt-precorrin-6 synthase, anaerobic		Cell Wall and Capsule	NULL	Peptidoglycan_Biosynthesis	UDP-N-acetylmuramoylalanine--D-glutamate ligase (EC 6.3.2.9)		Clustering-based subsystems	NULL	Allophanate_hydrolase_2_and_Biotin_carboxylase_cluster	Allophanate hydrolase 2 subunit 2 (EC 3.5.1.54)
Cofactors, Vitamins, Prosthetic Groups, Pigments	Tetrapyrroles	Coenzyme_B12_biosynthesis	Cobalt-precorrin-6y C5-methyltransferase (EC 2.1.1.-)		Cell Wall and Capsule	NULL	Peptidoglycan_biosynthesis--gjo	UDP-N-acetylmuramoylalanyl-D-glutamate--L-lysine ligase (EC 6.3.2.7)		Clustering-based subsystems	NULL	Allophanate_hydrolase_2_and_Biotin_carboxylase_cluster	Lactam utilization protein LamB
Cofactors, Vitamins, Prosthetic Groups, Pigments	Tetrapyrroles	Coenzyme_B12_biosynthesis	Cobyric acid synthase		Cell Wall and Capsule	NULL	Peptidoglycan_biosynthesis--gjo	UDP-N-acetylmuramoylalanyl-D-glutamate--L-ornithine ligase		Clustering-based subsystems	NULL	Bacterial_Cell_Division	Cell division protein FtsA
Cofactors, Vitamins, Prosthetic Groups, Pigments	Tetrapyrroles	Coenzyme_B12_biosynthesis	Nicotinate-nucleotide--dimethylbenzimidazole phosphoribosyltransferase (EC 2.4.2.21)		Cell Wall and Capsule	NULL	Recycling_of_Peptidoglycan_Amino_Acids	Aminoacyl-histidine dipeptidase (Peptidase D) (EC 3.4.13.3)		Clustering-based subsystems	NULL	Bacterial_Cell_Division	Cell division protein FtsW
Cofactors, Vitamins, Prosthetic Groups, Pigments	Tetrapyrroles	Coenzyme_B12_biosynthesis	Outer membrane vitamin B12 receptor BtuB		Cell Wall and Capsule	NULL	Recycling_of_Peptidoglycan_Amino_Acids	AmpG permease		Clustering-based subsystems	NULL	Bacterial_Cell_Division	Cell division protein FtsX
Cofactors, Vitamins, Prosthetic Groups, Pigments	Tetrapyrroles	Coenzyme_B12_biosynthesis	Vitamin B12 ABC transporter, ATPase component BtuD		Cell Wall and Capsule	NULL	Recycling_of_Peptidoglycan_Amino_Acids	L-alanine-DL-glutamate epimerase		Clustering-based subsystems	NULL	Bacterial_Cell_Division	Cell division trigger factor (EC 5.2.1.8)
Cofactors, Vitamins, Prosthetic Groups, Pigments	Tetrapyrroles	Coenzyme_B12_biosynthesis	Vitamin B12 ABC transporter, B12-binding component BtuF		Cell Wall and Capsule	NULL	Recycling_of_Peptidoglycan_Amino_Acids	N-acetylmuramoyl-L-alanine amidase (EC 3.5.1.28)		Clustering-based subsystems	NULL	Bacterial_Cell_Division	GTP-binding protein Era
Cofactors, Vitamins, Prosthetic Groups, Pigments	Tetrapyrroles	Coenzyme_B12_biosynthesis	Vitamin B12 ABC transporter, permease component BtuC		Cell Wall and Capsule	NULL	Recycling_of_Peptidoglycan_Amino_Sugars	Anhydro-N-acetylmuramic acid kinase (EC 2.7.1.-)		Clustering-based subsystems	NULL	Bacterial_Cell_Division	Rod shape-determining protein MreB
Cofactors, Vitamins, Prosthetic Groups, Pigments	Tetrapyrroles	Heme_and_Siroheme_Biosynthesis	Coproporphyrinogen III oxidase, oxygen-independent (EC 1.3.99.22)		Cell Wall and Capsule	NULL	Recycling_of_Peptidoglycan_Amino_Sugars	N-acetylmuramic acid 6-phosphate etherase (EC 4.2.-.-)		Clustering-based subsystems	NULL	Bacterial_Cell_Division	Septum formation protein Maf
Cofactors, Vitamins, Prosthetic Groups, Pigments	Tetrapyrroles	Heme_and_Siroheme_Biosynthesis	Glutamyl-tRNA synthetase (EC 6.1.1.17)		Cell Wall and Capsule	NULL	tRNA-dependent_amino_acid_transfers	tRNA-dependent lipid II--amino acid ligase		Clustering-based subsystems	NULL	Bacterial_Cell_Division	Septum site-determining protein MinC
Cofactors, Vitamins, Prosthetic Groups, Pigments	Tetrapyrroles	Heme_and_Siroheme_Biosynthesis	Porphobilinogen deaminase (EC 2.5.1.61)		Cell Wall and Capsule	NULL	YjeE	ATPase YjeE, predicted to have essential role in cell wall biosynthesis		Clustering-based subsystems	NULL	Bacterial_Cell_Division	Septum site-determining protein MinD
Cofactors, Vitamins, Prosthetic Groups, Pigments	Tetrapyrroles	Heme_and_Siroheme_Biosynthesis	Protoporphyrinogen IX oxidase, aerobic, HemY (EC 1.3.3.4)		Cell Wall and Capsule	NULL	YjeE	COG3178: Predicted phosphotransferase related to Ser/Thr protein kinases		Clustering-based subsystems	NULL	Bacterial_RNA-metabolizing_Zn-dependent_hydrolases	Cytochrome d ubiquinol oxidase subunit II (EC 1.10.3.-)
Cofactors, Vitamins, Prosthetic Groups, Pigments	Tetrapyrroles	Heme_and_Siroheme_Biosynthesis	Radical SAM family protein HutW, similar to coproporphyrinogen III oxidase, oxygen-independent, associated with heme uptake		Cell Wall and Capsule	NULL	YjeE	YjeF protein, function unknown		Clustering-based subsystems	NULL	Bacterial_RNA-metabolizing_Zn-dependent_hydrolases	Metallo-beta-lactamase family protein, RNA-specific
Cofactors, Vitamins, Prosthetic Groups, Pigments	Tetrapyrroles	Heme_and_Siroheme_Biosynthesis	Uroporphyrinogen III decarboxylase (EC 4.1.1.37)		Clustering-based subsystems	Biosynthesis of galactoglycans and related lipopolysacharides	CBSS-258594.1.peg.3339	Glycosyl transferase, group 1		Clustering-based subsystems	NULL	Bacterial_RNA-metabolizing_Zn-dependent_hydrolases	Zn-dependent hydrolase, RNA-metabolising, CPSF 100 kDa analog
Cofactors, Vitamins, Prosthetic Groups, Pigments	Tetrapyrroles	Heme_and_Siroheme_Biosynthesis	Uroporphyrinogen-III synthase (EC 4.2.1.75)		Clustering-based subsystems	Biosynthesis of galactoglycans and related lipopolysacharides	CBSS-376686.6.peg.291	Bacterial sugar transferase		Clustering-based subsystems	NULL	Bacterial_RNA-metabolizing_Zn-dependent_hydrolases	Zn-dependent hydrolase, RNA-metabolising, CPSF 73 kDa analog
Cofactors, Vitamins, Prosthetic Groups, Pigments	Tetrapyrroles	Heme_biosynthesis_orphans	Radical SAM domain heme biosynthesis protein		Clustering-based subsystems	Biosynthesis of galactoglycans and related lipopolysacharides	CBSS-376686.6.peg.291	Glycosyl transferase, family 2		Clustering-based subsystems	NULL	CBSS-138119.3.peg.2719	tRNA pseudouridine synthase B (EC 4.2.1.70)
DNA Metabolism	CRISPs	CRISPRs	CRISPR-associated RecB family exonuclease Cas4a		Clustering-based subsystems	Biosynthesis of galactoglycans and related lipopolysacharides	CBSS-376686.6.peg.291	glycosyl transferase, family 2		Clustering-based subsystems	NULL	CBSS-160492.1.peg.550	Phosphoheptose isomerase (EC 5.3.1.-)
DNA Metabolism	CRISPs	CRISPRs	CRISPR-associated RecB family exonuclease Cas4b		Clustering-based subsystems	Biosynthesis of galactoglycans and related lipopolysacharides	CBSS-376686.6.peg.291	Glycosyltransferase (EC 2.4.1.-)		Clustering-based subsystems	NULL	CBSS-176279.3.peg.868	COG0536: GTP-binding protein Obg
DNA Metabolism	CRISPs	CRISPRs	CRISPR-associated helicase Cas3		Clustering-based subsystems	Carbohydrates	Beta-lactamase_cluster_in_Streptococcus	Drug/metabolite transporter (DMT) superfamily protein		Clustering-based subsystems	NULL	CBSS-176280.1.peg.1561	A/G-specific adenine glycosylase (EC 3.2.2.-)
DNA Metabolism	CRISPs	CRISPRs	CRISPR-associated protein Cas2		Clustering-based subsystems	Carbohydrates	Beta-lactamase_cluster_in_Streptococcus	Xaa-Pro dipeptidyl-peptidase (EC 3.4.14.11)		Clustering-based subsystems	NULL	CBSS-176280.1.peg.1561	Aminopeptidase S (Leu, Val, Phe, Tyr preference) (EC 3.4.11.24)
DNA Metabolism	CRISPs	CRISPRs	CRISPR-associated protein, CT1133 family		Clustering-based subsystems	Cell Division	Cell_Division_Cluster	FIG001583: hypothetical protein, contains S4-like RNA binding domain		Clustering-based subsystems	NULL	CBSS-176280.1.peg.1561	Low molecular weight protein tyrosine phosphatase (EC 3.1.3.48)
DNA Metabolism	CRISPs	CRISPRs	CRISPR-associated protein, CT1134 family		Clustering-based subsystems	Cell Division	Cell_Division_Cluster	FIG001960: FtsZ-interacting protein related to cell division		Clustering-based subsystems	NULL	CBSS-176280.1.peg.1561	Monofunctional biosynthetic peptidoglycan transglycosylase (EC 2.4.2.-)
DNA Metabolism	CRISPs	CRISPRs	CRISPR-associated protein, Csn1 family		Clustering-based subsystems	Chromosome Replication	SeqA_and_Co-occurring_Genes	Phosphoglucomutase (EC 5.4.2.2)		Clustering-based subsystems	NULL	CBSS-176280.1.peg.1561	Ribonuclease BN (EC 3.1.-.-)
DNA Metabolism	CRISPs	CRISPRs	CRISPR-associated protein, SAG0894 family		Clustering-based subsystems	Clustering-based subsystems	CBSS-262719.3.peg.410	Phosphoesterase, DHH family protein		Clustering-based subsystems	NULL	CBSS-176299.4.peg.1996A	Endoribonuclease L-PSP
DNA Metabolism	CRISPs	CRISPRs	CRISPR-associated protein, TM1801 family		Clustering-based subsystems	Clustering-based subsystems	CBSS-280355.3.peg.2835	Biotin-protein ligase (EC 6.3.4.15)		Clustering-based subsystems	NULL	CBSS-176299.4.peg.1996A	Glycerophosphoryl diester phosphodiesterase (EC 3.1.4.46)
DNA Metabolism	DNA recombination	RuvABC_plus_a_hypothetical	FIG000859: hypothetical protein YebC		Clustering-based subsystems	Clustering-based subsystems	CBSS-280355.3.peg.2835	Pantoate--beta-alanine ligase (EC 6.3.2.1)		Clustering-based subsystems	NULL	CBSS-193567.1.peg.90	Glutamyl aminopeptidase (EC 3.4.11.7)
DNA Metabolism	DNA repair	ATP-dependent_Nuclease	ATP-dependent nuclease, subunit A		Clustering-based subsystems	Clustering-based subsystems	Putative_diaminopropionate_ammonia-lyase_cluster	SsnA protein		Clustering-based subsystems	NULL	CBSS-196620.1.peg.2477	Delta-1-pyrroline-5-carboxylate dehydrogenase (EC 1.5.1.12)
DNA Metabolism	DNA repair	ATP-dependent_Nuclease	ATP-dependent nuclease, subunit B		Clustering-based subsystems	Clustering-based subsystems	Putative_diaminopropionate_ammonia-lyase_cluster	Uncharacterized protein YgeA of aspartate/glutamate/hydantoin racemase family		Clustering-based subsystems	NULL	CBSS-196620.1.peg.2477	Maltose O-acetyltransferase (EC 2.3.1.79)
DNA Metabolism	DNA repair	DNA_Repair_Base_Excision	DNA-3-methyladenine glycosylase (EC 3.2.2.20)		Clustering-based subsystems	Clustering-based subsystems	Putative_diaminopropionate_ammonia-lyase_cluster	Xanthine dehydrogenase, molybdenum binding subunit (EC 1.17.1.4)		Clustering-based subsystems	NULL	CBSS-211586.1.peg.3133	2-C-methyl-D-erythritol 4-phosphate cytidylyltransferase (EC 2.7.7.60)
DNA Metabolism	DNA repair	DNA_Repair_Base_Excision	Formamidopyrimidine-DNA glycosylase (EC 3.2.2.23)		Clustering-based subsystems	CRISPRs and associated hypotheticals	CBSS-216592.1.peg.3534	CRISPR-associated helicase Cas3, protein		Clustering-based subsystems	NULL	CBSS-211586.1.peg.3133	5-nucleotidase SurE (EC 3.1.3.5)
DNA Metabolism	DNA repair	DNA_Repair_Base_Excision	Single-stranded-DNA-specific exonuclease RecJ (EC 3.1.-.-)		Clustering-based subsystems	CRISPRs and associated hypotheticals	CBSS-216592.1.peg.3534	CRISPR-associated protein, CT1975 family		Clustering-based subsystems	NULL	CBSS-211586.1.peg.3133	Lipoprotein NlpD
DNA Metabolism	DNA repair	DNA_Repair_Base_Excision	Uracil-DNA glycosylase, family 1		Clustering-based subsystems	Cytochrome biogenesis	CBSS-196164.1.peg.1690	ABC-type multidrug transport system, ATPase component		Clustering-based subsystems	NULL	CBSS-224911.1.peg.435	Adenosine (5')-pentaphospho-(5'')-adenosine pyrophosphohydrolase (EC 3.6.1.-)
DNA Metabolism	DNA repair	DNA_repair,_UvrABC_system	Excinuclease ABC subunit A		Clustering-based subsystems	Cytochrome biogenesis	CBSS-196164.1.peg.1690	ABC-type multidrug transport system, permease component		Clustering-based subsystems	NULL	CBSS-228410.1.peg.134	Hydroxyacylglutathione hydrolase (EC 3.1.2.6)
DNA Metabolism	DNA repair	DNA_repair,_UvrABC_system	Excinuclease ABC subunit A paralog in greater Bacteroides group		Clustering-based subsystems	Cytochrome biogenesis	CBSS-196164.1.peg.1690	Iron-sulfur cluster assembly protein SufD		Clustering-based subsystems	NULL	CBSS-235.1.peg.567	GTP-binding protein
DNA Metabolism	DNA repair	DNA_repair,_UvrABC_system	Excinuclease ABC subunit B		Clustering-based subsystems	Cytochrome biogenesis	CBSS-196164.1.peg.461	Hypothetical, related to broad specificity phosphatases COG0406		Clustering-based subsystems	NULL	CBSS-251221.1.peg.1863	Phosphoribosylaminoimidazole-succinocarboxamide synthase (EC 6.3.2.6)
DNA Metabolism	DNA repair	DNA_repair,_UvrABC_system	Excinuclease ABC subunit C		Clustering-based subsystems	Cytochrome biogenesis	CBSS-196164.1.peg.461	Thiol:disulfide oxidoreductase related to ResA		Clustering-based subsystems	NULL	CBSS-257314.1.peg.752	Adenine-specific methyltransferase (EC 2.1.1.72)
DNA Metabolism	DNA repair	DNA_repair,_bacterial	DNA polymerase IV (EC 2.7.7.7)		Clustering-based subsystems	D-tyrosyl-tRNA(Tyr) deacylase (EC 3.1.-.-) cluster	CBSS-342610.3.peg.283	D-tyrosyl-tRNA(Tyr) deacylase		Clustering-based subsystems	NULL	CBSS-257314.1.peg.752	Thiol peroxidase, Tpx-type (EC 1.11.1.15)
DNA Metabolism	DNA repair	DNA_repair,_bacterial	DNA recombination protein RmuC		Clustering-based subsystems	Fatty acid metabolic cluster	COG1399	COG1399 protein in cluster with ribosomal protein L32p, Bacteroidetes/Chlorobi subfamily		Clustering-based subsystems	NULL	CBSS-269801.1.peg.1715	FIG007079: UPF0348 protein family
DNA Metabolism	DNA repair	DNA_repair,_bacterial	DNA repair protein RadA		Clustering-based subsystems	Fatty acid metabolic cluster	COG1399	COG1399 protein, clustered with ribosomal protein L32p		Clustering-based subsystems	NULL	CBSS-269801.1.peg.1715	Phosphopantetheine adenylyltransferase (EC 2.7.7.3)
DNA Metabolism	DNA repair	DNA_repair,_bacterial	DNA repair protein RadC		Clustering-based subsystems	Hypothetical in Lysine biosynthetic cluster	CBSS-323850.3.peg.3269	2-haloalkanoic acid dehalogenase (EC 3.8.1.2)		Clustering-based subsystems	NULL	CBSS-269801.1.peg.1715	Ribosomal RNA small subunit methyltransferase D (EC 2.1.1.-)
DNA Metabolism	DNA repair	DNA_repair,_bacterial	DNA repair protein RecN		Clustering-based subsystems	Hypothetical in Lysine biosynthetic cluster	CBSS-323850.3.peg.3269	Tyrosine recombinase XerC		Clustering-based subsystems	NULL	CBSS-281090.3.peg.464	Shikimate 5-dehydrogenase I alpha (EC 1.1.1.25)
DNA Metabolism	DNA repair	DNA_repair,_bacterial	DNA-cytosine methyltransferase (EC 2.1.1.37)		Clustering-based subsystems	Hypothetical lipase related to Phosphatidate metabolism	CBSS-316407.3.peg.1371	Ser/Thr and Tyr protein phosphatase (dual specificity)		Clustering-based subsystems	NULL	CBSS-288681.3.peg.1039	Superfamily II DNA/RNA helicases, SNF2 family
DNA Metabolism	DNA repair	DNA_repair,_bacterial	DNA-damage-inducible protein J		Clustering-based subsystems	Hypothetical protein possible functionally linked with Alanyl-tRNA synthetase	CBSS-257314.1.peg.488	Alanyl-tRNA synthetase (EC 6.1.1.7)		Clustering-based subsystems	NULL	CBSS-290633.1.peg.1906	GTP-binding protein EngA
DNA Metabolism	DNA repair	DNA_repair,_bacterial	Endonuclease IV (EC 3.1.21.2)		Clustering-based subsystems	Hypothetical protein possible functionally linked with Alanyl-tRNA synthetase	CBSS-257314.1.peg.488	Hypothetical protein possible functionally linked with Alanyl-tRNA synthetase		Clustering-based subsystems	NULL	CBSS-296591.1.peg.2330	Lipid carrier : UDP-N-acetylgalactosaminyltransferase (EC 2.4.1.-)
DNA Metabolism	DNA repair	DNA_repair,_bacterial	Exodeoxyribonuclease III (EC 3.1.11.2)		Clustering-based subsystems	Hypothetical protein possible functionally linked with Alanyl-tRNA synthetase	CBSS-257314.1.peg.488	Putative Holliday junction resolvase		Clustering-based subsystems	NULL	CBSS-296591.1.peg.2330	NAD-dependent epimerase/dehydratase
DNA Metabolism	DNA repair	DNA_repair,_bacterial	Exodeoxyribonuclease VII large subunit (EC 3.1.11.6)		Clustering-based subsystems	Hypothetical protein possible functionally linked with Alanyl-tRNA synthetase	CBSS-257314.1.peg.488	Putative Holliday junction resolvase (EC 3.1.-.-)		Clustering-based subsystems	NULL	CBSS-296591.1.peg.2330	UDP-N-acetylglucosamine 4,6-dehydratase (EC 4.2.1.-)
DNA Metabolism	DNA repair	DNA_repair,_bacterial	Exodeoxyribonuclease VII small subunit (EC 3.1.11.6)		Clustering-based subsystems	Isoprenoid/cell wall biosynthesis: PREDICTED UNDECAPRENYL DIPHOSPHATE PHOSPHATASE	CBSS-83331.1.peg.3039	Penicillin-binding protein 2 (PBP-2)		Clustering-based subsystems	NULL	CBSS-296591.1.peg.2330	UDP-glucuronate 5'-epimerase (EC 5.1.3.12)
DNA Metabolism	DNA repair	DNA_repair,_bacterial	Exonuclease SbcC		Clustering-based subsystems	Lysine, threonine, methionine, and cysteine	YeiH	Lysine-specific permease		Clustering-based subsystems	NULL	CBSS-296591.1.peg.2330	dTDP-glucose 4,6-dehydratase (EC 4.2.1.46)
DNA Metabolism	DNA repair	DNA_repair,_bacterial	Exonuclease SbcD		Clustering-based subsystems	Lysine, threonine, methionine, and cysteine	YeiH	Putative membrane protein YeiH		Clustering-based subsystems	NULL	CBSS-312309.3.peg.1965	Methionine aminopeptidase (EC 3.4.11.18)
DNA Metabolism	DNA repair	DNA_repair,_bacterial	G:T/U mismatch-specific uracil/thymine DNA-glycosylase		Clustering-based subsystems	Methylamine utilization	CBSS-265072.7.peg.546	PlcB, ORFX, ORFP, ORFB, ORFA, ldh gene		Clustering-based subsystems	NULL	CBSS-312309.3.peg.1965	Translation elongation factor Ts
DNA Metabolism	DNA repair	DNA_repair,_bacterial	Methylated-DNA--protein-cysteine methyltransferase (EC 2.1.1.63)		Clustering-based subsystems	Methylamine utilization	Glutamate-mediated_methylamine_utilization_pathway	Sarcosine oxidase alpha subunit (EC 1.5.3.1)		Clustering-based subsystems	NULL	CBSS-312309.3.peg.1965	Uridylate kinase (EC 2.7.4.-)
DNA Metabolism	DNA repair	DNA_repair,_bacterial_DinG_and_relatives	DinG family ATP-dependent helicase YoaA		Clustering-based subsystems	Molybdopterin oxidoreductase	CBSS-269799.3.peg.2220	Molybdopterin oxidoreductase, iron-sulfur binding subunit (EC 1.2.7.-)		Clustering-based subsystems	NULL	CBSS-316057.3.peg.563	TldD protein, part of proposed TldE/TldD proteolytic complex (PMID 12029038)
DNA Metabolism	DNA repair	DNA_repair,_bacterial_MutL-MutS_system	DNA mismatch repair protein MutL		Clustering-based subsystems	Nucleotidyl-phosphate metabolic cluster	CBSS-222523.1.peg.1311	Adenylate cyclase		Clustering-based subsystems	NULL	CBSS-316273.3.peg.227	Alpha-2-macroglobulin
DNA Metabolism	DNA repair	DNA_repair,_bacterial_MutL-MutS_system	DNA mismatch repair protein MutS		Clustering-based subsystems	Nucleotidyl-phosphate metabolic cluster	CBSS-222523.1.peg.1311	GTP pyrophosphokinase		Clustering-based subsystems	NULL	CBSS-316273.3.peg.227	Penicillin-insensitive transglycosylase (EC 2.4.2.-) & transpeptidase PBP-1C
DNA Metabolism	DNA repair	DNA_repair,_bacterial_MutL-MutS_system	MutS domain protein, family 2		Clustering-based subsystems	Nucleotidyl-phosphate metabolic cluster	CBSS-222523.1.peg.1311	GTP pyrophosphokinase (EC 2.7.6.5)		Clustering-based subsystems	NULL	CBSS-323097.3.peg.2594	FIG004453: protein YceG like
DNA Metabolism	DNA repair	DNA_repair,_bacterial_MutL-MutS_system	MutS-related protein, family 1		Clustering-based subsystems	Nucleotidyl-phosphate metabolic cluster	CBSS-222523.1.peg.1311	NAD kinase (EC 2.7.1.23)		Clustering-based subsystems	NULL	CBSS-323097.3.peg.2594	Protein YicC
DNA Metabolism	DNA repair	DNA_repair,_bacterial_RecBCD_pathway	RecD-like DNA helicase Atu2026		Clustering-based subsystems	Nucleotidyl-phosphate metabolic cluster	CBSS-222523.1.peg.1311	Similar to ribosomal large subunit pseudouridine synthase D, Bacillus subtilis YjbO type		Clustering-based subsystems	NULL	CBSS-350688.3.peg.1509	DNA polymerase III alpha subunit (EC 2.7.7.7)
DNA Metabolism	DNA repair	DNA_repair,_bacterial_RecBCD_pathway	RecD-like DNA helicase YrrC		Clustering-based subsystems	NULL	Aerotolerance_operon_in_Bacteroides_and_potentially_orthologous_operons_in_other_organisms	BatA (Bacteroides aerotolerance operon)		Clustering-based subsystems	NULL	CBSS-350688.3.peg.1509	Riboflavin kinase (EC 2.7.1.26)
DNA Metabolism	DNA repair	DNA_repair,_bacterial_RecFOR_pathway	ATP-dependent DNA helicase RecQ		Clustering-based subsystems	NULL	Aerotolerance_operon_in_Bacteroides_and_potentially_orthologous_operons_in_other_organisms	BatB		Clustering-based subsystems	NULL	CBSS-350688.3.peg.1509	Ribosome-binding factor A
DNA Metabolism	DNA repair	DNA_repair,_bacterial_RecFOR_pathway	ATP-dependent DNA helicase, RecQ family		Clustering-based subsystems	NULL	Aerotolerance_operon_in_Bacteroides_and_potentially_orthologous_operons_in_other_organisms	BatD		Clustering-based subsystems	NULL	CBSS-350688.3.peg.1509	ribosomal protein L7Ae family protein
DNA Metabolism	DNA repair	DNA_repair,_bacterial_RecFOR_pathway	DNA recombination and repair protein RecF		Clustering-based subsystems	NULL	Aerotolerance_operon_in_Bacteroides_and_potentially_orthologous_operons_in_other_organisms	BatE		Clustering-based subsystems	NULL	CBSS-370552.3.peg.1240	Hypothetical protein DUF194, DegV family
DNA Metabolism	DNA repair	Uracil-DNA_glycosylase	Domain often clustered or fused with uracil-DNA glycosylase		Clustering-based subsystems	NULL	Aerotolerance_operon_in_Bacteroides_and_potentially_orthologous_operons_in_other_organisms	hypothetical protein PA3071		Clustering-based subsystems	NULL	CBSS-393121.3.peg.1913	ATP-dependent DNA helicase UvrD/PcrA
DNA Metabolism	DNA repair	Uracil-DNA_glycosylase	Uracil-DNA glycosylase, family 4		Clustering-based subsystems	NULL	Aerotolerance_operon_in_Bacteroides_and_potentially_orthologous_operons_in_other_organisms	MoxR-like ATPase in aerotolerance operon		Clustering-based subsystems	NULL	CBSS-393121.3.peg.1913	DNA ligase (EC 6.5.1.2)
DNA Metabolism	DNA replication	DNA-replication	ATP-dependent DNA helicase RecG (EC 3.6.1.-)		Clustering-based subsystems	NULL	Allophanate_hydrolase_2_and_Biotin_carboxylase_cluster	Allophanate hydrolase 2 subunit 2 (EC 3.5.1.54)		Clustering-based subsystems	NULL	CBSS-393121.3.peg.1913	His repressor
DNA Metabolism	DNA replication	DNA-replication	Chromosomal replication initiator protein DnaA		Clustering-based subsystems	NULL	Allophanate_hydrolase_2_and_Biotin_carboxylase_cluster	Lactam utilization protein LamB		Clustering-based subsystems	NULL	CBSS-393131.3.peg.612	Transcription accessory protein (S1 RNA-binding domain)
DNA Metabolism	DNA replication	DNA-replication	DNA polymerase III delta prime subunit (EC 2.7.7.7)		Clustering-based subsystems	NULL	Bacterial_Cell_Division	Cell division trigger factor (EC 5.2.1.8)		Clustering-based subsystems	NULL	CBSS-56780.10.peg.1536	Metal-dependent hydrolase YbeY, involved in rRNA and/or ribosome maturation and assembly
DNA Metabolism	DNA replication	DNA-replication	Holliday junction DNA helicase RuvA		Clustering-based subsystems	NULL	Bacterial_Cell_Division	Septum site-determining protein MinC		Clustering-based subsystems	NULL	CBSS-630.2.peg.3360	Pyrroline-5-carboxylate reductase (EC 1.5.1.2)
DNA Metabolism	DNA replication	DNA-replication	Holliday junction DNA helicase RuvB		Clustering-based subsystems	NULL	Bacterial_Cell_Division	Septum site-determining protein MinD		Clustering-based subsystems	NULL	CTP_synthase_(EC_6.3.4.2)_cluster	Inner membrane protein translocase component YidC, long form
DNA Metabolism	DNA replication	DNA-replication	Replicative DNA helicase (EC 3.6.1.-)		Clustering-based subsystems	NULL	Bacterial_RNA-metabolizing_Zn-dependent_hydrolases	Zn-dependent hydrolase, RNA-metabolising, CPSF 73 kDa analog		Clustering-based subsystems	NULL	Cell_division-ribosomal_stress_proteins_cluster	Cell division protein FtsH (EC 3.4.24.-)
DNA Metabolism	DNA replication	DNA_topoisomerases,_Type_I,_ATP-independent	DNA topoisomerase III, Bacteroidales-type (EC 5.99.1.2)		Clustering-based subsystems	NULL	CBSS-160492.1.peg.550	Phosphoheptose isomerase (EC 5.3.1.-)		Clustering-based subsystems	NULL	Cell_division-ribosomal_stress_proteins_cluster	Hypoxanthine-guanine phosphoribosyltransferase (EC 2.4.2.8)
DNA Metabolism	DNA replication	Plasmid_replication	Chromosome (plasmid) partitioning protein ParA		Clustering-based subsystems	NULL	CBSS-176279.3.peg.868	FIG139598: Potential ribosomal protein		Clustering-based subsystems	NULL	Cell_division-ribosomal_stress_proteins_cluster	Ribosome-associated heat shock protein implicated in the recycling of the 50S subunit (S4 paralog)
DNA Metabolism	DNA uptake, competence	DNA_processing_cluster	FIG000557: hypothetical protein co-occurring with RecR		Clustering-based subsystems	NULL	CBSS-176280.1.peg.1561	Low molecular weight protein tyrosine phosphatase (EC 3.1.3.48)		Clustering-based subsystems	NULL	Cell_division-ribosomal_stress_proteins_cluster	SSU ribosomal protein S1p
DNA Metabolism	DNA uptake, competence	Gram_Positive_Competence	DNA-entry nuclease (Competence-specific nuclease) (EC 3.1.30.-)		Clustering-based subsystems	NULL	CBSS-176280.1.peg.1561	Monofunctional biosynthetic peptidoglycan transglycosylase (EC 2.4.2.-)		Clustering-based subsystems	NULL	ClpAS_cluster	ATP-dependent Clp protease ATP-binding subunit ClpA
DNA Metabolism	NULL	DNA_structural_proteins,_bacterial	DNA-binding protein HBsu		Clustering-based subsystems	NULL	CBSS-176280.1.peg.1561	Teichoic acid translocation permease protein TagG		Clustering-based subsystems	NULL	Cluster_co-expressed_with_butyrate_metabolism_cluster	FIG000605: protein co-occurring with transport systems (COG1739)
DNA Metabolism	NULL	DNA_structural_proteins,_bacterial	DNA-binding protein HU		Clustering-based subsystems	NULL	CBSS-176299.4.peg.1996A	Endoribonuclease L-PSP		Clustering-based subsystems	NULL	Cluster_co-expressed_with_butyrate_metabolism_cluster	Potassium uptake protein TrkH
DNA Metabolism	NULL	Restriction-Modification_System	Putative DNA-binding protein in cluster with Type I restriction-modification system		Clustering-based subsystems	NULL	CBSS-176299.4.peg.1996A	Glycerophosphoryl diester phosphodiesterase (EC 3.1.4.46)		Clustering-based subsystems	NULL	Cluster_containing_CofD-like_protein_and_co-occuring_with_DNA_repair	FIG000506: Predicted P-loop-containing kinase
DNA Metabolism	NULL	Restriction-Modification_System	Type I restriction-modification system, DNA-methyltransferase subunit M (EC 2.1.1.72)		Clustering-based subsystems	NULL	CBSS-193567.1.peg.90	Glutamyl aminopeptidase (EC 3.4.11.7)		Clustering-based subsystems	NULL	Cluster_containing_CofD-like_protein_and_co-occuring_with_DNA_repair	FIG001886: Cytoplasmic hypothetical protein
DNA Metabolism	NULL	Restriction-Modification_System	Type III restriction-modification system methylation subunit (EC 2.1.1.72)		Clustering-based subsystems	NULL	CBSS-196620.1.peg.2477	Delta-1-pyrroline-5-carboxylate dehydrogenase (EC 1.5.1.12)		Clustering-based subsystems	NULL	Cluster_containing_CofD-like_protein_and_co-occuring_with_DNA_repair	FIG002813: LPPG:FO 2-phospho-L-lactate transferase like, CofD-like
DNA Metabolism	NULL	Type_I_Restriction-Modification	Type I restriction-modification system, restriction subunit R (EC 3.1.21.3)		Clustering-based subsystems	NULL	CBSS-196620.1.peg.2477	Maltose O-acetyltransferase (EC 2.3.1.79)		Clustering-based subsystems	NULL	Cluster_with_phosphopentomutase_paralog	Phosphopentomutase (EC 5.4.2.7)
Dormancy and Sporulation	NULL	Sporulation-associated_proteins_with_broader_functions	Peptidyl-tRNA hydrolase (EC 3.1.1.29)		Clustering-based subsystems	NULL	CBSS-211586.1.peg.3133	2-C-methyl-D-erythritol 4-phosphate cytidylyltransferase (EC 2.7.7.60)		Clustering-based subsystems	NULL	Cluster_with_second_YidC_in_Bacilli	Inner membrane protein translocase component YidC, short form OxaI-like
Dormancy and Sporulation	NULL	Sporulation_draft	FIG006789: Stage V sporulation protein		Clustering-based subsystems	NULL	CBSS-211586.1.peg.3133	Lipoprotein NlpD		Clustering-based subsystems	NULL	Conserved_cluster_around_acetyltransferase_YpeA_in_Enterobacteria	Predicted iron-dependent peroxidase, Dyp-type family
Fatty Acids, Lipids, and Isoprenoids	Fatty acids	Fatty_Acid_Biosynthesis_FASII	(3R)-hydroxymyristoyl-[acyl carrier protein] dehydratase (EC 4.2.1.-)		Clustering-based subsystems	NULL	CBSS-224911.1.peg.435	Carboxyl-terminal protease (EC 3.4.21.102)		Clustering-based subsystems	NULL	Conserved_gene_cluster_associated_with_Met-tRNA_formyltransferase	GTP-sensing transcriptional pleiotropic repressor codY
Fatty Acids, Lipids, and Isoprenoids	Fatty acids	Fatty_Acid_Biosynthesis_FASII	3-oxoacyl-[acyl-carrier-protein] synthase, KASI (EC 2.3.1.41)		Clustering-based subsystems	NULL	CBSS-235.1.peg.567	C4-type zinc finger protein, DksA/TraR family		Clustering-based subsystems	NULL	Conserved_gene_cluster_associated_with_Met-tRNA_formyltransferase	Methionyl-tRNA formyltransferase (EC 2.1.2.9)
Fatty Acids, Lipids, and Isoprenoids	Fatty acids	Fatty_Acid_Biosynthesis_FASII	3-oxoacyl-[acyl-carrier-protein] synthase, KASIII (EC 2.3.1.41)		Clustering-based subsystems	NULL	CBSS-235.1.peg.567	GTP-binding protein		Clustering-based subsystems	NULL	Conserved_gene_cluster_associated_with_Met-tRNA_formyltransferase	Peptide deformylase (EC 3.5.1.88)
Fatty Acids, Lipids, and Isoprenoids	Fatty acids	Fatty_Acid_Biosynthesis_FASII	Acetyl-coenzyme A carboxyl transferase alpha chain (EC 6.4.1.2)		Clustering-based subsystems	NULL	CBSS-257314.1.peg.752	Adenine-specific methyltransferase (EC 2.1.1.72)		Clustering-based subsystems	NULL	Conserved_gene_cluster_associated_with_Met-tRNA_formyltransferase	Protein serine/threonine phosphatase PrpC, regulation of stationary phase
Fatty Acids, Lipids, and Isoprenoids	Fatty acids	Fatty_Acid_Biosynthesis_FASII	Acetyl-coenzyme A carboxyl transferase beta chain (EC 6.4.1.2)		Clustering-based subsystems	NULL	CBSS-257314.1.peg.752	Thiol peroxidase, Tpx-type (EC 1.11.1.15)		Clustering-based subsystems	NULL	Conserved_gene_cluster_associated_with_Met-tRNA_formyltransferase	Rossmann fold nucleotide-binding protein Smf possibly involved in DNA uptake
Fatty Acids, Lipids, and Isoprenoids	Fatty acids	Fatty_Acid_Biosynthesis_FASII	Biotin carboxyl carrier protein		Clustering-based subsystems	NULL	CBSS-269801.1.peg.1715	FIG007079: UPF0348 protein family		Clustering-based subsystems	NULL	Conserved_gene_cluster_associated_with_Met-tRNA_formyltransferase	tRNA:m(5)U-54 MTase gid
Fatty Acids, Lipids, and Isoprenoids	Fatty acids	Fatty_Acid_Biosynthesis_FASII	Biotin carboxylase of acetyl-CoA carboxylase (EC 6.3.4.14)		Clustering-based subsystems	NULL	CBSS-269801.1.peg.1715	Lon-like protease with PDZ domain		Clustering-based subsystems	NULL	DNA_gyrase_subunits	DNA gyrase subunit A (EC 5.99.1.3)
Fatty Acids, Lipids, and Isoprenoids	Fatty acids	Fatty_Acid_Biosynthesis_FASII	Enoyl-[acyl-carrier-protein] reductase [FMN] (EC 1.3.1.9)		Clustering-based subsystems	NULL	CBSS-269801.1.peg.1715	Phosphopantetheine adenylyltransferase (EC 2.7.7.3)		Clustering-based subsystems	NULL	DNA_gyrase_subunits	DNA gyrase subunit B (EC 5.99.1.3)
Fatty Acids, Lipids, and Isoprenoids	Fatty acids	Fatty_Acid_Biosynthesis_FASII	Malonyl CoA-acyl carrier protein transacylase (EC 2.3.1.39)		Clustering-based subsystems	NULL	CBSS-269801.1.peg.1715	Ribosomal RNA small subunit methyltransferase D (EC 2.1.1.-)		Clustering-based subsystems	NULL	DNA_replication_cluster_1	DNA polymerase III beta subunit (EC 2.7.7.7)
Fatty Acids, Lipids, and Isoprenoids	Fatty acids	Fatty_acid_degradation_regulons	2,4-dienoyl-CoA reductase [NADPH] (EC 1.3.1.34)		Clustering-based subsystems	NULL	CBSS-281090.3.peg.464	Shikimate 5-dehydrogenase I alpha (EC 1.1.1.25)		Clustering-based subsystems	NULL	Disulphide_related_cluster	Disulfide bond regulator
Fatty Acids, Lipids, and Isoprenoids	Isoprenoids	Archaeal_lipids	Geranylgeranyl pyrophosphate synthetase (EC 2.5.1.29)		Clustering-based subsystems	NULL	CBSS-288681.3.peg.1039	Superfamily II DNA/RNA helicases, SNF2 family		Clustering-based subsystems	NULL	Divergent_RNA_modification_related_clusters	FIG011178: rRNA methylase
Fatty Acids, Lipids, and Isoprenoids	Isoprenoids	Archaeal_lipids	Isopentenyl-diphosphate delta-isomerase, FMN-dependent (EC 5.3.3.2)		Clustering-based subsystems	NULL	CBSS-290633.1.peg.1906	GTP-binding protein EngA		Clustering-based subsystems	NULL	EC49-61	4-hydroxythreonine-4-phosphate dehydrogenase (EC 1.1.1.262)
Fatty Acids, Lipids, and Isoprenoids	Isoprenoids	Carotenoids	Carotenoid cis-trans isomerase (EC 5.2.-.-)		Clustering-based subsystems	NULL	CBSS-296591.1.peg.2330	Alpha-1,3-N-acetylgalactosamine transferase PglA (EC 2.4.1.-)		Clustering-based subsystems	NULL	EC49-61	Dimethyladenosine transferase (EC 2.1.1.-)
Fatty Acids, Lipids, and Isoprenoids	Isoprenoids	Isoprenoid_Biosynthesis	Dimethylallyltransferase (EC 2.5.1.1)		Clustering-based subsystems	NULL	CBSS-296591.1.peg.2330	Lipid carrier : UDP-N-acetylgalactosaminyltransferase (EC 2.4.1.-)		Clustering-based subsystems	NULL	EC49-61	Organic solvent tolerance protein precursor
Fatty Acids, Lipids, and Isoprenoids	Isoprenoids	Polyprenyl_Diphosphate_Biosynthesis	Geranyltranstransferase (farnesyldiphosphate synthase) (EC 2.5.1.10)		Clustering-based subsystems	NULL	CBSS-296591.1.peg.2330	NAD-dependent epimerase/dehydratase		Clustering-based subsystems	NULL	EC699-706	FIG042796: Hypothetical protein
Fatty Acids, Lipids, and Isoprenoids	Isoprenoids	polyprenyl_synthesis	1-deoxy-D-xylulose 5-phosphate reductoisomerase (EC 1.1.1.267)		Clustering-based subsystems	NULL	CBSS-296591.1.peg.2330	NAD-dependent epimerase/dehydratase family protein		Clustering-based subsystems	NULL	Glutaredoxin_3_containing_cluster_2	Competence protein F homolog, phosphoribosyltransferase domain
Fatty Acids, Lipids, and Isoprenoids	Isoprenoids	polyprenyl_synthesis	4-hydroxy-3-methylbut-2-enyl diphosphate reductase (EC 1.17.1.2)		Clustering-based subsystems	NULL	CBSS-296591.1.peg.2330	Nucleoside-diphosphate sugar epimerase/dehydratase		Clustering-based subsystems	NULL	Glycogen_metabolism_cluster	1,4-alpha-glucan (glycogen) branching enzyme, GH-13-type (EC 2.4.1.18)
Fatty Acids, Lipids, and Isoprenoids	Phospholipids	Glycerolipid_and_Glycerophospholipid_Metabolism_in_Bacteria	1-acyl-sn-glycerol-3-phosphate acyltransferase (EC 2.3.1.51)		Clustering-based subsystems	NULL	CBSS-296591.1.peg.2330	Putative glycosyltransferase		Clustering-based subsystems	NULL	Glycogen_metabolism_cluster	Glycogen phosphorylase (EC 2.4.1.1)
Fatty Acids, Lipids, and Isoprenoids	Phospholipids	Glycerolipid_and_Glycerophospholipid_Metabolism_in_Bacteria	Acyl-phosphate:glycerol-3-phosphate O-acyltransferase PlsY		Clustering-based subsystems	NULL	CBSS-296591.1.peg.2330	UDP-glucuronate 5'-epimerase (EC 5.1.3.12)		Clustering-based subsystems	NULL	Glycogen_metabolism_cluster	Glycogen synthase, ADP-glucose transglucosylase (EC 2.4.1.21)
Fatty Acids, Lipids, and Isoprenoids	Phospholipids	Glycerolipid_and_Glycerophospholipid_Metabolism_in_Bacteria	Aldehyde dehydrogenase B (EC 1.2.1.22)		Clustering-based subsystems	NULL	CBSS-312309.3.peg.1965	Methionine aminopeptidase (EC 3.4.11.18)		Clustering-based subsystems	NULL	KH_domain_RNA_binding_protein_YlqC	KH domain RNA binding protein YlqC
Fatty Acids, Lipids, and Isoprenoids	Phospholipids	Glycerolipid_and_Glycerophospholipid_Metabolism_in_Bacteria	Anaerobic glycerol-3-phosphate dehydrogenase subunit A (EC 1.1.5.3)		Clustering-based subsystems	NULL	CBSS-312309.3.peg.1965	Translation elongation factor Ts		Clustering-based subsystems	NULL	KH_domain_RNA_binding_protein_YlqC	SSU ribosomal protein S16p
Fatty Acids, Lipids, and Isoprenoids	Phospholipids	Glycerolipid_and_Glycerophospholipid_Metabolism_in_Bacteria	Diacylglycerol kinase (EC 2.7.1.107)		Clustering-based subsystems	NULL	CBSS-316057.3.peg.563	TldD protein, part of proposed TldE/TldD proteolytic complex (PMID 12029038)		Clustering-based subsystems	NULL	LMPTP_YwlE_cluster	COG0009 YrdC subfamily, required for N6-threonylcarbamoyl adenosine t(6)A37 modification in tRNA
Fatty Acids, Lipids, and Isoprenoids	Phospholipids	Glycerolipid_and_Glycerophospholipid_Metabolism_in_Bacteria	Phosphate:acyl-ACP acyltransferase PlsX		Clustering-based subsystems	NULL	CBSS-316273.3.peg.227	Alpha-2-macroglobulin		Clustering-based subsystems	NULL	LMPTP_YwlE_cluster	Hypothetical protein ywlG
Fatty Acids, Lipids, and Isoprenoids	Phospholipids	Glycerolipid_and_Glycerophospholipid_Metabolism_in_Bacteria	Phosphatidylserine decarboxylase (EC 4.1.1.65)		Clustering-based subsystems	NULL	CBSS-316273.3.peg.227	Penicillin-insensitive transglycosylase (EC 2.4.2.-) & transpeptidase PBP-1C		Clustering-based subsystems	NULL	LMPTP_YwlE_cluster	Protein-N(5)-glutamine methyltransferase PrmC, methylates polypeptide chain release factors RF1 and RF2
Fatty Acids, Lipids, and Isoprenoids	Triacylglycerols	Triacylglycerol_metabolism	Phospholipase A1 precursor (EC 3.1.1.32, EC 3.1.1.4)		Clustering-based subsystems	NULL	CBSS-316273.3.peg.2378	FIG045374: Type II restriction enzyme, methylase subunit YeeA		Clustering-based subsystems	NULL	Lipopolysaccharide_assembly_cluster	3-deoxy-D-manno-octulosonate 8-phosphate phosphatase (EC 3.1.3.45)
Fatty Acids, Lipids, and Isoprenoids	Triacylglycerols	Triacylglycerol_metabolism	Putative lipase in cluster with Phosphatidate cytidylyltransferase		Clustering-based subsystems	NULL	CBSS-316273.3.peg.922	probable iron binding protein from the HesB_IscA_SufA family		Clustering-based subsystems	NULL	Maltose_utilization_cluster	Maltose operon transcriptional repressor MalR, LacI family
Iron acquisition and metabolism	NULL	Campylobacter_Iron_Metabolism	Ferrous iron transport protein B		Clustering-based subsystems	NULL	CBSS-320372.3.peg.6046	UPF0301 protein YqgE		Clustering-based subsystems	NULL	Nucleoside_Catabolism_cluster	D-Ribose 1,5-phosphomutase (EC 5.4.2.7)
Iron acquisition and metabolism	NULL	Campylobacter_Iron_Metabolism	Magnesium and cobalt transport protein CorA		Clustering-based subsystems	NULL	CBSS-323097.3.peg.2594	FIG003307: hypothetical protein		Clustering-based subsystems	NULL	NusA-TFII_Cluster	FIG000325: clustered with transcription termination protein NusA
Iron acquisition and metabolism	NULL	Heme,_hemin_uptake_and_utilization_systems_in_GramNegatives	ABC-type hemin transport system, ATPase component		Clustering-based subsystems	NULL	CBSS-323097.3.peg.2594	Protein YicC		Clustering-based subsystems	NULL	NusA-TFII_Cluster	Transcription termination protein NusA
Iron acquisition and metabolism	NULL	Heme,_hemin_uptake_and_utilization_systems_in_GramNegatives	Outer membrane receptor proteins, mostly Fe transport		Clustering-based subsystems	NULL	CBSS-350688.3.peg.1509	COG2740: Predicted nucleic-acid-binding protein implicated in transcription termination		Clustering-based subsystems	NULL	NusA-TFII_Cluster	Translation initiation factor 2
Iron acquisition and metabolism	NULL	Heme,_hemin_uptake_and_utilization_systems_in_GramPositives	FIG039061: hypothetical protein related to heme utilization		Clustering-based subsystems	NULL	CBSS-350688.3.peg.1509	DNA polymerase III alpha subunit (EC 2.7.7.7)		Clustering-based subsystems	NULL	Possible_Ammonia_conversion_cluster	Allophanate hydrolase 2 subunit 1 (EC 3.5.1.54)
Iron acquisition and metabolism	NULL	Hemin_transport_system	Haemin uptake system outer membrane receptor		Clustering-based subsystems	NULL	CBSS-350688.3.peg.1509	FIG007959: peptidase, M16 family		Clustering-based subsystems	NULL	RNA_modification_and_chromosome_partitioning_cluster	tRNA uridine 5-carboxymethylaminomethyl modification enzyme GidA
Iron acquisition and metabolism	NULL	Hemin_transport_system	Hemin ABC transporter, permease protein		Clustering-based subsystems	NULL	CBSS-350688.3.peg.1509	Riboflavin kinase (EC 2.7.1.26)		Clustering-based subsystems	NULL	RNA_modification_cluster	Protein YidD
Iron acquisition and metabolism	NULL	Iron(III)_dicitrate_transport_system_Fec	Iron(III) dicitrate transport ATP-binding protein FecE (TC 3.A.1.14.1)		Clustering-based subsystems	NULL	CBSS-350688.3.peg.1509	Ribosome-binding factor A		Clustering-based subsystems	NULL	Ribonucleotide_reductase_cluster	Ribonucleotide reductase of class Ia (aerobic), alpha subunit (EC 1.17.4.1)
Iron acquisition and metabolism	NULL	Iron(III)_dicitrate_transport_system_Fec	Iron(III) dicitrate transport system permease protein FecD (TC 3.A.1.14.1)		Clustering-based subsystems	NULL	CBSS-370552.3.peg.1240	Hypothetical protein DUF194, DegV family		Clustering-based subsystems	NULL	tRNA-methylthiotransferase_containing_cluster	Apolipoprotein N-acyltransferase (EC 2.3.1.-)
Iron acquisition and metabolism	NULL	Iron_acquisition_in_Streptococcus	Ferric iron ABC transporter, iron-binding protein		Clustering-based subsystems	NULL	CBSS-393121.3.peg.1913	His repressor		Clustering-based subsystems	NULL	tRNA-methylthiotransferase_containing_cluster	Phosphate starvation-inducible ATPase PhoH with RNA binding motif
Iron acquisition and metabolism	NULL	Iron_acquisition_in_Vibrio	Enterobactin receptor IrgA		Clustering-based subsystems	NULL	CBSS-56780.10.peg.1536	Membrane protein containing HD superfamily hydrolase domain, YQFF ortholog		Clustering-based subsystems	Nucleotidyl-phosphate metabolic cluster	CBSS-222523.1.peg.1311	Adenylate cyclase
Iron acquisition and metabolism	NULL	Iron_acquisition_in_Vibrio	Ferric iron ABC transporter, ATP-binding protein		Clustering-based subsystems	NULL	CBSS-56780.10.peg.1536	Metal-dependent hydrolase YbeY, involved in rRNA and/or ribosome maturation and assembly		Clustering-based subsystems	Nucleotidyl-phosphate metabolic cluster	CBSS-222523.1.peg.1311	GTP pyrophosphokinase
Iron acquisition and metabolism	NULL	Iron_acquisition_in_Vibrio	Ferrichrome transport system permease protein FhuB (TC 3.A.1.14.3)		Clustering-based subsystems	NULL	CBSS-83333.1.peg.946	Putative efflux (PET) family inner membrane protein YccS		Clustering-based subsystems	Nucleotidyl-phosphate metabolic cluster	CBSS-222523.1.peg.1311	GTP pyrophosphokinase (EC 2.7.6.5)
Iron acquisition and metabolism	NULL	Transport_of_Iron	Ferric iron ABC transporter, permease protein		Clustering-based subsystems	NULL	Cell_division-ribosomal_stress_proteins_cluster	Cell division protein FtsH (EC 3.4.24.-)		Clustering-based subsystems	Nucleotidyl-phosphate metabolic cluster	CBSS-222523.1.peg.1311	NAD kinase (EC 2.7.1.23)
Membrane Transport	ABC transporters	ABC_transporter_alkylphosphonate_(TC_3.A.1.9.1)	Phosphonate ABC transporter ATP-binding protein (TC 3.A.1.9.1)		Clustering-based subsystems	NULL	Cell_division-ribosomal_stress_proteins_cluster	Hypoxanthine-guanine phosphoribosyltransferase (EC 2.4.2.8)		Clustering-based subsystems	Oxidative stress	CoA-disulfide_reductase_(EC_1.8.1.14)_containing_cluster	Coenzyme A disulfide reductase
Membrane Transport	ABC transporters	ABC_transporter_branched-chain_amino_acid_(TC_3.A.1.4.1)	Branched-chain amino acid transport ATP-binding protein LivF (TC 3.A.1.4.1)		Clustering-based subsystems	NULL	Cell_division-ribosomal_stress_proteins_cluster	Ribosome-associated heat shock protein implicated in the recycling of the 50S subunit (S4 paralog)		Clustering-based subsystems	Probably GTP or GMP signaling related	CBSS-176299.4.peg.1292	DNA recombination and repair protein RecO
Membrane Transport	ABC transporters	ABC_transporter_branched-chain_amino_acid_(TC_3.A.1.4.1)	Branched-chain amino acid transport ATP-binding protein LivG (TC 3.A.1.4.1)		Clustering-based subsystems	NULL	Cell_division-ribosomal_stress_proteins_cluster	S1 RNA binding domain protein		Clustering-based subsystems	Probably GTP or GMP signaling related	CBSS-176299.4.peg.1292	DNA-directed RNA polymerase omega subunit (EC 2.7.7.6)
Membrane Transport	ABC transporters	ABC_transporter_branched-chain_amino_acid_(TC_3.A.1.4.1)	Branched-chain amino acid transport system permease protein LivM (TC 3.A.1.4.1)		Clustering-based subsystems	NULL	Cell_division-ribosomal_stress_proteins_cluster	S4-domain-containing heat shock protein		Clustering-based subsystems	Probably GTP or GMP signaling related	CBSS-176299.4.peg.1292	GTP pyrophosphokinase (EC 2.7.6.5), (p)ppGpp synthetase II
Membrane Transport	ABC transporters	ABC_transporter_branched-chain_amino_acid_(TC_3.A.1.4.1)	High-affinity branched-chain amino acid transport system permease protein LivH (TC 3.A.1.4.1)		Clustering-based subsystems	NULL	ClpS__and_metallo-protease_cluster_in_Cyanos_	ATP-dependent Clp protease adaptor protein ClpS		Clustering-based subsystems	Probably GTP or GMP signaling related	CBSS-176299.4.peg.1292	Guanosine-3',5'-bis(diphosphate) 3'-pyrophosphohydrolase (EC 3.1.7.2)
Membrane Transport	ABC transporters	ABC_transporter_branched-chain_amino_acid_(TC_3.A.1.4.1)	High-affinity leucine-specific transport system, periplasmic binding protein LivK (TC 3.A.1.4.1)		Clustering-based subsystems	NULL	Cluster_co-expressed_with_butyrate_metabolism_cluster	FIG000605: protein co-occurring with transport systems (COG1739)		Clustering-based subsystems	Probably GTP or GMP signaling related	CBSS-176299.4.peg.1292	Holo-[acyl-carrier protein] synthase (EC 2.7.8.7)
Membrane Transport	ABC transporters	ABC_transporter_dipeptide_(TC_3.A.1.5.2)	Dipeptide transport ATP-binding protein DppD (TC 3.A.1.5.2)		Clustering-based subsystems	NULL	Cluster_co-expressed_with_butyrate_metabolism_cluster	Potassium uptake protein TrkH		Clustering-based subsystems	Probably GTP or GMP signaling related	CBSS-176299.4.peg.1292	Ribonuclease III (EC 3.1.26.3)
Membrane Transport	ABC transporters	ABC_transporter_dipeptide_(TC_3.A.1.5.2)	Dipeptide transport ATP-binding protein DppF (TC 3.A.1.5.2)		Clustering-based subsystems	NULL	Cluster_containing_CofD-like_protein_and_co-occuring_with_DNA_repair	FIG001886: Cytoplasmic hypothetical protein		Clustering-based subsystems	Probably GTP or GMP signaling related	CBSS-176299.4.peg.1292	Signal peptidase I (EC 3.4.21.89)
Membrane Transport	ABC transporters	ABC_transporter_dipeptide_(TC_3.A.1.5.2)	Dipeptide transport system permease protein DppB (TC 3.A.1.5.2)		Clustering-based subsystems	NULL	Cluster_containing_CofD-like_protein_and_co-occuring_with_DNA_repair	FIG002813: LPPG:FO 2-phospho-L-lactate transferase like, CofD-like		Clustering-based subsystems	Probably organic hydroperoxide resistance related hypothetical protein	CBSS-269482.1.peg.1294	Organic hydroperoxide resistance transcriptional regulator
Membrane Transport	ABC transporters	ABC_transporter_dipeptide_(TC_3.A.1.5.2)	Dipeptide transport system permease protein DppC (TC 3.A.1.5.2)		Clustering-based subsystems	NULL	Conserved_gene_cluster_associated_with_Met-tRNA_formyltransferase	GTP-sensing transcriptional pleiotropic repressor codY		Clustering-based subsystems	Protein export?	CBSS-393121.3.peg.2760	ABC transporter ATP-binding protein uup
Membrane Transport	ABC transporters	ABC_transporter_dipeptide_(TC_3.A.1.5.2)	Dipeptide-binding ABC transporter, periplasmic substrate-binding component (TC 3.A.1.5.2)		Clustering-based subsystems	NULL	Conserved_gene_cluster_associated_with_Met-tRNA_formyltransferase	Protein serine/threonine phosphatase PrpC, regulation of stationary phase		Clustering-based subsystems	Protein export?	CBSS-393121.3.peg.2760	Cell division transporter, ATP-binding protein FtsE (TC 3.A.5.1.1)
Membrane Transport	ABC transporters	ABC_transporter_oligopeptide_(TC_3.A.1.5.1)	Oligopeptide ABC transporter, periplasmic oligopeptide-binding protein OppA (TC 3.A.1.5.1)		Clustering-based subsystems	NULL	Conserved_gene_cluster_associated_with_Met-tRNA_formyltransferase	Rossmann fold nucleotide-binding protein Smf possibly involved in DNA uptake		Clustering-based subsystems	Protein export?	CBSS-393121.3.peg.2760	Membrane proteins related to metalloendopeptidases
Membrane Transport	ABC transporters	ABC_transporter_oligopeptide_(TC_3.A.1.5.1)	Oligopeptide transport ATP-binding protein OppD (TC 3.A.1.5.1)		Clustering-based subsystems	NULL	Conserved_gene_cluster_associated_with_Met-tRNA_formyltransferase	tRNA:m(5)U-54 MTase gid		Clustering-based subsystems	Protein export?	CBSS-393121.3.peg.2760	NLP/P60 family protein
Membrane Transport	ABC transporters	ABC_transporter_oligopeptide_(TC_3.A.1.5.1)	Oligopeptide transport ATP-binding protein OppF (TC 3.A.1.5.1)		Clustering-based subsystems	NULL	CTP_synthase_(EC_6.3.4.2)_cluster	Inner membrane protein translocase component YidC, long form		Clustering-based subsystems	Protein export?	CBSS-393121.3.peg.2760	Peptidase, M23/M37 family
Membrane Transport	ABC transporters	ABC_transporter_oligopeptide_(TC_3.A.1.5.1)	Oligopeptide transport system permease protein OppB (TC 3.A.1.5.1)		Clustering-based subsystems	NULL	Divergent_RNA_modification_related_clusters	FIG011178: rRNA methylase		Clustering-based subsystems	Protein export?	CBSS-393121.3.peg.2760	Peptide chain release factor 2
Membrane Transport	ABC transporters	ABC_transporter_oligopeptide_(TC_3.A.1.5.1)	Oligopeptide transport system permease protein OppC (TC 3.A.1.5.1)		Clustering-based subsystems	NULL	DNA_gyrase_subunits	DNA gyrase subunit A (EC 5.99.1.3)		Clustering-based subsystems	Putative GGDEF domain protein related to agglutinin secretion	CBSS-323850.3.peg.3284	ABC transporter, transmembrane region:ABC transporter:Peptidase C39, bacteriocin processing
Membrane Transport	ABC transporters	ATP-dependent_efflux_pump_transporter_Ybh	ABC transport system, permease component YbhR		Clustering-based subsystems	NULL	DNA_replication_cluster_1	DNA polymerase III beta subunit (EC 2.7.7.7)		Clustering-based subsystems	Putative asociate of RNA polymerase sigma-54 factor rpoN	CBSS-316057.3.peg.1308	RNA polymerase sigma-70 factor
Membrane Transport	ABC transporters	ATP-dependent_efflux_pump_transporter_Ybh	ABC transport system, permease component YbhS		Clustering-based subsystems	NULL	EC49-61	DnaJ-like protein DjlA		Clustering-based subsystems	Pyruvate kinase associated cluster	CBSS-288000.5.peg.1793	Pyruvate kinase (EC 2.7.1.40)
Membrane Transport	ABC transporters	ATP-dependent_efflux_pump_transporter_Ybh	ABC transporter multidrug efflux pump, fused ATP-binding domains		Clustering-based subsystems	NULL	EC49-61	Organic solvent tolerance protein precursor		Clustering-based subsystems	Ribosomal Protein L28P relates to a set of uncharacterized proteins	A_Gram-positive_cluster_that_relates_ribosomal_protein_L28P_to_a_set_of_uncharacterized_proteins	LSU ribosomal protein L28p
Membrane Transport	ABC transporters	ATP-dependent_efflux_pump_transporter_Ybh	Predicted membrane fusion protein (MFP) component of efflux pump, membrane anchor protein YbhG		Clustering-based subsystems	NULL	EC49-61	RNA polymerase associated protein RapA (EC 3.6.1.-)		Clustering-based subsystems	Ribosomal Protein L28P relates to a set of uncharacterized proteins	A_Gram-positive_cluster_that_relates_ribosomal_protein_L28P_to_a_set_of_uncharacterized_proteins	Serine/threonine protein kinase PrkC, regulator of stationary phase
Membrane Transport	NULL	ECF_class_transporters	ATPase component of general energizing module of ECF transporters		Clustering-based subsystems	NULL	EC699-706	FIG042796: Hypothetical protein		Clustering-based subsystems	Ribosomal Protein L28P relates to a set of uncharacterized proteins	A_Gram-positive_cluster_that_relates_ribosomal_protein_L28P_to_a_set_of_uncharacterized_proteins	Thiamin pyrophosphokinase (EC 2.7.6.2)
Membrane Transport	NULL	ECF_class_transporters	Duplicated ATPase component BL0693 of energizing module of predicted ECF transporter		Clustering-based subsystems	NULL	Glutaredoxin_3_containing_cluster_2	Competence protein F homolog, phosphoribosyltransferase domain		Clustering-based subsystems	Ribosome-related cluster	A_Gammaproteobacteria_Cluster_Relating_to_Translation	2-Keto-3-deoxy-D-manno-octulosonate-8-phosphate synthase (EC 2.5.1.55)
Membrane Transport	NULL	ECF_class_transporters	Duplicated ATPase component MtsB of energizing module of methionine-regulated ECF transporter		Clustering-based subsystems	NULL	Glycogen_metabolism_cluster	1,4-alpha-glucan (glycogen) branching enzyme, GH-13-type (EC 2.4.1.18)		Clustering-based subsystems	Ribosome-related cluster	A_Gammaproteobacteria_Cluster_Relating_to_Translation	4-diphosphocytidyl-2-C-methyl-D-erythritol kinase (EC 2.7.1.148)
Membrane Transport	NULL	ECF_class_transporters	Substrate-specific component BL0695 of predicted ECF transporter		Clustering-based subsystems	NULL	Glycogen_metabolism_cluster	Glycogen synthase, ADP-glucose transglucosylase (EC 2.4.1.21)		Clustering-based subsystems	Shiga toxin cluster	CBSS-194948.1.peg.143	P protein
Membrane Transport	NULL	ECF_class_transporters	Substrate-specific component PdxU2 of predicted pyridoxin-related ECF transporter		Clustering-based subsystems	NULL	KH_domain_RNA_binding_protein_YlqC	KH domain RNA binding protein YlqC		Clustering-based subsystems	Sulfatases and sulfatase modifying factor 1 (and a hypothetical)	Sulfatases_and_sulfatase_modifying_factor_1	Sulfatase
Membrane Transport	NULL	ECF_class_transporters	Substrate-specific component ThiW of predicted thiazole ECF transporter		Clustering-based subsystems	NULL	KH_domain_RNA_binding_protein_YlqC	SSU ribosomal protein S16p		Clustering-based subsystems	Translation	CBSS-326442.4.peg.1852	Seryl-tRNA synthetase (EC 6.1.1.11)
Membrane Transport	NULL	ECF_class_transporters	Transmembrane component BL0694 of energizing module of predicted ECF transporter		Clustering-based subsystems	NULL	Lipopolysaccharide_assembly_cluster	3-deoxy-D-manno-octulosonate 8-phosphate phosphatase (EC 3.1.3.45)		Clustering-based subsystems	Tricarboxylate transporter	CBSS-49338.1.peg.459	TRAP dicarboxylate transporter, DctM subunit, unknown substrate 8
Membrane Transport	NULL	ECF_class_transporters	Transmembrane component of general energizing module of ECF transporters		Clustering-based subsystems	NULL	Lipopolysaccharide_assembly_cluster	Ribosome hibernation protein YhbH		Clustering-based subsystems	Tricarboxylate transporter	CBSS-49338.1.peg.459	TRAP-type C4-dicarboxylate transport system, large permease component
Membrane Transport	NULL	Ton_and_Tol_transport_systems	4-hydroxybenzoyl-CoA thioesterase family active site		Clustering-based subsystems	NULL	LMPTP_YwlE_cluster	COG0009 YrdC subfamily, required for N6-threonylcarbamoyl adenosine t(6)A37 modification in tRNA		Clustering-based subsystems	Tricarboxylate transporter	CBSS-49338.1.peg.459	TRAP-type C4-dicarboxylate transport system, periplasmic component
Membrane Transport	NULL	Ton_and_Tol_transport_systems	Biopolymer transport protein ExbD/TolR		Clustering-based subsystems	NULL	LMPTP_YwlE_cluster	Hypothetical protein ywlG		Clustering-based subsystems	Tricarboxylate transporter	CBSS-49338.1.peg.459	TRAP-type uncharacterized transport system, fused permease component
Membrane Transport	NULL	Ton_and_Tol_transport_systems	Colicin I receptor precursor		Clustering-based subsystems	NULL	Maltose_utilization_cluster	Maltose operon transcriptional repressor MalR, LacI family		Clustering-based subsystems	Two related proteases	CBSS-257314.1.peg.676	CDP-diacylglycerol--glycerol-3-phosphate 3-phosphatidyltransferase (EC 2.7.8.5)
Membrane Transport	NULL	Ton_and_Tol_transport_systems	MotA/TolQ/ExbB proton channel family protein		Clustering-based subsystems	NULL	Possible_Ammonia_conversion_cluster	Allophanate hydrolase 2 subunit 1 (EC 3.5.1.54)		Clustering-based subsystems	Two related proteases	CBSS-257314.1.peg.676	FIG002344: Hydrolase (HAD superfamily)
Membrane Transport	NULL	Ton_and_Tol_transport_systems	Outer membrane lipoprotein omp16 precursor		Clustering-based subsystems	NULL	RNA_modification_and_chromosome_partitioning_cluster	tRNA uridine 5-carboxymethylaminomethyl modification enzyme GidA		Clustering-based subsystems	Two related proteases	CBSS-257314.1.peg.676	FIG006542: Phosphoesterase
Membrane Transport	NULL	Ton_and_Tol_transport_systems	TonB-dependent receptor		Clustering-based subsystems	NULL	RNA_modification_cluster	Protein YidD		Clustering-based subsystems	proteosome related	Cluster-based_Subsystem_Grouping_Hypotheticals_-_perhaps_Proteosome_Related	Twin-arginine translocation protein TatA
Membrane Transport	NULL	Ton_and_Tol_transport_systems	tolB protein precursor, periplasmic protein involved in the tonb-independent uptake of group A colicins		Clustering-based subsystems	NULL	tRNA-methylthiotransferase_containing_cluster	Apolipoprotein N-acyltransferase (EC 2.3.1.-)		Cofactors, Vitamins, Prosthetic Groups, Pigments	Biotin	Biotin_biosynthesis	Adenosylmethionine-8-amino-7-oxononanoate aminotransferase (EC 2.6.1.62)
Membrane Transport	NULL	Transport_of_Manganese	Manganese ABC transporter, ATP-binding protein SitB		Clustering-based subsystems	NULL	tRNA-methylthiotransferase_containing_cluster	Copper homeostasis protein CutE		Cofactors, Vitamins, Prosthetic Groups, Pigments	Biotin	Biotin_biosynthesis	Biotin synthase (EC 2.8.1.6)
Membrane Transport	NULL	Transport_of_Manganese	Manganese ABC transporter, inner membrane permease protein SitC		Clustering-based subsystems	Oxidative stress	CoA-disulfide_reductase_(EC_1.8.1.14)_containing_cluster	Coenzyme A disulfide reductase		Cofactors, Vitamins, Prosthetic Groups, Pigments	Biotin	Biotin_biosynthesis	Dethiobiotin synthetase (EC 6.3.3.3)
Membrane Transport	NULL	Transport_of_Manganese	Manganese ABC transporter, inner membrane permease protein SitD		Clustering-based subsystems	Probably GTP or GMP signaling related	CBSS-176299.4.peg.1292	GTP pyrophosphokinase (EC 2.7.6.5), (p)ppGpp synthetase II		Cofactors, Vitamins, Prosthetic Groups, Pigments	Biotin	Biotin_biosynthesis	Substrate-specific component BioY of biotin ECF transporter
Membrane Transport	NULL	Transport_of_Manganese	Manganese ABC transporter, periplasmic-binding protein SitA		Clustering-based subsystems	Probably GTP or GMP signaling related	CBSS-176299.4.peg.1292	Guanosine-3',5'-bis(diphosphate) 3'-pyrophosphohydrolase (EC 3.1.7.2)		Cofactors, Vitamins, Prosthetic Groups, Pigments	Coenzyme A	Coenzyme_A_Biosynthesis	2-dehydropantoate 2-reductase (EC 1.1.1.169)
Membrane Transport	NULL	Transport_of_Manganese	Manganese transport protein MntH		Clustering-based subsystems	Probably GTP or GMP signaling related	CBSS-176299.4.peg.1292	Signal peptidase I (EC 3.4.21.89)		Cofactors, Vitamins, Prosthetic Groups, Pigments	Coenzyme A	Coenzyme_A_Biosynthesis	3-methyl-2-oxobutanoate hydroxymethyltransferase (EC 2.1.2.11)
Membrane Transport	NULL	Transport_of_Nickel_and_Cobalt	Nickel ABC transporter, periplasmic nickel-binding protein NikA (TC 3.A.1.5.3)		Clustering-based subsystems	Probably organic hydroperoxide resistance related hypothetical protein	CBSS-269482.1.peg.1294	Organic hydroperoxide resistance transcriptional regulator		Cofactors, Vitamins, Prosthetic Groups, Pigments	Coenzyme A	Coenzyme_A_Biosynthesis	Aspartate 1-decarboxylase (EC 4.1.1.11)
Membrane Transport	NULL	Transport_of_Nickel_and_Cobalt	Nickel transport system permease protein NikB (TC 3.A.1.5.3)		Clustering-based subsystems	Probably Ybbk-related hypothetical membrane proteins	CBSS-316057.3.peg.659	Putative activity regulator of membrane protease YbbK		Cofactors, Vitamins, Prosthetic Groups, Pigments	Coenzyme A	Coenzyme_A_Biosynthesis	Dephospho-CoA kinase (EC 2.7.1.24)
Membrane Transport	NULL	Transport_of_Nickel_and_Cobalt	Nickel transport system permease protein NikC (TC 3.A.1.5.3)		Clustering-based subsystems	Protein export?	CBSS-393121.3.peg.2760	ABC transporter ATP-binding protein uup		Cofactors, Vitamins, Prosthetic Groups, Pigments	Coenzyme A	Coenzyme_A_Biosynthesis	Ketol-acid reductoisomerase (EC 1.1.1.86)
Membrane Transport	NULL	Transport_of_Nickel_and_Cobalt	Predicted cobalt transporter in Bacteroides_Porphyromonas		Clustering-based subsystems	Protein export?	CBSS-393121.3.peg.2760	Membrane proteins related to metalloendopeptidases		Cofactors, Vitamins, Prosthetic Groups, Pigments	Coenzyme A	Coenzyme_A_Biosynthesis	Pantothenate kinase (EC 2.7.1.33)
Membrane Transport	NULL	Transport_of_Nickel_and_Cobalt	Substrate-specific component NikM of nickel ECF transporter		Clustering-based subsystems	Protein export?	CBSS-393121.3.peg.2760	NLP/P60 family protein		Cofactors, Vitamins, Prosthetic Groups, Pigments	Coenzyme A	Coenzyme_A_Biosynthesis	Pantothenate kinase type III, CoaX-like (EC 2.7.1.33)
Membrane Transport	NULL	Tricarboxylate_transport_system	Tricarboxylate transport membrane protein TctA		Clustering-based subsystems	Protein export?	CBSS-393121.3.peg.2760	Peptidase, M23/M37 family		Cofactors, Vitamins, Prosthetic Groups, Pigments	Coenzyme A	Coenzyme_A_Biosynthesis	Pantothenate:Na+ symporter (TC 2.A.21.1.1)
Membrane Transport	NULL	Tricarboxylate_transport_system	Tricarboxylate transport protein TctC		Clustering-based subsystems	Protein export?	CBSS-393121.3.peg.2760	Peptide chain release factor 2		Cofactors, Vitamins, Prosthetic Groups, Pigments	Coenzyme A	Coenzyme_A_Biosynthesis	Phosphopantothenoylcysteine decarboxylase (EC 4.1.1.36)
Membrane Transport	Protein and nucleoprotein secretion system, Type IV	Conjugative_transfer	Conjugative transfer protein TrbB		Clustering-based subsystems	proteosome related	Cluster-based_Subsystem_Grouping_Hypotheticals_-_perhaps_Proteosome_Related	Bacterial proteasome-activating AAA-ATPase (PAN)		Cofactors, Vitamins, Prosthetic Groups, Pigments	Coenzyme A	Coenzyme_A_Biosynthesis	Phosphopantothenoylcysteine synthetase (EC 6.3.2.5)
Membrane Transport	Protein and nucleoprotein secretion system, Type IV	Conjugative_transfer	Conjugative transfer protein TrbE		Clustering-based subsystems	proteosome related	Cluster-based_Subsystem_Grouping_Hypotheticals_-_perhaps_Proteosome_Related	FIG005666: putative helicase		Cofactors, Vitamins, Prosthetic Groups, Pigments	Folate and pterines	5-FCL-like_protein	Dihydrolipoamide acetyltransferase component of pyruvate dehydrogenase complex (EC 2.3.1.12)
Membrane Transport	Protein secretion system, Type II	General_Secretion_Pathway	General secretion pathway protein D		Clustering-based subsystems	Putative asociate of RNA polymerase sigma-54 factor rpoN	CBSS-316057.3.peg.1308	macromolecule metabolism		Cofactors, Vitamins, Prosthetic Groups, Pigments	Folate and pterines	5-FCL-like_protein	Formate--tetrahydrofolate ligase (EC 6.3.4.3)
Membrane Transport	Protein secretion system, Type II	General_Secretion_Pathway	General secretion pathway protein E		Clustering-based subsystems	Putative asociate of RNA polymerase sigma-54 factor rpoN	CBSS-316057.3.peg.1308	putative RNA polymerase sigma factor		Cofactors, Vitamins, Prosthetic Groups, Pigments	Folate and pterines	5-FCL-like_protein	Hydroxyethylthiazole kinase (EC 2.7.1.50)
Membrane Transport	Protein secretion system, Type II	General_Secretion_Pathway	General secretion pathway protein F		Clustering-based subsystems	Putative asociate of RNA polymerase sigma-54 factor rpoN	CBSS-316057.3.peg.1308	RNA polymerase sigma-70 factor		Cofactors, Vitamins, Prosthetic Groups, Pigments	Folate and pterines	5-FCL-like_protein	Methylenetetrahydrofolate dehydrogenase (NADP+) (EC 1.5.1.5) / Methenyltetrahydrofolate cyclohydrolase (EC 3.5.4.9)
Membrane Transport	Protein secretion system, Type II	General_Secretion_Pathway	General secretion pathway protein G		Clustering-based subsystems	Putative asociate of RNA polymerase sigma-54 factor rpoN	CBSS-316057.3.peg.1308	RNA polymerase sigma-E factor		Cofactors, Vitamins, Prosthetic Groups, Pigments	Folate and pterines	Folate_Biosynthesis	Dihydrofolate synthase (EC 6.3.2.12)
Membrane Transport	Protein secretion system, Type V	Two_partner_secretion_pathway_(TPS)	Channel-forming transporter/cytolysins activator of TpsB family		Clustering-based subsystems	Putative GGDEF domain protein related to agglutinin secretion	CBSS-323850.3.peg.3284	ABC transporter, transmembrane region:ABC transporter:Peptidase C39, bacteriocin processing		Cofactors, Vitamins, Prosthetic Groups, Pigments	Folate and pterines	Folate_Biosynthesis	Folylpolyglutamate synthase (EC 6.3.2.17)
Membrane Transport	Protein secretion system, Type V	Two_partner_secretion_pathway_(TPS)	Putative large exoprotein involved in heme utilization or adhesion of ShlA/HecA/FhaA family		Clustering-based subsystems	Putrescine/GABA utilization cluster-temporal,to add to SSs	GABA_and_putrescine_metabolism_from_cluters	Putrescine ABC transporter putrescine-binding protein PotF (TC 3.A.1.11.2)		Cofactors, Vitamins, Prosthetic Groups, Pigments	Folate and pterines	Folate_Biosynthesis	Para-aminobenzoate synthase, aminase component (EC 2.6.1.85)
Membrane Transport	Protein translocation across cytoplasmic membrane	Bacterial_signal_recognition_particle_(SRP)	Signal recognition particle associated protein		Clustering-based subsystems	Putrescine/GABA utilization cluster-temporal,to add to SSs	GABA_and_putrescine_metabolism_from_cluters	Putrescine transport ATP-binding protein PotG (TC 3.A.1.11.2)		Cofactors, Vitamins, Prosthetic Groups, Pigments	Folate and pterines	Folate_Biosynthesis	Thymidylate synthase (EC 2.1.1.45)
Membrane Transport	Protein translocation across cytoplasmic membrane	ESAT-6_proteins_secretion_system_in_Firmicutes	FtsK/SpoIIIE family protein, putative secretion system component EssC/YukA		Clustering-based subsystems	Pyruvate kinase associated cluster	CBSS-288000.5.peg.1793	Pyruvate kinase (EC 2.7.1.40)		Cofactors, Vitamins, Prosthetic Groups, Pigments	Folate and pterines	Folate_Biosynthesis	Thymidylate synthase thyX (EC 2.1.1.-)
Membrane Transport	Protein translocation across cytoplasmic membrane	HtrA_and_Sec_secretion	Preprotein translocase secY subunit (TC 3.A.5.1.1)		Clustering-based subsystems	Recombination related cluster	CBSS-198094.1.peg.4426	Ribonuclease HIII (EC 3.1.26.4)		Cofactors, Vitamins, Prosthetic Groups, Pigments	Folate and pterines	Molybdenum_cofactor_biosynthesis	Molybdenum ABC transporter, periplasmic molybdenum-binding protein ModA (TC 3.A.1.8.1)
Membrane Transport	Protein translocation across cytoplasmic membrane	HtrA_and_Sec_secretion	Preprotein translocase subunit SecE (TC 3.A.5.1.1)		Clustering-based subsystems	recX and regulatory cluster	CBSS-261594.1.peg.788	Regulatory protein RecX		Cofactors, Vitamins, Prosthetic Groups, Pigments	Folate and pterines	Molybdenum_cofactor_biosynthesis	Molybdenum cofactor biosynthesis protein MoaA
Membrane Transport	Protein translocation across cytoplasmic membrane	HtrA_and_Sec_secretion	Protein export cytoplasm protein SecA ATPase RNA helicase (TC 3.A.5.1.1)		Clustering-based subsystems	Ribosomal Protein L28P relates to a set of uncharacterized proteins	A_Gram-positive_cluster_that_relates_ribosomal_protein_L28P_to_a_set_of_uncharacterized_proteins	FIG001802: Putative alkaline-shock protein		Cofactors, Vitamins, Prosthetic Groups, Pigments	Folate and pterines	Molybdenum_cofactor_biosynthesis	Molybdenum transport ATP-binding protein ModC (TC 3.A.1.8.1)
Membrane Transport	Protein translocation across cytoplasmic membrane	HtrA_and_Sec_secretion	Protein-export membrane protein SecD (TC 3.A.5.1.1)		Clustering-based subsystems	Ribosomal Protein L28P relates to a set of uncharacterized proteins	A_Gram-positive_cluster_that_relates_ribosomal_protein_L28P_to_a_set_of_uncharacterized_proteins	LSU ribosomal protein L28p		Cofactors, Vitamins, Prosthetic Groups, Pigments	Folate and pterines	Molybdenum_cofactor_biosynthesis	Molybdopterin biosynthesis protein MoeA
Membrane Transport	Protein translocation across cytoplasmic membrane	HtrA_and_Sec_secretion	Protein-export membrane protein SecF (TC 3.A.5.1.1)		Clustering-based subsystems	Ribosomal Protein L28P relates to a set of uncharacterized proteins	A_Gram-positive_cluster_that_relates_ribosomal_protein_L28P_to_a_set_of_uncharacterized_proteins	Thiamin pyrophosphokinase (EC 2.7.6.2)		Cofactors, Vitamins, Prosthetic Groups, Pigments	Folate and pterines	Molybdenum_cofactor_biosynthesis	Molybdopterin-guanine dinucleotide biosynthesis protein MobA
Membrane Transport	Protein translocation across cytoplasmic membrane	HtrA_and_Sec_secretion	Serine protease, DegP/HtrA, do-like (EC 3.4.21.-)		Clustering-based subsystems	Shiga toxin cluster	CBSS-194948.1.peg.143	P protein		Cofactors, Vitamins, Prosthetic Groups, Pigments	Folate and pterines	Molybdenum_cofactor_biosynthesis	Molybdopterin-guanine dinucleotide biosynthesis protein MobB
Membrane Transport	Protein translocation across cytoplasmic membrane	Twin-arginine_translocation_system	Twin-arginine translocation protein TatC		Clustering-based subsystems	Sulfatases and sulfatase modifying factor 1 (and a hypothetical)	Sulfatases_and_sulfatase_modifying_factor_1	Sulfatase		Cofactors, Vitamins, Prosthetic Groups, Pigments	Folate and pterines	Pterin_biosynthesis	Dihydropteridine reductase (EC 1.5.1.34)
Membrane Transport	Sugar Phosphotransferase Systems, PTS	Galactose-inducible_PTS	Phosphoenolpyruvate-protein phosphotransferase of PTS system (EC 2.7.3.9)		Clustering-based subsystems	Three hypotheticals linked to lipoprotein biosynthesis	CBSS-188.1.peg.9880	COG1496: Uncharacterized conserved protein		Cofactors, Vitamins, Prosthetic Groups, Pigments	Folate and pterines	Pterin_metabolism_3	Fumarylacetoacetate hydrolase family protein
Membrane Transport	Sugar Phosphotransferase Systems, PTS	Galactose-inducible_PTS	Tagatose 1,6-diphosphate aldolase (EC 4.1.2.40)		Clustering-based subsystems	TldD cluster	CBSS-354.1.peg.2917	FIG003879: Predicted amidohydrolase		Cofactors, Vitamins, Prosthetic Groups, Pigments	Folate and pterines	YgfZ-Iron	TonB-dependent receptor; Outer membrane receptor for ferrienterochelin and colicins
Membrane Transport	Sugar Phosphotransferase Systems, PTS	Sucrose-specific_PTS	PTS system, sucrose-specific IIB component (EC 2.7.1.69) / PTS system, sucrose-specific IIC component (EC 2.7.1.69) / PTS system, sucrose-specific IIA component (EC 2.7.1.69)		Clustering-based subsystems	Translation	CBSS-326442.4.peg.1852	ABC-type polar amino acid transport system, ATPase component		Cofactors, Vitamins, Prosthetic Groups, Pigments	Folate and pterines	YgfZ	Aspartate carbamoyltransferase (EC 2.1.3.2)
Membrane Transport	Uni- Sym- and Antiporters	NhaA,_NhaD_and_Sodium-dependent_phosphate_transporters	Na+/H+ antiporter NhaA type		Clustering-based subsystems	Translation	CBSS-326442.4.peg.1852	Seryl-tRNA synthetase (EC 6.1.1.11)		Cofactors, Vitamins, Prosthetic Groups, Pigments	Folate and pterines	YgfZ	Cystathionine gamma-synthase (EC 2.5.1.48)
Membrane Transport	Uni- Sym- and Antiporters	NhaA,_NhaD_and_Sodium-dependent_phosphate_transporters	Na+/H+ antiporter NhaD type		Clustering-based subsystems	Tricarboxylate transporter	CBSS-49338.1.peg.459	TRAP dicarboxylate transporter, DctM subunit, unknown substrate 8		Cofactors, Vitamins, Prosthetic Groups, Pigments	Folate and pterines	YgfZ	Dihydroorotate dehydrogenase, catalytic subunit (EC 1.3.3.1)
Membrane Transport	Uni- Sym- and Antiporters	Proton-dependent_Peptide_Transporters	Di-/tripeptide transporter		Clustering-based subsystems	Tricarboxylate transporter	CBSS-49338.1.peg.459	TRAP-type C4-dicarboxylate transport system, large permease component		Cofactors, Vitamins, Prosthetic Groups, Pigments	Folate and pterines	YgfZ	NADH-ubiquinone oxidoreductase chain F (EC 1.6.5.3)
Membrane Transport	Uni- Sym- and Antiporters	Proton-dependent_Peptide_Transporters	Di/tripeptide permease DtpT		Clustering-based subsystems	Tricarboxylate transporter	CBSS-49338.1.peg.459	TRAP-type C4-dicarboxylate transport system, periplasmic component		Cofactors, Vitamins, Prosthetic Groups, Pigments	Folate and pterines	YgfZ	Phosphoglycerate kinase (EC 2.7.2.3)
Metabolism of Aromatic Compounds	Anaerobic degradation of aromatic compounds	Anaerobic_benzoate_metabolism	Benzoyl-CoA reductase subunit BadD (EC 1.3.99.15)		Clustering-based subsystems	Tricarboxylate transporter	CBSS-49338.1.peg.459	TRAP-type uncharacterized transport system, fused permease component		Cofactors, Vitamins, Prosthetic Groups, Pigments	Folate and pterines	YgfZ	Thiazole biosynthesis protein ThiH
Metabolism of Aromatic Compounds	Anaerobic degradation of aromatic compounds	Anaerobic_benzoate_metabolism	Benzoyl-CoA reductase subunit BadE (EC 1.3.99.15)		Clustering-based subsystems	tRNA sulfuration	CBSS-89187.3.peg.2957	Bifunctional PLP-dependent enzyme with beta-cystathionase and maltose regulon repressor activities		Cofactors, Vitamins, Prosthetic Groups, Pigments	Folate and pterines	p-Aminobenzoyl-Glutamate_Utilization	Aminobenzoyl-glutamate transport protein
Metabolism of Aromatic Compounds	Anaerobic degradation of aromatic compounds	Anaerobic_benzoate_metabolism	Benzoyl-CoA reductase subunit BadG (EC 1.3.99.15)		Clustering-based subsystems	Two related proteases	CBSS-257314.1.peg.676	CDP-diacylglycerol--glycerol-3-phosphate 3-phosphatidyltransferase (EC 2.7.8.5)		Cofactors, Vitamins, Prosthetic Groups, Pigments	Folate and pterines	p-Aminobenzoyl-Glutamate_Utilization	Catalyzes the cleavage of p-aminobenzoyl-glutamate to p-aminobenzoate and glutamate, subunit A
Metabolism of Aromatic Compounds	Metabolism of central aromatic intermediates	Protocatechuate_branch_of_beta-ketoadipate_pathway	4-carboxymuconolactone decarboxylase (EC 4.1.1.44)		Clustering-based subsystems	Two related proteases	CBSS-257314.1.peg.676	FIG002344: Hydrolase (HAD superfamily)		Cofactors, Vitamins, Prosthetic Groups, Pigments	Lipoic acid	Lipoic_acid_metabolism	Octanoate-[acyl-carrier-protein]-protein-N-octanoyltransferase
Metabolism of Aromatic Compounds	NULL	Benzoate_transport_and_degradation_cluster	Shikimate kinase I (EC 2.7.1.71)		Clustering-based subsystems	Two related proteases	CBSS-257314.1.peg.676	FIG006542: Phosphoesterase		Cofactors, Vitamins, Prosthetic Groups, Pigments	NAD and NADP	NAD_and_NADP_cofactor_biosynthesis_global	NAD synthetase (EC 6.3.1.5)
Metabolism of Aromatic Compounds	Peripheral pathways for catabolism of aromatic compounds	Quinate_degradation	Shikimate/quinate 5-dehydrogenase I beta (EC 1.1.1.282)		Clustering-based subsystems	Two related proteases	CBSS-257314.1.peg.676	Unspecified monosaccharide ABC transport system, ATP-binding protein		Cofactors, Vitamins, Prosthetic Groups, Pigments	NAD and NADP	NAD_and_NADP_cofactor_biosynthesis_global	Nudix-related transcriptional regulator NrtR
Miscellaneous	NULL	Broadly_distributed_proteins_not_in_subsystems	YpfJ protein, zinc metalloprotease superfamily		Cofactors, Vitamins, Prosthetic Groups, Pigments	Biotin	Biotin_biosynthesis	3-ketoacyl-CoA thiolase (EC 2.3.1.16)		Cofactors, Vitamins, Prosthetic Groups, Pigments	NAD and NADP	NAD_and_NADP_cofactor_biosynthesis_global	Quinolinate phosphoribosyltransferase [decarboxylating] (EC 2.4.2.19)
Miscellaneous	NULL	YaaA	UPF0246 protein YaaA		Cofactors, Vitamins, Prosthetic Groups, Pigments	Biotin	Biotin_biosynthesis	Adenosylmethionine-8-amino-7-oxononanoate aminotransferase (EC 2.6.1.62)		Cofactors, Vitamins, Prosthetic Groups, Pigments	NAD and NADP	NAD_and_NADP_cofactor_biosynthesis_global	Quinolinate synthetase (EC 2.5.1.72)
Miscellaneous	NULL	YbbK	Inner membrane protein YqiK		Cofactors, Vitamins, Prosthetic Groups, Pigments	Biotin	Biotin_biosynthesis	ATPase component BioM of energizing module of biotin ECF transporter		Cofactors, Vitamins, Prosthetic Groups, Pigments	NAD and NADP	NAD_and_NADP_cofactor_biosynthesis_global	Ribosyl nicotinamide transporter, PnuC-like
Miscellaneous	NULL	YbbK	Putative stomatin/prohibitin-family membrane protease subunit YbbK		Cofactors, Vitamins, Prosthetic Groups, Pigments	Biotin	Biotin_biosynthesis	Biotin operon repressor		Cofactors, Vitamins, Prosthetic Groups, Pigments	NAD and NADP	NAD_and_NADP_cofactor_biosynthesis_global	Ribosylnicotinamide kinase (EC 2.7.1.22)
Miscellaneous	NULL	YbbK	Putative stomatin/prohibitin-family membrane protease subunit aq_911		Cofactors, Vitamins, Prosthetic Groups, Pigments	Biotin	Biotin_biosynthesis	Biotin synthase (EC 2.8.1.6)		Cofactors, Vitamins, Prosthetic Groups, Pigments	NAD and NADP	NAD_consumption	NAD-dependent protein deacetylase of SIR2 family
Miscellaneous	NULL	ZZ_gjo_need_homes	Lipid A export ATP-binding/permease protein MsbA		Cofactors, Vitamins, Prosthetic Groups, Pigments	Biotin	Biotin_biosynthesis	Biotin synthesis protein bioC		Cofactors, Vitamins, Prosthetic Groups, Pigments	NAD and NADP	NAD_regulation	L-aspartate oxidase (EC 1.4.3.16)
Miscellaneous	NULL	ZZ_gjo_need_homes	Na+/H+ antiporter		Cofactors, Vitamins, Prosthetic Groups, Pigments	Biotin	Biotin_biosynthesis	Biotin synthesis protein bioG		Cofactors, Vitamins, Prosthetic Groups, Pigments	NAD and NADP	NAD_regulation	Predicted nicotinate-regulated transporter BH3254
Miscellaneous	NULL	ZZ_gjo_need_homes	Proposed peptidoglycan lipid II flippase MurJ		Cofactors, Vitamins, Prosthetic Groups, Pigments	Biotin	Biotin_biosynthesis	Dethiobiotin synthetase (EC 6.3.3.3)		Cofactors, Vitamins, Prosthetic Groups, Pigments	NAD and NADP	NAD_regulation	Transcriptional repressor for NAD biosynthesis in gram-positives
Miscellaneous	NULL	ZZ_gjo_need_homes	Protein of unknown function DUF81		Cofactors, Vitamins, Prosthetic Groups, Pigments	Biotin	Biotin_biosynthesis	Substrate-specific component BioY of biotin ECF transporter		Cofactors, Vitamins, Prosthetic Groups, Pigments	NULL	Thiamin_biosynthesis	Hydroxymethylpyrimidine ABC transporter, substrate-binding component
Miscellaneous	NULL	ZZ_gjo_need_homes	Putative GTP-binding protien TM0445		Cofactors, Vitamins, Prosthetic Groups, Pigments	Coenzyme A	Coenzyme_A_Biosynthesis	2-dehydropantoate 2-reductase (EC 1.1.1.169)		Cofactors, Vitamins, Prosthetic Groups, Pigments	NULL	Thiamin_biosynthesis	Hydroxymethylpyrimidine ABC transporter, transmembrane component
Miscellaneous	NULL	ZZ_gjo_need_homes	Pyrrolidone-carboxylate peptidase (EC 3.4.19.3)		Cofactors, Vitamins, Prosthetic Groups, Pigments	Coenzyme A	Coenzyme_A_Biosynthesis	Aspartate 1-decarboxylase (EC 4.1.1.11)		Cofactors, Vitamins, Prosthetic Groups, Pigments	NULL	Thiamin_biosynthesis	Phosphomethylpyrimidine kinase (EC 2.7.4.7)
Miscellaneous	Plant-Prokaryote DOE project	At1g14345	RNA-binding protein Jag		Cofactors, Vitamins, Prosthetic Groups, Pigments	Coenzyme A	Coenzyme_A_Biosynthesis	Dephospho-CoA kinase (EC 2.7.1.24)		Cofactors, Vitamins, Prosthetic Groups, Pigments	NULL	Thiamin_biosynthesis	Substrate-specific component ThiT of thiamin ECF transporter
Miscellaneous	Plant-Prokaryote DOE project	At1g14345	Ribonuclease P protein component (EC 3.1.26.5)		Cofactors, Vitamins, Prosthetic Groups, Pigments	Coenzyme A	Coenzyme_A_Biosynthesis	Ketol-acid reductoisomerase (EC 1.1.1.86)		Cofactors, Vitamins, Prosthetic Groups, Pigments	NULL	Thiamin_biosynthesis	Sulfur carrier protein adenylyltransferase ThiF
Miscellaneous	Plant-Prokaryote DOE project	At1g26220_At1g32070	Site-specific recombinase XerD		Cofactors, Vitamins, Prosthetic Groups, Pigments	Coenzyme A	Coenzyme_A_Biosynthesis	Pantothenate kinase (EC 2.7.1.33)		Cofactors, Vitamins, Prosthetic Groups, Pigments	NULL	Thiamin_biosynthesis	Thiamin-regulated outer membrane receptor Omr1
Miscellaneous	Plant-Prokaryote DOE project	At1g69340_At2g40600	COG2110, Macro domain, possibly ADP-ribose binding module		Cofactors, Vitamins, Prosthetic Groups, Pigments	Coenzyme A	Coenzyme_A_Biosynthesis	Pantothenate kinase type III, CoaX-like (EC 2.7.1.33)		Cofactors, Vitamins, Prosthetic Groups, Pigments	NULL	Thiamin_biosynthesis	Thiamine-monophosphate kinase (EC 2.7.4.16)
Miscellaneous	Plant-Prokaryote DOE project	At2g23840	Peptide chain release factor 1		Cofactors, Vitamins, Prosthetic Groups, Pigments	Coenzyme A	Coenzyme_A_Biosynthesis	Pantothenate:Na+ symporter (TC 2.A.21.1.1)		Cofactors, Vitamins, Prosthetic Groups, Pigments	Pyridoxine	Pyridoxin_(Vitamin_B6)_Biosynthesis	1-deoxy-D-xylulose 5-phosphate synthase (EC 2.2.1.7)
Miscellaneous	Plant-Prokaryote DOE project	At2g33980_At1g28960	tRNA nucleotidyltransferase (EC 2.7.7.21) (EC 2.7.7.25)		Cofactors, Vitamins, Prosthetic Groups, Pigments	Coenzyme A	Coenzyme_A_Biosynthesis	Phosphopantothenoylcysteine decarboxylase (EC 4.1.1.36)		Cofactors, Vitamins, Prosthetic Groups, Pigments	Pyridoxine	Pyridoxin_(Vitamin_B6)_Biosynthesis	Predicted transcriptional regulator of pyridoxine metabolism
Miscellaneous	Plant-Prokaryote DOE project	At3g21300	Aspartyl-tRNA(Asn) amidotransferase subunit A (EC 6.3.5.6)		Cofactors, Vitamins, Prosthetic Groups, Pigments	Coenzyme A	Coenzyme_A_Biosynthesis	Phosphopantothenoylcysteine synthetase (EC 6.3.2.5)		Cofactors, Vitamins, Prosthetic Groups, Pigments	Pyridoxine	Pyridoxin_(Vitamin_B6)_Biosynthesis	Pyridoxal kinase (EC 2.7.1.35)
Miscellaneous	Plant-Prokaryote DOE project	At3g21300	Glutamyl-tRNA(Gln) amidotransferase subunit A (EC 6.3.5.7)		Cofactors, Vitamins, Prosthetic Groups, Pigments	Coenzyme A	Coenzyme_A_Biosynthesis	Substrate-specific component PanT of predicted pantothenate ECF transporter		Cofactors, Vitamins, Prosthetic Groups, Pigments	Pyridoxine	Pyridoxin_(Vitamin_B6)_Biosynthesis	Pyridoxamine 5'-phosphate oxidase (EC 1.4.3.5)
Miscellaneous	Plant-Prokaryote DOE project	At3g21300	Glutamyl-tRNA(Gln) amidotransferase subunit B (EC 6.3.5.7)		Cofactors, Vitamins, Prosthetic Groups, Pigments	Coenzyme M	coenzyme_M_biosynthesis	L-sulfolactate dehydrogenase (EC 1.1.1.272)		Cofactors, Vitamins, Prosthetic Groups, Pigments	Pyridoxine	Pyridoxin_(Vitamin_B6)_Biosynthesis	Pyridoxine 5'-phosphate synthase (EC 2.6.99.2)
Miscellaneous	Plant-Prokaryote DOE project	At3g21300	Glutamyl-tRNA(Gln) amidotransferase subunit C (EC 6.3.5.7)		Cofactors, Vitamins, Prosthetic Groups, Pigments	Folate and pterines	5-FCL-like_protein	Formate--tetrahydrofolate ligase (EC 6.3.4.3)		Cofactors, Vitamins, Prosthetic Groups, Pigments	Pyridoxine	Pyridoxin_(Vitamin_B6)_Biosynthesis	Pyridoxine biosynthesis glutamine amidotransferase, synthase subunit (EC 2.4.2.-)
Miscellaneous	Plant-Prokaryote DOE project	At3g21300	RNA methyltransferase, TrmA family		Cofactors, Vitamins, Prosthetic Groups, Pigments	Folate and pterines	5-FCL-like_protein	Methylenetetrahydrofolate dehydrogenase (NADP+) (EC 1.5.1.5) / Methenyltetrahydrofolate cyclohydrolase (EC 3.5.4.9)		Cofactors, Vitamins, Prosthetic Groups, Pigments	Quinone cofactors	Menaquinone_Biosynthesis_via_Futalosine_--_gjo	Menaquinone via futalosine step 3
Miscellaneous	Plant-Prokaryote DOE project	At3g21300	Transcription regulator [contains diacylglycerol kinase catalytic domain]		Cofactors, Vitamins, Prosthetic Groups, Pigments	Folate and pterines	5-FCL-like_protein	Thiaminase II (EC 3.5.99.2)		Cofactors, Vitamins, Prosthetic Groups, Pigments	Quinone cofactors	Menaquinone_Biosynthesis_via_Futalosine_--_gjo	Menaquinone via futalosine step 4
Miscellaneous	Plant-Prokaryote DOE project	At4g10620_At3g57180_At3g47450	DNA polymerase III delta subunit (EC 2.7.7.7)		Cofactors, Vitamins, Prosthetic Groups, Pigments	Folate and pterines	Folate_Biosynthesis	Dihydrofolate synthase (EC 6.3.2.12)		Cofactors, Vitamins, Prosthetic Groups, Pigments	Quinone cofactors	Menaquinone_and_Phylloquinone_Biosynthesis	1,4-dihydroxy-2-naphthoate octaprenyltransferase (EC 2.5.1.-)
Miscellaneous	Plant-Prokaryote DOE project	At4g10620_At3g57180_At3g47450	Hydrolase (HAD superfamily), YqeK		Cofactors, Vitamins, Prosthetic Groups, Pigments	Folate and pterines	Folate_Biosynthesis	Dihydroneopterin triphosphate pyrophosphohydrolase type 2 (nudB)		Cofactors, Vitamins, Prosthetic Groups, Pigments	Quinone cofactors	Menaquinone_and_Phylloquinone_Biosynthesis	2-succinyl-5-enolpyruvyl-6-hydroxy-3-cyclohexene-1-carboxylic-acid synthase (EC 2.2.1.9)
Miscellaneous	Plant-Prokaryote DOE project	At4g10620_At3g57180_At3g47450	Late competence protein ComEB		Cofactors, Vitamins, Prosthetic Groups, Pigments	Folate and pterines	Folate_Biosynthesis	Folylpolyglutamate synthase (EC 6.3.2.17)		Cofactors, Vitamins, Prosthetic Groups, Pigments	Quinone cofactors	Menaquinone_and_Phylloquinone_Biosynthesis	Menaquinone-specific isochorismate synthase (EC 5.4.4.2)
Miscellaneous	Plant-Prokaryote DOE project	At4g10620_At3g57180_At3g47450	Late competence protein ComEC, DNA transport		Cofactors, Vitamins, Prosthetic Groups, Pigments	Folate and pterines	Folate_Biosynthesis	Para-aminobenzoate synthase, aminase component (EC 2.6.1.85)		Cofactors, Vitamins, Prosthetic Groups, Pigments	Quinone cofactors	Menaquinone_and_Phylloquinone_Biosynthesis	Naphthoate synthase (EC 4.1.3.36)
Miscellaneous	Plant-Prokaryote DOE project	At4g38090	Ferrochelatase, protoheme ferro-lyase (EC 4.99.1.1)		Cofactors, Vitamins, Prosthetic Groups, Pigments	Folate and pterines	Folate_Biosynthesis	Thymidylate synthase (EC 2.1.1.45)		Cofactors, Vitamins, Prosthetic Groups, Pigments	Quinone cofactors	Menaquinone_and_Phylloquinone_Biosynthesis	O-succinylbenzoate-CoA synthase (EC 4.2.1.-)
Miscellaneous	Plant-Prokaryote DOE project	At5g37530	HesA/MoeB/ThiF family protein related to EC-YgdL		Cofactors, Vitamins, Prosthetic Groups, Pigments	Folate and pterines	Folate_Biosynthesis	Thymidylate synthase thyX (EC 2.1.1.-)		Cofactors, Vitamins, Prosthetic Groups, Pigments	Quinone cofactors	Menaquinone_and_Phylloquinone_Biosynthesis	O-succinylbenzoic acid--CoA ligase (EC 6.2.1.26)
Miscellaneous	Plant-Prokaryote DOE project	At5g37530	Histidyl-tRNA synthetase (EC 6.1.1.21)		Cofactors, Vitamins, Prosthetic Groups, Pigments	Folate and pterines	Methanopterin_biosynthesis2	Triphosphoribosyl-dephospho-CoA synthetase		Cofactors, Vitamins, Prosthetic Groups, Pigments	Riboflavin, FMN, FAD	Flavodoxin	Flavodoxin
Miscellaneous	Plant-Prokaryote DOE project	COG0398	Mercuric ion reductase (EC 1.16.1.1)		Cofactors, Vitamins, Prosthetic Groups, Pigments	Folate and pterines	Molybdenum_cofactor_biosynthesis	DNA-binding domain of ModE		Cofactors, Vitamins, Prosthetic Groups, Pigments	Riboflavin, FMN, FAD	Riboflavin,_FMN_and_FAD_metabolism	5-amino-6-(5-phosphoribosylamino)uracil reductase (EC 1.1.1.193)
Miscellaneous	Plant-Prokaryote DOE project	COG0451	Ribulose-5-phosphate 4-epimerase and related epimerases and aldolases		Cofactors, Vitamins, Prosthetic Groups, Pigments	Folate and pterines	Molybdenum_cofactor_biosynthesis	Molybdenum ABC transporter, periplasmic molybdenum-binding protein ModA (TC 3.A.1.8.1)		Cofactors, Vitamins, Prosthetic Groups, Pigments	Riboflavin, FMN, FAD	Riboflavin,_FMN_and_FAD_metabolism	6,7-dimethyl-8-ribityllumazine synthase (EC 2.5.1.9)
Miscellaneous	Plant-Prokaryote DOE project	COG0451	Soluble lytic murein transglycosylase and related regulatory proteins (some contain LysM/invasin domains)		Cofactors, Vitamins, Prosthetic Groups, Pigments	Folate and pterines	Molybdenum_cofactor_biosynthesis	Molybdenum cofactor biosynthesis protein MoaB		Cofactors, Vitamins, Prosthetic Groups, Pigments	Riboflavin, FMN, FAD	Riboflavin,_FMN_and_FAD_metabolism	GTP cyclohydrolase II (EC 3.5.4.25)
Miscellaneous	Plant-Prokaryote DOE project	COG0451	Undecaprenyl-diphosphatase (EC 3.6.1.27)		Cofactors, Vitamins, Prosthetic Groups, Pigments	Folate and pterines	Molybdenum_cofactor_biosynthesis	Molybdenum cofactor biosynthesis protein MoaC		Cofactors, Vitamins, Prosthetic Groups, Pigments	Riboflavin, FMN, FAD	Riboflavin,_FMN_and_FAD_metabolism	Riboflavin synthase alpha chain (EC 2.5.1.9)
Miscellaneous	Plant-Prokaryote DOE project	COG0523	LSU ribosomal protein L27p		Cofactors, Vitamins, Prosthetic Groups, Pigments	Folate and pterines	Molybdenum_cofactor_biosynthesis	Molybdenum cofactor biosynthesis protein MoaE		Cofactors, Vitamins, Prosthetic Groups, Pigments	Riboflavin, FMN, FAD	riboflavin_to_FAD	3,4-dihydroxy-2-butanone 4-phosphate synthase
Miscellaneous	Plant-Prokaryote DOE project	COG0523	LSU ribosomal protein L36p		Cofactors, Vitamins, Prosthetic Groups, Pigments	Folate and pterines	Molybdenum_cofactor_biosynthesis	Molybdenum transport ATP-binding protein ModC (TC 3.A.1.8.1)		Cofactors, Vitamins, Prosthetic Groups, Pigments	Riboflavin, FMN, FAD	riboflavin_to_FAD	FMN adenylyltransferase (EC 2.7.7.2)
Miscellaneous	Plant-Prokaryote DOE project	COG0523	Zinc ABC transporter, ATP-binding protein ZnuC		Cofactors, Vitamins, Prosthetic Groups, Pigments	Folate and pterines	Molybdenum_cofactor_biosynthesis	Molybdopterin biosynthesis Mog protein, molybdochelatase		Cofactors, Vitamins, Prosthetic Groups, Pigments	Tetrapyrroles	Cobalamin_synthesis	Adenosylcobinamide-phosphate guanylyltransferase (EC 2.7.7.62)
Miscellaneous	Plant-Prokaryote DOE project	COG0523	Zinc ABC transporter, inner membrane permease protein ZnuB		Cofactors, Vitamins, Prosthetic Groups, Pigments	Folate and pterines	Molybdenum_cofactor_biosynthesis	Molybdopterin biosynthesis protein MoeA		Cofactors, Vitamins, Prosthetic Groups, Pigments	Tetrapyrroles	Cobalamin_synthesis	Adenosylcobinamide-phosphate synthase
Miscellaneous	Plant-Prokaryote DOE project	COG2302	Hypothetical protein YggS, proline synthase co-transcribed bacterial homolog PROSC		Cofactors, Vitamins, Prosthetic Groups, Pigments	Folate and pterines	Molybdenum_cofactor_biosynthesis	Molybdopterin biosynthesis protein MoeB		Cofactors, Vitamins, Prosthetic Groups, Pigments	Tetrapyrroles	Cobalamin_synthesis	Alpha-ribazole-5'-phosphate phosphatase (EC 3.1.3.73)
Miscellaneous	Plant-Prokaryote DOE project	COG2363	Thiamin biosynthesis protein ThiC		Cofactors, Vitamins, Prosthetic Groups, Pigments	Folate and pterines	Molybdenum_cofactor_biosynthesis	Molybdopterin-guanine dinucleotide biosynthesis protein MobA		Cofactors, Vitamins, Prosthetic Groups, Pigments	Tetrapyrroles	Cobalamin_synthesis	Cob(I)alamin adenosyltransferase (EC 2.5.1.17)
Miscellaneous	Plant-Prokaryote DOE project	Competence_or_DNA_damage-inducible_protein_CinA_and_related_protein_families	Competence/damage-inducible protein CinA		Cofactors, Vitamins, Prosthetic Groups, Pigments	Folate and pterines	Molybdenum_cofactor_biosynthesis	Molybdopterin-guanine dinucleotide biosynthesis protein MobB		Cofactors, Vitamins, Prosthetic Groups, Pigments	Tetrapyrroles	Cobalamin_synthesis	Cobalamin biosynthesis protein CbiG
Miscellaneous	Plant-Prokaryote DOE project	Competence_or_DNA_damage-inducible_protein_CinA_and_related_protein_families	Lipoate-protein ligase A		Cofactors, Vitamins, Prosthetic Groups, Pigments	Folate and pterines	p-Aminobenzoyl-Glutamate_Utilization	Aminobenzoyl-glutamate transport protein		Cofactors, Vitamins, Prosthetic Groups, Pigments	Tetrapyrroles	Cobalamin_synthesis	Cobalt-precorrin-2 C20-methyltransferase (EC 2.1.1.130)
Miscellaneous	Plant-Prokaryote DOE project	Conserved_gene_cluster_possibly_involved_in_RNA_metabolism	COG1939: Ribonuclease III family protein		Cofactors, Vitamins, Prosthetic Groups, Pigments	Folate and pterines	p-Aminobenzoyl-Glutamate_Utilization	Catalyzes the cleavage of p-aminobenzoyl-glutamate to p-aminobenzoate and glutamate, subunit A		Cofactors, Vitamins, Prosthetic Groups, Pigments	Tetrapyrroles	Cobalamin_synthesis	Cobalt-precorrin-4 C11-methyltransferase (EC 2.1.1.133)
Miscellaneous	Plant-Prokaryote DOE project	Conserved_gene_cluster_possibly_involved_in_RNA_metabolism	RNA polymerase sporulation specific sigma factor SigH		Cofactors, Vitamins, Prosthetic Groups, Pigments	Folate and pterines	Pterin_biosynthesis	Dihydropteridine reductase (EC 1.5.1.34)		Cofactors, Vitamins, Prosthetic Groups, Pigments	Tetrapyrroles	Cobalamin_synthesis	Cobalt-precorrin-6x reductase (EC 1.3.1.54)
Miscellaneous	Plant-Prokaryote DOE project	DOE_COG2016	Thioredoxin		Cofactors, Vitamins, Prosthetic Groups, Pigments	Folate and pterines	Pterin_metabolism_3	Acetoacetyl-CoA synthetase (EC 6.2.1.16)		Cofactors, Vitamins, Prosthetic Groups, Pigments	Tetrapyrroles	Cobalamin_synthesis	Cobalt-precorrin-8x methylmutase (EC 5.4.1.2)
Miscellaneous	Plant-Prokaryote DOE project	Experimental-Ubiquinone_BiosynthesisVDC	4-hydroxybenzoate polyprenyltransferase (EC 2.5.1.-)		Cofactors, Vitamins, Prosthetic Groups, Pigments	Folate and pterines	Pterin_metabolism_3	COG1565: Uncharacterized conserved protein		Cofactors, Vitamins, Prosthetic Groups, Pigments	Tetrapyrroles	Cobalamin_synthesis	L-threonine 3-O-phosphate decarboxylase (EC 4.1.1.81)
Miscellaneous	Plant-Prokaryote DOE project	Experimental-Ubiquinone_BiosynthesisVDC	Ubiquinone/menaquinone biosynthesis methyltransferase UbiE (EC 2.1.1.-)		Cofactors, Vitamins, Prosthetic Groups, Pigments	Folate and pterines	Pterin_metabolism_3	Fumarylacetoacetate hydrolase family protein		Cofactors, Vitamins, Prosthetic Groups, Pigments	Tetrapyrroles	Cobalamin_synthesis	Sirohydrochlorin cobaltochelatase CbiK (EC 4.99.1.3)
Miscellaneous	Plant-Prokaryote DOE project	Experimental_-_Histidine_Degradation	5-formyltetrahydrofolate cyclo-ligase (EC 6.3.3.2)		Cofactors, Vitamins, Prosthetic Groups, Pigments	Folate and pterines	YgfZ	Cystathionine gamma-synthase (EC 2.5.1.48)		Cofactors, Vitamins, Prosthetic Groups, Pigments	Tetrapyrroles	Coenzyme_B12_biosynthesis	ChlD component of cobalt chelatase involved in B12 biosynthesis
Miscellaneous	Plant-Prokaryote DOE project	Experimental_-_Histidine_Degradation	Glutamate formiminotransferase (EC 2.1.2.5)		Cofactors, Vitamins, Prosthetic Groups, Pigments	Folate and pterines	YgfZ	Folate-dependent protein for Fe/S cluster synthesis/repair in oxidative stress		Cofactors, Vitamins, Prosthetic Groups, Pigments	Tetrapyrroles	Coenzyme_B12_biosynthesis	CobN component of cobalt chelatase involved in B12 biosynthesis
Miscellaneous	Plant-Prokaryote DOE project	Experimental_-_Histidine_Degradation	Glutamate formyltransferase		Cofactors, Vitamins, Prosthetic Groups, Pigments	Folate and pterines	YgfZ	NADH-ubiquinone oxidoreductase chain F (EC 1.6.5.3)		Cofactors, Vitamins, Prosthetic Groups, Pigments	Tetrapyrroles	Coenzyme_B12_biosynthesis	Cobalamin synthase
Miscellaneous	Plant-Prokaryote DOE project	Experimental_-_Histidine_Degradation	Histidine ammonia-lyase (EC 4.3.1.3)		Cofactors, Vitamins, Prosthetic Groups, Pigments	Folate and pterines	YgfZ	Phosphoglycerate kinase (EC 2.7.2.3)		Cofactors, Vitamins, Prosthetic Groups, Pigments	Tetrapyrroles	Coenzyme_B12_biosynthesis	Cobalt-precorrin-3b C17-methyltransferase
Miscellaneous	Plant-Prokaryote DOE project	Experimental_-_Histidine_Degradation	Serine hydroxymethyltransferase (EC 2.1.2.1)		Cofactors, Vitamins, Prosthetic Groups, Pigments	Folate and pterines	YgfZ	Rhodanese-related sulfurtransferase		Cofactors, Vitamins, Prosthetic Groups, Pigments	Tetrapyrroles	Coenzyme_B12_biosynthesis	Cobalt-precorrin-6 synthase, anaerobic
Miscellaneous	Plant-Prokaryote DOE project	Iojap	Adenylate cyclase (EC 4.6.1.1)		Cofactors, Vitamins, Prosthetic Groups, Pigments	Folate and pterines	YgfZ	Spore photoproduct lyase (EC 4.1.99.-)		Cofactors, Vitamins, Prosthetic Groups, Pigments	Tetrapyrroles	Coenzyme_B12_biosynthesis	Cobalt-precorrin-6y C5-methyltransferase (EC 2.1.1.-)
Miscellaneous	Plant-Prokaryote DOE project	Iojap	Glutamate 5-kinase (EC 2.7.2.11)		Cofactors, Vitamins, Prosthetic Groups, Pigments	Folate and pterines	YgfZ-Iron	COG1272: Predicted membrane protein hemolysin III homolog		Cofactors, Vitamins, Prosthetic Groups, Pigments	Tetrapyrroles	Coenzyme_B12_biosynthesis	Cobyric acid synthase
Miscellaneous	Plant-Prokaryote DOE project	Iojap	V-type ATP synthase subunit K (EC 3.6.3.14)		Cofactors, Vitamins, Prosthetic Groups, Pigments	Folate and pterines	YgfZ-Iron	TonB-dependent receptor; Outer membrane receptor for ferrienterochelin and colicins		Cofactors, Vitamins, Prosthetic Groups, Pigments	Tetrapyrroles	Coenzyme_B12_biosynthesis	Cobyrinic acid A,C-diamide synthase
Miscellaneous	Plant-Prokaryote DOE project	Iron-sulfur_cluster_assembly	Nitric oxide-dependent regulator DnrN or NorA		Cofactors, Vitamins, Prosthetic Groups, Pigments	Folate and pterines	YgfZ-Iron	Tricarboxylate transport protein TctB		Cofactors, Vitamins, Prosthetic Groups, Pigments	Tetrapyrroles	Coenzyme_B12_biosynthesis	Nicotinate-nucleotide--dimethylbenzimidazole phosphoribosyltransferase (EC 2.4.2.21)
Miscellaneous	Plant-Prokaryote DOE project	Iron-sulfur_cluster_assembly	Putative iron-sulfur cluster assembly scaffold protein for SUF system, SufE2		Cofactors, Vitamins, Prosthetic Groups, Pigments	Lipoic acid	Lipoic_acid_metabolism	Octanoate-[acyl-carrier-protein]-protein-N-octanoyltransferase		Cofactors, Vitamins, Prosthetic Groups, Pigments	Tetrapyrroles	Coenzyme_B12_biosynthesis	Outer membrane vitamin B12 receptor BtuB
Miscellaneous	Plant-Prokaryote DOE project	Iron-sulfur_cluster_assembly	Sulfur acceptor protein SufE for iron-sulfur cluster assembly		Cofactors, Vitamins, Prosthetic Groups, Pigments	NAD and NADP	NAD_and_NADP_cofactor_biosynthesis_global	Amidases related to nicotinamidase		Cofactors, Vitamins, Prosthetic Groups, Pigments	Tetrapyrroles	Coenzyme_B12_biosynthesis	Uroporphyrinogen-III methyltransferase (EC 2.1.1.107)
Miscellaneous	Plant-Prokaryote DOE project	Iron-sulfur_cluster_assembly	Thiamin biosynthesis lipoprotein ApbE		Cofactors, Vitamins, Prosthetic Groups, Pigments	NAD and NADP	NAD_and_NADP_cofactor_biosynthesis_global	Glutamine amidotransferase chain of NAD synthetase		Cofactors, Vitamins, Prosthetic Groups, Pigments	Tetrapyrroles	Coenzyme_B12_biosynthesis	Vitamin B12 ABC transporter, ATPase component BtuD
Miscellaneous	Plant-Prokaryote DOE project	Niacin-Choline_transport_and_metabolism	Choline kinase (EC 2.7.1.32)		Cofactors, Vitamins, Prosthetic Groups, Pigments	NAD and NADP	NAD_and_NADP_cofactor_biosynthesis_global	Nicotinamide phosphoribosyltransferase (EC 2.4.2.12)		Cofactors, Vitamins, Prosthetic Groups, Pigments	Tetrapyrroles	Coenzyme_B12_biosynthesis	Vitamin B12 ABC transporter, B12-binding component BtuF
Miscellaneous	Plant-Prokaryote DOE project	Niacin-Choline_transport_and_metabolism	Choline permease LicB		Cofactors, Vitamins, Prosthetic Groups, Pigments	NAD and NADP	NAD_and_NADP_cofactor_biosynthesis_global	NMN 5'-nucleotidase, extracellular (EC 3.1.3.5)		Cofactors, Vitamins, Prosthetic Groups, Pigments	Tetrapyrroles	Coenzyme_B12_biosynthesis	Vitamin B12 ABC transporter, permease component BtuC
Miscellaneous	Plant-Prokaryote DOE project	Scaffold_proteins_for_[4Fe-4S]_cluster_assembly_(MRP_family)	HflK protein		Cofactors, Vitamins, Prosthetic Groups, Pigments	NAD and NADP	NAD_and_NADP_cofactor_biosynthesis_global	Nudix-related transcriptional regulator NrtR		Cofactors, Vitamins, Prosthetic Groups, Pigments	Tetrapyrroles	Heme_and_Siroheme_Biosynthesis	Coproporphyrinogen III oxidase, oxygen-independent (EC 1.3.99.22)
Miscellaneous	Plant-Prokaryote DOE project	Scaffold_proteins_for_[4Fe-4S]_cluster_assembly_(MRP_family)	HtrA protease/chaperone protein		Cofactors, Vitamins, Prosthetic Groups, Pigments	NAD and NADP	NAD_and_NADP_cofactor_biosynthesis_global	Quinolinate synthetase (EC 2.5.1.72)		Cofactors, Vitamins, Prosthetic Groups, Pigments	Tetrapyrroles	Heme_and_Siroheme_Biosynthesis	Glutamyl-tRNA reductase (EC 1.2.1.70)
Miscellaneous	Plant-Prokaryote DOE project	Scaffold_proteins_for_[4Fe-4S]_cluster_assembly_(MRP_family)	Iron-sulfur cluster-binding protein		Cofactors, Vitamins, Prosthetic Groups, Pigments	NAD and NADP	NAD_and_NADP_cofactor_biosynthesis_global	Ribosyl nicotinamide transporter, PnuC-like		Cofactors, Vitamins, Prosthetic Groups, Pigments	Tetrapyrroles	Heme_and_Siroheme_Biosynthesis	Glutamyl-tRNA synthetase (EC 6.1.1.17)
Miscellaneous	Plant-Prokaryote DOE project	Scaffold_proteins_for_[4Fe-4S]_cluster_assembly_(MRP_family)	PaaD-like protein (DUF59) involved in Fe-S cluster assembly		Cofactors, Vitamins, Prosthetic Groups, Pigments	NAD and NADP	NAD_and_NADP_cofactor_biosynthesis_global	Ribosylnicotinamide kinase (EC 2.7.1.22)		Cofactors, Vitamins, Prosthetic Groups, Pigments	Tetrapyrroles	Heme_and_Siroheme_Biosynthesis	Porphobilinogen deaminase (EC 2.5.1.61)
Miscellaneous	Plant-Prokaryote DOE project	Synechocystis_experimental	prolyl oligopeptidase family protein		Cofactors, Vitamins, Prosthetic Groups, Pigments	NAD and NADP	NAD_regulation	Hypothetical Nudix-like regulator		Cofactors, Vitamins, Prosthetic Groups, Pigments	Tetrapyrroles	Heme_and_Siroheme_Biosynthesis	Protoporphyrinogen IX oxidase, aerobic, HemY (EC 1.3.3.4)
Miscellaneous	Plant-Prokaryote DOE project	YrdC-YciO-Sua5_protein_family	Protein-N(5)-glutamine methyltransferase PrmB, methylates LSU ribosomal protein L3p		Cofactors, Vitamins, Prosthetic Groups, Pigments	NAD and NADP	NAD_regulation	Predicted nicotinate-regulated transporter BH3254		Cofactors, Vitamins, Prosthetic Groups, Pigments	Tetrapyrroles	Heme_and_Siroheme_Biosynthesis	Radical SAM family protein HutW, similar to coproporphyrinogen III oxidase, oxygen-independent, associated with heme uptake
Miscellaneous	Plant-Prokaryote DOE project	YrdC-YciO-Sua5_protein_family	YciO family		Cofactors, Vitamins, Prosthetic Groups, Pigments	NAD and NADP	NAD_regulation	Transcriptional repressor for NAD biosynthesis in gram-positives		Cofactors, Vitamins, Prosthetic Groups, Pigments	Tetrapyrroles	Heme_and_Siroheme_Biosynthesis	Uroporphyrinogen III decarboxylase (EC 4.1.1.37)
Motility and Chemotaxis	Flagellar motility in Prokaryota	Flagellar_motility	Flagellar motor rotation protein MotA		Cofactors, Vitamins, Prosthetic Groups, Pigments	NULL	Thiamin_biosynthesis	ATPase component YkoD of energizing module of thiamin-regulated ECF transporter for HydroxyMethylPyrimidine		Cofactors, Vitamins, Prosthetic Groups, Pigments	Tetrapyrroles	Heme_and_Siroheme_Biosynthesis	Uroporphyrinogen-III synthase (EC 4.2.1.75)
Motility and Chemotaxis	Flagellar motility in Prokaryota	Flagellar_motility	Flagellin		Cofactors, Vitamins, Prosthetic Groups, Pigments	NULL	Thiamin_biosynthesis	Hydroxymethylpyrimidine ABC transporter, ATPase component		Cofactors, Vitamins, Prosthetic Groups, Pigments	Tetrapyrroles	Heme_biosynthesis_orphans	Radical SAM domain heme biosynthesis protein
Motility and Chemotaxis	Flagellar motility in Prokaryota	Flagellar_motility	Flagellum-specific ATP synthase FliI		Cofactors, Vitamins, Prosthetic Groups, Pigments	NULL	Thiamin_biosynthesis	Hydroxymethylpyrimidine ABC transporter, transmembrane component		DNA Metabolism	CRISPs	CRISPRs	CRISPR-associated RecB family exonuclease Cas4a
Motility and Chemotaxis	Flagellar motility in Prokaryota	Flagellar_motility	Signal transduction histidine kinase CheA (EC 2.7.3.-)		Cofactors, Vitamins, Prosthetic Groups, Pigments	NULL	Thiamin_biosynthesis	Phosphomethylpyrimidine kinase (EC 2.7.4.7)		DNA Metabolism	CRISPs	CRISPRs	CRISPR-associated RecB family exonuclease Cas4b
Motility and Chemotaxis	Flagellar motility in Prokaryota	Flagellum	Flagellar M-ring protein FliF		Cofactors, Vitamins, Prosthetic Groups, Pigments	NULL	Thiamin_biosynthesis	Predicted hydroxymethylpyrimidine transporter CytX		DNA Metabolism	CRISPs	CRISPRs	CRISPR-associated helicase Cas3
Motility and Chemotaxis	Flagellar motility in Prokaryota	Flagellum	Flagellar basal-body rod protein FlgG		Cofactors, Vitamins, Prosthetic Groups, Pigments	NULL	Thiamin_biosynthesis	Substrate-specific component ThiT of thiamin ECF transporter		DNA Metabolism	CRISPs	CRISPRs	CRISPR-associated negative autoregulator
Motility and Chemotaxis	Flagellar motility in Prokaryota	Flagellum	Flagellar biosynthesis protein FlhA		Cofactors, Vitamins, Prosthetic Groups, Pigments	NULL	Thiamin_biosynthesis	Substrate-specific component YkoE of thiamin-regulated ECF transporter for HydroxyMethylPyrimidine		DNA Metabolism	CRISPs	CRISPRs	CRISPR-associated protein Cas2
Motility and Chemotaxis	Flagellar motility in Prokaryota	Flagellum	Flagellar biosynthesis protein FliP		Cofactors, Vitamins, Prosthetic Groups, Pigments	NULL	Thiamin_biosynthesis	Sulfur carrier protein adenylyltransferase ThiF		DNA Metabolism	CRISPs	CRISPRs	CRISPR-associated protein, CT1133 family
Motility and Chemotaxis	Flagellar motility in Prokaryota	Flagellum	Flagellar hook protein FlgE		Cofactors, Vitamins, Prosthetic Groups, Pigments	NULL	Thiamin_biosynthesis	Sulfur carrier protein ThiS		DNA Metabolism	CRISPs	CRISPRs	CRISPR-associated protein, CT1134 family
Motility and Chemotaxis	Flagellar motility in Prokaryota	Flagellum	Flagellar hook-length control protein FliK		Cofactors, Vitamins, Prosthetic Groups, Pigments	NULL	Thiamin_biosynthesis	Thiamin ABC transporter, ATPase component		DNA Metabolism	CRISPs	CRISPRs	CRISPR-associated protein, Csn1 family
Motility and Chemotaxis	Flagellar motility in Prokaryota	Flagellum	Flagellar motor switch protein FliG		Cofactors, Vitamins, Prosthetic Groups, Pigments	NULL	Thiamin_biosynthesis	Thiamin ABC transporter, substrate-binding component		DNA Metabolism	CRISPs	CRISPRs	CRISPR-associated protein, SAG0894 family
Motility and Chemotaxis	Flagellar motility in Prokaryota	Flagellum	Flagellar motor switch protein FliN		Cofactors, Vitamins, Prosthetic Groups, Pigments	NULL	Thiamin_biosynthesis	Thiamin ABC transporter, transmembrane component		DNA Metabolism	CRISPs	CRISPRs	CRISPR-associated protein, TM1801 family
Motility and Chemotaxis	Flagellar motility in Prokaryota	Flagellum	RNA polymerase sigma factor RpoD		Cofactors, Vitamins, Prosthetic Groups, Pigments	NULL	Thiamin_biosynthesis	Thiamin-regulated outer membrane receptor Omr1		DNA Metabolism	CRISPs	CRISP_Cmr_Cluster	CRISPR-associated RAMP Cmr4
Motility and Chemotaxis	Flagellar motility in Prokaryota	Flagellum_in_Campylobacter	Flagellin protein FlaA		Cofactors, Vitamins, Prosthetic Groups, Pigments	Pyridoxine	Pyridoxin_(Vitamin_B6)_Biosynthesis	1-deoxy-D-xylulose 5-phosphate synthase (EC 2.2.1.7)		DNA Metabolism	DNA recombination	RuvABC_plus_a_hypothetical	FIG000859: hypothetical protein YebC
Motility and Chemotaxis	NULL	Bacterial_Chemotaxis	Chemotaxis protein methyltransferase CheR (EC 2.1.1.80)		Cofactors, Vitamins, Prosthetic Groups, Pigments	Pyridoxine	Pyridoxin_(Vitamin_B6)_Biosynthesis	Predicted transcriptional regulator of pyridoxine metabolism		DNA Metabolism	DNA repair	ATP-dependent_Nuclease	ATP-dependent nuclease, subunit A
Motility and Chemotaxis	NULL	Bacterial_Chemotaxis	Chemotaxis regulator - transmits chemoreceptor signals to flagelllar motor components CheY		Cofactors, Vitamins, Prosthetic Groups, Pigments	Pyridoxine	Pyridoxin_(Vitamin_B6)_Biosynthesis	Pyridoxamine 5'-phosphate oxidase (EC 1.4.3.5)		DNA Metabolism	DNA repair	ATP-dependent_Nuclease	ATP-dependent nuclease, subunit B
Motility and Chemotaxis	NULL	Bacterial_Chemotaxis	Chemotaxis response regulator protein-glutamate methylesterase CheB (EC 3.1.1.61)		Cofactors, Vitamins, Prosthetic Groups, Pigments	Pyridoxine	Pyridoxin_(Vitamin_B6)_Biosynthesis	Pyridoxine 5'-phosphate synthase (EC 2.6.99.2)		DNA Metabolism	DNA repair	DNA_Repair_Base_Excision	DNA polymerase I (EC 2.7.7.7)
Motility and Chemotaxis	NULL	Bacterial_Chemotaxis	Galactose/methyl galactoside ABC transport system, D-galactose-binding periplasmic protein MglB (TC 3.A.1.2.3)		Cofactors, Vitamins, Prosthetic Groups, Pigments	Pyridoxine	Pyridoxin_(Vitamin_B6)_Biosynthesis	Pyridoxine biosynthesis glutamine amidotransferase, glutaminase subunit (EC 2.4.2.-)		DNA Metabolism	DNA repair	DNA_Repair_Base_Excision	DNA-3-methyladenine glycosylase (EC 3.2.2.20)
Nitrogen Metabolism	NULL	Denitrification	Nitrous-oxide reductase (EC 1.7.99.6)		Cofactors, Vitamins, Prosthetic Groups, Pigments	Pyridoxine	Pyridoxin_(Vitamin_B6)_Biosynthesis	Pyridoxine biosynthesis glutamine amidotransferase, synthase subunit (EC 2.4.2.-)		DNA Metabolism	DNA repair	DNA_Repair_Base_Excision	Endonuclease III (EC 4.2.99.18)
Nitrogen Metabolism	NULL	Nitrate_and_nitrite_ammonification	Cytochrome c nitrite reductase, small subunit NrfH		Cofactors, Vitamins, Prosthetic Groups, Pigments	Quinone cofactors	Menaquinone_and_Phylloquinone_Biosynthesis	1,4-dihydroxy-2-naphthoate octaprenyltransferase (EC 2.5.1.-)		DNA Metabolism	DNA repair	DNA_Repair_Base_Excision	Formamidopyrimidine-DNA glycosylase (EC 3.2.2.23)
Nitrogen Metabolism	NULL	Nitrate_and_nitrite_ammonification	Nitrate/nitrite transporter		Cofactors, Vitamins, Prosthetic Groups, Pigments	Quinone cofactors	Menaquinone_and_Phylloquinone_Biosynthesis	2-succinyl-5-enolpyruvyl-6-hydroxy-3-cyclohexene-1-carboxylic-acid synthase (EC 2.2.1.9)		DNA Metabolism	DNA repair	DNA_Repair_Base_Excision	Single-stranded-DNA-specific exonuclease RecJ (EC 3.1.-.-)
Nitrogen Metabolism	NULL	Nitrate_and_nitrite_ammonification	Periplasmic nitrate reductase precursor (EC 1.7.99.4)		Cofactors, Vitamins, Prosthetic Groups, Pigments	Quinone cofactors	Menaquinone_and_Phylloquinone_Biosynthesis	2-succinyl-6-hydroxy-2,4-cyclohexadiene-1-carboxylate synthase (EC 4.2.99.20)		DNA Metabolism	DNA repair	DNA_Repair_Base_Excision	Uracil-DNA glycosylase, family 1
Nitrogen Metabolism	NULL	Nitrate_and_nitrite_ammonification	Respiratory nitrate reductase alpha chain (EC 1.7.99.4)		Cofactors, Vitamins, Prosthetic Groups, Pigments	Quinone cofactors	Menaquinone_and_Phylloquinone_Biosynthesis	Menaquinone-specific isochorismate synthase (EC 5.4.4.2)		DNA Metabolism	DNA repair	DNA_repair,_UvrABC_system	Excinuclease ABC subunit A
Nitrogen Metabolism	NULL	Nitrate_and_nitrite_ammonification	Respiratory nitrate reductase beta chain (EC 1.7.99.4)		Cofactors, Vitamins, Prosthetic Groups, Pigments	Quinone cofactors	Menaquinone_and_Phylloquinone_Biosynthesis	Naphthoate synthase (EC 4.1.3.36)		DNA Metabolism	DNA repair	DNA_repair,_UvrABC_system	Excinuclease ABC subunit A paralog in greater Bacteroides group
Nitrogen Metabolism	NULL	Nitrate_and_nitrite_ammonification	Respiratory nitrate reductase gamma chain (EC 1.7.99.4)		Cofactors, Vitamins, Prosthetic Groups, Pigments	Quinone cofactors	Menaquinone_and_Phylloquinone_Biosynthesis	O-succinylbenzoate-CoA synthase (EC 4.2.1.-)		DNA Metabolism	DNA repair	DNA_repair,_UvrABC_system	Excinuclease ABC subunit B
Nitrogen Metabolism	NULL	Nitrosative_stress	Hcp transcriptional regulator HcpR (Crp/Fnr family)		Cofactors, Vitamins, Prosthetic Groups, Pigments	Quinone cofactors	Menaquinone_and_Phylloquinone_Biosynthesis	O-succinylbenzoic acid--CoA ligase (EC 6.2.1.26)		DNA Metabolism	DNA repair	DNA_repair,_UvrABC_system	Excinuclease ABC subunit C
Nitrogen Metabolism	NULL	Nitrosative_stress	Hydroxylamine reductase (EC 1.7.-.-)		Cofactors, Vitamins, Prosthetic Groups, Pigments	Quinone cofactors	Menaquinone_Biosynthesis_via_Futalosine_--_gjo	Menaquinone via futalosine step 2		DNA Metabolism	DNA repair	DNA_repair,_bacterial	DNA polymerase IV (EC 2.7.7.7)
Nucleosides and Nucleotides	Detoxification	Housecleaning_nucleoside_triphosphate_pyrophosphatases	Nucleoside 5-triphosphatase RdgB (dHAPTP, dITP, XTP-specific) (EC 3.6.1.15)		Cofactors, Vitamins, Prosthetic Groups, Pigments	Quinone cofactors	Menaquinone_Biosynthesis_via_Futalosine_--_gjo	Menaquinone via futalosine step 3		DNA Metabolism	DNA repair	DNA_repair,_bacterial	DNA recombination protein RmuC
Nucleosides and Nucleotides	Detoxification	Nucleoside_triphosphate_pyrophosphohydrolase_MazG	Nucleoside triphosphate pyrophosphohydrolase MazG		Cofactors, Vitamins, Prosthetic Groups, Pigments	Quinone cofactors	Menaquinone_Biosynthesis_via_Futalosine_--_gjo	Menaquinone via futalosine step 4		DNA Metabolism	DNA repair	DNA_repair,_bacterial	DNA repair protein RadA
Nucleosides and Nucleotides	Detoxification	Nudix_proteins_(nucleoside_triphosphate_hydrolases)	ADP-ribose pyrophosphatase (EC 3.6.1.13)		Cofactors, Vitamins, Prosthetic Groups, Pigments	Riboflavin, FMN, FAD	Flavodoxin	Flavodoxin		DNA Metabolism	DNA repair	DNA_repair,_bacterial	DNA repair protein RadC
Nucleosides and Nucleotides	Detoxification	Nudix_proteins_(nucleoside_triphosphate_hydrolases)	Mutator mutT protein (7,8-dihydro-8-oxoguanine-triphosphatase) (EC 3.6.1.-)		Cofactors, Vitamins, Prosthetic Groups, Pigments	Riboflavin, FMN, FAD	Flavodoxin	Flavodoxin 1		DNA Metabolism	DNA repair	DNA_repair,_bacterial	DNA repair protein RecN
Nucleosides and Nucleotides	Detoxification	Nudix_proteins_(nucleoside_triphosphate_hydrolases)	NADH pyrophosphatase (EC 3.6.1.22)		Cofactors, Vitamins, Prosthetic Groups, Pigments	Riboflavin, FMN, FAD	Flavodoxin	Flavodoxin 2		DNA Metabolism	DNA repair	DNA_repair,_bacterial	DNA-cytosine methyltransferase (EC 2.1.1.37)
Nucleosides and Nucleotides	NULL	Hydantoin_metabolism	Deacetylases, including yeast histone deacetylase and acetoin utilization protein		Cofactors, Vitamins, Prosthetic Groups, Pigments	Riboflavin, FMN, FAD	Flavodoxin	NAD(P)H oxidoreductase YRKL (EC 1.6.99.-)		DNA Metabolism	DNA repair	DNA_repair,_bacterial	DNA-damage-inducible protein J
Nucleosides and Nucleotides	NULL	Ribonucleotide_reduction	Ribonucleotide reductase of class II (coenzyme B12-dependent) (EC 1.17.4.1)		Cofactors, Vitamins, Prosthetic Groups, Pigments	Riboflavin, FMN, FAD	riboflavin_to_FAD	3,4-dihydroxy-2-butanone 4-phosphate synthase		DNA Metabolism	DNA repair	DNA_repair,_bacterial	Endonuclease IV (EC 3.1.21.2)
Nucleosides and Nucleotides	NULL	Ribonucleotide_reduction	Ribonucleotide reductase of class III (anaerobic), activating protein (EC 1.97.1.4)		Cofactors, Vitamins, Prosthetic Groups, Pigments	Riboflavin, FMN, FAD	riboflavin_to_FAD	FMN adenylyltransferase (EC 2.7.7.2)		DNA Metabolism	DNA repair	DNA_repair,_bacterial	Exodeoxyribonuclease III (EC 3.1.11.2)
Nucleosides and Nucleotides	NULL	Ribonucleotide_reduction	Ribonucleotide reductase of class III (anaerobic), large subunit (EC 1.17.4.2)		Cofactors, Vitamins, Prosthetic Groups, Pigments	Riboflavin, FMN, FAD	Riboflavin,_FMN_and_FAD_metabolism	5-amino-6-(5-phosphoribosylamino)uracil reductase (EC 1.1.1.193)		DNA Metabolism	DNA repair	DNA_repair,_bacterial	Exodeoxyribonuclease VII large subunit (EC 3.1.11.6)
Nucleosides and Nucleotides	NULL	Ribonucleotide_reduction	Ribonucleotide reductase of class Ib (aerobic), alpha subunit (EC 1.17.4.1)		Cofactors, Vitamins, Prosthetic Groups, Pigments	Riboflavin, FMN, FAD	Riboflavin,_FMN_and_FAD_metabolism	6,7-dimethyl-8-ribityllumazine synthase (EC 2.5.1.9)		DNA Metabolism	DNA repair	DNA_repair,_bacterial	Exodeoxyribonuclease VII small subunit (EC 3.1.11.6)
Nucleosides and Nucleotides	NULL	Ribonucleotide_reduction	Ribonucleotide reductase of class Ib (aerobic), beta subunit (EC 1.17.4.1)		Cofactors, Vitamins, Prosthetic Groups, Pigments	Tetrapyrroles	Cobalamin_synthesis	Adenosylcobinamide-phosphate guanylyltransferase (EC 2.7.7.62)		DNA Metabolism	DNA repair	DNA_repair,_bacterial	Exonuclease SbcC
Nucleosides and Nucleotides	NULL	Ribonucleotide_reduction	Ribonucleotide reductase transcriptional regulator NrdR		Cofactors, Vitamins, Prosthetic Groups, Pigments	Tetrapyrroles	Cobalamin_synthesis	Cob(I)alamin adenosyltransferase (EC 2.5.1.17)		DNA Metabolism	DNA repair	DNA_repair,_bacterial	Exonuclease SbcD
Nucleosides and Nucleotides	NULL	Ribonucleotide_reduction	Ribonucleotide reduction protein NrdI		Cofactors, Vitamins, Prosthetic Groups, Pigments	Tetrapyrroles	Cobalamin_synthesis	Cobalamin biosynthesis protein CbiG		DNA Metabolism	DNA repair	DNA_repair,_bacterial	G:T/U mismatch-specific uracil/thymine DNA-glycosylase
Nucleosides and Nucleotides	Purines	De_Novo_Purine_Biosynthesis	IMP cyclohydrolase (EC 3.5.4.10)		Cofactors, Vitamins, Prosthetic Groups, Pigments	Tetrapyrroles	Cobalamin_synthesis	Cobalt-precorrin-4 C11-methyltransferase (EC 2.1.1.133)		DNA Metabolism	DNA repair	DNA_repair,_bacterial	Methylated-DNA--protein-cysteine methyltransferase (EC 2.1.1.63)
Nucleosides and Nucleotides	Purines	De_Novo_Purine_Biosynthesis	Phosphoribosylamine--glycine ligase (EC 6.3.4.13)		Cofactors, Vitamins, Prosthetic Groups, Pigments	Tetrapyrroles	Cobalamin_synthesis	L-threonine 3-O-phosphate decarboxylase (EC 4.1.1.81)		DNA Metabolism	DNA repair	DNA_repair,_bacterial	Single-stranded DNA-binding protein
Nucleosides and Nucleotides	Purines	De_Novo_Purine_Biosynthesis	Phosphoribosylaminoimidazole carboxylase ATPase subunit (EC 4.1.1.21)		Cofactors, Vitamins, Prosthetic Groups, Pigments	Tetrapyrroles	Cobalamin_synthesis	Sirohydrochlorin cobaltochelatase CbiK (EC 4.99.1.3)		DNA Metabolism	DNA repair	DNA_repair,_bacterial_DinG_and_relatives	DinG family ATP-dependent helicase YoaA
Nucleosides and Nucleotides	Purines	De_Novo_Purine_Biosynthesis	Phosphoribosylaminoimidazole carboxylase catalytic subunit (EC 4.1.1.21)		Cofactors, Vitamins, Prosthetic Groups, Pigments	Tetrapyrroles	Coenzyme_B12_biosynthesis	ChlD component of cobalt chelatase involved in B12 biosynthesis		DNA Metabolism	DNA repair	DNA_repair,_bacterial_MutL-MutS_system	DNA mismatch repair protein MutL
Nucleosides and Nucleotides	Purines	De_Novo_Purine_Biosynthesis	Phosphoribosylformylglycinamidine cyclo-ligase (EC 6.3.3.1)		Cofactors, Vitamins, Prosthetic Groups, Pigments	Tetrapyrroles	Coenzyme_B12_biosynthesis	ChlI component of cobalt chelatase involved in B12 biosynthesis		DNA Metabolism	DNA repair	DNA_repair,_bacterial_MutL-MutS_system	DNA mismatch repair protein MutS
Nucleosides and Nucleotides	Purines	De_Novo_Purine_Biosynthesis	Phosphoribosylformylglycinamidine synthase, glutamine amidotransferase subunit (EC 6.3.5.3)		Cofactors, Vitamins, Prosthetic Groups, Pigments	Tetrapyrroles	Coenzyme_B12_biosynthesis	Cobalt-precorrin-3b C17-methyltransferase		DNA Metabolism	DNA repair	DNA_repair,_bacterial_MutL-MutS_system	MutS domain protein, family 2
Nucleosides and Nucleotides	Purines	De_Novo_Purine_Biosynthesis	Phosphoribosylformylglycinamidine synthase, synthetase subunit (EC 6.3.5.3)		Cofactors, Vitamins, Prosthetic Groups, Pigments	Tetrapyrroles	Coenzyme_B12_biosynthesis	Cobalt-precorrin-6 synthase, anaerobic		DNA Metabolism	DNA repair	DNA_repair,_bacterial_MutL-MutS_system	MutS-related protein, family 1
Nucleosides and Nucleotides	Purines	De_Novo_Purine_Biosynthesis	Phosphoribosylglycinamide formyltransferase (EC 2.1.2.2)		Cofactors, Vitamins, Prosthetic Groups, Pigments	Tetrapyrroles	Coenzyme_B12_biosynthesis	Cobalt-precorrin-6y C15-methyltransferase [decarboxylating] (EC 2.1.1.-)		DNA Metabolism	DNA repair	DNA_repair,_bacterial_MutL-MutS_system	Recombination inhibitory protein MutS2
Nucleosides and Nucleotides	Purines	Purine_Utilization	Guanine-hypoxanthine permease		Cofactors, Vitamins, Prosthetic Groups, Pigments	Tetrapyrroles	Coenzyme_B12_biosynthesis	Cobalt-precorrin-6y C5-methyltransferase (EC 2.1.1.-)		DNA Metabolism	DNA repair	DNA_repair,_bacterial_RecBCD_pathway	RecD-like DNA helicase Atu2026
Nucleosides and Nucleotides	Purines	Purine_Utilization	Xanthine and CO dehydrogenases maturation factor, XdhC/CoxF family		Cofactors, Vitamins, Prosthetic Groups, Pigments	Tetrapyrroles	Coenzyme_B12_biosynthesis	CobN component of cobalt chelatase involved in B12 biosynthesis		DNA Metabolism	DNA repair	DNA_repair,_bacterial_RecBCD_pathway	RecD-like DNA helicase YrrC
Nucleosides and Nucleotides	Purines	Purine_Utilization	Xanthine dehydrogenase iron-sulfur subunit (EC 1.17.1.4)		Cofactors, Vitamins, Prosthetic Groups, Pigments	Tetrapyrroles	Coenzyme_B12_biosynthesis	Cobyric acid synthase		DNA Metabolism	DNA repair	DNA_repair,_bacterial_RecFOR_pathway	ATP-dependent DNA helicase RecQ
Nucleosides and Nucleotides	Purines	Purine_Utilization	Xanthine dehydrogenase, FAD binding subunit (EC 1.17.1.4)		Cofactors, Vitamins, Prosthetic Groups, Pigments	Tetrapyrroles	Coenzyme_B12_biosynthesis	Nicotinate-nucleotide--dimethylbenzimidazole phosphoribosyltransferase (EC 2.4.2.21)		DNA Metabolism	DNA repair	DNA_repair,_bacterial_RecFOR_pathway	ATP-dependent DNA helicase, RecQ family
Nucleosides and Nucleotides	Purines	Purine_Utilization	Xanthine permease		Cofactors, Vitamins, Prosthetic Groups, Pigments	Tetrapyrroles	Coenzyme_B12_biosynthesis	Outer membrane vitamin B12 receptor BtuB		DNA Metabolism	DNA repair	DNA_repair,_bacterial_RecFOR_pathway	DNA recombination and repair protein RecF
Nucleosides and Nucleotides	Purines	Purine_Utilization	Xanthine/uracil/thiamine/ascorbate permease family protein		Cofactors, Vitamins, Prosthetic Groups, Pigments	Tetrapyrroles	Coenzyme_B12_biosynthesis	Vitamin B12 ABC transporter, ATPase component BtuD		DNA Metabolism	DNA repair	DNA_repair,_bacterial_UmuCD_system	SOS-response repressor and protease LexA (EC 3.4.21.88)
Nucleosides and Nucleotides	Purines	Purine_conversions	2',3'-cyclic-nucleotide 2'-phosphodiesterase (EC 3.1.4.16)		Cofactors, Vitamins, Prosthetic Groups, Pigments	Tetrapyrroles	Coenzyme_B12_biosynthesis	Vitamin B12 ABC transporter, B12-binding component BtuF		DNA Metabolism	DNA repair	DNA_repair,_bacterial_UvrD_and_related_helicases	ATP-dependent DNA helicase Rep
Nucleosides and Nucleotides	Purines	Purine_conversions	5'-nucleotidase (EC 3.1.3.5)		Cofactors, Vitamins, Prosthetic Groups, Pigments	Tetrapyrroles	Coenzyme_B12_biosynthesis	Vitamin B12 ABC transporter, permease component BtuC		DNA Metabolism	DNA repair	Uracil-DNA_glycosylase	Uracil-DNA glycosylase, family 4
Nucleosides and Nucleotides	Purines	Purine_conversions	Adenine deaminase (EC 3.5.4.2)		Cofactors, Vitamins, Prosthetic Groups, Pigments	Tetrapyrroles	Heme_and_Siroheme_Biosynthesis	Coproporphyrinogen III oxidase, oxygen-independent (EC 1.3.99.22)		DNA Metabolism	DNA replication	DNA-replication	Chromosomal replication initiator protein DnaA
Nucleosides and Nucleotides	Purines	Purine_conversions	Adenosine deaminase (EC 3.5.4.4)		Cofactors, Vitamins, Prosthetic Groups, Pigments	Tetrapyrroles	Heme_and_Siroheme_Biosynthesis	Glutamyl-tRNA synthetase (EC 6.1.1.17)		DNA Metabolism	DNA replication	DNA-replication	Crossover junction endodeoxyribonuclease RuvC (EC 3.1.22.4)
Nucleosides and Nucleotides	Purines	Purine_conversions	Adenylate kinase (EC 2.7.4.3)		Cofactors, Vitamins, Prosthetic Groups, Pigments	Tetrapyrroles	Heme_and_Siroheme_Biosynthesis	Hemoprotein HemQ, essential component of heme biosynthetic pathway in Gram-positive bacteria		DNA Metabolism	DNA replication	DNA-replication	DNA polymerase III delta prime subunit (EC 2.7.7.7)
Nucleosides and Nucleotides	Purines	Purine_conversions	Adenylosuccinate lyase (EC 4.3.2.2)		Cofactors, Vitamins, Prosthetic Groups, Pigments	Tetrapyrroles	Heme_and_Siroheme_Biosynthesis	Porphobilinogen deaminase (EC 2.5.1.61)		DNA Metabolism	DNA replication	DNA-replication	Helicase PriA essential for oriC/DnaA-independent DNA replication
Nucleosides and Nucleotides	Purines	Purine_conversions	Adenylosuccinate synthetase (EC 6.3.4.4)		Cofactors, Vitamins, Prosthetic Groups, Pigments	Tetrapyrroles	Heme_and_Siroheme_Biosynthesis	Precorrin-2 oxidase (EC 1.3.1.76)		DNA Metabolism	DNA replication	DNA-replication	Holliday junction DNA helicase RuvA
Nucleosides and Nucleotides	Purines	Purine_conversions	GMP reductase		Cofactors, Vitamins, Prosthetic Groups, Pigments	Tetrapyrroles	Heme_and_Siroheme_Biosynthesis	Protoporphyrinogen IX oxidase, aerobic, HemY (EC 1.3.3.4)		DNA Metabolism	DNA replication	DNA-replication	Holliday junction DNA helicase RuvB
Nucleosides and Nucleotides	Purines	Purine_conversions	GMP synthase [glutamine-hydrolyzing] (EC 6.3.5.2)		Cofactors, Vitamins, Prosthetic Groups, Pigments	Tetrapyrroles	Heme_and_Siroheme_Biosynthesis	Protoporphyrinogen IX oxidase, novel form, HemJ (EC 1.3.-.-)		DNA Metabolism	DNA replication	DNA-replication	Replicative DNA helicase (EC 3.6.1.-)
Nucleosides and Nucleotides	Purines	Purine_conversions	Inosine-5'-monophosphate dehydrogenase (EC 1.1.1.205)		Cofactors, Vitamins, Prosthetic Groups, Pigments	Tetrapyrroles	Heme_and_Siroheme_Biosynthesis	Radical SAM family protein HutW, similar to coproporphyrinogen III oxidase, oxygen-independent, associated with heme uptake		DNA Metabolism	DNA replication	DNA-replication	Transcription-repair coupling factor
Nucleosides and Nucleotides	Purines	Purine_conversions	Inosine-uridine preferring nucleoside hydrolase (EC 3.2.2.1)		Cofactors, Vitamins, Prosthetic Groups, Pigments	Tetrapyrroles	Heme_and_Siroheme_Biosynthesis	Uroporphyrinogen III decarboxylase (EC 4.1.1.37)		DNA Metabolism	DNA replication	DNA_replication,_archaeal	Ribonuclease HII (EC 3.1.26.4)
Nucleosides and Nucleotides	Purines	Purine_conversions	Nucleoside diphosphate kinase (EC 2.7.4.6)		Cofactors, Vitamins, Prosthetic Groups, Pigments	Tetrapyrroles	Heme_and_Siroheme_Biosynthesis	Uroporphyrinogen-III synthase (EC 4.2.1.75)		DNA Metabolism	DNA replication	DNA_topoisomerases,_Type_I,_ATP-independent	DNA topoisomerase I (EC 5.99.1.2)
Nucleosides and Nucleotides	Purines	Purine_conversions	Xanthine phosphoribosyltransferase (EC 2.4.2.22)		Cofactors, Vitamins, Prosthetic Groups, Pigments	Tetrapyrroles	Heme_biosynthesis_orphans	Radical SAM domain heme biosynthesis protein		DNA Metabolism	DNA replication	DNA_topoisomerases,_Type_I,_ATP-independent	DNA topoisomerase III, Bacteroidales-type (EC 5.99.1.2)
Nucleosides and Nucleotides	Purines	Xanthosine_utilization_(xap_region)	Xanthosine permease		DNA Metabolism	CRISPs	CRISPRs	CRISPR-associated helicase Cas3		DNA Metabolism	DNA replication	Plasmid_replication	Chromosome (plasmid) partitioning protein ParA
Nucleosides and Nucleotides	Pyrimidines	De_Novo_Pyrimidine_Synthesis	Aspartate carbamoyltransferase regulatory chain (PyrI)		DNA Metabolism	CRISPs	CRISPRs	CRISPR-associated protein Cas2		DNA Metabolism	DNA uptake, competence	DNA_processing_cluster	DNA polymerase III subunits gamma and tau (EC 2.7.7.7)
Nucleosides and Nucleotides	Pyrimidines	De_Novo_Pyrimidine_Synthesis	Carbamoyl-phosphate synthase small chain (EC 6.3.5.5)		DNA Metabolism	CRISPs	CRISPRs	CRISPR-associated protein, Csn1 family		DNA Metabolism	DNA uptake, competence	DNA_processing_cluster	DNA topoisomerase III (EC 5.99.1.2)
Nucleosides and Nucleotides	Pyrimidines	De_Novo_Pyrimidine_Synthesis	Dihydroorotate dehydrogenase (EC 1.3.3.1)		DNA Metabolism	CRISPs	CRISPRs	CRISPR-associated protein, CT1133 family		DNA Metabolism	DNA uptake, competence	DNA_processing_cluster	FIG000557: hypothetical protein co-occurring with RecR
Nucleosides and Nucleotides	Pyrimidines	De_Novo_Pyrimidine_Synthesis	Dihydroorotate dehydrogenase electron transfer subunit (EC 1.3.3.1)		DNA Metabolism	CRISPs	CRISPRs	CRISPR-associated protein, CT1134 family		DNA Metabolism	DNA uptake, competence	DNA_processing_cluster	Recombination protein RecR
Nucleosides and Nucleotides	Pyrimidines	De_Novo_Pyrimidine_Synthesis	Orotidine 5'-phosphate decarboxylase (EC 4.1.1.23)		DNA Metabolism	CRISPs	CRISPRs	CRISPR-associated protein, SAG0894 family		DNA Metabolism	DNA uptake, competence	Late_competence	Late competence protein ComEA, DNA receptor
Nucleosides and Nucleotides	Pyrimidines	De_Novo_Pyrimidine_Synthesis	Pyrimidine operon regulatory protein PyrR		DNA Metabolism	CRISPs	CRISPRs	CRISPR-associated protein, TM1801 family		DNA Metabolism	NULL	DNA_structural_proteins,_bacterial	DNA-binding protein HBsu
Nucleosides and Nucleotides	Pyrimidines	De_Novo_Pyrimidine_Synthesis	Uracil phosphoribosyltransferase (EC 2.4.2.9)		DNA Metabolism	CRISPs	CRISPRs	CRISPR-associated RecB family exonuclease Cas4a		DNA Metabolism	NULL	DNA_structural_proteins,_bacterial	DNA-binding protein HU
Nucleosides and Nucleotides	Pyrimidines	pyrimidine_conversions	CTP synthase (EC 6.3.4.2)		DNA Metabolism	CRISPs	CRISPRs	CRISPR-associated RecB family exonuclease Cas4b		DNA Metabolism	NULL	Restriction-Modification_System	Putative DNA-binding protein in cluster with Type I restriction-modification system
Nucleosides and Nucleotides	Pyrimidines	pyrimidine_conversions	Cytidine deaminase (EC 3.5.4.5)		DNA Metabolism	DNA recombination	RuvABC_plus_a_hypothetical	FIG000859: hypothetical protein YebC		DNA Metabolism	NULL	Restriction-Modification_System	Type I restriction-modification system, DNA-methyltransferase subunit M (EC 2.1.1.72)
Nucleosides and Nucleotides	Pyrimidines	pyrimidine_conversions	Cytidylate kinase (EC 2.7.4.14)		DNA Metabolism	DNA repair	ATP-dependent_Nuclease	ATP-dependent nuclease, subunit A		DNA Metabolism	NULL	Restriction-Modification_System	Type I restriction-modification system, specificity subunit S (EC 3.1.21.3)
Nucleosides and Nucleotides	Pyrimidines	pyrimidine_conversions	Deoxycytidine triphosphate deaminase (EC 3.5.4.13)		DNA Metabolism	DNA repair	ATP-dependent_Nuclease	ATP-dependent nuclease, subunit B		DNA Metabolism	NULL	Restriction-Modification_System	Type III restriction-modification system methylation subunit (EC 2.1.1.72)
Nucleosides and Nucleotides	Pyrimidines	pyrimidine_conversions	Thymidine kinase (EC 2.7.1.21)		DNA Metabolism	DNA repair	DNA_Repair_Base_Excision	DNA-3-methyladenine glycosylase (EC 3.2.2.20)		DNA Metabolism	NULL	Type_I_Restriction-Modification	Type I restriction-modification system, restriction subunit R (EC 3.1.21.3)
Nucleosides and Nucleotides	Pyrimidines	pyrimidine_conversions	Uridine phosphorylase (EC 2.4.2.3)		DNA Metabolism	DNA repair	DNA_Repair_Base_Excision	DNA-3-methyladenine glycosylase II (EC 3.2.2.21)		DNA Metabolism	NULL	YcfH	Putative deoxyribonuclease YcfH
Phages, Prophages, Transposable elements, Plasmids	Pathogenicity islands	Staphylococcal_pathogenicity_islands_SaPI	Heat shock protein 60 family chaperone GroEL		DNA Metabolism	DNA repair	DNA_Repair_Base_Excision	Exodeoxyribonuclease I (EC 3.1.11.1)		Dormancy and Sporulation	NULL	Sporulation-associated_proteins_with_broader_functions	Peptidyl-tRNA hydrolase (EC 3.1.1.29)
Phages, Prophages, Transposable elements, Plasmids	Phages, Prophages	Phage_DNA_synthesis	Thymidine kinase		DNA Metabolism	DNA repair	DNA_Repair_Base_Excision	Formamidopyrimidine-DNA glycosylase (EC 3.2.2.23)		Dormancy and Sporulation	NULL	Sporulation_draft	FIG006789: Stage V sporulation protein
Phages, Prophages, Transposable elements, Plasmids	Phages, Prophages	Phage_entry_and_exit	Phage lysin		DNA Metabolism	DNA repair	DNA_Repair_Base_Excision	Single-stranded-DNA-specific exonuclease RecJ (EC 3.1.-.-)		Fatty Acids, Lipids, and Isoprenoids	Fatty acids	Fatty_Acid_Biosynthesis_FASII	(3R)-hydroxymyristoyl-[acyl carrier protein] dehydratase (EC 4.2.1.-)
Phages, Prophages, Transposable elements, Plasmids	Phages, Prophages	Phage_entry_and_exit	Phage portal		DNA Metabolism	DNA repair	DNA_Repair_Base_Excision	Uracil-DNA glycosylase, family 1		Fatty Acids, Lipids, and Isoprenoids	Fatty acids	Fatty_Acid_Biosynthesis_FASII	3-oxoacyl-[acyl-carrier-protein] synthase, KASI (EC 2.3.1.41)
Phages, Prophages, Transposable elements, Plasmids	Phages, Prophages	Phage_integration_and_excision	Integrase		DNA Metabolism	DNA repair	DNA_repair,_bacterial	DNA polymerase IV (EC 2.7.7.7)		Fatty Acids, Lipids, and Isoprenoids	Fatty acids	Fatty_Acid_Biosynthesis_FASII	3-oxoacyl-[acyl-carrier-protein] synthase, KASII (EC 2.3.1.41)
Phages, Prophages, Transposable elements, Plasmids	Phages, Prophages	Phage_integration_and_excision	Phage integrase		DNA Metabolism	DNA repair	DNA_repair,_bacterial	DNA recombination protein RmuC		Fatty Acids, Lipids, and Isoprenoids	Fatty acids	Fatty_Acid_Biosynthesis_FASII	3-oxoacyl-[acyl-carrier-protein] synthase, KASIII (EC 2.3.1.41)
Phages, Prophages, Transposable elements, Plasmids	Phages, Prophages	Phage_integration_and_excision	Site-specific recombinase		DNA Metabolism	DNA repair	DNA_repair,_bacterial	DNA repair protein RadA		Fatty Acids, Lipids, and Isoprenoids	Fatty acids	Fatty_Acid_Biosynthesis_FASII	Acetyl-coenzyme A carboxyl transferase alpha chain (EC 6.4.1.2)
Phages, Prophages, Transposable elements, Plasmids	Phages, Prophages	Phage_packaging_machinery	Phage terminase large subunit		DNA Metabolism	DNA repair	DNA_repair,_bacterial	DNA repair protein RadC		Fatty Acids, Lipids, and Isoprenoids	Fatty acids	Fatty_Acid_Biosynthesis_FASII	Acetyl-coenzyme A carboxyl transferase beta chain (EC 6.4.1.2)
Phages, Prophages, Transposable elements, Plasmids	Phages, Prophages	Phage_regulation_of_gene_expression	Nudix hydrolase		DNA Metabolism	DNA repair	DNA_repair,_bacterial	DNA repair protein RecN		Fatty Acids, Lipids, and Isoprenoids	Fatty acids	Fatty_Acid_Biosynthesis_FASII	Biotin carboxyl carrier protein
Phages, Prophages, Transposable elements, Plasmids	Phages, Prophages	Phage_regulation_of_gene_expression	RNA polymerase sigma factor		DNA Metabolism	DNA repair	DNA_repair,_bacterial	DNA-cytosine methyltransferase (EC 2.1.1.37)		Fatty Acids, Lipids, and Isoprenoids	Fatty acids	Fatty_Acid_Biosynthesis_FASII	Biotin carboxylase of acetyl-CoA carboxylase (EC 6.3.4.14)
Phages, Prophages, Transposable elements, Plasmids	Phages, Prophages	Phage_replication	DNA helicase (EC 3.6.1.-)		DNA Metabolism	DNA repair	DNA_repair,_bacterial	DNA-damage-inducible protein J		Fatty Acids, Lipids, and Isoprenoids	Fatty acids	Fatty_Acid_Biosynthesis_FASII	Enoyl-[acyl-carrier-protein] reductase [FMN] (EC 1.3.1.9)
Phages, Prophages, Transposable elements, Plasmids	Phages, Prophages	Phage_replication	DNA helicase, phage-associated		DNA Metabolism	DNA repair	DNA_repair,_bacterial	Endonuclease IV (EC 3.1.21.2)		Fatty Acids, Lipids, and Isoprenoids	Fatty acids	Fatty_Acid_Biosynthesis_FASII	Enoyl-[acyl-carrier-protein] reductase [NADH] (EC 1.3.1.9)
Phages, Prophages, Transposable elements, Plasmids	Phages, Prophages	Phage_replication	DNA polymerase, phage-associated		DNA Metabolism	DNA repair	DNA_repair,_bacterial	Exodeoxyribonuclease III (EC 3.1.11.2)		Fatty Acids, Lipids, and Isoprenoids	Fatty acids	Fatty_Acid_Biosynthesis_FASII	Malonyl CoA-acyl carrier protein transacylase (EC 2.3.1.39)
Phages, Prophages, Transposable elements, Plasmids	Phages, Prophages	Phage_tail_fiber_proteins	Phage tail fiber protein		DNA Metabolism	DNA repair	DNA_repair,_bacterial	Exodeoxyribonuclease VII large subunit (EC 3.1.11.6)		Fatty Acids, Lipids, and Isoprenoids	Fatty acids	Fatty_acid_degradation_regulons	2,4-dienoyl-CoA reductase [NADPH] (EC 1.3.1.34)
Phages, Prophages, Transposable elements, Plasmids	Phages, Prophages	Phage_tail_proteins_2	Phage tail length tape-measure protein		DNA Metabolism	DNA repair	DNA_repair,_bacterial	Exodeoxyribonuclease VII small subunit (EC 3.1.11.6)		Fatty Acids, Lipids, and Isoprenoids	Isoprenoids	Archaeal_lipids	Acetyl-CoA acetyltransferase (EC 2.3.1.9)
Phages, Prophages, Transposable elements, Plasmids	Phages, Prophages	r1t-like_streptococcal_phages	DNA replication protein DnaC		DNA Metabolism	DNA repair	DNA_repair,_bacterial	Exonuclease SbcC		Fatty Acids, Lipids, and Isoprenoids	Isoprenoids	Archaeal_lipids	Geranylgeranyl pyrophosphate synthetase (EC 2.5.1.29)
Phages, Prophages, Transposable elements, Plasmids	Phages, Prophages	r1t-like_streptococcal_phages	Helicase loader DnaI		DNA Metabolism	DNA repair	DNA_repair,_bacterial	Exonuclease SbcD		Fatty Acids, Lipids, and Isoprenoids	Isoprenoids	Archaeal_lipids	Isopentenyl-diphosphate delta-isomerase, FMN-dependent (EC 5.3.3.2)
Phages, Prophages, Transposable elements, Plasmids	Phages, Prophages	r1t-like_streptococcal_phages	Phage protein		DNA Metabolism	DNA repair	DNA_repair,_bacterial	G:T/U mismatch-specific uracil/thymine DNA-glycosylase		Fatty Acids, Lipids, and Isoprenoids	Isoprenoids	Carotenoids	Carotenoid cis-trans isomerase (EC 5.2.-.-)
Phages, Prophages, Transposable elements, Plasmids	Phages, Prophages	r1t-like_streptococcal_phages	site-specific recombinase, phage integrase family		DNA Metabolism	DNA repair	DNA_repair,_bacterial	Methyl-directed repair DNA adenine methylase (EC 2.1.1.72)		Fatty Acids, Lipids, and Isoprenoids	Isoprenoids	Isoprenoid_Biosynthesis	Dimethylallyltransferase (EC 2.5.1.1)
Phages, Prophages, Transposable elements, Plasmids	Transposable elements	CBSS-203122.12.peg.188	ComM-related protein		DNA Metabolism	DNA repair	DNA_repair,_bacterial	Methylated-DNA--protein-cysteine methyltransferase (EC 2.1.1.63)		Fatty Acids, Lipids, and Isoprenoids	Isoprenoids	Isoprenoid_Biosynthesis	Isopentenyl-diphosphate delta-isomerase (EC 5.3.3.2)
Phages, Prophages, Transposable elements, Plasmids	Transposable elements	CBSS-203122.12.peg.188	MG(2+) CHELATASE FAMILY PROTEIN		DNA Metabolism	DNA repair	DNA_repair,_bacterial	Very-short-patch mismatch repair endonuclease (G-T specific)		Fatty Acids, Lipids, and Isoprenoids	Isoprenoids	Isoprenoid_Biosynthesis	Mevalonate kinase (EC 2.7.1.36)
Phages, Prophages, Transposable elements, Plasmids	Transposable elements	Conjugative_transposon,_Bacteroidales	Conjugative transposon protein TraE		DNA Metabolism	DNA repair	DNA_repair,_bacterial_DinG_and_relatives	ATP-dependent helicase DinG/Rad3		Fatty Acids, Lipids, and Isoprenoids	Isoprenoids	Isoprenoid_Biosynthesis	Undecaprenyl pyrophosphate synthetase (EC 2.5.1.31)
Phages, Prophages, Transposable elements, Plasmids	Transposable elements	Conjugative_transposon,_Bacteroidales	Conjugative transposon protein TraF		DNA Metabolism	DNA repair	DNA_repair,_bacterial_DinG_and_relatives	DinG family ATP-dependent helicase YoaA		Fatty Acids, Lipids, and Isoprenoids	Isoprenoids	Polyprenyl_Diphosphate_Biosynthesis	Geranyltranstransferase (farnesyldiphosphate synthase) (EC 2.5.1.10)
Phages, Prophages, Transposable elements, Plasmids	Transposable elements	Conjugative_transposon,_Bacteroidales	Conjugative transposon protein TraG		DNA Metabolism	DNA repair	DNA_repair,_bacterial_MutL-MutS_system	DNA mismatch repair protein MutL		Fatty Acids, Lipids, and Isoprenoids	Isoprenoids	Polyprenyl_Diphosphate_Biosynthesis	Octaprenyl-diphosphate synthase (EC 2.5.1.-)
Phages, Prophages, Transposable elements, Plasmids	Transposable elements	Conjugative_transposon,_Bacteroidales	Conjugative transposon protein TraI		DNA Metabolism	DNA repair	DNA_repair,_bacterial_MutL-MutS_system	DNA mismatch repair protein MutS		Fatty Acids, Lipids, and Isoprenoids	Isoprenoids	polyprenyl_synthesis	1-deoxy-D-xylulose 5-phosphate reductoisomerase (EC 1.1.1.267)
Phages, Prophages, Transposable elements, Plasmids	Transposable elements	Conjugative_transposon,_Bacteroidales	Conjugative transposon protein TraJ		DNA Metabolism	DNA repair	DNA_repair,_bacterial_MutL-MutS_system	MutS domain protein, family 2		Fatty Acids, Lipids, and Isoprenoids	Isoprenoids	polyprenyl_synthesis	2-C-methyl-D-erythritol 2,4-cyclodiphosphate synthase (EC 4.6.1.12)
Phages, Prophages, Transposable elements, Plasmids	Transposable elements	Conjugative_transposon,_Bacteroidales	Conjugative transposon protein TraK		DNA Metabolism	DNA repair	DNA_repair,_bacterial_MutL-MutS_system	MutS-related protein, family 1		Fatty Acids, Lipids, and Isoprenoids	Isoprenoids	polyprenyl_synthesis	4-hydroxy-3-methylbut-2-enyl diphosphate reductase (EC 1.17.1.2)
Phages, Prophages, Transposable elements, Plasmids	Transposable elements	Conjugative_transposon,_Bacteroidales	Conjugative transposon protein TraM		DNA Metabolism	DNA repair	DNA_repair,_bacterial_RecBCD_pathway	ATP-dependent DNA helicase SCO5184		Fatty Acids, Lipids, and Isoprenoids	Phospholipids	Cardiolipin_synthesis	Cardiolipin synthetase (EC 2.7.8.-)
Phages, Prophages, Transposable elements, Plasmids	Transposable elements	Conjugative_transposon,_Bacteroidales	Conjugative transposon protein TraN		DNA Metabolism	DNA repair	DNA_repair,_bacterial_RecBCD_pathway	Exodeoxyribonuclease V alpha chain (EC 3.1.11.5)		Fatty Acids, Lipids, and Isoprenoids	Phospholipids	Glycerolipid_and_Glycerophospholipid_Metabolism_in_Bacteria	1-acyl-sn-glycerol-3-phosphate acyltransferase (EC 2.3.1.51)
Phages, Prophages, Transposable elements, Plasmids	Transposable elements	Conjugative_transposon,_Bacteroidales	Conjugative transposon protein TraO		DNA Metabolism	DNA repair	DNA_repair,_bacterial_RecBCD_pathway	RecD-like DNA helicase Atu2026		Fatty Acids, Lipids, and Isoprenoids	Phospholipids	Glycerolipid_and_Glycerophospholipid_Metabolism_in_Bacteria	Acyl carrier protein
Phages, Prophages, Transposable elements, Plasmids	Transposable elements	Conjugative_transposon,_Bacteroidales	Conjugative transposon protein TraQ		DNA Metabolism	DNA repair	DNA_repair,_bacterial_RecBCD_pathway	RecD-like DNA helicase YrrC		Fatty Acids, Lipids, and Isoprenoids	Phospholipids	Glycerolipid_and_Glycerophospholipid_Metabolism_in_Bacteria	Acyl-phosphate:glycerol-3-phosphate O-acyltransferase PlsY
Phages, Prophages, Transposable elements, Plasmids	Transposable elements	Conjugative_transposon,_Bacteroidales	Putative conjugative transposon mobilization protein BF0132		DNA Metabolism	DNA repair	DNA_repair,_bacterial_RecFOR_pathway	ATP-dependent DNA helicase RecQ		Fatty Acids, Lipids, and Isoprenoids	Phospholipids	Glycerolipid_and_Glycerophospholipid_Metabolism_in_Bacteria	Aldehyde dehydrogenase (EC 1.2.1.3)
Phages, Prophages, Transposable elements, Plasmids	Transposable elements	Conjugative_transposon,_Bacteroidales	Putative mobilization protein BF0133		DNA Metabolism	DNA repair	DNA_repair,_bacterial_RecFOR_pathway	ATP-dependent DNA helicase, RecQ family		Fatty Acids, Lipids, and Isoprenoids	Phospholipids	Glycerolipid_and_Glycerophospholipid_Metabolism_in_Bacteria	Aldehyde dehydrogenase B (EC 1.2.1.22)
Phages, Prophages, Transposable elements, Plasmids	Transposable elements	Conjugative_transposon,_Bacteroidales	hypothetical protein clusted with conjugative transposons, BF0131		DNA Metabolism	DNA repair	DNA_repair,_bacterial_RecFOR_pathway	DNA recombination and repair protein RecF		Fatty Acids, Lipids, and Isoprenoids	Phospholipids	Glycerolipid_and_Glycerophospholipid_Metabolism_in_Bacteria	Anaerobic glycerol-3-phosphate dehydrogenase subunit A (EC 1.1.5.3)
Phosphorus Metabolism	NULL	High_affinity_phosphate_transporter_and_control_of_PHO_regulon	Phosphate regulon transcriptional regulatory protein PhoB (SphR)		DNA Metabolism	DNA repair	DNA_repair,_UvrABC_system	Excinuclease ABC subunit A		Fatty Acids, Lipids, and Isoprenoids	Phospholipids	Glycerolipid_and_Glycerophospholipid_Metabolism_in_Bacteria	CDP-diacylglycerol--serine O-phosphatidyltransferase (EC 2.7.8.8)
Phosphorus Metabolism	NULL	High_affinity_phosphate_transporter_and_control_of_PHO_regulon	Phosphate transport ATP-binding protein PstB (TC 3.A.1.7.1)		DNA Metabolism	DNA repair	DNA_repair,_UvrABC_system	Excinuclease ABC subunit A paralog in greater Bacteroides group		Fatty Acids, Lipids, and Isoprenoids	Phospholipids	Glycerolipid_and_Glycerophospholipid_Metabolism_in_Bacteria	Diacylglycerol kinase (EC 2.7.1.107)
Phosphorus Metabolism	NULL	High_affinity_phosphate_transporter_and_control_of_PHO_regulon	Polyphosphate kinase (EC 2.7.4.1)		DNA Metabolism	DNA repair	DNA_repair,_UvrABC_system	Excinuclease ABC subunit A paralog of unknown function		Fatty Acids, Lipids, and Isoprenoids	Phospholipids	Glycerolipid_and_Glycerophospholipid_Metabolism_in_Bacteria	Dihydroxyacetone kinase family protein
Phosphorus Metabolism	NULL	P_uptake_(cyanobacteria)	Phosphate starvation-inducible protein PhoH		DNA Metabolism	DNA repair	DNA_repair,_UvrABC_system	Excinuclease ABC subunit B		Fatty Acids, Lipids, and Isoprenoids	Phospholipids	Glycerolipid_and_Glycerophospholipid_Metabolism_in_Bacteria	Phosphate:acyl-ACP acyltransferase PlsX
Phosphorus Metabolism	NULL	Phosphate_metabolism	Alkaline phosphatase (EC 3.1.3.1)		DNA Metabolism	DNA repair	DNA_repair,_UvrABC_system	Excinuclease ABC subunit C		Fatty Acids, Lipids, and Isoprenoids	Phospholipids	Glycerolipid_and_Glycerophospholipid_Metabolism_in_Bacteria	Phosphatidylglycerophosphatase A (EC 3.1.3.27)
Phosphorus Metabolism	NULL	Phosphate_metabolism	Exopolyphosphatase (EC 3.6.1.11)		DNA Metabolism	DNA repair	Uracil-DNA_glycosylase	Domain often clustered or fused with uracil-DNA glycosylase		Fatty Acids, Lipids, and Isoprenoids	Phospholipids	Glycerolipid_and_Glycerophospholipid_Metabolism_in_Bacteria	Phosphatidylserine decarboxylase (EC 4.1.1.65)
Phosphorus Metabolism	NULL	Phosphate_metabolism	Inorganic pyrophosphatase (EC 3.6.1.1)		DNA Metabolism	DNA repair	Uracil-DNA_glycosylase	Uracil-DNA glycosylase, family 4		Fatty Acids, Lipids, and Isoprenoids	Triacylglycerols	Triacylglycerol_metabolism	Phospholipase A1 precursor (EC 3.1.1.32, EC 3.1.1.4)
Phosphorus Metabolism	NULL	Phosphate_metabolism	Manganese-dependent inorganic pyrophosphatase (EC 3.6.1.1)		DNA Metabolism	DNA repair	Uracil-DNA_glycosylase	Uracil-DNA glycosylase, family 5		Fatty Acids, Lipids, and Isoprenoids	Triacylglycerols	Triacylglycerol_metabolism	Putative lipase in cluster with Phosphatidate cytidylyltransferase
Phosphorus Metabolism	NULL	Phosphate_metabolism	NAD(P) transhydrogenase alpha subunit (EC 1.6.1.2)		DNA Metabolism	DNA replication	DNA_topoisomerases,_Type_I,_ATP-independent	DNA topoisomerase III, Bacteroidales-type (EC 5.99.1.2)		Iron acquisition and metabolism	NULL	Campylobacter_Iron_Metabolism	Ferric siderophore transport system, periplasmic binding protein TonB
Phosphorus Metabolism	NULL	Phosphate_metabolism	NAD(P) transhydrogenase subunit beta (EC 1.6.1.2)		DNA Metabolism	DNA replication	DNA-replication	ATP-dependent DNA helicase RecG (EC 3.6.1.-)		Iron acquisition and metabolism	NULL	Campylobacter_Iron_Metabolism	Ferrous iron transport protein B
Phosphorus Metabolism	NULL	Phosphate_metabolism	Phosphate regulon sensor protein PhoR (SphS) (EC 2.7.13.3)		DNA Metabolism	DNA replication	DNA-replication	Chromosomal replication initiator protein DnaA		Iron acquisition and metabolism	NULL	Campylobacter_Iron_Metabolism	Magnesium and cobalt transport protein CorA
Phosphorus Metabolism	NULL	Phosphate_metabolism	Phosphate starvation-inducible protein PhoH, predicted ATPase		DNA Metabolism	DNA replication	DNA-replication	DNA polymerase III delta prime subunit (EC 2.7.7.7)		Iron acquisition and metabolism	NULL	Campylobacter_Iron_Metabolism	Peroxide stress regulator
Phosphorus Metabolism	NULL	Phosphate_metabolism	Phosphate transport regulator (distant homolog of PhoU)		DNA Metabolism	DNA replication	DNA-replication	Exodeoxyribonuclease V beta chain (EC 3.1.11.5)		Iron acquisition and metabolism	NULL	Heme,_hemin_uptake_and_utilization_systems_in_GramNegatives	ABC-type hemin transport system, ATPase component
Phosphorus Metabolism	NULL	Phosphate_metabolism	Phosphate transport system permease protein PstA (TC 3.A.1.7.1)		DNA Metabolism	DNA replication	DNA-replication	Holliday junction DNA helicase RuvA		Iron acquisition and metabolism	NULL	Heme,_hemin_uptake_and_utilization_systems_in_GramNegatives	Outer membrane receptor proteins, mostly Fe transport
Phosphorus Metabolism	NULL	Phosphate_metabolism	Predicted ATPase related to phosphate starvation-inducible protein PhoH		DNA Metabolism	DNA replication	DNA-replication	Holliday junction DNA helicase RuvB		Iron acquisition and metabolism	NULL	Heme,_hemin_uptake_and_utilization_systems_in_GramPositives	FIG039061: hypothetical protein related to heme utilization
Phosphorus Metabolism	NULL	Phosphate_metabolism	Probable low-affinity inorganic phosphate transporter		DNA Metabolism	DNA replication	DNA-replication	Replicative DNA helicase (EC 3.6.1.-)		Iron acquisition and metabolism	NULL	Heme,_hemin_uptake_and_utilization_systems_in_GramPositives	Two-component response regulator SA14-24
Phosphorus Metabolism	NULL	Phosphate_metabolism	Pyrophosphate-energized proton pump (EC 3.6.1.1)		DNA Metabolism	DNA replication	Plasmid_replication	Chromosome (plasmid) partitioning protein ParA		Iron acquisition and metabolism	NULL	Heme,_hemin_uptake_and_utilization_systems_in_GramPositives	Two-component sensor kinase SA14-24
Phosphorus Metabolism	NULL	Phosphoenolpyruvate_phosphomutase	2-aminoethylphosphonate:pyruvate aminotransferase (EC 2.6.1.37)		DNA Metabolism	DNA uptake, competence	Competence_in_Streptococci	Competence-stimulating peptide ABC transporter ATP-binding protein ComA		Iron acquisition and metabolism	NULL	Heme,_hemin_uptake_and_utilization_systems_in_GramPositives	Zn-dependent hydrolase YycJ/WalJ, required for cell wall metabolism and coordination of cell division with DNA replication
Phosphorus Metabolism	NULL	Phosphoenolpyruvate_phosphomutase	Phosphoenolpyruvate phosphomutase (EC 5.4.2.9)		DNA Metabolism	DNA uptake, competence	Competence_in_Streptococci	Competence-stimulating peptide ABC transporter permease protein ComB		Iron acquisition and metabolism	NULL	Hemin_transport_system	Haemin uptake system outer membrane receptor
Potassium metabolism	NULL	Glutathione-regulated_potassium-efflux_system_and_associated_functions	Glutathione-regulated potassium-efflux system protein KefB		DNA Metabolism	DNA uptake, competence	DNA_processing_cluster	FIG000557: hypothetical protein co-occurring with RecR		Iron acquisition and metabolism	NULL	Hemin_transport_system	Hemin ABC transporter, permease protein
Potassium metabolism	NULL	Hyperosmotic_potassium_uptake	Potassium uptake protein, integral membrane component, KtrB		DNA Metabolism	DNA uptake, competence	DNA_processing_cluster	Protein involved in catabolism of external DNA		Iron acquisition and metabolism	NULL	Iron(III)_dicitrate_transport_system_Fec	Iron(III) dicitrate transport ATP-binding protein FecE (TC 3.A.1.14.1)
Potassium metabolism	NULL	Potassium_homeostasis	FKBP-type peptidyl-prolyl cis-trans isomerase FkpA precursor (EC 5.2.1.8)		DNA Metabolism	DNA uptake, competence	Gram_Positive_Competence	ComF operon protein A, DNA transporter ATPase		Iron acquisition and metabolism	NULL	Iron(III)_dicitrate_transport_system_Fec	Iron(III) dicitrate transport system permease protein FecD (TC 3.A.1.14.1)
Potassium metabolism	NULL	Potassium_homeostasis	FKBP-type peptidyl-prolyl cis-trans isomerase SlyD (EC 5.2.1.8)		DNA Metabolism	DNA uptake, competence	Gram_Positive_Competence	DNA-entry nuclease (Competence-specific nuclease) (EC 3.1.30.-)		Iron acquisition and metabolism	NULL	Iron_acquisition_in_Streptococcus	Ferric iron ABC transporter, iron-binding protein
Potassium metabolism	NULL	Potassium_homeostasis	Large-conductance mechanosensitive channel		DNA Metabolism	NULL	DNA_structural_proteins,_bacterial	Chromosome partition protein MukB		Iron acquisition and metabolism	NULL	Iron_acquisition_in_Vibrio	Enterobactin receptor IrgA
Potassium metabolism	NULL	Potassium_homeostasis	POTASSIUM/PROTON ANTIPORTER ROSB		DNA Metabolism	NULL	DNA_structural_proteins,_bacterial	DNA-binding protein HBsu		Iron acquisition and metabolism	NULL	Iron_acquisition_in_Vibrio	Ferric iron ABC transporter, ATP-binding protein
Potassium metabolism	NULL	Potassium_homeostasis	Trk system potassium uptake protein TrkA		DNA Metabolism	NULL	DNA_structural_proteins,_bacterial	DNA-binding protein HU		Iron acquisition and metabolism	NULL	Iron_acquisition_in_Vibrio	Ferrichrome transport ATP-binding protein FhuC (TC 3.A.1.14.3)
Protein Metabolism	Protein biosynthesis	Programmed_frameshift	programmed frameshift-containing		DNA Metabolism	NULL	DNA_structural_proteins,_bacterial	Integration host factor beta subunit		Iron acquisition and metabolism	NULL	Iron_acquisition_in_Vibrio	Ferrichrome transport system permease protein FhuB (TC 3.A.1.14.3)
Protein Metabolism	Protein biosynthesis	Ribosome_LSU_bacterial	LSU ribosomal protein L10p (P0)		DNA Metabolism	NULL	Restriction-Modification_System	Putative DNA-binding protein in cluster with Type I restriction-modification system		Iron acquisition and metabolism	NULL	Transport_of_Iron	Ferric iron ABC transporter, permease protein
Protein Metabolism	Protein biosynthesis	Ribosome_LSU_bacterial	LSU ribosomal protein L11p (L12e)		DNA Metabolism	NULL	Restriction-Modification_System	Type I restriction-modification system, DNA-methyltransferase subunit M (EC 2.1.1.72)		Iron acquisition and metabolism	NULL	Transport_of_Iron	Ferrichrome-iron receptor
Protein Metabolism	Protein biosynthesis	Ribosome_LSU_bacterial	LSU ribosomal protein L13p (L13Ae)		DNA Metabolism	NULL	Restriction-Modification_System	Type III restriction-modification system DNA endonuclease res (EC 3.1.21.5)		Iron acquisition and metabolism	NULL	Transport_of_Iron	Putative high-affinity iron permease
Protein Metabolism	Protein biosynthesis	Ribosome_LSU_bacterial	LSU ribosomal protein L14p (L23e)		DNA Metabolism	NULL	Restriction-Modification_System	Type III restriction-modification system methylation subunit (EC 2.1.1.72)		Membrane Transport	ABC transporters	ABC_transporter_alkylphosphonate_(TC_3.A.1.9.1)	Phosphonate ABC transporter ATP-binding protein (TC 3.A.1.9.1)
Protein Metabolism	Protein biosynthesis	Ribosome_LSU_bacterial	LSU ribosomal protein L15p (L27Ae)		DNA Metabolism	NULL	Type_I_Restriction-Modification	Type I restriction-modification system, restriction subunit R (EC 3.1.21.3)		Membrane Transport	ABC transporters	ABC_transporter_branched-chain_amino_acid_(TC_3.A.1.4.1)	Branched-chain amino acid ABC transporter, amino acid-binding protein (TC 3.A.1.4.1)
Protein Metabolism	Protein biosynthesis	Ribosome_LSU_bacterial	LSU ribosomal protein L16p (L10e)		DNA Metabolism	NULL	YcfH	Putative deoxyribonuclease YcfH		Membrane Transport	ABC transporters	ABC_transporter_branched-chain_amino_acid_(TC_3.A.1.4.1)	Branched-chain amino acid transport ATP-binding protein LivF (TC 3.A.1.4.1)
Protein Metabolism	Protein biosynthesis	Ribosome_LSU_bacterial	LSU ribosomal protein L17p		Dormancy and Sporulation	NULL	Persister_Cells	Cell division inhibitor		Membrane Transport	ABC transporters	ABC_transporter_branched-chain_amino_acid_(TC_3.A.1.4.1)	Branched-chain amino acid transport ATP-binding protein LivG (TC 3.A.1.4.1)
Protein Metabolism	Protein biosynthesis	Ribosome_LSU_bacterial	LSU ribosomal protein L18p (L5e)		Dormancy and Sporulation	NULL	Persister_Cells	HipA protein		Membrane Transport	ABC transporters	ABC_transporter_branched-chain_amino_acid_(TC_3.A.1.4.1)	Branched-chain amino acid transport system permease protein LivM (TC 3.A.1.4.1)
Protein Metabolism	Protein biosynthesis	Ribosome_LSU_bacterial	LSU ribosomal protein L19p		Dormancy and Sporulation	NULL	Spore_Core_Dehydration	Fused spore maturation proteins A and B		Membrane Transport	ABC transporters	ABC_transporter_branched-chain_amino_acid_(TC_3.A.1.4.1)	High-affinity branched-chain amino acid transport system permease protein LivH (TC 3.A.1.4.1)
Protein Metabolism	Protein biosynthesis	Ribosome_LSU_bacterial	LSU ribosomal protein L20p		Dormancy and Sporulation	NULL	Sporulation_Cluster	possible tetrapyrrole methyltransferase domain		Membrane Transport	ABC transporters	ABC_transporter_branched-chain_amino_acid_(TC_3.A.1.4.1)	High-affinity leucine-specific transport system, periplasmic binding protein LivK (TC 3.A.1.4.1)
Protein Metabolism	Protein biosynthesis	Ribosome_LSU_bacterial	LSU ribosomal protein L22p (L17e)		Dormancy and Sporulation	NULL	Sporulation_draft	FIG006789: Stage V sporulation protein		Membrane Transport	ABC transporters	ABC_transporter_dipeptide_(TC_3.A.1.5.2)	Dipeptide transport ATP-binding protein DppD (TC 3.A.1.5.2)
Protein Metabolism	Protein biosynthesis	Ribosome_LSU_bacterial	LSU ribosomal protein L23p (L23Ae)		Dormancy and Sporulation	NULL	Sporulation-associated_proteins_with_broader_functions	Peptidyl-tRNA hydrolase (EC 3.1.1.29)		Membrane Transport	ABC transporters	ABC_transporter_dipeptide_(TC_3.A.1.5.2)	Dipeptide transport ATP-binding protein DppF (TC 3.A.1.5.2)
Protein Metabolism	Protein biosynthesis	Ribosome_LSU_bacterial	LSU ribosomal protein L24p (L26e)		Dormancy and Sporulation	NULL	Sporulation-associated_proteins_with_broader_functions	Protein of unknown function identified by role in sporulation (SpoVG)		Membrane Transport	ABC transporters	ABC_transporter_dipeptide_(TC_3.A.1.5.2)	Dipeptide transport system permease protein DppB (TC 3.A.1.5.2)
Protein Metabolism	Protein biosynthesis	Ribosome_LSU_bacterial	LSU ribosomal protein L25p		Fatty Acids, Lipids, and Isoprenoids	Fatty acids	Acyl-CoA_thioesterase_II	Acyl-CoA thioesterase II (EC 3.1.2.-)		Membrane Transport	ABC transporters	ABC_transporter_dipeptide_(TC_3.A.1.5.2)	Dipeptide transport system permease protein DppC (TC 3.A.1.5.2)
Protein Metabolism	Protein biosynthesis	Ribosome_LSU_bacterial	LSU ribosomal protein L29p (L35e)		Fatty Acids, Lipids, and Isoprenoids	Fatty acids	Carnitine_Metabolism_in_Microorganisms	Crotonobetainyl-CoA dehydrogenase (EC 1.3.99.-)		Membrane Transport	ABC transporters	ABC_transporter_dipeptide_(TC_3.A.1.5.2)	Dipeptide-binding ABC transporter, periplasmic substrate-binding component (TC 3.A.1.5.2)
Protein Metabolism	Protein biosynthesis	Ribosome_LSU_bacterial	LSU ribosomal protein L2p (L8e)		Fatty Acids, Lipids, and Isoprenoids	Fatty acids	Carnitine_Metabolism_in_Microorganisms	Crotonobetainyl-CoA:carnitine CoA-transferase (EC 2.8.3.-)		Membrane Transport	ABC transporters	ABC_transporter_oligopeptide_(TC_3.A.1.5.1)	Oligopeptide ABC transporter, periplasmic oligopeptide-binding protein OppA (TC 3.A.1.5.1)
Protein Metabolism	Protein biosynthesis	Ribosome_LSU_bacterial	LSU ribosomal protein L30p (L7e)		Fatty Acids, Lipids, and Isoprenoids	Fatty acids	Fatty_Acid_Biosynthesis_FASI	[Acyl-carrier-protein] acetyl transferase of FASI (EC 2.3.1.38)		Membrane Transport	ABC transporters	ABC_transporter_oligopeptide_(TC_3.A.1.5.1)	Oligopeptide transport ATP-binding protein OppD (TC 3.A.1.5.1)
Protein Metabolism	Protein biosynthesis	Ribosome_LSU_bacterial	LSU ribosomal protein L35p		Fatty Acids, Lipids, and Isoprenoids	Fatty acids	Fatty_Acid_Biosynthesis_FASI	3-hydroxypalmitoyl-[acyl-carrier-protein] dehydratase of FASI (EC 4.2.1.61)		Membrane Transport	ABC transporters	ABC_transporter_oligopeptide_(TC_3.A.1.5.1)	Oligopeptide transport ATP-binding protein OppF (TC 3.A.1.5.1)
Protein Metabolism	Protein biosynthesis	Ribosome_LSU_bacterial	LSU ribosomal protein L3p (L3e)		Fatty Acids, Lipids, and Isoprenoids	Fatty acids	Fatty_Acid_Biosynthesis_FASI	3-oxoacyl-[acyl-carrier-protein] reductase of FASI (EC 1.1.1.100)		Membrane Transport	ABC transporters	ABC_transporter_oligopeptide_(TC_3.A.1.5.1)	Oligopeptide transport system permease protein OppB (TC 3.A.1.5.1)
Protein Metabolism	Protein biosynthesis	Ribosome_LSU_bacterial	LSU ribosomal protein L4p (L1e)		Fatty Acids, Lipids, and Isoprenoids	Fatty acids	Fatty_Acid_Biosynthesis_FASI	Enoyl-[acyl-carrier-protein] reductase of FASI (EC 1.3.1.9)		Membrane Transport	ABC transporters	ABC_transporter_oligopeptide_(TC_3.A.1.5.1)	Oligopeptide transport system permease protein OppC (TC 3.A.1.5.1)
Protein Metabolism	Protein biosynthesis	Ribosome_LSU_bacterial	LSU ribosomal protein L5p (L11e)		Fatty Acids, Lipids, and Isoprenoids	Fatty acids	Fatty_Acid_Biosynthesis_FASII	(3R)-hydroxymyristoyl-[acyl carrier protein] dehydratase (EC 4.2.1.-)		Membrane Transport	ABC transporters	ATP-dependent_efflux_pump_transporter_Ybh	ABC transport system, permease component YbhR
Protein Metabolism	Protein biosynthesis	Ribosome_LSU_bacterial	LSU ribosomal protein L6p (L9e)		Fatty Acids, Lipids, and Isoprenoids	Fatty acids	Fatty_Acid_Biosynthesis_FASII	3-hydroxydecanoyl-[acyl-carrier-protein] dehydratase (EC 4.2.1.60)		Membrane Transport	ABC transporters	ATP-dependent_efflux_pump_transporter_Ybh	ABC transport system, permease component YbhS
Protein Metabolism	Protein biosynthesis	Ribosome_LSU_bacterial	LSU ribosomal protein L7/L12 (P1/P2)		Fatty Acids, Lipids, and Isoprenoids	Fatty acids	Fatty_Acid_Biosynthesis_FASII	3-oxoacyl-[acyl-carrier-protein] synthase, KASI (EC 2.3.1.41)		Membrane Transport	ABC transporters	ATP-dependent_efflux_pump_transporter_Ybh	ABC transporter multidrug efflux pump, fused ATP-binding domains
Protein Metabolism	Protein biosynthesis	Ribosome_LSU_bacterial	LSU ribosomal protein L9p		Fatty Acids, Lipids, and Isoprenoids	Fatty acids	Fatty_Acid_Biosynthesis_FASII	3-oxoacyl-[acyl-carrier-protein] synthase, KASIII (EC 2.3.1.41)		Membrane Transport	ABC transporters	ATP-dependent_efflux_pump_transporter_Ybh	Predicted membrane fusion protein (MFP) component of efflux pump, membrane anchor protein YbhG
Protein Metabolism	Protein biosynthesis	Ribosome_SSU_bacterial	SSU ribosomal protein S10p (S20e)		Fatty Acids, Lipids, and Isoprenoids	Fatty acids	Fatty_Acid_Biosynthesis_FASII	Acetyl-coenzyme A carboxyl transferase alpha chain (EC 6.4.1.2)		Membrane Transport	NULL	ECF_class_transporters	ATPase component of general energizing module of ECF transporters
Protein Metabolism	Protein biosynthesis	Ribosome_SSU_bacterial	SSU ribosomal protein S11p (S14e)		Fatty Acids, Lipids, and Isoprenoids	Fatty acids	Fatty_Acid_Biosynthesis_FASII	Acetyl-coenzyme A carboxyl transferase beta chain (EC 6.4.1.2)		Membrane Transport	NULL	ECF_class_transporters	Duplicated ATPase component BL0693 of energizing module of predicted ECF transporter
Protein Metabolism	Protein biosynthesis	Ribosome_SSU_bacterial	SSU ribosomal protein S13p (S18e)		Fatty Acids, Lipids, and Isoprenoids	Fatty acids	Fatty_Acid_Biosynthesis_FASII	Biotin carboxyl carrier protein		Membrane Transport	NULL	ECF_class_transporters	Duplicated ATPase component MtsB of energizing module of methionine-regulated ECF transporter
Protein Metabolism	Protein biosynthesis	Ribosome_SSU_bacterial	SSU ribosomal protein S17p (S11e)		Fatty Acids, Lipids, and Isoprenoids	Fatty acids	Fatty_Acid_Biosynthesis_FASII	Biotin carboxylase of acetyl-CoA carboxylase (EC 6.3.4.14)		Membrane Transport	NULL	ECF_class_transporters	Substrate-specific component BL0695 of predicted ECF transporter
Protein Metabolism	Protein biosynthesis	Ribosome_SSU_bacterial	SSU ribosomal protein S19p (S15e)		Fatty Acids, Lipids, and Isoprenoids	Fatty acids	Fatty_Acid_Biosynthesis_FASII	Enoyl-[acyl-carrier-protein] reductase [FMN] (EC 1.3.1.9)		Membrane Transport	NULL	ECF_class_transporters	Substrate-specific component PdxU2 of predicted pyridoxin-related ECF transporter
Protein Metabolism	Protein biosynthesis	Ribosome_SSU_bacterial	SSU ribosomal protein S3p (S3e)		Fatty Acids, Lipids, and Isoprenoids	Fatty acids	Fatty_Acid_Biosynthesis_FASII	Malonyl CoA-acyl carrier protein transacylase (EC 2.3.1.39)		Membrane Transport	NULL	ECF_class_transporters	Substrate-specific component ThiW of predicted thiazole ECF transporter
Protein Metabolism	Protein biosynthesis	Ribosome_SSU_bacterial	SSU ribosomal protein S4p (S9e)		Fatty Acids, Lipids, and Isoprenoids	Fatty acids	Fatty_Acid_Biosynthesis_FASII	Trans-2,cis-3-Decenoyl-ACP isomerase		Membrane Transport	NULL	ECF_class_transporters	Transmembrane component BL0694 of energizing module of predicted ECF transporter
Protein Metabolism	Protein biosynthesis	Ribosome_SSU_bacterial	SSU ribosomal protein S6p		Fatty Acids, Lipids, and Isoprenoids	Fatty acids	Fatty_acid_degradation_regulons	2,4-dienoyl-CoA reductase [NADPH] (EC 1.3.1.34)		Membrane Transport	NULL	ECF_class_transporters	Transmembrane component of general energizing module of ECF transporters
Protein Metabolism	Protein biosynthesis	Ribosome_SSU_bacterial	SSU ribosomal protein S7p (S5e)		Fatty Acids, Lipids, and Isoprenoids	Fatty acids	Fatty_acid_degradation_regulons	Long-chain fatty acid transport protein		Membrane Transport	NULL	Ton_and_Tol_transport_systems	4-hydroxybenzoyl-CoA thioesterase family active site
Protein Metabolism	Protein biosynthesis	Ribosome_SSU_bacterial	SSU ribosomal protein S8p (S15Ae)		Fatty Acids, Lipids, and Isoprenoids	Fatty acids	Phospholipid_and_Fatty_acid_biosynthesis_related_cluster	3-oxoacyl-[ACP] reductase (EC 1.1.1.100)		Membrane Transport	NULL	Ton_and_Tol_transport_systems	Biopolymer transport protein ExbD/TolR
Protein Metabolism	Protein biosynthesis	Ribosome_SSU_bacterial	SSU ribosomal protein S9p (S16e)		Fatty Acids, Lipids, and Isoprenoids	Fatty acids	Phospholipid_and_Fatty_acid_biosynthesis_related_cluster	3-oxoacyl-[ACP] synthase		Membrane Transport	NULL	Ton_and_Tol_transport_systems	Colicin I receptor precursor
Protein Metabolism	Protein biosynthesis	Ribosome_activity_modulation	Ribosomal subunit interface protein		Fatty Acids, Lipids, and Isoprenoids	Fatty acids	Phospholipid_and_Fatty_acid_biosynthesis_related_cluster	3-oxoacyl-[ACP] synthase (EC 2.3.1.41) FabV like		Membrane Transport	NULL	Ton_and_Tol_transport_systems	MotA/TolQ/ExbB proton channel family protein
Protein Metabolism	Protein biosynthesis	Ribosome_biogenesis_bacterial	Inactive homolog of metal-dependent proteases, putative molecular chaperone		Fatty Acids, Lipids, and Isoprenoids	Fatty acids	Phospholipid_and_Fatty_acid_biosynthesis_related_cluster	FIG002571: 4-hydroxybenzoyl-CoA thioesterase domain protein		Membrane Transport	NULL	Ton_and_Tol_transport_systems	Outer membrane lipoprotein omp16 precursor
Protein Metabolism	Protein biosynthesis	Ribosome_biogenesis_bacterial	RNA pseudouridylate synthase, group 1		Fatty Acids, Lipids, and Isoprenoids	Fatty acids	Phospholipid_and_Fatty_acid_biosynthesis_related_cluster	FIG017861: hypothetical protein		Membrane Transport	NULL	Ton_and_Tol_transport_systems	TonB-dependent receptor
Protein Metabolism	Protein biosynthesis	Ribosome_biogenesis_bacterial	Ribonuclease M5 (EC 3.1.26.8)		Fatty Acids, Lipids, and Isoprenoids	Fatty acids	Phospholipid_and_Fatty_acid_biosynthesis_related_cluster	FIG018329: 1-acyl-sn-glycerol-3-phosphate acyltransferase		Membrane Transport	NULL	Ton_and_Tol_transport_systems	tolB protein precursor, periplasmic protein involved in the tonb-independent uptake of group A colicins
Protein Metabolism	Protein biosynthesis	Translation_elongation_factor_G_family	Translation elongation factor G-related protein		Fatty Acids, Lipids, and Isoprenoids	Fatty acids	Phospholipid_and_Fatty_acid_biosynthesis_related_cluster	FIG021862: membrane protein, exporter		Membrane Transport	NULL	Transport_of_Manganese	Manganese ABC transporter, ATP-binding protein SitB
Protein Metabolism	Protein biosynthesis	Translation_elongation_factors_bacterial	Translation elongation factor Tu		Fatty Acids, Lipids, and Isoprenoids	Fatty acids	Phospholipid_and_Fatty_acid_biosynthesis_related_cluster	FIG138576: 3-oxoacyl-[ACP] synthase (EC 2.3.1.41)		Membrane Transport	NULL	Transport_of_Manganese	Manganese ABC transporter, inner membrane permease protein SitC
Protein Metabolism	Protein biosynthesis	Translation_elongation_factors_eukaryotic_and_archaeal	Translation elongation factor P		Fatty Acids, Lipids, and Isoprenoids	Fatty acids	Phospholipid_and_Fatty_acid_biosynthesis_related_cluster	FIG143263: Glycosyl transferase		Membrane Transport	NULL	Transport_of_Manganese	Manganese ABC transporter, inner membrane permease protein SitD
Protein Metabolism	Protein biosynthesis	Translation_initiation_factors_bacterial	Translation initiation factor 1		Fatty Acids, Lipids, and Isoprenoids	Fatty acids	Phospholipid_and_Fatty_acid_biosynthesis_related_cluster	FIGfam138462: Acyl-CoA synthetase, AMP-(fatty) acid ligase		Membrane Transport	NULL	Transport_of_Manganese	Manganese ABC transporter, periplasmic-binding protein SitA
Protein Metabolism	Protein biosynthesis	Translation_initiation_factors_bacterial	Translation initiation factor 3		Fatty Acids, Lipids, and Isoprenoids	Fatty acids	Phospholipid_and_Fatty_acid_biosynthesis_related_cluster	Lysophospholipid acyltransferase		Membrane Transport	NULL	Transport_of_Manganese	Manganese transport protein MntH
Protein Metabolism	Protein biosynthesis	Translation_termination_factors_bacterial	Peptide chain release factor 3		Fatty Acids, Lipids, and Isoprenoids	Isoprenoids	Archaeal_lipids	Geranylgeranyl pyrophosphate synthetase (EC 2.5.1.29)		Membrane Transport	NULL	Transport_of_Molybdenum	Molybdenum transport system permease protein ModB (TC 3.A.1.8.1)
Protein Metabolism	Protein biosynthesis	Universal_GTPases	GTP-binding and nucleic acid-binding protein YchF		Fatty Acids, Lipids, and Isoprenoids	Isoprenoids	Archaeal_lipids	Isopentenyl-diphosphate delta-isomerase, FMN-dependent (EC 5.3.3.2)		Membrane Transport	NULL	Transport_of_Nickel_and_Cobalt	ATPase component NikO of energizing module of nickel ECF transporter
Protein Metabolism	Protein biosynthesis	Universal_GTPases	GTP-binding protein EngB		Fatty Acids, Lipids, and Isoprenoids	Isoprenoids	Carotenoids	Carotenoid cis-trans isomerase (EC 5.2.-.-)		Membrane Transport	NULL	Transport_of_Nickel_and_Cobalt	Nickel ABC transporter, periplasmic nickel-binding protein NikA (TC 3.A.1.5.3)
Protein Metabolism	Protein biosynthesis	Universal_GTPases	GTP-binding protein TypA/BipA		Fatty Acids, Lipids, and Isoprenoids	Isoprenoids	Dolichol_metabolism	Dolichol-phosphate mannosyltransferase (EC 2.4.1.83)		Membrane Transport	NULL	Transport_of_Nickel_and_Cobalt	Nickel transport system permease protein NikB (TC 3.A.1.5.3)
Protein Metabolism	Protein biosynthesis	Universal_GTPases	Ribosome small subunit-stimulated GTPase EngC		Fatty Acids, Lipids, and Isoprenoids	Isoprenoids	Isoprenoid_Biosynthesis	Dimethylallyltransferase (EC 2.5.1.1)		Membrane Transport	NULL	Transport_of_Nickel_and_Cobalt	Nickel transport system permease protein NikC (TC 3.A.1.5.3)
Protein Metabolism	Protein biosynthesis	rRNAs	LSU rRNA		Fatty Acids, Lipids, and Isoprenoids	Isoprenoids	Isoprenoid_Biosynthesis	Mevalonate kinase (EC 2.7.1.36)		Membrane Transport	NULL	Transport_of_Nickel_and_Cobalt	Predicted cobalt transporter in Bacteroides_Porphyromonas
Protein Metabolism	Protein biosynthesis	tRNA_aminoacylation,_Arg	Arginyl-tRNA synthetase (EC 6.1.1.19)		Fatty Acids, Lipids, and Isoprenoids	Isoprenoids	Polyprenyl_Diphosphate_Biosynthesis	Geranylgeranyl reductase (EC 1.3.1.83)		Membrane Transport	NULL	Transport_of_Nickel_and_Cobalt	Substrate-specific component NikM of nickel ECF transporter
Protein Metabolism	Protein biosynthesis	tRNA_aminoacylation,_Asp_and_Asn	Aspartyl-tRNA(Asn) synthetase (EC 6.1.1.23)		Fatty Acids, Lipids, and Isoprenoids	Isoprenoids	Polyprenyl_Diphosphate_Biosynthesis	Geranyltranstransferase (farnesyldiphosphate synthase) (EC 2.5.1.10)		Membrane Transport	NULL	Transport_of_Zinc	Zinc ABC transporter, periplasmic-binding protein ZnuA
Protein Metabolism	Protein biosynthesis	tRNA_aminoacylation,_Glu_and_Gln	Glutaminyl-tRNA synthetase (EC 6.1.1.18)		Fatty Acids, Lipids, and Isoprenoids	Isoprenoids	Polyprenyl_Diphosphate_Biosynthesis	Heptaprenyl diphosphate synthase component I (EC 2.5.1.30)		Membrane Transport	NULL	Tricarboxylate_transport_system	Tricarboxylate transport membrane protein TctA
Protein Metabolism	Protein biosynthesis	tRNA_aminoacylation,_Glu_and_Gln	Glutamyl-tRNA(Gln) synthetase (EC 6.1.1.24)		Fatty Acids, Lipids, and Isoprenoids	Isoprenoids	polyprenyl_synthesis	1-deoxy-D-xylulose 5-phosphate reductoisomerase (EC 1.1.1.267)		Membrane Transport	NULL	Tricarboxylate_transport_system	Tricarboxylate transport protein TctC
Protein Metabolism	Protein biosynthesis	tRNA_aminoacylation,_Gly	Glycyl-tRNA synthetase (EC 6.1.1.14)		Fatty Acids, Lipids, and Isoprenoids	Isoprenoids	polyprenyl_synthesis	4-hydroxy-3-methylbut-2-enyl diphosphate reductase (EC 1.17.1.2)		Membrane Transport	Protein and nucleoprotein secretion system, Type IV	Conjugative_transfer	Conjugative transfer protein TrbB
Protein Metabolism	Protein biosynthesis	tRNA_aminoacylation,_Gly	Glycyl-tRNA synthetase alpha chain (EC 6.1.1.14)		Fatty Acids, Lipids, and Isoprenoids	NULL	Polyhydroxybutyrate_metabolism	D-beta-hydroxybutyrate dehydrogenase (EC 1.1.1.30)		Membrane Transport	Protein and nucleoprotein secretion system, Type IV	Conjugative_transfer	Conjugative transfer protein TrbE
Protein Metabolism	Protein biosynthesis	tRNA_aminoacylation,_Gly	Glycyl-tRNA synthetase beta chain (EC 6.1.1.14)		Fatty Acids, Lipids, and Isoprenoids	NULL	Polyhydroxybutyrate_metabolism	D-beta-hydroxybutyrate permease		Membrane Transport	Protein secretion system, Type II	General_Secretion_Pathway	General secretion pathway protein D
Protein Metabolism	Protein biosynthesis	tRNA_aminoacylation,_Leu	Leucyl-tRNA synthetase (EC 6.1.1.4)		Fatty Acids, Lipids, and Isoprenoids	NULL	Polyhydroxybutyrate_metabolism	Short chain fatty acids transporter		Membrane Transport	Protein secretion system, Type II	General_Secretion_Pathway	General secretion pathway protein E
Protein Metabolism	Protein biosynthesis	tRNA_aminoacylation,_Lys	Lysyl-tRNA synthetase (class II) (EC 6.1.1.6)		Fatty Acids, Lipids, and Isoprenoids	Phospholipids	Glycerolipid_and_Glycerophospholipid_Metabolism_in_Bacteria	1-acyl-sn-glycerol-3-phosphate acyltransferase (EC 2.3.1.51)		Membrane Transport	Protein secretion system, Type II	General_Secretion_Pathway	General secretion pathway protein F
Protein Metabolism	Protein biosynthesis	tRNA_aminoacylation,_Met	Methionyl-tRNA synthetase (EC 6.1.1.10)		Fatty Acids, Lipids, and Isoprenoids	Phospholipids	Glycerolipid_and_Glycerophospholipid_Metabolism_in_Bacteria	Acyl-phosphate:glycerol-3-phosphate O-acyltransferase PlsY		Membrane Transport	Protein secretion system, Type II	General_Secretion_Pathway	General secretion pathway protein G
Protein Metabolism	Protein biosynthesis	tRNA_aminoacylation,_Phe	Phenylalanyl-tRNA synthetase alpha chain (EC 6.1.1.20)		Fatty Acids, Lipids, and Isoprenoids	Phospholipids	Glycerolipid_and_Glycerophospholipid_Metabolism_in_Bacteria	Aldehyde dehydrogenase B (EC 1.2.1.22)		Membrane Transport	Protein secretion system, Type V	Two_partner_secretion_pathway_(TPS)	Channel-forming transporter/cytolysins activator of TpsB family
Protein Metabolism	Protein biosynthesis	tRNA_aminoacylation,_Phe	Phenylalanyl-tRNA synthetase beta chain (EC 6.1.1.20)		Fatty Acids, Lipids, and Isoprenoids	Phospholipids	Glycerolipid_and_Glycerophospholipid_Metabolism_in_Bacteria	Anaerobic glycerol-3-phosphate dehydrogenase subunit A (EC 1.1.5.3)		Membrane Transport	Protein secretion system, Type V	Two_partner_secretion_pathway_(TPS)	Putative large exoprotein involved in heme utilization or adhesion of ShlA/HecA/FhaA family
Protein Metabolism	Protein biosynthesis	tRNA_aminoacylation,_Pro	Prolyl-tRNA synthetase (EC 6.1.1.15)		Fatty Acids, Lipids, and Isoprenoids	Phospholipids	Glycerolipid_and_Glycerophospholipid_Metabolism_in_Bacteria	Diacylglycerol kinase (EC 2.7.1.107)		Membrane Transport	Protein translocation across cytoplasmic membrane	Bacterial_signal_recognition_particle_(SRP)	Signal recognition particle associated protein
Protein Metabolism	Protein biosynthesis	tRNA_aminoacylation,_Thr	Threonyl-tRNA synthetase (EC 6.1.1.3)		Fatty Acids, Lipids, and Isoprenoids	Phospholipids	Glycerolipid_and_Glycerophospholipid_Metabolism_in_Bacteria	Phosphate:acyl-ACP acyltransferase PlsX		Membrane Transport	Protein translocation across cytoplasmic membrane	Bacterial_signal_recognition_particle_(SRP)	Signal recognition particle, subunit Ffh SRP54 (TC 3.A.5.1.1)
Protein Metabolism	Protein biosynthesis	tRNA_aminoacylation,_Trp	Tryptophanyl-tRNA synthetase (EC 6.1.1.2)		Fatty Acids, Lipids, and Isoprenoids	Phospholipids	Glycerolipid_and_Glycerophospholipid_Metabolism_in_Bacteria	Phosphatidylserine decarboxylase (EC 4.1.1.65)		Membrane Transport	Protein translocation across cytoplasmic membrane	ESAT-6_proteins_secretion_system_in_Firmicutes	FtsK/SpoIIIE family protein, putative secretion system component EssC/YukA
Protein Metabolism	Protein biosynthesis	tRNA_aminoacylation,_Tyr	Tyrosyl-tRNA synthetase (EC 6.1.1.1)		Fatty Acids, Lipids, and Isoprenoids	Triacylglycerols	Triacylglycerol_metabolism	Lysophospholipase (EC 3.1.1.5)		Membrane Transport	Protein translocation across cytoplasmic membrane	HtrA_and_Sec_secretion	Preprotein translocase secY subunit (TC 3.A.5.1.1)
Protein Metabolism	Protein biosynthesis	tRNA_aminoacylation,_Val	Valyl-tRNA synthetase (EC 6.1.1.9)		Fatty Acids, Lipids, and Isoprenoids	Triacylglycerols	Triacylglycerol_metabolism	Monoglyceride lipase (EC 3.1.1.23)		Membrane Transport	Protein translocation across cytoplasmic membrane	HtrA_and_Sec_secretion	Preprotein translocase subunit SecE (TC 3.A.5.1.1)
Protein Metabolism	Protein degradation	Aminopeptidases_(EC_3.4.11.-)	Cytosol aminopeptidase PepA (EC 3.4.11.1)		Fatty Acids, Lipids, and Isoprenoids	Triacylglycerols	Triacylglycerol_metabolism	Phospholipase A1 precursor (EC 3.1.1.32, EC 3.1.1.4)		Membrane Transport	Protein translocation across cytoplasmic membrane	HtrA_and_Sec_secretion	Protein export cytoplasm protein SecA ATPase RNA helicase (TC 3.A.5.1.1)
Protein Metabolism	Protein degradation	Aminopeptidases_(EC_3.4.11.-)	Membrane alanine aminopeptidase N (EC 3.4.11.2)		Fatty Acids, Lipids, and Isoprenoids	Triacylglycerols	Triacylglycerol_metabolism	Putative lipase in cluster with Phosphatidate cytidylyltransferase		Membrane Transport	Protein translocation across cytoplasmic membrane	HtrA_and_Sec_secretion	Protein-export membrane protein SecD (TC 3.A.5.1.1)
Protein Metabolism	Protein degradation	Aminopeptidases_(EC_3.4.11.-)	Xaa-Pro aminopeptidase (EC 3.4.11.9)		Iron acquisition and metabolism	NULL	ABC_transporter_[iron.B12.siderophore.hemin]	ABC transporter (iron.B12.siderophore.hemin) , ATP-binding component		Membrane Transport	Protein translocation across cytoplasmic membrane	HtrA_and_Sec_secretion	Protein-export membrane protein SecF (TC 3.A.5.1.1)
Protein Metabolism	Protein degradation	Dipeptidases_(EC_3.4.13.-)	Alpha-aspartyl dipeptidase Peptidase E (EC 3.4.13.21)		Iron acquisition and metabolism	NULL	ABC_transporter_[iron.B12.siderophore.hemin]	ABC transporter (iron.B12.siderophore.hemin) , permease component		Membrane Transport	Protein translocation across cytoplasmic membrane	HtrA_and_Sec_secretion	Serine protease, DegP/HtrA, do-like (EC 3.4.21.-)
Protein Metabolism	Protein degradation	Omega_peptidases_(EC_3.4.19.-)	Acylamino-acid-releasing enzyme (EC 3.4.19.1)		Iron acquisition and metabolism	NULL	ABC-type_iron_transport_system	ABC-type Fe3+ transport system, periplasmic component		Membrane Transport	Protein translocation across cytoplasmic membrane	Twin-arginine_translocation_system	Twin-arginine translocation protein TatC
Protein Metabolism	Protein degradation	Proteasome_bacterial	ATP-dependent Clp protease ATP-binding subunit ClpX		Iron acquisition and metabolism	NULL	ABC-type_iron_transport_system	ABC-type spermidine/putrescine transport systems, ATPase components		Membrane Transport	Sugar Phosphotransferase Systems, PTS	Galactose-inducible_PTS	Phosphoenolpyruvate-protein phosphotransferase of PTS system (EC 2.7.3.9)
Protein Metabolism	Protein degradation	Protein_degradation	Aminopeptidase C (EC 3.4.22.40)		Iron acquisition and metabolism	NULL	Campylobacter_Iron_Metabolism	Ferric uptake regulation protein		Membrane Transport	Sugar Phosphotransferase Systems, PTS	Galactose-inducible_PTS	Tagatose 1,6-diphosphate aldolase (EC 4.1.2.40)
Protein Metabolism	Protein degradation	Protein_degradation	Aminopeptidase YpdF (MP-, MA-, MS-, AP-, NP- specific)		Iron acquisition and metabolism	NULL	Campylobacter_Iron_Metabolism	Ferrous iron transport protein B		Membrane Transport	Sugar Phosphotransferase Systems, PTS	Sucrose-specific_PTS	PTS system, sucrose-specific IIB component (EC 2.7.1.69) / PTS system, sucrose-specific IIC component (EC 2.7.1.69) / PTS system, sucrose-specific IIA component (EC 2.7.1.69)
Protein Metabolism	Protein degradation	Protein_degradation	Dipeptidyl carboxypeptidase Dcp (EC 3.4.15.5)		Iron acquisition and metabolism	NULL	Campylobacter_Iron_Metabolism	Magnesium and cobalt transport protein CorA		Membrane Transport	Uni- Sym- and Antiporters	NhaA,_NhaD_and_Sodium-dependent_phosphate_transporters	Na+/H+ antiporter NhaA type
Protein Metabolism	Protein degradation	Protein_degradation	Oligopeptidase A (EC 3.4.24.70)		Iron acquisition and metabolism	NULL	Campylobacter_Iron_Metabolism	Periplasmic protein p19 involved in high-affinity Fe2+ transport		Membrane Transport	Uni- Sym- and Antiporters	NhaA,_NhaD_and_Sodium-dependent_phosphate_transporters	Na+/H+ antiporter NhaD type
Protein Metabolism	Protein degradation	Proteolysis_in_bacteria,_ATP-dependent	ATP-dependent Clp protease, ATP-binding subunit ClpC		Iron acquisition and metabolism	NULL	Ferrous_iron_transporter_EfeUOB,_low-pH-induced	Ferrous iron transport permease EfeU		Membrane Transport	Uni- Sym- and Antiporters	NhaA,_NhaD_and_Sodium-dependent_phosphate_transporters	Sodium-dependent phosphate transporter
Protein Metabolism	Protein degradation	Proteolysis_in_bacteria,_ATP-dependent	ATP-dependent protease La (EC 3.4.21.53)		Iron acquisition and metabolism	NULL	Ferrous_iron_transporter_EfeUOB,_low-pH-induced	Ferrous iron transport peroxidase EfeB		Membrane Transport	Uni- Sym- and Antiporters	Proton-dependent_Peptide_Transporters	Di-/tripeptide transporter
Protein Metabolism	Protein degradation	Proteolysis_in_bacteria,_ATP-dependent	Membrane-associated protein containing a homolog of PilT-like ATPase N-terminal domain, YACL B.subtilis ortholog		Iron acquisition and metabolism	NULL	Heme,_hemin_uptake_and_utilization_systems_in_GramNegatives	ABC-type hemin transport system, ATPase component		Membrane Transport	Uni- Sym- and Antiporters	Proton-dependent_Peptide_Transporters	Di/tripeptide permease DtpT
Protein Metabolism	Protein degradation	Serine_endopeptidase_(EC_3.4.21.-)	Prolyl endopeptidase (EC 3.4.21.26)		Iron acquisition and metabolism	NULL	Heme,_hemin_uptake_and_utilization_systems_in_GramNegatives	Outer membrane receptor proteins, mostly Fe transport		Metabolism of Aromatic Compounds	Anaerobic degradation of aromatic compounds	Anaerobic_benzoate_metabolism	Benzoyl-CoA reductase subunit BadD (EC 1.3.99.15)
Protein Metabolism	Protein folding	GroEL_GroES	Heat shock protein 60 family co-chaperone GroES		Iron acquisition and metabolism	NULL	Heme,_hemin_uptake_and_utilization_systems_in_GramNegatives	Periplasmic hemin-binding protein		Metabolism of Aromatic Compounds	Anaerobic degradation of aromatic compounds	Anaerobic_benzoate_metabolism	Benzoyl-CoA reductase subunit BadE (EC 1.3.99.15)
Protein Metabolism	Protein folding	Peptidyl-prolyl_cis-trans_isomerase	FKBP-type peptidyl-prolyl cis-trans isomerase fklB (EC 5.2.1.8)		Iron acquisition and metabolism	NULL	Heme,_hemin_uptake_and_utilization_systems_in_GramPositives	FIG039061: hypothetical protein related to heme utilization		Metabolism of Aromatic Compounds	Anaerobic degradation of aromatic compounds	Anaerobic_benzoate_metabolism	Benzoyl-CoA reductase subunit BadG (EC 1.3.99.15)
Protein Metabolism	Protein folding	Protein_chaperones	Chaperone protein HtpG		Iron acquisition and metabolism	NULL	Heme,_hemin_uptake_and_utilization_systems_in_GramPositives	Iron compound ABC uptake transporter substrate-binding protein		Metabolism of Aromatic Compounds	Metabolism of central aromatic intermediates	Central_meta-cleavage_pathway_of_aromatic_compound_degradation	2-polyprenylphenol hydroxylase and related flavodoxin oxidoreductases
Protein Metabolism	Protein folding	Protein_chaperones	DnaJ-class molecular chaperone CbpA		Iron acquisition and metabolism	NULL	Heme,_hemin_uptake_and_utilization_systems_in_GramPositives	Iron-dependent repressor IdeR/DtxR		Metabolism of Aromatic Compounds	NULL	Benzoate_transport_and_degradation_cluster	Shikimate kinase I (EC 2.7.1.71)
Protein Metabolism	Protein processing and modification	G3E_family_of_P-loop_GTPases_(metallocenter_biosynthesis)	Methylmalonyl-CoA mutase (EC 5.4.99.2)		Iron acquisition and metabolism	NULL	Heme,_hemin_uptake_and_utilization_systems_in_GramPositives	Two-component response regulator SA14-24		Metabolism of Aromatic Compounds	Peripheral pathways for catabolism of aromatic compounds	Quinate_degradation	Shikimate/quinate 5-dehydrogenase I beta (EC 1.1.1.282)
Protein Metabolism	Protein processing and modification	G3E_family_of_P-loop_GTPases_(metallocenter_biosynthesis)	Putative metal chaperone, involved in Zn homeostasis, GTPase of COG0523 family		Iron acquisition and metabolism	NULL	Heme,_hemin_uptake_and_utilization_systems_in_GramPositives	Two-component sensor kinase SA14-24		Metabolism of Aromatic Compounds	Peripheral pathways for catabolism of aromatic compounds	n-Phenylalkanoic_acid_degradation	Long-chain-fatty-acid--CoA ligase (EC 6.2.1.3)
Protein Metabolism	Protein processing and modification	G3E_family_of_P-loop_GTPases_(metallocenter_biosynthesis)	[NiFe] hydrogenase metallocenter assembly protein HypE		Iron acquisition and metabolism	NULL	Heme,_hemin_uptake_and_utilization_systems_in_GramPositives	Zn-dependent hydrolase YycJ/WalJ, required for cell wall metabolism and coordination of cell division with DNA replication		Miscellaneous	NULL	Broadly_distributed_proteins_not_in_subsystems	YpfJ protein, zinc metalloprotease superfamily
Protein Metabolism	Protein processing and modification	G3E_family_of_P-loop_GTPases_(metallocenter_biosynthesis)	[NiFe] hydrogenase nickel incorporation-associated protein HypB		Iron acquisition and metabolism	NULL	Hemin_transport_system	Haemin uptake system outer membrane receptor		Miscellaneous	NULL	DedA_family_of_inner_membrane_proteins	DedA protein
Protein Metabolism	Protein processing and modification	G3E_family_of_P-loop_GTPases_(metallocenter_biosynthesis)	putative periplasmic protein kinase ArgK and related GTPases of G3E family		Iron acquisition and metabolism	NULL	Hemin_transport_system	Hemin ABC transporter, permease protein		Miscellaneous	NULL	YaaA	UPF0246 protein YaaA
Protein Metabolism	Protein processing and modification	N-linked_Glycosylation_in_Bacteria	Phospholipid-lipopolysaccharide ABC transporter		Iron acquisition and metabolism	NULL	Iron_acquisition_in_Streptococcus	Ferric iron ABC transporter, iron-binding protein		Miscellaneous	NULL	YbbK	Inner membrane protein YqiK
Protein Metabolism	Protein processing and modification	Peptide_methionine_sulfoxide_reductase	Cytochrome c-type biogenesis protein CcdA homolog, associated with MetSO reductase		Iron acquisition and metabolism	NULL	Iron_acquisition_in_Vibrio	2,3-dihydroxybenzoate-AMP ligase (EC 2.7.7.58)		Miscellaneous	NULL	YbbK	Putative stomatin/prohibitin-family membrane protease subunit YbbK
Protein Metabolism	Protein processing and modification	Peptide_methionine_sulfoxide_reductase	Thiol:disulfide oxidoreductase associated with MetSO reductase		Iron acquisition and metabolism	NULL	Iron_acquisition_in_Vibrio	Enterobactin receptor IrgA		Miscellaneous	NULL	YbbK	Putative stomatin/prohibitin-family membrane protease subunit aq_911
Protein Metabolism	Protein processing and modification	Peptide_methionine_sulfoxide_reductase	Two-component sensor kinase yesM (EC 2.7.3.-), associated with MetSO reductase		Iron acquisition and metabolism	NULL	Iron_acquisition_in_Vibrio	Ferric iron ABC transporter, ATP-binding protein		Miscellaneous	NULL	ZZ_gjo_need_homes	Lipid A export ATP-binding/permease protein MsbA
Protein Metabolism	Protein processing and modification	Ribosomal_protein_S12p_Asp_methylthiotransferase	Ribosomal protein S12p Asp88 (E. coli) methylthiotransferase		Iron acquisition and metabolism	NULL	Iron_acquisition_in_Vibrio	Ferrichrome transport system permease protein FhuB (TC 3.A.1.14.3)		Miscellaneous	NULL	ZZ_gjo_need_homes	Na+/H+ antiporter
Protein Metabolism	Protein processing and modification	Ribosomal_protein_S5p_acylation	SSU ribosomal protein S5p (S2e)		Iron acquisition and metabolism	NULL	Iron(III)_dicitrate_transport_system_Fec	Iron(III) dicitrate transport ATP-binding protein FecE (TC 3.A.1.14.1)		Miscellaneous	NULL	ZZ_gjo_need_homes	Proposed peptidoglycan lipid II flippase MurJ
Protein Metabolism	Selenoproteins	Glycine_reductase,_sarcosine_reductase_and_betaine_reductase	Glycine reductase component B alpha subunit (EC 1.21.4.2)		Iron acquisition and metabolism	NULL	Iron(III)_dicitrate_transport_system_Fec	Iron(III) dicitrate transport protein FecA		Miscellaneous	NULL	ZZ_gjo_need_homes	Protein of unknown function DUF81
Protein Metabolism	Selenoproteins	Glycine_reductase,_sarcosine_reductase_and_betaine_reductase	Glycine reductase component B beta subunit (EC 1.21.4.2)		Iron acquisition and metabolism	NULL	Iron(III)_dicitrate_transport_system_Fec	Iron(III) dicitrate transport system permease protein FecC (TC 3.A.1.14.1)		Miscellaneous	NULL	ZZ_gjo_need_homes	Putative GTP-binding protien TM0445
Protein Metabolism	Selenoproteins	Glycine_reductase,_sarcosine_reductase_and_betaine_reductase	Glycine reductase component B gamma subunit (EC 1.21.4.2)		Iron acquisition and metabolism	NULL	Iron(III)_dicitrate_transport_system_Fec	Iron(III) dicitrate transport system permease protein FecD (TC 3.A.1.14.1)		Miscellaneous	NULL	ZZ_gjo_need_homes	Pyrrolidone-carboxylate peptidase (EC 3.4.19.3)
Protein Metabolism	Selenoproteins	Glycine_reductase,_sarcosine_reductase_and_betaine_reductase	Glycine/sarcosine/betaine reductase component C chain 1		Iron acquisition and metabolism	NULL	Transport_of_Iron	Iron-uptake factor PiuB		Miscellaneous	Plant-Prokaryote DOE project	At1g14345	RNA-binding protein Jag
Protein Metabolism	Selenoproteins	Glycine_reductase,_sarcosine_reductase_and_betaine_reductase	Glycine/sarcosine/betaine reductase component C chain 2		Iron acquisition and metabolism	Siderophores	Siderophore_assembly_kit	ABC-type Fe3+-siderophore transport system, ATPase component		Miscellaneous	Plant-Prokaryote DOE project	At1g14345	Ribonuclease P protein component (EC 3.1.26.5)
Protein Metabolism	Selenoproteins	Selenocysteine_metabolism	L-seryl-tRNA(Sec) selenium transferase (EC 2.9.1.1)		Iron acquisition and metabolism	Siderophores	Siderophore_assembly_kit	ABC-type Fe3+-siderophore transport system, permease component		Miscellaneous	Plant-Prokaryote DOE project	At1g26220_At1g32070	Site-specific recombinase XerD
Protein Metabolism	Selenoproteins	Selenocysteine_metabolism	Selenocysteine-specific translation elongation factor		Iron acquisition and metabolism	Siderophores	Siderophore_assembly_kit	TonB-dependent hemin , ferrichrome receptor		Miscellaneous	Plant-Prokaryote DOE project	At1g54520	Thiamin-phosphate pyrophosphorylase (EC 2.5.1.3)
[truncated: 916 more rows]
